# Supplementary material for: Chiral Star-Shaped [CoIII3LnIII] Clusters with Enantiopure Schiff Bases: Synthesis, Structure, and Magnetism
Source: Molecules. 2024 Jul 12;29(14):3304. doi: 10.3390/molecules29143304 (PMC11279290; doi:10.3390/molecules29143304)
Supplement: Supplementary file 1 [file molecules-29-03304-s001.zip]

Archive with 14 entries (14 files):
- Check cif/.olex/D-Co3Dy-1.hist
- Check cif/.olex/D-Co3Dy-1.metacif
- Check cif/.olex/D-Co3Dy-1.odb
- Check cif/.olex/D-Co3Dy-1.phil
- Check cif/.olex/p1.metacif
- Check cif/checkcif-1.pdf
- Check cif/checkcif-2.pdf
- Check cif/checkcif-3.pdf
- Check cif/checkcif-4.pdf
- Check cif/D-Co3Dy-1.cif
- Check cif/D-Co3Gd-2.cif
- Check cif/L-Co3Dy-3.cif
- Check cif/L-Co3Gd-4.cif
- Supporting imformation.pdf
