# Supplementary material for: Chiral Star-Shaped [CoIII3LnIII] Clusters with Enantiopure Schiff Bases: Synthesis, Structure, and Magnetism
Source: Molecules. 2024 Jul 12;29(14):3304. doi: 10.3390/molecules29143304 (PMC11279290; doi:10.3390/molecules29143304)
Supplement: Supplementary file 1 [file molecules-29-03304-s001.zip › Check cif/.olex/D-Co3Dy-1.hist]

ccopy_reg
_reconstructor
p1
(cHistory
HistoryTree
p2
c__builtin__
object
p3
NtRp4
(dp5
S'_active_child_node'
p6
I1
sS'name'
p7
VCo3Dy
p8
sS'_full_index'
p9
(dp10
S'83a64d50507900b322ca3427e35d6a81'
p11
g1
(cHistory
Node
p12
g3
NtRp13
(dp14
S'is_solution'
p15
I00
sS'_active_child_node'
p16
I33
sS'name'
p17
g11
sS'_children'
p18
(lp19
I33
asS'res'
p20
S'x\xda}YkO\x1bK\x12\xfdn\xc9\xff\xa1u\xb5+%\x02\x9c\xae~\xf7j\xb9\x12\x97@\x88\x16px$\x9b\xa0+E\x13\x18\x82\x15c#c6\xc9\xbf\xdf\xea\xee\xa9\x9a\xc13\x89oti\xf7\xf4\xe3t\xd5\xa9\xaa\xd3\xe3\xf1H\xe0\xe7z\xa9o~NV\xf5\xa3\xb8^\xd5\xd5\xba\xbe\x11_~\x8a\x8b\xa3\x83\xe3\x8f\xc7;J\x82y\xe5\xc7\xa3\xf1\xe8\xf2\xed\xe5\xb1x\xf8\\\xe5\x81\xb3\x85x\xa7^\xc0K=\x1e\x9d\x1f\x9c\x88\xe9\xfcF\x94\xe7\xe5I\xd3\x9d\xd7\xb8\x14\x8f\xcb\xf9\xd3z\xb6\\l\xce:\x07!\'*\xeamq\xfe\xbd\xae\xbe\xe1\x17\xa9\xf1\xcb\xde\xfc\xe1\xaeJ_\x00\xbfLW\xb3z\xb1\xae\xf2\xf4*\xed\xfb\xf0\xb4.\xb3\x0f\x97\xab\xfb\xa7y%n\x97O\x8b\x16\xf1\xe5\xbf\xc4\xbeW\xe2\x14\xb4\x98B\x10\xfbK-^\xff\x1c\x8f\xf6\x0f\x8e\x8fqI\x0f\xd2k\xa1`\xa2`\xe0o\x94\xe5\xdfxtup~.\x82J \xa42\x9b\x7f\xd2\x7f\xe3\xd1\xf1\xde\xe5\xa5\xd8\x81\xf1\xe8\xe2\xd3\xc9\t>\xb3;\x1f\xb7w>mcc\xeb\xaa\xe9\xc4\x9e\xf45w\xee\\\xb5#\xb7r?\x0e\xe6\xce\xad\xabm\xec\xdc\xfa\xd4\x19s\xb5Mkv\xb6\xb8\xda\xa65i\x8b<\x8c\x16\xa4\xd5>m\xe7\x05iL\x83\xaa,\xd8\xd9\xa2\x01\xb6\xdd\xed\xcc\xa8\xca\x9a\xd8y\xb8\xb7/\xf6\xc5\x918\x15S\xb4e6\xe5\xfb\xd3\xb7\x97\xc96\xcf\xff\x8dG\xaf\x0f\x8e\xdf\x8b}pb_\xca\x0fb\xaa\xd0\xfe\xb8\xc0\xdb\x93\xf7\xd9\x95\xe9\x7fJ\xc0\x04\xa9\xf4\xf6bz\x9emi\xcb\x932go\xafy2\x05\x9c\xdc\x8ejf6\xeb\t\xb4\xfb\xe4b"\xc0\x16\'\xbc;\xde;\x15\x02\xb0\xf5\xd7\xf4\xf4\xb5\xf8\xc7\xd1x4\x9f=\xae\x85\x19\x8fN\xa6\xe7\x07\xd9?\xfb\xd3\xd3\xc3\xf1\xe8\xf6\xbez\x10JX\xe4^u\xbd\xae\x84U\x85F\xff^\xce\xeb\x1fjR\xffX\xaf\xaa\xc7?\x9b\xbe\xa3o\xf3\x8b\xd5\xb5\xf8\xe3\x9f\x93\xbf\xff~\x98\xdc}\x9b\xffAO^m\x0cG@\xff}st\x99\xc2\x08\xb9,\xd3g<:\xfc\xb0w.\xcaGN\x00|\x8a\x87\xd7\x9f\xf0(\xc2\x95>ol\xf0\xa1\x99\xd4m[\x03J\xa56\xc8\x89N\x9f\xd2/\x9d\x01\xe86w\xc7#!x\x8b\xeeci\xa3{\xde\xdci\x9a\xc9\x12hIa\x1b\x0c\xa0\xbdS\xa5\xad\x9d\xf1\xda4m\\K\xca\x8c\x01&\xf9@\xcdr&*O\xcd\x80>\xeba\x90\x86v3:\x10\x06e=\xf5\xba\x88v\x98J\x89\x87j\xf6rA\x07\x1f\x9b}\xbd\xd5\xaa\xc1f\x9416\x0e`p\x12\x9a!\xd2zk\xfb\x18\xbcjv\x03\xe7$m\x1c\x02\xd9Q:g3\x06\xc3\x18\xbc\xf4\xde5\x8b*od\x94d\x07\x17\x1d\x0c`\xd0\xd6\x046\x89Q\x9b\x18\x8cw\x92\x0f\xef\t\xad\xd4*\x12\x1c\x88!c\xb0-\x06\x88\xde4\xbe0\x16\x19A~Q\x11\x191\x80\xc1;g\xd8$\xbe\xc7\x87\x18C`\xab\xe7\xc3\xe7\xa6\x94d\x1d\x85\x9f\x8c\xc1\xb5\x18LPd\x7fm|\x8c@\x9c\x8cV\xe9A_X\xb2\x835\xaeg\x07\x0fL\x17i\x0c5\x95IaP<d=\xda\xe1TJ4L\xe3\x1f\xa7\x82#\x07k\x1b\xa5l0h@\x9b\x9b\x01\x0c6\xeaHvO\xbe\xdf\xc0`\x03\xd0nR\x01Y\x0c,p\x88(\xad3\x86\xbf\x18\x03\x9e\xdcGOqa\xad"\x0c\xce!U\x860\x18\xa5\xe8\xcc\xc8\xb5\x9e/\x92\x7f\n\x06\x1dd\xbbq\xeb\xa1\x10\x91\x93\x985\xf7q\xe9\xf2\x18\xa35\xf8f\xa8I,"~\xe2P5\xc4\x07\x07\x8a\xe1@\xe8ap!P~\x00p\xccI\x03\x1c\x17\xc1\xfa\x8c\xe15c\xf0\xe04q\x00}\xa14\xe1\xf1\x1a\xa2\x1d\xe2\xa4\x06\xcf&\x81^lz\xe386A\x19nR\xee\x93X\x9bM\xc6p\xc8\x18\x82B\x17\xba\x16\x83%\x0c\x10\xbc\x1a\xf4\x05(\xe2\x83un3.\x00\x03\x96|\xa1\x8c\x8361ub\xb3\xf8\xe2\rcp>\x14\x0f\xa6}\x83U\xbe\xd9KE\x15\xfc\x10\x86\xe0(\xadJkm?6\x15gu\x90\x91\xd0\x82\x8b\x9c\'1\x81d\x0cG-\x86\xa0,\x9d]\x9b\x10bCe\xab\xc1\r\xe6\xa8`\x1dm\xe2S\x06\xee\xf1\xc1\xb0\x03\xbc\xe9\x84\x08#\x8b\xba\xd8\xe1\xb8\xc3\xc9\xa8\x89\x93\n\xf9\xc9yR!\xbb\x06\xeb\x05P\xf8b\xbd\xc00\xdd\xcc\x93\x96\xb2\x1cn\xcc|@\xb9\xc9Y#J\xc8\x18N[N\x06<Yl\xed 5q2\x80\x1f\xac\x17L[\xe4d\xe8a@K2\x1f\xc0X2I\x00F\x86\xfd\x19\xc3\xb4\xe5$\x861\x91L\xe3\xb9h\xaf\xe4\xa1\xa8\x860\xc4`\xb9>\x99^\\\x84R}\x8a\x03(\xd9`\xd9\x04\xca\x0fH\xc9\xc2\x87\xb3\x96\x0fH\xde\xc0\xf99x-9GY;\x94\'\xb1\x90\xb0~\xb0}_X\x15\xb8fy\xcb|\x08\xb6u\x8b/|\xb8h\xed\x80\t\xd7j\xaa\xdd\xda\x06\xb2\t\x80Va0Gi\xc5&1=N\xc6\xe0<\x9fX\x19.\xd8\x81\xca8\xe6\x82b\x87\xf7-\x06\x8f\x05\x924C\xc4hr\\/\xbc\x1f\xcaQ!P\xed\x06\\o3Ob\xc5Rm\x8e\x02\xdd\x06$5\x15\xb2.c\xf8\xc0\x18\x10\x00\x86!\xe5j\'\xc9\xd9Z\x92\x8f60 \xad5\xed\xa7zZ\x0e\x8c\xd1\x9c\x8d\x9caY\xe79G\x81Kr\x1b1|l\xed\x80\xa9\x918i\xb0\xc95\x0b\x94\x95C\x9c\xf4\x8a\xd2\xaa\xccU\xb6g\x07M\'F\x95\x18Z\xfd@|PN%=YLL\xf5\x02E\x0e\xed\xab\x93Rk\xf2\x06\xb2H\x0e\xda\xc1\x18\xca~\x18\xd6==\xe9\x83jc\x13:Z\x8eS\xa67X\xbb\xf7]\x17\x03&\x08r\xb0V\xa8"-a\xc0 \x1b\xe2\x03JZJ7>\xca\x81\\\xcd\xaaM+`jx\xd2\xac)DR~\xf0\x1d\x0c\xa8;\x03D\xda\x17\xab\x04\xd5n\x1d\xd2%\xb3\x87!\x91\x80\xebE\xec\xe5(\xd0E\xb5\x95(f>\xa0R\x8d\x9d\xec\x89\x18B\x17\x03j\x1cr\xb0u`TC8Lr\xd1\rb0\xaciQ\xa5\xf7\xe3\xc2\xd1\xed a\x90\x9c\xa3,\xeb\x07\x9b\xf5C\xecbP(\xc9\x9a\xa1\xc6\x99\x18Yc\xab\x00C9*\t/\xae\x9bX\x9f6\xf3$^\x15\xb8Xj\xcb$P\xb2#\xa9\x10C\xa6\na\x88\xce\xd2\xcd\xc8\x1a\xeb\x02\xdd\xb3\x90\xdfn\xa0^`Rhu\x94\xb7\x9bz\x12\xc0Xf\x9f\xe2\x1c\x85\xb2\x99\xa9\x81(\x12\x06\xd5b\x88\x80EBQ\xbdF\x92q\x8e\na\x88\x93\x88\xc1E\xdaOI\xd7\xf3\x05\x96\x03\xbe\xd5uJ\x87is\x94\x8e\t\x83i1\x04\xc0\x00\xa3\\\x8d\xb5\x80\xf2$\xde\xb8\xe4`\xcd\xf2\xba\xadY\x16\xfa\xb9Z\xb2zU\x86\x134\xa0\x1ag_@\xc6\xe0\x08CZ^E\xd6\x90\xe8\n\xaa\xfe\n\xefPr\x80\x0f\xa8\x0c\xa9f\xe1\x99u?.\x82\x94mbj\xaf\xbf\x8c\x0c \xdfy\xb3(\xe5\\\xa4%\x91\xcc\xcat\xc3\xa0\xd84\x8d\xee\xd8\xf4\x85f/;\\\xae\xa7\'\xdb\xd0E\xb7PFE~Kf\x89K\xb1\t\x9d\xb8@\x01\x1f\xa8\xda\xa2/\x82\xe1\xda\x11\x1bE\xb4\xa9i\xb5l\xef\xbc\xa6\xaf\xa3\x02_\x89Q\xa7\xf2\xbd\xdb\xb1\xb4D\xa5\x95\xec\xa0\xba\x184V\t\x8a\x85\xe8Y$\xe1\xd56\xba!\x0c\xc6r\xc4Y\x94?=\xfd \r\x07$\'\xe0\xe4\x0b\xd6rN&>\xe8\x0e\x06\x13\x1ck9\x04\x13#\xf3\x13m9\xa4\xe5P\xe4q\x9e4\x03w\xff\x96\x04X\xbb]+\xe08?\x18\x97\xea\x85\xe9b\x00\xe7\xc9z\xa8\x90\x80\x84\xbbI\xefF\xdc\x90/\x14I`\xbc\xeb\xf5s\x94\xc3\xb4\xcc\x17~F\x0b\xfcN\x01\xeb\x05\xa4\x1c\xa5\xf6\xf6Z\x0cx\xcdr\x9e\xef\xfb\x91\xe2\xc2h\xdf\xe8\xf1M\x1de)?\xa0\x93}_\xcb\xc9\xf6m\x87\xe2(\x06\xcbB\x18\x93X\xd2Q\xd0\xc5\x80\xfa\x8fr\x02fu`]\x87\xc5;\xf8\xdfs\xd2%\xed\xd8\xf3E\xe4[\x1d\x18\x86\xd3\xb1\x83\x0f\xc9\x17\xb2\x83!\x86t\xab\xe3\x18\xd1\x1c\x9b\x11\xc5}\x18\xcc\x0f\x14q\xa5>m\xe6\x07\xcd\'N\xaf\x1a\x18\x03k\x18djz\x07\x92\xb77\xc4\xc9\xfcF\xe77\xed\xe7\xef\xe50\xe8I?\x94\xe6s\x0c\xf4\xb8\xd1rn\xb8\x89\x18T\x07\x03\xda\xce\xc8@\xf7\x1a\xebi/\xac\xd0\xce\x0e\xe8(\x08,?\x015\xf9\xa6\x1d\xd2;I\xd6r\x81\x0b\xb6r\xceq\\\xa5\\}\xf4\x9f\xe3\xc3\xf4\xdaT\x94\x17\x9d\xbfz\xd3\x7f\x8e\x1a\xa9\xa4>\x8c\xb6\xdb\xe5*\xad\xa112\xc5\xe1R\xfc)\xcc\xe3\xec\xeb\x8b\xc3\xe5K!\xaa\xc5M\x19\x86\x96O\xc3\xaa\xf9<\x0f\xc5\x8a#n\xaau\xd5\xec\x92&G\xf1P\xad\xaa\xfbz]\xaf\x1e\xc5\xaa\xbe\x9d-\xea\x1b\xf1\xf48[|M\xcf\x15BF\x1c\xebU5[\xac\x1f3\xbe\x83\xd3\xd7B4\x87l_\xbf\xd2a\x99\x84\xa9\x9d~\xb8H\x1b\x1d\xcd\xbe\xde\xe1"\xe2fv{[\xaf\xea\xc5u-\x1e\xd2O\x0eX\x97@\xc3\xb6\x107u\xfd\x90\x06\xdc-\xe7\xb5\xd8q\x93\xa0<\xf6\xc2\x0e\x1e\xe8\xbe\x12\xf3\xfa\x7f\xf5\xbc\x88z4\xd1\x19\xa7\xf3TER\xaa\xd9\xfc\xdb\xb2$\xc5J\xa9\x7f\x80\x16<S\xedL\xbc\x97K\x8a\xb1rwK\xb7\xa6\xd6\xb7\xedL\x99f\xeavf\xb9\x87\xe3^\x10u\xb9\x85\xa6\xb7\x9e\xfd\x998\x12\xc9uf\xda\x99!\xbfi\xce\xefp\xca\xcc\xfcVap&\xca\xda3\xdb\xce\xc4\xbb\x8c.\xaaN\xc9\x12\xa1\x89\x8bC3\x03\x92\xe9\xccu,\xe4S\xba\xca\xef,c\xc95\x89\xae}\x0b53};\xd3\xe8\xf4\xce/+X\xd7\x94`\xf7\x8b\x99\x98T\xcfBgO\x93\xaaj\x16lP\xf6\x84_\x9c3\xa0l=c\xd9\x9a\x06\x94\xbdLl\xf6\x96\xbf\xdc3\xd9\x96\xc5f\xca\xe3\n\x8aM]\xd9\xd3&u7\xb8\xa7K\xb4\x14"\x11\xf3\xf2\xae\xc6\x10\xc3\x08\xb9/\xbfq}\xa9\xe7\xcb\xef\xe2{\xf5(\xaa\x9b\x9b\xf2K\xdc4\xff\xe2\xd0L\xa0y9\x0e;a8\x10\x83)\x047"\x10R\xf2o\xe2\xaf\xac\xb3xU\xfd:\xfc\xd2\xc3g\xb1\'~\x17K\x89\xe2\xdb\xfd@\xd24\xef\xa4\xae\x16\xe2\xe2nv\xbb.\x95p[\x9cT?\xda\x0e\xef\xf3\x19i\xf4\xd6\xd6\x96\xb8\xac\xbe<\xcd\xab\x958\x9e=\xae\x13\x9e\xe5\xad8\xcf\x00\xef\xeb\xc5Z\xbc\xed\x98\rG\xb7\x96\xf9\x9c\x8e\xba\xdb\x9c\xbd\xd3\xfdu\xcd6\xa3\xde\xef\xe7\x9f\xf1\xc8\xb9[yp\xd4\xfdf:=\xc4NH\x02\x8d\xfa2\xd0\xcf\xf7\x08y\xb7\xc0\xddx\x90N\xb7[N\xc6{\xd6\xb7\xf3\xfa:\x01|l0e\x07\x0c=\xce\xd8\x92\x13\xe9\xe1\xbb\xd6)\xbb\xc9\x11l\xfdd\xd7\xdd\xe7\x96}\x97\xcc\xbf\xdb\xe4\x98\xd2u8\xaf\xae\xbfe<\xda\xbf\xd0/\xc9\xb2\xff\x07\xed\x9e\x92<'
p21
sS'link_table'
p22
(lp23
g4
ag1
(g12
g3
NtRp24
(dp25
S'is_solution'
p26
I01
sg6
I2
sg7
S'89681011e088df7bd53df1563985df59'
p27
sS'_children'
p28
(lp29
I2
asS'res'
p30
S'x\xda}Yio\x1bG\x12\xfdN\x80\xff\xa1\x11\xec\x021D1}\x1f\x8bU\x00E\xb6,ce\xd1:\x92\xb5\x85\x00\xc6\xd8\x1aY\x84)R \xa9\xd8\xf9\xf7[}T\xf5\x983\\\xd9\x00\x87=\xd3]\xaf\xab^\xbd\xaa\x1e\xde\xbc\xb99gO\x1f\x9b\xe9\xba\xdd\xb0\xf9\x92\xbd\x93?\x8b\x17j<\xbaz\xf5\x96\xcd\x16w\xec&\xdd\xcfw\xca\xf0\xf5\xd9\xab\xf3\xf77l\xb3Z<o\xe7\xab\xe5\xee\xac+\xc1\xf8T\x065aW\xdf\xda\xe6+|\xe1\n\xbe\x1c/\x9e\x1e\x9a\xf8E\xc0\x97\xd9z\xde.\xb7M\x9a\xdeD\xbbO\xcf\xdb<\xfbt\xb5~|^4\xec~\xf5\xbc\xbcc\x9f\xfe.\xd6\xfe\xc5N\x9cd\x17B\xb1\x99\xf0\xecd\xa5\xd8\xcb\xbf\xc7\xa3\x93W\xe7\xe7\xb0\xa4\x13\xdc)&\xc5T\x8a\x81\xcf\xc0\xf3\xff\xf1\xe8\xf6\xd5\xd5\x15\xf32\x82\xe0R\xef~\xc4\x7f\xe3\xd1\xf9\xf1\xcd\r;\x14\xe3\xd1\xf5\x87\xb7o\xe1\x9e9|?9\xfc0\x81\x8b\x83\xdb2\x08#\xf1k\x1a<\xbc\xadO\x1e\xa4qx\x98\x06\x0fn\'0x\xf0\xa1\xf3\xcc\xed\x04\xd7\xec\x98\xb8\x9d\xe0\x9ah"=\x86\x0b\xe2j\x1f&iA|\xa6\xa0\xca\x0bvL\x14`\x93\xee`B\x95\xd7\x84\xc1\xd3\xe3\x13v\xc2\xce\xd8\x05\x9b\x81/\x93+\x7f\xbfxs\x13}\xf3\xe3\xff\xf1\x88\x81K\xa6\xd7S\xa6\xb3{\xde\x9d\x1f_0&\xe1\xea\xb7\xd9\xc5K\xf6\x8f\xb3\xf1h1\xdfl\x99\x1e\x8f\xee\x1f\x9b\'&\x99)4\xf8\xf7j\xd1~\x97\xd3\xf6\xfbv\xddl~-cg_\x17\xd7\xeb\xcf\xec\xa7\x7fN\xff\xfc\xf3i\xfa\xf0u\xf1\x13\xde\xf9e\xe7q\xb0\xfb\xdf\xd7g7\x0c\xfe\xf8T\xf0\xf87\x1e\x9d\xfeq|\xc5\xf2\x1fP\xccs\xe5\xc6\xa3\x97\x1f\xb8`\xcc\xe61\xa7\x8d\xb7\xa2\xdc\xef^\x1b-T\x88\xd7\x82OU\xfc\xcb\xe3\xdcj\x17\xba\x97G`\x99\x91\x89\xeemn\x82\xf8\xf1\xf2\xb0\\\x02\x0fg\\2f\n\x06\xa1\xac,\xb3\x14, t\xb9\xd6B\xc8t-\xc44m\xa8,\xa7\x83\xc4\x95\xb57\xb6\x8fAK\xb4\xa6<\xc1Q\xda\xe3\xa8\xf5\x80a\x06C\x8c\x15[\xd6+\xef\x8aO\x943\x8e\x97k-\x8d\xe0~\x00\x83Q\x84\xc1xiz\x18\xbcDkB+\x83\x86\xbd\xd3\x08Gj\x970h\xc2\xe0\xb8s\xbc\\K\xa7%BW\xdaZ\xef\x060\x00\x04\x87~0\xaa\xe7\x07\xc3\xad"k4\t\xfc\x80\x93\xc0\x11*a0\x15\x83\xf0A\xf8\xb2w\xa3x(\xcf*\t\xd4\xb0\x03\x18\x9c\xb2\x16\xed\x19\xde\xf3Cp\xaa\xc6\xc2\xd0\xe6\x95\xe4\xe8\x1d[\xfc`+\x06\xed\xa44\xb8w/\x02GN\x06\xc5\xcdP,\xbc\xc7-\x19!x?\x16\x1a!r\x1dy\x97.E05B.\x8cG\x17\x9c\x83\xc3\x8b\xc7\xac\xf4\x04W\x99\xc0\xd1\x80\x12\x06\xfe\ra\x00\x06a,\x14\xb0}7\x16\xc1\x10\t8y\x0cR\x8cb!\xa3\x0e\x00\x86\xdf\x08\x83\x0b\x81\x07\xf4\x83\x85\xc8p\xbc6\xd2\x0f\xfa\xc1*\x83aq}\x0c\xce\x1bW0\x80]r\x89\xb3\x14\x0bH\x01\xc8M\xceO`\xe9|\xdb\x04Ky\x01\xbe\x0b\xe8\x07 \xe70\x06\xa7<\xc1\xd1>\xf4\xfd\xa0\xd1M\xc2I^\x89\x88\x97B\x1a\x9e0\xbc$\x0cNX!\x14\xc6\xc2YW6\xa9\x1dPy(\x16^\nC9\x00\x01\xdf\xf5\x83M\xab\xa5\x1d\x0bN\x97u\x12\xf7>c8%\x0c^\xc2\xb3\x9e\xf8 B\xa1\x91\x16\xce\x0fb0RQnz\xb7\x8b\x01\x8cY4\x0c\nC\xc2\xc4\xbd"\x9dt.axM\x18\xac\x03\xca\x96k\xed\x95\xc3\x1c\x81\xd6A\xbb!\x9d\x0c6h\x82\xa3u/7!op\xc7\x96\xe3\xe6\x95W\x84\x81K\x990\x9cU\x0c\xe0[+17\x03\xd7e\x05\x03\x89\x91T\xb7\xc7\x07oP\x81\xa1\xd6\xf4ba\x9d\xc7\xca \xb8\xb4hX`=\x00\x96\x08\x910\x9cw8\x19\x0c\xfa_\x06\xc7\x15\xea\xa4\xb46k\xc5n\xbd\xe0\xd6\x90N\xca\x9e>\x00\x89(\x19\x0c\xa7B\xc5\x95$>8\x9f0\\TN\xfa*\xa9\xe0\x07\xeb1G\x9c\xf3a\x88\x0f\x96\x93V[\x0e\xb5a\x97\x93\xc6\xa1N\x8a@\xf4\x94\xdc\x91j\x18\xa5\x13\x86Y\xe5$\x88g\xc0\x9a\xe5\x15\t\x10(\x89\x1b\xceMN|\x00\xc0=?\x04\xe0\x11\xf1Ab\x9aJ)\x02\xc2\xd1%/.+\x1f4\xd4J\xea\x19\xa0\xe8a\x9eZ\x88l\x18\xaaY\xcac,\xac\x00=\xda\xd5\x07Gi#\x8c\xa4\xd2\xe1$EH\x14\x8d\xba\xae~\xd0\xc6\x90NF\x99D\xad\x86\x1d\xe9A>\xd4\x12\x08*\xdf\xafYV\xa1NJ\xdbu\x89\xa4Q\x9d\xf3\xe2\xf7\x8a\xc1\x19\n\xb0\xf6\x1eZ\x10\xe4d,IC\x1a\x05\xcf\xa0=\xe8\xc6{\xfa\x90\xbb\xa0\xc4\x07U\xd3TSn*#2\x1f\xfe \x0cPb\x0c:W\x03\xd3Qi\x15\x08\xbb\x19\xaa\xdd\x96\xda\x11P#\xdf\xc3\x00{\xc7\xca\x00\x18)\x19x@\xb9\xb2B\xe7X\xbc\xaf~\x08\xda\x1a\xf4\x83\x94\x017\t\xf2 \xd5\x10\'\xad\xc1j\x08}\x96\xef\xe9$\xb4\x0f\x95}\xba\xea\x83C\xef\xe8\x10\xeb\xe6I^\x1a\xeb\x85\x14X\xf1\x95\x12\x12\r@w\x0b_\xfb\x18\xe2a(\xd4\xf2\xa5v\xf9\xe05u\x8e\xd2X\xd4\x07\xe9\x90s\x90\xce!b\xb0]\x0c.xL!%\x01\x02j\x17\xb8\\\x0ch\xb5\x10\xc6\xa0\x87m,\xe3\xbb\x9c\xf4\x1ew\xac$\x91@sA:iE\xd4(\xd7\xc1`-\x0f\x12\xf5\x19T\x1d7)\x81Pb\xa0\xa7\x15\x80\x99r3\x16\xa5\xddX\x00+\xa9\xcd\xa2\xd6\xd2\x9b\xdaR\x81w\x00\x83\xefb\x80A\xac\xdd\xc6\xc2\xd6\xb0\x97\x13\x86\x0f\xf5r\x90\xdd\x96\xfc\xa0\xc2n\xcd\x82^\x1aO\x07<\xb6\xe6T\xe5\xa9vK\xb0\x01\x18B\x17\x83\x8c\xe5\xb6p\xd2j\x81\x9a)\x9d\x0cb\xa8\xaf\xf6uw\xda\x86\x9eFyS5\xcak\n\x806DO\x088`\x10\xbc\x83!x\x8dg(\x03\x9a\x89u\x13\xfa|\xa5\x06\xf9P\x8f\n\x86\xf7\xf3\x02\x1aaRDE\xcc\xd1\x8e0@O\x1bc\x91\xd2\x16\xf5!v\\\x12\xeb5$\x03\xd6qh\x85\xf5\x90V\x07\x8d\x1d\x9aP\x8a\xef\xd6\x0b\t\xc7\xb0\xda\xbdjMyA\xc7\x1d\xa8\x071/R\xc4P\x1f\x044R\x8ar\xd3c?\x03\xc7\xa9\xa2\x15\xbb5K{\xe2C\x8c\xdcn,r4\x93a\xc5\xa9\x84\n\xcaM\xd0\x8a\xe4\x07\x8b\x18\xe2\xf2\x90lt\xc6\xf1RQ\x1f\x05q\xe3\xc3}5\xa6\x8e\x84\x02\xb6\x83\xc1\x80\xa7\xe98j\xb8\'z\x92\x82[8\x18E\x0c\xae\xfa\xc1x\r\x19P\xae\xa3\x98#\x06HS9\xa4Q\x82\x87*\x99R\xf6\xf5\xc1"\x11\x95\xd6\x94\x0c\x96\xa8!\x9cK\xb1\xe8\xe4\x05,\xa3\xb1\xbcE\xb3!`\xed\x08F\x0c\x9ey\x05\x191\xb1A\xd8\xad\xdd\x92B\x05\x18\xa9\xa7\x15\xf55\x00\xa89`\x90]\x0cJK\xd2\x84\xe0\xe8\xa4\x06eYg\xfd\xec\xf5r\xbc\xf6\xf6\xa2\x7f\xce2t\x04\x02k\xb5v\x0b^O\x801\x16\xaa\x83\x01\xfasU\xdf{@.`_\x07\x84\x12\xc3\xfdC\'7e\xff\x1d\x88\xd1\xbev\x8e\xae\xfa\xc1\xd4\xd3x\xe4\xa4\xeeb\x80s0\xf68\xa0J\x06\x13O\x0bH\x92\xc1\xb3\x1e\x97t\xd6\xb3}>\xd8t\x98-~ \x9d\x14\x9c.!s"\x1f\xe4\xf1q\xc5\x00\x10\x94\xa7\xbd+\xe4\'lW\r\xd7nE\x01w\xaa\xaf\x93p\xe6\x90\xf5$aH\'k_\xedR\xbd\x10]\x0c\xd0A"\x06(\xb6\xb2\x9e\xc1\xbdvv\xd0\x0f\xd4\x99\x18hE\xfb\xb1P\xd5\x0f\xf5|\xc1M\xe5\x83H\xbd\\\x07C\xcc%\xe4\xa1\x81\x82D\xfdm,\xc2|\xb0^\xd0\x01"@\x1e\xed`\x00\xc6R\xbb\t\x87B\xc2`\xa9\xbbR\xdaB\xed>\xfb\xcf\xf9i|-\xc8\xf2\x0b\xbe}\xef\x98\xaf\x80\xf3%\xe55\xbb_\xad\xe3\xca\xd0\xcfzv\xbab\xbf2\xbd\x99\x7f\xf9\xf9t\xf5\x82\xb1fy\x97\x9b\x1b0\x1e\x1fk\x16\x8b\xf4((-\xbbk\xb6M\xb1\x02#P\xcd\x9e\x9au\xf3\xd8n\xdb\xf5\x86\xad\xdb\xfb\xf9\xb2\xbdc\xcf\x9b\xf9\xf2K\xd9\x03\x0cn\xb6\xebf\xbe\xdcn\x12\xbeW\x17p:/\x9b\xac\xaf\x1d\x93\x8f\x8aW\x8a\xf6r\xb8\x9d\r\x9d\xcd\xbf<\xc0"\xecn~\x7f\xdf\xae\xdb\xe5\xe7\x96=\xc5\x97\xdd\xa0\xc7\xce\x9a\tcwm\xfb\x14\x1fxX-Zvh\x81R\x02F\xc5!l\xe8\xb1a\x8b\xf6\xafvQ\x889\x1e]\x92\x8c\x81{S\xd3\xb2\xfbY\xdfZFbd\xdd\x8f\x07\xeaKYg\xc29L\xe53[T>\xf8\xd4Q\x85kl\xeb\xcc\xd8b^\x92d\xa4\n\xc2\xb3\xad\xc0\xb3\x82\xc7\xefC6E\xb4\xa9\xabM\x93\xd8\x1f\xf5\xbc\xd8\x86\xaa5l\x93G\x9b\xa6\xce\xf4\xe9,\x13\xd1\nU\xde\x02\xe9=3!\xa9.m\xc7f"~L\xd2\xfc\xa9e\x94\xaf>Z`~D\xeb:\xbeu\\\xe6\x15b\xc7\x13\xc9\x14m\xf7m\xc2Lhx.}\x9d\xe9\xd2\xab\xc9\x88\xb2\xa05N\xef\x99\t\xe9w\x19\xea\xcc\x90\xde\xbb\xc5\xcc\xf3\xaa\xa4\x8f\x1c\x9e\xe9Cd\x02\xaf3S\xd6\xc6\x9a\x12O(Q\xb7\x02\xdf33\xee3\x15\xed\xb2O\x9b=\x03U\'3\xc1\xc4>j\xffL\xd9aB\xf6\x102\x01\xda*\xbfgf\xf4Pj}J<]\xe1\xabs\xb2\xbc\x12\xda\x87\xd6\xc4\x99\xba\xc63\xbd-\xcb\xef\xc7s<\xf7\xee32!\xb5\x16\x05m:7\xc1\n\xa6\xa0\x8e?\x03\r\xceL\xb9BMS\xf4\xad\xcd\xd1\xd0<s\xc8\xc6\x93\xc7\xe0L\x1dg\xba\x8e\x87\x0c\xce\x0c\xe5\xed\xfa>\x9b\x91\xf1\xa9\xf1(6\xad\xcb\xdc\xf19*J\xab=Qq\x91C\xe9(\x84\x9a\xe0B\xa9\xec\xb2\xbc\x85\xda\xc3\xa1\xd8$_\xca\xca\xa1\xcc\x99\xf4\xee\xc0\x95\xf7{\xfbf\xf2(m\x8cEq\xbbyhA\xa6Ae\x1f\xf3/t\x9f\xda\xc5\xea\x1b\xfb\xd6lXsw\xd7\xa6_\xe5f\xe9\xd7\x9a2\x01\xe7%-\xefH\xf9\x80\x8eG\x19\xdfQq\x11\xcf\x1aE\xc3\xf3:\xcb_\x9a\xfd\x12\x1eo\xfe\xa0\xdf\xec\xff\xe9q\x94\xc9\xc9\x80\x18\xe3\xbc\xb7m\xb3d\xd7\x0f\xf3\xfbm\xfe\x05b\xc2\xde6\xdfi@r7\xadn988`7\xcd\xa7\xe7E\xb3f\xe7\xf3\xcd6\xa2Y\xdd\xb3\xab\x04\xef\xb1]n\xd9\x9b\x8e\xd3\xe0\xe9\xea\x97\x8fq\xa3Ge\xe7\x9d\xe1/[\xf2\x18\x8e~\xbb\xfa\x08\x1bN\xc3\xd2Hz\xf8\xf5lv\n\x83\x12$\x98\x1eM0?>\x02\xe0\xa3\x0cv\xe7F\xdc\xdbQ\xde\x17\xd9l\xef\x17\xed\xe7\x08pS0%\xf7\x0f\xddN\xd8b\x08\xf1\xe6\xbb\x1a\x92\xa3\x18\x06\xf2}\xf4\xea\xd1\x8f~}\x17\x9d\x7fT\xaaT\x1e:]4\x9f\xbf&<*\xfc\xac^d\xbf\xfe\x0fK\xc0\xa2\xb3'
p31
sS'link_table'
p32
g23
sS'label'
p33
S'Solution 1'
p34
sS'lst'
p35
NsS'program'
p36
S'Unknown'
p37
sS'wR2'
p38
NsS'hkl'
p39
S'cabfec279a5a37b47cb6579bacde1670'
p40
sS'_primary_parent_node'
p41
I0
sS'method'
p42
g37
sS'R1'
p43
F0.098400000000000001
sbag1
(g12
g3
NtRp44
(dp45
g26
I00
sg6
I3
sg7
S'f2d5b083a1c0342bdee9e453224bb19c'
p46
sg28
(lp47
I3
asg30
S'x\xda}Y\xfbo\x13I\x12\xfe\xdd\x92\xff\x87\xd6\xeaN\x02\xe5A\xbf\x1f\xa7\xcbJ\xd9\x90\x10t!&\x8f\xdd\x83h%4$\x13b\xe1\xd8\x91\xed\x1c\xf0\xdf_\xf5\xa3\xaa\x87\xf1\x18\x83\xe4q\xcfT\xf7W\xaf\xaf\xaa&\xe3\x11\x83\xcf\xedB\xdd\xfd\xd8_\xb6+v\xbbl\x9bu{\xc7>\xff`W\xa7\xc7g\x1f\xce\xf6$\x17\xfa\x95\x1b\x8f\xc6\xa3\xeb\xb7\xd7g\xec\xe9S\x93\x1e\x9c\xce\xd9{\xf9B\xbcT\xe3\xd1\xe5\xf1;6\x99\xdd\xb1|?\xdf)\xcbi\x8fk\xb6Z\xcc\x9e\xd7\xd3\xc5\xbc/u)\x18\xdf\x97A\xed\xb2\xcbom\xf3\x15~p\x05?\x0egO\x0fM\xfc!\xe0\xc7d9m\xe7\xeb&\x897\xf1\xdc\xa7\xe7u\x96>Y,\x1f\x9fg\r\xbb_<\xcf+\xe2\xeb\x7f\xb1#\'\xd9\xb9Pl"<;Z(\xf6\xfa\xc7xtt|v\x06[:\xc1\x9dbR\xecK1\xf0\x1dx\xfe?\x1e\xdd\x1c_^2/#\x08.u\xff+\xfe\x1b\x8f\xce\x0e\xaf\xaf\xd9\x9e\x18\x8f\xae>\xbe{\x07\xf7\xcc\xde\x87\xdd\xbd\x8f\xbbp\xb1sS\x16a%\xfeL\x8b{7\xf5\xc9\x9d\xb4\x0e\x0f\xd3\xe2\xce\xcd.,\xee|\xec<s\xb3\x8b{v\x8e\xb8\xd9\xc5=\xf1\x88\xf4\x18n\x88\xbb}\xdcM\x1b\xe23\x05U\xde\xb0sD\x01\xb6\xdb]L\xa8\xf2\x9e\xb0xrx\xc4\x8e\xd8);g\x13\xb0e2\xe5\x9f\xe7o\xaf\xa3m~\xfe?\x1e10\xc9\xfe\xd5>\xd3\xd9<\xef\xcf\x0e\xcf\x19\x93p\xf5\xc7\xe4\xfc5\xfb\xc7\xe9x4\x9b\xae\xd6L\x8fG\xf7\x8f\xcd\x13\x93\xcc\x940\xf8\xf7b\xd6~\x97\xfb\xed\xf7\xf5\xb2Y\xfd^\xd6N\xbf\xce\xae\x96\xb7\xec\xb7\x7f\xee\xff\xfd\xf7\xd3\xfe\xc3\xd7\xd9ox\xe7U\xefq8\xf7\xbfoN\xafc \xf3}\xc1\xe3g<:\xf9\xeb\xf0\x92\xe5\x0f,\n\xeb!\x84_\x7f\xe4\x821\x9b\xd7\x9c6\xde\xf2|-\xbb\xd7F\x0b\x9d\xae\x05\xdfW\xf1\x93\xd7\xb9\xd5\xcew/\x0f\xc6#\xc6\xe8\x88\xeemn|\xf8\xf9r\xaf\\B\x1cN\xb8d\xcc\x14\x0cBYY\x1eU\xb0\x81\xd0\xe5Z\x0b!\\\xc2 \xf6\x93Be;\x1d\x04\xee\xac\xbd\x19\xc0\xa04\x9e\xa6\xbcE\x0cJ+\\\xb5\x1el3\x81%\xc6\xcaY\xd6+\xd2]9cM\x11\xd3\xd2\x08\xc5\x070\x18E\x18\x8cWb\x03\x83\x8f\n\xa6\xd3\x84N\x1b\xa7\x83\xbdE;B\x06\x85\x84A\x13\x06\xc7\x1d\xe9.\x9d\x96N\xa0\x1d\xac\xcdj\xf40(\xc9\xd1\xd8\xdaH\xd5\xc7`\x00\x19\x9d\xc65\xd9\x81|\txT\xc2`*\x06\xe1=wEw\xd0Q\x94k%\xbd5r\x00\x83\x93\x06\xb73\x06\xd0\xf70\x04g\x1d\xf9\xc2\xfa\xea\x0b\xb2\x8eq\x19\x83\xad\x18\xb4S\x1c\xe3A{\x91\xcf\x8d1\x19\x94\x1e\xf4\x85\xd7\xa8\x1dx+l\xfa\xc2\xd4 0\xe85\x11\xa4!\x0c\xd2\x8eG\xe7<\x1eZ\x94\xb1\xd2+\x85qh\x02G\xbf)aD\xde\xa2\x8f\xc1\x19\xc4\xa0\x15X\xad\xef\x8b\x10<\xda\x81\xa3c!4d\xf5\x90V\t\xc3\x1f\x84\xc1\x058\x171X04\xc6\x03x"\xcb\xf51X\xca8\xe7\xac\xedcp^\xd9\x82A\'{\xe7\x83\xe3\x93\xc5\x0e>\x00\x81\x1dq~\x04[\xe7\xdb&8\x8e1\xa0\xb9\xe2\x0e\xe3\xd3\x07%\x87b\xd2)Op\xccfn\x9a\xa0\xf1\xb6p\xae\x06"\xfa\x98\x0b(\x84\t\xc3k\xc2\xe0\x84\x85e\xf4\x853\x18\xf4\x10&&\xdb\xa4\x87\xc1\x0b\xeb\x88*\xdcF<8+(\xfa\xb8\xa5 \x90\x92R\xc4k\x970\x9c\x10\x06/c\xd0R<\x08Y\xd6\xb5p~07\x8dp\x95\xa3T\xdf\x17 \xef\xd1\xeaR;\x84\x03\xa5\x9e.M\xe4\x07\xc0\xf0\x860X\x17\x0c\xda\x1f\xf6\xf4h\x13\xb0\x98\x92j\x00C\xb0\xa4\x92Q\x1b\x18xP\x9e4\xb6\xe45\xe0b\x8aT\xc1\xb3/N+\x06/\x854\x94\x9b\xc1\x94k\xa0\n\xc3\x07\xf9\xc1S^8\x08\xa0\xcd\xdc\x14\x8a|\xe1\xa8H\x08[\xa3D\xf3\x84\xe1\xac\x13\x93\x01\xc2\x08u\x8f\xbd\x0cr\x94\xb5\xce\x0c\xd5\x0b\xd8\x8fx\x12P\xf60hG1\t\x9cI\x18x7\x1e|\xc2p^c\x12\xf8\x1d\xc3W\xe9\x00j`L\xba\xa0\x87|\x01\xa01\x1e,D\xe0fL\x06\xf4\xbcL|\\.m\x8d\x07\x9f\xed0\xa91\tj\xf9\x92\x0b\xca\x03\n\xaa\xdd\xca\r\xc6\x83\xe3\xca\x91\xddu\x9f\xa3\xa0g\xd0\x95\x14\x14\xa2\x95B\x11\x1c\xc3m\xc2pQ\xe3A\x1bK\xbe0\x9e\xca\xad\x82\x92\xa5\x07k\x96\xf2\x92\xec\x00\x88\xfb\xfc\xe0\x02y\xdep*\x1dN e\x02o\xeb\x84\xe1\xaa\xdaA\x03\xd3 ?@\x01S\x88\x81\x07\xef\x86\xea\x85V\x8e\xa8B\xda\xcd\x9ae\xac&\x8d\xb5\xa1\xd0\xd0\x94\xb1\xc6e;\xfcY18\xedm\xc0\xdc\xf4\x0e\xcb\x0c\x94\xe8l\xbf\x8d\xdc\xe4\x98F\xdc\xc3\xa7\xef\x0b\xe1\rZ\x9d\x07M}\x94\xa0\xd0\x80\xea$\x12\x86\xbf\x08\x03$\xa3\xc5\xa6DCT{\xccS0\xa5\x1f\xaa\x176`^\x08\xabL\xbf\x87\x81\x1c\xa4z\xc1\xad\xd3\x95\xa30c-\x14\xce\x84\xe1C\xb5C\xd0\xd6Q\xef$!q\xa8nz1\xe4\x0b\xa8e\x0e\xe3/\xf6\n=\x0c\xce\xa5\xccJV\x0f\xceQ\xb1\x94\x98\xa6\xd0\x00\xc6\xbc\xc8&\xc6z\x01c\x0c\xf6rJ(t!t\xb7\xda\r\xf4\x93p\xb0PT\xbe6\xf2\x02\xb2\x9f\xea\x05\xb4 H\x8e\xd2\x13\xc1Kh%\x00\x83\xedb\xf0`(\xd4]J\x8b\\m P\xcc@^\xc4\xde\x9cZl\xe3\xe5Fn\x8a \xaa\xe71\x08\xb4\xa4&T\xd8d\x07\xd7\xc1`\x81h\xb4\xc3s\x95\xc0\xe6@*\xe0\xed\x81x\x10\x9eS\x15\xb0\x1a"\xad\xef\x0be\xa9\xe5\x15\x96\xa2\xd7Q\xd3\x117\x00\x0c\xbe\x8b\x81\x0b\x81\xad\xa7\xb1\x00\x189Jh\xad\x870\xc0n\xa6\xf6\xf1}~\x80^\x9a0h\x8d\x06\x068X\x03 2t\xe4\x87\xd0\xc5\x00%\x0b\xdb\x1dm\xb5T\x02{l\x19\xc4PnzI\x05\x01\xa2Y\r\xc4\x83\xa6\xeaD%ThC\\\r\xdd;`H\xf1\x8e\x18\x827X\x00\x80S\xac\x95\xd4\xe7+5\x14\x93\xa2@\x8b\xda\x01\xfe\xbe\x1d\xa0\xc5$b\xaap\xb4\x97\x9a\xa6\x0e\x17s3\xc5\x1d\xf2\x03\xd4R\xc5\xb1^W-`\x92)\xf5\xb6\xcfQ\x1a\xdb\xcf8\xa1\xf5yRj[1(\x8e3\x8e\xca}\xea^\xea\xcb]\x8c\xc9t\x0e\xf2\x03\xb8\x82\xe6\x1aP"(\xc4\x03;\x0c\xf6\x0f\x1a[\x1e\xa8\x85f\xa3v{I<)sx&\xe5E\x9d7\xa1\xd4E\x0c\x161\xc4\xed\x81\x1eh\xc6\x01D\xd4GI\xcf\x07\xfb\xea\x80A\x07\xe07\xfaI\x98\xbc\xa8\xdd\xe4\x01\x15\x8a\x9d\'\xfa\xc2\x1a\x970\xb8j\x07\x18Y\xa0\x9a\x96k\x98J\xa4\xc2\xdcT\xa5\x81\xee\xc7\x83\xd0T7\xad\xd8\xe8\xab\x83\xa7p\x81q\x91\x88\x89\xf4\x84\xdc\x8c3\xce\x91\xe8\xe4\x05L\x11\xca\x93/ \x0c%\xd6\x8e`\x06k\x16\x0cW\x94q\xb1\x13\xed\xd7n%\xa9J[]\x93\x81\xd3\xaaO\xfd\x83\xecb\x80I\x10I\x07\x08\xdeS\xdd4F\x8b\xa1\x1eF\x05\x84\x0c\x16\x1e\xe8\x1f\x0c\x99\t\xca\x1b\xb5uV\xd2\xa5\n\x11\x83\xea`\xd0\xc0\xc9\xc8\xa3@\xf0\x96\x93MbR\x0f\xf6\x0f4E\x1a\x08\xa6\x8d\x9e\xd6\xd4a\xbb&$\xd8\xc1\xfc\xdc\xc3\xe8.\x06\xa8\xc0\xd2\xa2\x1d\xe0X\x9cq \xd3\x07\xeb&\xb4b\xe8\x0bg6{{\xa8\xdd\xd5\xea\xd4\xcb\x89\x92c\xa9\xa5J\xb9)\x0f\x0f+\x06p\x1a\xcdY\n\xf8\xb5\xe0\x85vI\xea\xa1\xdc\xb4TZ\xa1nn\xf4\x0f\xc0[\xb6f!\xd5n\xa0\x12QG\xcf\xc4\x0f]\x0c\xd2\xcb\x80v0V\xd5\xb9\x0f\x86\xf8\xe1wAA\xd0\xf8\x1b\xdc\xa6/:=m\xd0\x15\x8e\xaa\xec\x99\xfa\xa8\x0e\x86\x00\x9d\x1c\xbe\xd4\x801\x8ezZ\x19B<ap\xc6A\xed\x02\xd4\xc0\x1e\x06\x88-k\xa9J{\xc2`\t\x8e\xd2\n\xe2\xe1\xf4?g\'\xf1\xb5 \xcb/\xf8\xb6\xbdc\xbe\x04;\x97\x94\xd7\xec~\xb1\x8c;\xab\xf8\xd6\xedd\xc1~gz5\xfd\xf2\xe2d\xf1\x92\xb1f~\x97;\x07h\x01\xe2c\xcdl\x96\x1e\x85,ew\xcd\xba)\xa7\xc0\n\xd4\x9f\xa7f\xd9<\xb6\xebv\xb9b\xcb\xf6~:o\xef\xd8\xf3j:\xffRt\x80\xc5\xd5z\xd9L\xe7\xebU\xc2w|\x0e\xd3yQ\xb2\xbevL\xc7\x85l-\xc6\x0c\xf4\x1f`\x8b\xf8\xca<\x1et:\xfd\xf2\x00\x9b\xb0\xbb\xe9\xfd}\xbbl\xe7\xb7-{\x8a/\xbb\x81\x8f\x9d5\xbb\x8c\xdd\xb5\xedS|\xe0a1k\xd9\x9e\x8d#\n\xac\x8a=P\xe8\xb1a\xb3\xf6\x7f\xed\xac\x04\xe6xtA4\x06\xe6\r\xb1\xcf\xed\x7f\xd7\xb7\x96102\xef;\x18\xea/d\x95\xb4\\\xaa<\xb3\xc5\xca\x0c\xdf:V\x89\xea\xdb*\x19_\xd1^\x10e\xa4\n"\xcaY!3x\xfc=t\xa6\x00\xe2\xbf\xd0\xf5L\x1fTF\xe9\x84\xc1\xf7\x9d\xc3g\xc6\xd1\xfb\xc2TI\xa3\xf3\xceBDJ\x89\x99\x12k\xf9VI\xdb\x91t\x8a\x97$\xe5Y2v\xc7\x9bhc\xe4\x83\xa4\xeb\xd8\xd6q]v\x90\xa5\r\x15Cg\xc6\xd9\x03$}\x95t2\xda2\xea\'tyo\xa3\xb6HF\xb4\xa1J\x82\x81d\xce<\xefr5\x8aO\x0eI\xc6\x17\xc9\x17\xd4d\x81d\xd06\xd7\x94\xe2\xcf\x94\xb9\x83\x921\x12\xd2HY\xf4L\xef<R\xd5\xc9\x92&\xf6g\xdb%e\'\x12\xb2\x85R-Js\xb8\xe3[$m\x94T5\x12\x9c/\xd1\xe7Ly%\xf4KI]\xfd\xc93J\x98\x00]\xe1\xcc\xb0ERDI\xd3\xb1\x90\xcdhU\xf0E\xef-\xfe\x8c\r\xec\x055M \x99\x06\xc0\xa8\x1f\x9e\xad\xd4\xaf$]\xc7B:\x9f\xa5\xb9\xc7\xb7\xeb[$e\x94\xf4\x9d\xccv9\xcb\xbcu\x85g\xb7X\xc8%=C\x95T9v\x14\x0f\xa6\xbc\xa5\xdb\x12C\xb1\x08^H\xde\x89\x04\x97c\x88\xcbrf4\xfc6\xc9H\x81\x91\xdc\xae\x1fZ\xa0i`\xd9\xc7\xfc\x17\xba\xcf\xedl\xf1\x8d}kV\xac\xb9\xbb\xcb\x7fG\x9c\xa4\xbf\xd6\x14\x01\x94K\\\xde\xa1\xf2\x01\x1e\x8f4\xdecq\x91\xda\x92\xcc\xe1y\x9f\xf9\xabf;\x85\xc7\x9b?\xf17\xfb\x15\x1fG\x9a\xdc\xdd$c\x87r\xef\xdaf\xce\xae\x1e\xa6\xf7\xeb\\rw\xd9\xbb\xe6;-\x80\xc1\x93\x8e\xf8\xf4\xce\xce\x0e\xbbn>?\xcf\x9a%;\x9b\xae\xd6\x11\xcf\xe2\x9e]&\x80\x8f\xed|\xcd\xdev\xcc\x06OW\xcb|\x8a\xaa\x1e\x14\xdd;\xcb_\xd6d3\\\xfdv\xf9\tTN\xcb0"\xd0\xc3o&\x93\x13X\x94qr\xc5\xb5\x04\xf4\xd3#@>\xc8p{7\xa2v\x07Y3:\xb3\xbd\x9f\xb5\xb7\x11\xe0\xaa`J\x0e\x18\xba\x9d\xb0E\'\xe2\xcd\xf7\xd5)\x07\xd1\x11d\xfdh\xd7\x83\x9f-\xfb>\x9a\xff\xa0\xd4\xa9\xbct2kn\xbff\xa4\xe1\x85z\x89\x96\xfd?\'\x87\xaf\x8e'
p48
sg32
g23
sg33
Nsg35
Nsg36
VShelXL
p49
sg38
Nsg39
S'cabfec279a5a37b47cb6579bacde1670'
p50
sg41
I1
sg42
VLeast Squares
p51
sg43
F0.098400000000000001
sbag1
(g12
g3
NtRp52
(dp53
g26
I00
sg6
I4
sg7
S'22d953fb46ca5a62be153264e5b89e85'
p54
sg28
(lp55
I4
asg30
S'x\xda}Y\xfbo\x149\x12\xfe}\xa4\xf9\x1f\xac\xd5\x9d\x04\xca\x03\xbb\xfc>]V\xca\x06B\xd0\x85\x84<v\x0f\xa2\x95P\x93t b2\x13\xcdL\x0e\xf8\xef\xaflw\x95\x9b\xe9\x0e\x03\xd2x\xdcm\xd7\xe7z|U\xe5L\'\x02?\xd7\x0b}\xf3cw\xd9\xae\xc4\xf5\xb2m\xd6\xed\x8d\xf8\xf4C\\\x1c\xbd:~\x7f\xbc\x03R\x99\x17~:\x99N.\xdf\\\x1e\x8b\x87\x8fM~\xf1n.\xde\xc13\xf5\\O\'\xe7\xaf\xde\x8a\xd3\xd9\x8d(\xcf\xcb\x93n:\xefq)V\x8b\xd9\xe3\xfan1\xdf\\u\xae\x84\xdc\x85\xa8\xb7\xc5\xf9\xb7\xb6\xf9\x8a?\xa4\xc6\x1f\xfb\xb3\x87/M\xfa\xa1\xf0\xc7\xe9\xf2\xae\x9d\xaf\x9b\xbc\xbcIr\x1f\x1e\xd7e\xf5\xe1by\xff8k\xc4\xed\xe2q^\x11_\xfeK\x1cx\x10\'J\x8bS\x15\xc4\xc1B\x8b\x97?\xa6\x93\x83W\xc7\xc7\xb8\xa5W\xd2k\x01j\x17\xd4\xc8w\x94\xe5\xfftr\xf5\xea\xfc\\\x04H $\x98\xcd\xaf\xf4o:9\xde\xbf\xbc\x14;j:\xb9\xf8\xf0\xf6->\xb3;\xef\xb7w>l\xe3`\xeb\xaa\x9b\xc4\x99\xf43O\xee\\\xd57\xb7\xf2<\xbe\xcc\x93[W\xdb8\xb9\xf5\xa1\xf7\xce\xd56\xed\xd9\x13q\xb5M{\x92\x88\xfc\x1amH\xbb}\xd8\xce\x1b\xd2;\x1d\xaa\xb2aOD\x07l\xbb?\x99Q\x95=q\xf2p\xff@\x1c\x88#q"NQ\x97Y\x95\x7f\x9e\xbc\xb9L\xba\xf9\xf9\xfft"P%\xbb\x17\xbb\xc2\x14\xf5\xbc;\xde?\x11\x02p\xf4\xc7\xe9\xc9K\xf1\x8f\xa3\xe9dv\xb7Z\x0b3\x9d\xdc\xde7\x0f\x02\x84\xed\xdc\xe0\xdf\x8bY\xfb\x1dv\xdb\xef\xebe\xb3\xfa\xbd\x9b;\xfa:\xbbX^\x8b\xdf\xfe\xb9\xfb\xf7\xdf\x0f\xbb_\xbe\xce~\xa3\'/6^G\xb9\xff}}t\x99\x1cY\xee\xaa\x18\x9c\x94ilw\x9d\x0bR\xa2\xfc\xc3\xbf\xf6\xcfE\xf9\xe0\x0b\xca;\x94\xfb\xf2\x83TB\xb82\xe7\x8d\rN\x971\xf4\xc7\xd6(\xed\xd3X\xc9]\x9d>e^:\x0b\xaa?\xdc\x9bN\x84`\x11\xfd\xc7\xd2F\xf7\xf3p\xa7\x1b\xa2O\x9eJ@\x9c\x1d\x06\xa5\x9d\xe9\xc68\xc2\x9f\xdd\xd8(\x15\xf2X)\\(\xcb\xe1p\x0f\x13\x0b\xb44\x0c&\x0c0\xe8\x18H\x9a\x0e\x8c\x01\xb7\xa3Yg\xe3tr\x8aS\x02M\x96\x1f\xbb\xa0]\x88\x9d\\oM\xecd\x19@ar\x04\x83\x85hh\xe8\x9d\x1f\xea!k,IS6X\x12\xec5\x10\x1c\x03\x901\x18\xc6\xe0\xa5\xf7\xbe{\x0e\xde(Ox\x8c\xb3.\x8e`\xd0\xd2\xb0\x1e\x10\xf2&\x06+\x83%ih{\x16l\x02\r\xa5\xb5\x19\x83\xad\x18T\xb0\xb6[e\xacV\xd0\xcdk\x88\xc8\x1f#\x18<\xb0\xc1\xadAMm`\x88!z\xb6\xbce\xc1^\x92?(ge\xc6\xe0*\x06\xe3\x8d#\xb9&hi\xc9\'\xa3\x0e\xa3\xb6\xf0\xd1\xb2Y\xd4\xc0\x16\x1eMO\x82\x9d\xa67U\xf4\xe4\x0f\xca\xa4 >\x91\x12\x95\xdc\xf9\x9e\x83`(\x16\xb4\x8dJ\x11\x1ee\xd1\x83\xc70XE\xa7C5\x0c0`d\xb1#V\xb3\xa0\x7f32eT\xc6\xf0\x07c\xf01\x82t\x14\x17x\nEc\xab\xb2/\x0f08\xde\xce\x1b\x0c\xb0M=\xf8l\xcdtb\xed\x15\x0b\x06\x9eUV\x07\x8cM)\x0fp\xeb\xf2\x18\xa3\x15\x9d\xaf\xf3\x07\tAw\x87\x84\x80a\xe1\xc6\xfcA\x83f8~\x10\x9b\xd6\x029\xa2\xb2\x8e\xddS{\x82\xa3@\xc6\x8c\xe1%c\xf0\x18A\x86\xf4`\xbd%\x7f0\x1e\x97\x8d\xf1\x03\xbaC\xe5\x87!Gy\xeb%\x9dX\xe5\x80\xcb\xee\x19\x15[(\xa4,\x8e\x18\x0e\x19CP1\xaa\xc8\xfe \x89\x0f1J\x1d\x8c\xc5\x85EuW\x8e\xd2\x1b\x18\x94r\x860\x80\xce\xc1\xbdS\x9c@r\xb4\x04\x991\xbcf\x0c\xceG\x0fd\x8b\xa0\xa3%\xae\x8e\xda);\x82\x01\x83\xcfV\xca\xd4\x83\xd8\xf4\xc4x\x89\'\xc9j\xdaX]\xb9\xdad\x0cG\x15C\x00\x8e&\x8cM\x16\x90\xa9\x02\xc6l\xe1\xa2f\xd7PC\xae6\x92Y\x19\xa9\x84\x862\x04\x0eS\xe73\x86\xe3\x9eOFM^\x04\x11\xf7g\x8er\xde\x8c\xf2d\xf0\x8ey\xd2\r\xe2\xc2D\xc3\xac\x8c\xd4\xcf\xb6\x00\xa8\xfe\xe02\x86\x93\xea\x93\x01y\x94r\x16n\xe0\x14\xf9d\x90\xa3\xb6\xc0$@GBc\x99M\x0c\xa1\xbc\x99\xfd\xc1h&\xc7\x10\xd85\xb4V\x19\xc3i\xf5I|N\xca\xd5\x01\x15\xe9k\xee\x96c\x18<\xfa8\r\xd50_D\xb0\xec\x0f\x96\x920\xee\x1a\x88\xc1\x91\xeaK\\\x9cU\x7f0\xb6\xd3y\x92\x1b\x14s&\xd2\xc6hlj\x80\xc8\xb6\xb7C~\xf0\x9e\xc9\xd1h>\xbc\xb1L\x15\xe0\x8b-.\xaa\x1e\xd0c\xb5\xa4\xdc\xadl\xec\xf4\xa0eD\x06\x1d\x8fM:\x1d\xae\x1d\xea\xc1;\xf2Ip\x95\xa3\x1cP\x1a\x07\x0b\x85\'\xff\xac\x18\xbc\x0120\x86\x85f=\x80\x82\xecR\x9b\x18\x02\xbb\x0c\x0eaS\x0f\n9&r\x86T\xf4\xa6\x92\x86*\x1bmd\x89\xcd\xbf\x18C\xc4\x04K\xf1hR\x9a\xa7|\x81\x99\xc3\x8c\xfa\x83\xa5\x1a\x06Y\xccm\xf2$\xb2n%G\x00\xd6\x83\xe4\x88\xf5\x98\x163\x86\xf7U\x0fQG\xca\x11\x06\x90\x9f9o:5j\x8bT\xe7t\xf2dPr\x80!Z\xd6\x83\xf7\xbe\xf2$\xcd\x9a\xe8\x13\x86r<\xca\x17\xc8Q\x94/\xf0\xe8\x86x#8\xcc\xd2C\x0c\xa8U\xce\xdd\x01Is\x10\x9b\x8a+\x05\xf0\\\xce`\xb0\xd0\x19\xb06J\x18\\\x1f\x03&o\x8a&\xcc\x88\x92\xf8\nu\xaa\xdcH\xdeT\x8a_\xc7\xda1\xc0 _HO\xa4\x80U1Q\x05f\x01J2\x18\x9a\xc9\'}\x0f\x83s)\xb1\x92\\\x0c\x91\xce\x16\x80&R#\xb1\x89}`\x00\x8e\xcd0\xf0\xc9\x00A\xd50\xa5!\xe6Z\x02\x8e\xa1\x9drV\xe8c\xc0\xbc\x1a\x08\x03:2\xe5MP\xc6\xb91[x\xc7\xd5\x91\xf3\xc3\xb8@\xbf\xe6\x94&\xb9\xbf@\x02\xe6\x10\xb1*\xd5\x0f\xb1\x8f\x01c\x908\x01\x0bK\xad\x89\xaf<t\xd8\x86\xf5\x03\xb7\x1a\x1e\x85\x0c\xb8\x9aIA9\x8ebe<\x97\xf92\xf5Y\x07\xd9L\x84\x01\x9b3b6\x8bI\xc8\xd4:\xbfc\xbcM\x7f\xf0\x92\xeb(<\xd3\x80\x1f|\xcdN\xc6\xd7\xc6H\xd6\xca&d\x0cP1D\xac\xed\x83\xa4|\xed\x1d\xd5\x0f\x98\x96\xc1\x87\xb1\xb8P\x10H^"\x80\x9f1`gTk9P\x947\x9ds4L\xc5c\xc2`D\xaf\x8eJ!\xcd\xb1\xe9\xa8PK\x0cn\xc6l\xe1"\x97\x86N\r\xe2\x0233\xb3\x11f\'\xa6\n\xe4\x12\xa6+\x0f\t\x83#\x0ci{\xe5\xa8H\xc5\x14\x04\x94[\xb0\xa3\xd3a\xac~p\xec\xe2xL\xb9\x99/\xd0\xc5k\xd1\x10\x80+\xf0\x92\x83\x0bO\xeaT\xc3d\xa2c.2\x92m\x81I\x91<\n\x92\x1e\xc6b3\x11\x04\xab\xc4\r8*r\xc7\x84\xd4\xc7\xad\x06\xf4\x86\xc8q\tC/.,\xa0Q)W\xe2\xc7p\x9d\x8f\xe1\xe4\xc6\xf3f\xe4^\x0f\xe4\xb0\xb6\x97\xdcd\xba k\xea\xe0Y\xcc\xc7\x88\x01\xfa\x18\xb41\x8ek\xb9\xc0!\xad\xb1\x0bUc\xfe\x80\xb9\x128.\x86\\m\r\xa7v\xd4/;\x81\x93\xb5\xd2M\xfd\xe6\x81\xeea0\xc1s\xb9\x93zLK9\x0b;\x1c\x18\xd3\x03\xd6\x1b5\xe2\xc2\xa0~\xc8~J\xf5\xa4\xab\xf5d\xec\xf9d\xf2\x07\xd3\xc7\xa0\x9c\xe7\xfa\r;\x11\xba\x070\x18\x82\xe6\x89\x1a&p]=\xac\'\x9d\xe6\x9b\x06\xf4C\xae\xe5z\xd7\x00\xd8\x05%[\xec\xefW\x0c\xce\x18*\x10\xf1\xec\x9azO\xa3\xb1\xa9\x1b\xd3\x03VD\xaa\xf6\x96\x83\xfe\xc2*\xc7\'V\x8e\xa9B\x83dd1sT\x1f\x03\x9a\x97\x8a\x12\xc0\x84AM\x94\xc6\xc4i\xc3\xa8\x1e\x1c\xf3\xa47v\xa0\x07\x17\xf9\xc4\xbdb\xba\xf6\x17\x988s\x7f\xd1\xc3\x80I\x01(\xb7\xa3\x13\x06\xee\xc1\x11\xfb\xe8\xfd\x03\xf6bTG\xe1\xce\x9b\xfe`\x90\t8\n\x15\x17\xd3\xe8\x88\xc4\x0f\x063\xfetr\xf4\x9f\xe3\xc3tE(\xcae\xdfS\xf7\xcd\xe7\x98\x0b\xba2\xd5\x88\xdb\xc52\xed\xac\xb1\xed\x10\x87\x0b\xf1\xbb0\xab\xbb\xcf\xcf\x0e\x17\xcf\x85h\xe67\x05\x11\x96\x00\xe9\xb5f6\xcb\xafZt\x8c\x9bf\xddtRp\x06_xh\x96\xcd}\xbbn\x97+\xb1lo\xef\xe6\xed\x8dx\\\xdd\xcd?wg\xc0\xc9\xd5z\xd9\xdc\xcd\xd7\xab\x8c\xef\xd5\tv\xe7\xdd!\xeb\x15dw\t\x19\xca\xd8b]\x8e\x84\x9c\xae\xcf\x93\xa0\xa3\xbb\xcf_p\x13qsw{\xdb.\xdb\xf9u+\x1e\xd2\xc57\xf21\xfa\xce\xb6\x107m\xfb\x90^\xf8\xb2\x98\xb5b\xc7\xa1\x07\x1a\x9cU;x\xa0\xfbF\xcc\xda\xff\xb5\xb3RL\xa1\xaa\xce\x98\xc6P\xbdY\xe2\xe6w\xbd\xb5L\x8eQx?\x05\xdd\x19\xd4\x95N\x82.\x06\x8ae\xa5I\x99\xaa\xda\xb6\xaeL\xd7\xb5gL\x199\x83\xa8NV,\x0c\x9e~\x8f\xc9L\xceuf\xaaLl\x8a\xa0\xf09\x14\x99\xb9\x1d\x1a\x93)1m\x9d\xd9\xde\xca\\K\xe7\x8a\xd9\x94\x95\xe9^f(\x13\xfd7\xc9tu%6\x05\xb6sD\xdb\xdd%\xe91\x99\xddJ\xdf\xd3\xad\x97Pd\xa7:2;\x93\xf9\xc5\xca\xd0C\x9bo\x8dr\xeet\x85C\x12\xeaQ\xb4\x16W\xc6\xba\x12\xf9\xd7\x95\xc8\x0b\xf9\x9c:&N\x1a\x93\x19\xb2\'\xc8\xba2\xda\x82VG(2\x13\x0f\x8f\xaeti\xa5\xaa\x1a\xf2\xa1\xa0\xcc-\x06\x9e\x13\xd2\xfbO\xaf\x84\xaa!\x07\xaa\xf0\x93+\x1ea\xb3U\xc6V\xa6s\xe64\xd3\xad\xb4\x9dn\x9d\x96]\x86\x7f\xea\x9c&\xad4\xbdsF_\xbc/\x16\xd9!\x95\xcc\xa3+\x93\xdf\xe6\xeb\x88\xce\xe3\x95\xb3EC\xb2x\xbe\xf1O\xa0\xf5Y\xb7\xae\xdaS\x9a"\xcb\xe8\xce\xfb\xa2\xfe\xd5J\xcf+}\xbe\x17J^\xa7\xbao\xf9\x84U|\xd6P\xe8\x9d\xd3\x15\xab\xe4\x0b\x91\xa4\xeb\xf4pte>g\xec\xc5\'t+\xa5\xe9n\xf4\xd5/V\x82\xec\xb1Ig\xc7P4\x85\x89->\xb1\x12\x12\xb5\t\x91\xc8\xed\xf2K\x8b4\x8d,{_\xfeZ\xf7\xa9\x9d-\xbe\x89o\xcdJ477\xe5o\x8a\xa7\xf9/7\xdd\x02Z\x97\xb9\xbcG\xe5#<\x9eh|\x83\xc5\xb1.\xc7DW8\xbc\xec3\x7f\xd1<M\xe1\xe9\xe1O\xfc-~\xc5\xc7\x89&\xb7G\xc8\x98\xd6\xbdm\x9b\xb9\xb8\xf8rw\xbb.\x95\xd0\xb6x\xdb|\xe7\t\x15\\>#\xbd\xbd\xb5\xb5%.\x9bO\x8f\xb3f)\x8e\xefV\xeb\x84gq+\xce3\xc0\xfbv\xbe\x16ozj\xc3\xb7\xabf>\xa6\xa3\xeeug\xefM\x7f^\xb3\xceh\xf6\xdb\xf9G<r\x9e\x06\x97\xda\xe02\xfd\xfa\xf4\xf4\x10\'\x91\x84-\xd0\\\x06\xfa\xf1\x1e!\xef\x15\xb8\x1b\x0f\xd2\xe9\xf6\xca\xc9Xf{;k\xaf\x13\xc0U\x87)\x1b`\xecq\xc6\x96\x8cH\x0f\xdfU\xa3\xec%C\xb0\xf6\x93^\xf7~\xd6\xec\xbb\xa4\xfe\xbd.O\x95\xa9\xc3Ys\xfd5\xe31\xf2\x99yN\x9a\xfd?uG\xb2D'
p56
sg32
g23
sg33
Nsg35
Nsg36
VShelXL
p57
sg38
Nsg39
S'cabfec279a5a37b47cb6579bacde1670'
p58
sg41
I2
sg42
VLeast Squares
p59
sg43
F0.0974
sbag1
(g12
g3
NtRp60
(dp61
S'is_solution'
p62
I00
sS'_active_child_node'
p63
I5
sS'name'
p64
S'7941d6dfd7e9389cc8f05048a6c18199'
p65
sS'link_table'
p66
g23
sS'res'
p67
S'x\xda}Yio\x1b9\x12\xfd.@\xff\x81\x18\xec\x02\x13\xf8\x08\xefc\xb1\x1e\xc0\xe3\xd8q\xb0>\xe2cf\x13c\x80\xa0c\xb7\x13#\xb2eH\xf2$\xf9\xf7[Ev\x15\xdb\xea\xf6*\x01D\xb1\x9b\xe4c\x1d\xaf\x1e\xe9\xe9D\xc0\xe7znn~n/\xda\xa5\xb8^\xb4\xcd\xaa\xbd\x11\x9f\x7f\x8a\x8b\xc3\xfd\xa3\x0fG[Z*\xfb:L\'\xd3\xc9\xe5\xbb\xcb#\xf1\xf8\xa9\xc9/\xde=\x88\xf7\xfaW\xf5\xcaL\'\xe7\xfb\xc7\xe2tv#\xca\xf3\xf2\xa4\xeb\xces\\\x8a\xe5|\xf6\xb4\xba\x9b?\xac\x8f:WBn\xebd6\xc5\xf9\xf7\xb6\xf9\x06?\xa4\x81\x1f\xbb\xb3\xc7\xaf\r\xfeP\xf0\xe3tq\xd7>\xac\x9a<\xbc\xc1u\x1f\x9fVe\xf4\xc1|q\xff4k\xc4\xed\xfc\xe9\xa1"\xbe\xfc\x97\xd8\x0bZ\x9c(#NU\x14{s#\xde\xfc\x9cN\xf6\xf6\x8f\x8e`\xca\xa0d0B\xabm\xadF\xbe\x93,\xff\xa7\x93\xab\xfd\xf3s\x115\x82\x90\xda\xae\x7f\xe1\xbf\xe9\xe4h\xf7\xf2Rl\xa9\xe9\xe4\xe2\xe3\xf11<s[\x1f6\xb7>nBc\xe3\xaa\xeb\x84\x1e\xfc\x99;\xb7\xae\xea\x9b\x1b\xb9\x1f^\xe6\xce\x8d\xabM\xe8\xdc\xf8\xd8{\xe7j\x93\xe6\xec-q\xb5Is\xd2\x12\xf95\x9a\x90f\xfb\xb8\x99\'\xa4w:Te\xc2\xde\x12\x1d\xb0\xcd~gFU\xe6\x84\xce\x83\xdd=\xb1\'\x0e\xc5\x898\x05[fS\xfeq\xf2\xee\x12m\xf3\xfc\xfft"\xc0$\xdb\x17\xdbBu\xf6y\x7f\xb4{"\x84\x86\xd6\xef\xa7\'o\xc4?\x0e\xa7\x93\xd9\xddr%\xectr{\xdf<\n-\x1c\xc4\xc1\xf1\xe9\xf9~\xb6\xe2\xee\xde\xe5\xaep0\xcf\xde\xe9\xc9A\xf1\xf0\xbf\xe7\xb3\xf6\x87\xden\x7f\xac\x16\xcd\xf2\xb7\xae\xef\xf0\xdb\xecbq-~\xf9\xe7\xf6_\x7f=n\x7f\xfd6\xfb\x85\x9e\xbc^{\x1d\x00\xfd\xf7\xed\xe1%F\xb8\xdcV)F)\xb1\xed\xb6\xa3UI\x02\xae\x83?w\xcfE\xf9\xc0\x0b*x\x88\xf37\x1f\xa5\x12\xc2\x97\xbe`]\xf4\xae\xb4u\xbf\xed\xac2\xb9\xad\xe4\xb6\xc1O\xe9\x97\xde\xe9g\xcd\x9d\xe9D\x08^\xa2\xffX\xba\xe4\x9e7\xb7\xba&Z@j\xc0\xd9aP\xc6\xdbX\xda\xd0\n*tm\xabT\xcc\xb3)\x05\x03e\xd9\x1c\xcca\x93\xa5\x99m4q\x80\xc1$K\xab\x99H\x83 \xf1\x12\xf5z\x0f\xee8\x85.!ly\xec\xa3\xf1\x8e0\x04gi\x17V\xdb\xe8\xfd\x08\x06gB\xa2\xa6Ozh\x07/\xbb\xd5\x94\x8b\x91\x16\x0e\xd6\x12\x1c\xab|\xc6`\x19C\x90!\x04\xd5\xd9?XE\x0b\x18\xeb\x01\xd0\x08\x06#\x8d&;x\x99\xd618\xe9y5\xa5\xd8\x0e\xd6Gj\x82\xa92\x06W1\xa8\xe8T\x17\x1b\xd6\x19\xe5\x08\x83N2\xa6\x11\x0c\xc1HO\xebY\xb0\xd4\x1a\x86\x94T\xf5|\r\x8d\x104Y\xc7{\x991\xf8\x8a\xc1\x82\x03\x14\xed=\x1a\xab)&\xc1\xefn\xcc\x17\x817\xea \xc6\xd71\x04\x08\x18Z\xd8+zS%\xe7\t\x83\ri:9\x91`B\xd1A\xf4:Z\n_\xe3\x92\xe4\xd8Pn<&\x9d54\xb3\xd5i\x80\xc1\xc5\xe4\xd9\x17\x92\xbc\xa6\x94\xad\xbd.f\x0c\xbf3\x86\x00\xc6\x8bd\x07\xef\x93\x95\xd4v\xca\x8cb\xf0d*\x0849\xc8\x8b\x10"\xf9\xc2\x04\xd5\x0b\r\xf6\x85\xb5\xc0\x0f{R\xee\xc1\xd4\xe5\xb1K\x90\x16\xdd\xa4V\xeah(>c2\xa5=\x88\x87\x9a\x17\x0e\xd6[\xb7\x03\xe4\rm\xde\xb9P\x93\x81BC\xe9\xa02\x867\x8c!(/)t\x8c\x0b.v~\xb1\xb8\xd6\x98\x1d\xa0\x97\xf3"\x0c1\x04\xcc\x95n\xc7\xaaREb\xb7H\x18\x941\x1c0\x86\xa8eN\x13\x8a\x07M6\x81xs\xa3\xbe\xe0\xd4\x01\x8e\x8a\xeb\xfc\xa00\xe4\xba\x85\xb5\xf6LLJ2\x1c\x87\x15\x070\xbce\x0c>\xa4H&\x83\xb4H\xa1[\x0b\xf4E\x1c\xb5CJ\x81\xed\x10\x9d\x1e\xe6f\x8dIK\x8e\x95\xc6\xe7\x98+\x18:_\x1cV\x0cQk\xe7)7\x93T\xdd\x02@\x15z<\x1e\x9c\xa9\xa1a\x06\x1c\x05\x11\xcb\x9b\x0f\x9a(\x13\xf08NS_0\x1c\xf5b2i\xaeS\xc9\'\xceM\xed\x83\x1f\xe3\x07\x93\x88\xd2Fy\xd2\xc6P\x89\xa9\x16*\xa5\xb8|EY\xf2\xe2\xa4\xc6d\x84\xa9\x98\xa3\x925\x89b\x92\x82o\xc8Q\x14\x0f\xc0A\x83\xba\x19ef\x95\x1c\x0f\x961\xa8\xca\x93\x90\xb2)c8\xad1\t\xc6\t\xe4\x0b\xa8\xf8:r\xed6j\x94\xabe\xa8\xcd4\xe0\x87\xa4ku2\x899*E\xc2\xa0\x95,yqV\xe3\xc1\xc2\xc6<\xad\x1b\xa5N\xccW\xb6P\xcc\xba/\x00s\xd5\nr\xc0\x0f!2A\x9b\xc4u\xd3J\xf6\x856\x05\xc3E\xb5\x03\x14*\x8a\x07\x83dA6\x81=\xfa\xf1\xdc\xe4\x82\x101\x0f\xd7\xed\xe0\xab/<\x0f\x82P\xa5\xdcDq\x941\xfcQ1`\xbdV\x94\x9b\xd18\xc2\xa3\x95\xd7a\x04C\xd4\xc6U\x0c\x03~\xb0\xa5J\x17\xab\xdbJ\x99\x96R\xc4\x98\x8e\x1f\xfed\x0cP\xd0\x14\xc5\xa4\x05J\x95\xa4\xa3 \xa7\xf5hn\x06\xe2\x07\xd0\x1a\x80r\r\x83\xd7\x99\xab\xb3\x03t\xa5\n\xc9v\x80\x84.y\xf1\xa1\xda\x01\xb8\x88\xe0\x82\x88\nNq\xdd\x0c\xa3\x1a&x\xdd5\x81\xfb\xec\xc0\x0e\xce:\xc2\x00*\x91\xf9A;\xb2\x8e\x85\x15\x01CI{\xaa\x17Z\x12\\(R\x9ar\x04\xd4\xad\x1d\xb3\x03,\xcc\x95(\xaa\x81/ 7\r%$\xca2NSG{\x00m\x84\x18|\x1f\x03p5\xcdo\x80\x19I\xa08\x08\x14=\x12\x93\n\xbc\x1c9/\x06\x1aF\x81\x12\xa6\xcd[\xcd\x94\t\x9b\xa74\x85*\x82\xf1\x10z\x18<\x10%U[\x17\x01\x05\xd5\x0b(\x17q\xc4\x17\xaaR)(d\xf0\xf2\x1a\x06\x98\x82\xa5^\xe4\xcd\'\xd6\xca\x90\x9a\x01\xe3!\xf61@\x85\xa0B\x08\xe1iBg\x07\xad\x9c,\x1b^\xc3\x00E\x80\x08\xc0\xc7\xb8\x9e\x9b\n \xd0\x8eM`)a-\xcb|\x05\xa5\x010\xa4>\x06\xb4-iZ,8\x8146D\xb5\x1b\xd7\x0f\xa6\xd6\xcd\x81\x96\x8b\x8a!*\xefjn\x1a\xa6+i\xe0\x08\xb8\x97%7aH\x90\x16\x14\x87\xa0bCd\x9d\x1f\xd3\x08O\xc2Y\x8d\xb9\xda\xc9an\x1aV\xc5\x90\x8f\x1c\x04\xd6y\xce\x16\x10k\x88AW\x0c\xa0&\xbd\xa7x0\xc1+\xe2j\x05ZwT?T~\xd01\xac\xd7\x0b\xedTe\xe5\x14ILC\xd4Q\xa4\xba\xc2\x93\xb9\x0e\x10?\x80\xf2\x91\x91s\xd3S\xe5up\xc0\x08\xa3\xbe\x90Rq\xddTa\xe0\x0b+9!K\xa0\x15YW\x8f;2\x9f\xb8\xb3\x00(\xb9\x8f\xa5=\x90\xb6\x87#\xaf!)\x0c\xd1\x10\xfd\x18W{\xae\x02Z\xc1yp\r\x83\xf7\x9esSk\x15\x99\xe0\x15\xf5\x06\x98\x011\x84j\x07\x87\xfa\x8d\xb4\x13\x909\xd7ncd\x18\xe3(eX\xa1yT\xe1\x83\x9a\xa5\xab\x80\xd3\x14\x9e:\xf0\x1e\x80\xaeP?\xa8^^8\r\xa4A5\x02>\x91kG2nT\xc3(\xd6\x93\x0e\xe0\x0fjw\xefd\xe9=\x8bHMq\x061)\xd1\x0e\xba\x8f\xc1\x00\xe9S>\xa6\xc8G#\x83\xb13\xa6\x1f\xaca\xe6qZ\x8d`\x88|\xa8\x88\xaa\xc2\x91\xdc\x84\xf1\x80\xc1\xf40\xc0\x10K\xfc\x0c1\xa4\x13\xd5,pEYl\x1d\x83\xe7\xc0w@\x01\x03M\x8b\xfa\x8e0TM\xcb\xfc\x8b\xe7n\xb4\x83\xedcP\xe0U\xd6\xb4\xf0#R\xbf\x8er\xd4\x17,\xbd\xa1\x0c{7\xbc\x03\x89|\xa2R\x9cA\x98|\xf5\x08\x8e<\xa9ww+\x06\x0f\x0e\xb4\xbcw`\xa0\xae\x1f\x98\xd6\x8e\xe9\x07o*\x06p\xdd\xc0\x17\xca\xb3\x1d\xaa\xe2\x82z\xccM\x88j\x8c\xc9>\x06\x1dud\x1d\xeb\xa5\xe5s_\x0c^\x8dk9\xf6\x85wC;\xf0\x8d\n\xf8\x82\x8f\\\xa8\xe8\xab\x9eD\x0c\xb2\x87!\xe1R\x94\x9bPw\x1d\xd9\x04\xaa\x81\x1c?o\xa6HR\x025\xd3s\x0c@m|\x1c\x85\xbd\xd9\xaa\'\xb9\x8c;\xd40\x87\xff9:\xc0\xabCQ.\xfb^\xba\x88>\x87\xdc\xef\xd8\xd9\x88\xdb\xf9\x02\xa73p\xcc\x15\x07s\xf1\x9b\xb0\xcb\xbb/\xbf\x1e\xcc_\t\xd1<\xdc\x14D\xc6\xe7\xd7\x9a\xd9,\xbf\np\xc4M\xb3j\xbaU\xa0\x07\x10?6\x8b\xe6\xbe]\xb5\x8b\xa5X\xb4\xb7w\x0f\xed\x8dxZ\xde=|\xe9\xf6\x00\x9d\xcb\xd5\xa2\xb9{X-3\xbe\xfd\x138\x9dw\x9b\xacW\x90\xe5\x12\xb2\x14#\xbc\x84\x04\x80V\xe0\xbd:.tx\xf7\xe5+L"n\xeeno\xdbE\xfbp\xdd\x8aG\xbc\x11\x07>\x86*\xb3)\xc4M\xdb>\xe2\x0b_\xe7\xb3Vly\xbcq\x82^\xb5\x05\x1b\xbao\xc4\xac\xfd\xbb\x9d\x151\x05\x12\xe3\x8ci\x0c"&a\xbc\xac\x7f\xd7[K\x0c\x8c\xc2\xfb(N\xcet\x1d\xe9\xf3)\x1e\xcfl\xa9\x8c\xb4\xe8\xf5\xea\xdb:\x12K\xc8\x19SF\xae \xba\xbffI\xc6\xb15\x15\x14\xe13[\xd7t\xf9\xa0\x8d|\xae\xcb\x9a\x1a\xbf\xc7\xd6\x94\xb8\xa6\xeb\x8d\x0c\x18\xe8\xf9j\xc7\x95\x91x\xc6\x18\xae\t\xf1\x8b\xfb\xf4=\x0b\x05\xe9\xca\x0cF\x97\x90\xc0\x93\xc1pM\x18\t\xb4t\x16\xea\xc8\x98|g!\xe4b<\xd5a\xf8\x8e\x8e\x0429\x8b=\xb4\x1e\x8bq\x91\x03\x85C\x90AF\xd1B\xc8\x9f\xa5:\x12jO\xec2/\xbfgrD\x8d\xad\x19\xd1\xb6,\xb2\xf0\x0c\x86\xdc\x9f\xcf\xe0\xb1\xd88\xc5\x17F\xe2>\x95\xaa\x16\xcaZ(W\x9d\xe2\x15\x87\xf7r\xa3#q\x9f,\xaa\x00m\xb2\xa9$y,\x96\xcaU\xf4\xe5\x91\xa6\xae\xe9d(\x962\xb2\xa0\xc5[\xa9\xd1\x91h!\x16Q\xb8f\n]\xf4\x15\x0b\xc5\x17\xf7\xa9p\xa4\xabq\x9b\xcf\xa8\xb0\xa6\x93e\x9f\xd2\xbf\x10\t!\xdb\xd6\xd7\\\xc9\'\xcb|\xcfcK\xae\xc4\x17,\x94\xb3\x8c\xa5\x0e\xe6F\x19i\xac\xe9\xe2\x16\xb5\xd7\xcb##\x8f\x0c\x1a\xbd\x90\xef\xfc\xca\xb7\xc7\x93\xc6\xe8\xc8l\xa1\xd4\xb3\x90\xf7\x05e\x99\xc1\xe6k\xdf\xd1\x91\x98eZ\xf6\xd8\xc4\x95\xfd\xc5\x82\x1a\xcadzy$R \x92\xdb\xe5\xd7\x16h\x1aX\xf6\xbe\xfc\x19\xefs;\x9b\x7f\x17\xdf\x9b\xa5hnn\xca\x1f\x1bO\xf3_n\xba\x014.sy\x8f\xcaGx\x1ci|\x8d\xc5\xa1\x9e\x03\x05\x14\x0e/\xf3<\xbcn^\xa6p|\xf8\x8c\xbf\xc5\xff\xe3c\xa4\xc9\xcd!\x19\x1b\x1aw\xdc6\x0f\xe2\xe2\xeb\xdd\xed*Wpx\xf7\xb8\xf9\xc1\x1d\xda\xd8\xbcGz{ccC\\6\x9f\x9ff\xcdB\x1c\xdd-W\x88g~+\xce3\xc0\xfb\xf6a%\xde\xf5\xcc\x06oW\xcb|\xc2\xad\xeet{\xefu\x7fY\xb1\xcd\xa8\xf7\xfb\xf9\'\xd8r\xee\xd6\xbe\xbe\xfc\xf6\xf4\xf4\x00:\x81\x84\xf1Z\xbb\xf4e\xa0\x9f\xee\x01\xf2N\x81\xbb\xf6\x00w\xb7Sv\xc6k\xb6\xb7\xb3\xf6\x1a\x01.;L\xd9\x01c\x8f36t"=|_\x9d\xb2\x83\x8e`\xeb\xa3]w\x9e[\xf6=\x9a\x7f\xa7\xabS\xa5\xeb`\xd6\\\x7f\xcbx\xac\xfc\xd5\xbe"\xcb\xfe\x0f\xbd\xcb\xb6\xde'
p68
sS'_children'
p69
(lp70
I5
asS'label'
p71
NsS'lst'
p72
NsS'program'
p73
VShelXL
p74
sS'wR2'
p75
NsS'hkl'
p76
S'cabfec279a5a37b47cb6579bacde1670'
p77
sS'_primary_parent_node'
p78
I3
sS'method'
p79
VLeast Squares
p80
sS'R1'
p81
F0.097299999999999998
sbag1
(g12
g3
NtRp82
(dp83
g62
I00
sg63
I6
sg64
S'5aac0677530547dcf9cb0d4f2d887e2d'
p84
sg66
g23
sg67
S'x\xda}YkO\x1bK\x12\xfdn\xc9\xff\xa1u\xb5+%\x02\x9c\xae~\xf7j\xb9\x12\x97@\x88\x16px\xdc\xbb\t\xbaR4\x81!\xb1bld\x9bM\xf2\xef\xb7\xfaU=\xf1\x0cq"y\xdc3\xd5}\xba\xea\xd4\xa9\xeaa<b\xf8\xb9]\xca\xbb\x1f\x93U\xbbf\xb7\xab\xb6\xd9\xb4w\xec\xd3\x0fvurt\xfa\xfetOpP\xaf\xecx4\x1e]\xbf\xbd>e\x8f\x1f\x9b\xf8\xe0l\xc1\xde\x89\x17\xf0R\x8eG\x97Ggl:\xbfc\xe9~\xba\x93\x87\xe3\x1c\xd7l\xbd\x9c?mf\xcb\xc5\xb6\xd5%0>\x11^\xee\xb2\xcbom\xf3\x15\x7fp\x89?\x0e\xe6\x8f_\x9a\xf0\x03\xf0\xc7t5k\x17\x9b&\x9a7a\xdd\xc7\xa7M\xb2>^\xae\x1e\x9e\xe6\r\xbb_>-*\xe2\xeb\x7f\xb1C+\xd89H6\x05\xc7\x0e\x97\x92\xbd\xfe1\x1e\x1d\x1e\x9d\x9e\xe2\x94\x16\xb8\x95L\xc0D\xc0\xc0\xb7\xe7\xe9\xffxtsty\xc9\x9c\x08 \xb8P\xdb_\xe1\xdfxtzp}\xcd\xf6`<\xba\xfapv\x86\xf7\xf4\xde\xfb\xdd\xbd\x0f\xbbx\xb1s\x93\x07q$\xfc\x8c\x83{7\xf5\xc9\x9d8\x8e\x0f\xd3\xe0\xce\xcd.\x0e\xee|\xe8<s\xb3[\xe6\xec,q\xb3[\xe6,K\xc4\xc7\xca\x84e\xb6\x0f\xbbq\xc2\xf2LF\x95&\xec,\x91\x81\xedv\x07#\xaa4\'\x0e\x1e\x1f\x1c\xb2Cv\xc2\xce\xd9\x14}\x19]\xf9\xe7\xf9\xdb\xeb\xe0\x9b\x9f\xff\x8fG\x0c]2\xb9\x9a0\xc8\xfeywzp\xce\x98\xc0\xab?\xa6\xe7\xaf\xd9?N\xc6\xa3\xf9l\xbdaj<\xba\x7fh\x1e\x99`\x1ayp6\xbd<\x8a^<8\xbc>`\x1a\xe79\x9c\x9e\x1f\xa7\x08\xff{9o\xbf\x8bI\xfb}\xb3j\xd6\xbf\xe7\xb1\x93\xaf\xf3\xab\xd5-\xfb\xed\x9f\x93\xbf\xff~\x9c|\xf9:\xff\xad\xdcy\xb5\xf58\x02\xfa\xef\x9b\x93\xeb\xc0p>\x01\xef\x05\xe7\xe1ZO\xbc\x95\x8a#\xae\xe3\xbf\x0e.Y\xfa\xe0\x03`\xad\x1f\x8f^\x7f\xe0\xc0\x98IcVig!]\x8b\xee\xb5V |\xb8\x06>\x91\xe1\x93\xc6\xb9\xd1\xc2v/\xf7\xc7#\xc6h\x89\xeem\xae\xbd\xfa\xf9r/_\x06\x0fp\x8183\x06\x90\xc6\xf2t-\x8d\xb2<\x9bI\x05\xe0\xe2\xba\x00h\xc8y~\x86+\xaf\xcb"\xca\t\xd3\xc3 \xbd,\xabIk\n\x06\t\x84\xc1\x18\xf4\xc3\x14\x87\x18\xcbk\x19\'\xeb\xbaVK\x95\x17PB\x19\x8c~\x1f\x83V\xc9=\xe1\xd2\xe0z\xdb\x18T\xf4dX\r\xb4\x11ea+\x08\x8e2\x101(\xc2`\xb9u:O*\xac\x92\\\x17?\x18m\xec\x00\x06\x89\x9e(~0\xb2\x17\x0b\xcd\t"\x82\x90\xb4\xb0\x12\xe5\x92\x1b\x1b1\xe8\x8a\x01=.2\x07\x94\x96\xc2\x14\x0c\xc2y\r\x03\x18,=\xc2\xf5\x00\x1f\xbc\xd7\x9c"_\xa9al\x89\x10\x18%#\x06S1(k\xb5+{w\xa2@\x17\xdak\xe9\x87ba\x85\xa4=[\xb5\x8d\x01\xfdZ9i\xf2\xc4\x1c\xbc.|\x00\xc5\x91\x93\xe7\x9c\xe3\xe4y"#\x9c.\xb1\x92\xday\x97}"A+\xa5\x87\xf9P0(\x81\xb1\xdf\x8e\x85S\x9a\xbcN\x9c\x04\xa0\xbc\xe2\xc0M\xc4\xf0\x07a\xb0\xde\xd3\xfc\xd2\x18\x0cM\xb9\xd6"b\xefa0\x14Z\xaby\x0f\x83\xb5\xa2p2LGp\xa2O\xa3\x1f$`,\x0e9?\xc4\xa9\xd3m\xed\x8d\xd2y~\xc5\x85\xb39FH\x07\x99rv\x9b\x0fD\x1f\xe4\x83\xee\xe5\xa6\xd6\xe4\x07P\x9a\x88\xa8\xc8\x1e\x84\xd4\x11\xc3k\xc2`\xc1\xa0\xdbK,\xac)9\xa2\xac\xc2}\x0eap\xa6\xcc\xac\xf0\xf1\x9e\x1f\x8c\xea\xec\xb8\xe4&pQ\xecqV\x171\x1c\x13\x06\x07\xde\n\xc2\xe0\xa3tD\x0c\xa8\xa9b\x90\x93\xc2u\xe4j\x9b\x93\x00\x82b!\x12\xc1c\x8ap%k\xb6\xa8\x88\xe1\ra0\x8e\xf3\xa2Q\xca)\xa2\x91\xf0\n\xdc\x00\x06\xc0\xa7\xabN"\x9c^nJ"\x81$\xad\x96i\x9fI\xae\x00"\x86\x93\x0e\x06\xa1\x9c\xa0\xdc\xf4*\xaf\xa5\xd1\x91\xca\x0e\xf2A\x12\'%\xf8~\xbd\xe0\xb4c\x17\xd34\xf9\xc1\x16\xe5\x02g\x13\'O;\x9c\xf4\xdc\x94:\xe5-\xea}\xd1\xa8\x92#\xdb\xf5\x02\x95\x92tR\xf4\xf8\xa0\x90/\x14yGZ\xcdk\x8a\xb8\x9c\x17\xe7\x95\x93\x0eu\x944\xcakA\x9c\xb4\xd6\rk\x14m\xc9\x00\xb6o[\x18\x1c&o\xe1\x03\xa6q\xe1d\x9a+U\xb2\xd89p>\xad\x9cD\xea\xc8R\xb3\x1c\x16KN\xb5\xdb\xf8\xa1X`\x9d2t\xa9z\xfa\xe0k\xeab6\x14\x9d\x14`H\xab=\xf0\x88\xe1\xa2\xf2\x01{\x06_j\x96\xb6\x1e<\xe9\x95PC\xf5\x02%\xa60\xcd\x18\xe9z\xfa`5E^:"\xa2t\x14\x0b\xe4_\xc4pU\xfd\x80BRTEZ\xb0\x85\x1b\x92{\x03C\x184\xb8\x82\xc1\t\xdf\xc3\x80\xe9ZH j\xe3\x83.+\xb1\xc0\xd5R^\xfcY1X\xec4\\\xc9M\xa7m\xe1\x86\x00e\x8608\xa9\x8a\xb3\x9d\xf1\xdb\x9cD#a\x89\x0f\x9c$\xd3R,\xa4\xb4\xc9\x0f\x7f\x11\x06\x8f\xc5\x8d\xfa\x164#\xbdB\xc6\r\xf6\x0f\xd6\x94\x99\x01\x15o[\x1f0\xda\x8a8)-\tt\xea\x8d\xf6b\xed\x87\xa4Q\xef\xab\x1fPS|\xd1F\x94r\xe7j\xdd\xf4\x83Zm@\xd4^a[\x1f\xb0w2@j\xa4\xa1\xf2\xa1DH\x19\x150\xa4\xa9K\xbd\x10\xc4\x17\x89\xbad\x8aF9\xc3\x81\x0f\xe9\xa4\x00E\xa5\xc3\xf7z\x18\xa4$\xf1AXM\xc9Pj@\xccX\xc4`\xba\x18\xac\x17\x95\x03\x82\xfa:t\x88\x1a\xeaa\x00<\xd5,c\x9c\xed\xd5\x0b\xcdi\xc7\x8a\x9a\'\xa5\x8b\xfe\xe2\x164\xf6r\x87\xb6\x83\x01\x0b%)\xbcv\x98\rE\x1f\xd0;f\xa0\x7f\x00\xed5I\x85\xee\xf5\xb4`\xbd\xa5VOyKD.=\x01\x16P\x150\xb8.\x06\xe4\xac\xccV\x1aiX\x84\x18\xe1*>\xc0\x07|\x9a\xdc\x8a\t\xd7\xcb\x0b\xe1\xa8\xc5\xc12L\xdd/\xb7\xd4\xd6\xa1\xec \x06\xdf\xc5\x80\x12V8\x80t\t\x19\x9f{l\xe1\xf5P\xbd@\x19\xa3\x1e\x06\xc5\xbf\xaf\xd5\xa2\xec\x18\x8c(p@kS[\xaa\xa0\xd5\x91k\x05\x83w\xc2\xe5\x8da\x0bdJ\xb3\x88|B\xa9\x1c\xf0\x03n\xc3P\xff \xa0\xef\x07N\x8aH\x05\x19\xf9@\xbd\x1cF;b\x10\x15\x83\x87@\xbeR\xaf-\xb6g%7\xb1\xfa\x0c\x9dq\xbct\x04\x07K\xdc\x16\x06\xcc\x85z\x9a\x01(y\x81\x10,]B\xe0CL.\xea\xa3\xf0\xa3(7M\xc1\x80G\r/\xdc`\xcd\xa2\x93\x8b\x01\xdf\xaf\x9b\x96\x12R(I\xb9)\x88D\xe8\x88\xe8\x07S0\x84\xe9\x05/\xceU\xa1\x99(Z\x81\xdd)\x98!\x0c\xbc\x10_\xc4\xb3\xe5\xcf\x18\xb05$a\xc2\xf2_\x9d\x07\xc5\x0f\xa8\xf5>`\xb0\xd5\x0f\x98\x8fZf\x1eb\x0b\xc4K\xed\x10x\xd0\x1a\xd6\x07\xc5I\x1f0\xb4\xdb|\xc0-\x97\xdc\x94\xd8\xad\x94\x84\xf4N\x93F\xf1\xd0WC\'/\xb4\x08\x89Qb\x81\x01(>\xe1\xd8\x1c\xc8\xc1\x9e\x96\xfaI\xade\xaf\x8fB&SCo\xa8\x87\xc1\x04\xa2\xbe\x1a\x05\x041\x88.\x06\xa9H?\x10-\x10\'u8|\x0e\xf5r\x9a\xce\xbc\x08\xa7\x7f\xbeP\xe5\x94\x14z\xc8Z\xbb\xa9\xd8b\xa7\x1bz\x18\xd9\xc1\xa0\xb0x\x97\xfe\x01\xcf\x98\x82\xce\x1a\x92;?T\xbb\xb18+j%D\xbf\xa7\xe5\xba\xee\x98\x92\x01#@\x18\x92N\xaa.\x06\xb0\xd4\xa4\n\x0f\xba\xa4\xb4\xc2L\x1f<wk\xa20\xf6\xd5\x86\xf7\xdf\x81\xd4s\x165\x89\x98\xa5@\xc8\xb0 \x84X\x1c\x1cT\x0cF\xd5s\xb7\xe4tj\xc6\x08\t9\x98\x17\xd2\x10\x06\xdb\xef\'\xb5\xa0\xd6\x1f\xcb\x93%8\xe4\x07\x00\x17s\xb3\x8bA8\xb0\xd4Ob\xc5\xb6t\x06w\xa0\x87{9\xe2\xa41\xfdXxr\x13\xc6\xc2WN\xea\xdaO\xc6\x1e\xa6\x83\xc1\xe3\xb1\xa6\x94\x960\xbd\xa5\xb3\xbf\xe5v\xb0\x97\x0b\x0b\xe7\xacw|\x9b\x93\xd8\xe1P\xa1\x12\xb9\xf0\x06d\x0e\n\x1c\x85\xc1\x1a\x8fN\xfesz\x1c^\x1d\xb2\xf4\xb2\xef\xb9\x17\xd1\x97\xe8\xe7\xb4\x14\xe6\xcd\xfdr\x15\xa6\xc3\x96\xcc\xb1\xe3%\xfb\x9d\xa9\xf5\xec\xf3\x8b\xe3\xe5K\xc6\x9a\xc5]R\x06l\x01\xc2c\xcd|\x1e\x1f\xc5\xbcbw\xcd\xa6\xc9\xab\xe0\x08>\xf0\xd8\xac\x9a\x87v\xd3\xae\xd6l\xd5\xde\xcf\x16\xed\x1d{Z\xcf\x16\x9f\xf3\x1epp\xbdY5\xb3\xc5f\x1d\xf1\x1d\x9d\xe3\xe9<o\xb2\xbe\x82\x8c1\xcb^\xc9<\xe7,\xbcW\x0f\x0b\x9d\xcc>\x7f\xc1I\xd8\xdd\xec\xfe\xbe]\xb5\x8b\xdb\x96=\x867\xe2\xa8\xc7\xd6\xc9]\xc6\xee\xda\xf61<\xf0e9o\xd9\x9e\t\xa7K\x1c\x85=\xdc\xd0C\xc3\xe6\xed\xff\xday>\xe4\x8dG\x17$c\xc8\x18\x1fz\xcc\xed\xef\xfa\xd62\x10#\xe9~h\x98/D\xb54<\x14\xefpf\xf3\xc9R\x85CO\x8dm\xb5\xd4\x98*\x17$\x19\xe1\x01\x10\xdd5u\xfc=\xb4fx9|\xa1\xea\x9ax\xb4p\xf9\x05@ZS\x04\xdd\x1eZ\x93c\x1bs\xa1;\x966t\xe3!\xd5\xd2\xb7\x8a\xef\x80\xfak"\x7f\x83\x87L\xc7C\x96\x8b<\x83\xc8\x8d\xb6\x19Z3[\xdaj\xe9\xbc\x91i\x86p2\x0c\xa7\xba\xd0C\x0eZ";/\\\xc7\xd2\x86\x0c\x0b\x96N\xe6\xfe\xd6\r[:\x94\xc2\x0b_-\xf1\x8c\xaaR\xe6\xf9\x88VF\t\x1d\xb4\x8cL\xe0u\x9f\x06L\xa9\x1d\xa9\xb6\x8b\xe7,u\xb0\x84\xbaf|\xc7\x1b\xa2\x03*1!xt\xd02\xec\x93\x9a*\xb4\xf4)\x8e\xd8O\xc9\xac\x95\xfeW\x96\xb2r\x08l\xbc\xaf\xe39-T\xddp\xd2\x19\xb2\x8c\xbc\xa5&*\xb0\x8d\xab\xfc~<qH\x86\xf8\x0eZF\x0f\xe9\xba\xa6\t\x05<x\xca\xa4o\xaf\xf53\x96\x11\xad\xe9\xec\xd3\xd9\xb4vf\x82\xb7\xf6W\x96\x96,\xadHkJmu\xe2\x90x\x86\tV\x04K\xd7Y\xd3\xa6,S\xa1\xe4\x97\xf8>o\xe9;\x9a\x902B9\xe3ryz\x86\xb76d\x99\xe0\xdd5y\xf2iZ\x13O\xf5\xcf\xec\xd3\xb8 m\x8c\x05q\xbb\xfe\xd2\xa2L\xa3\xca>\xa4?\xe3}j\xe7\xcbo\xec[\xb3f\xcd\xdd]\xfac\xe34\xfe\xe5&\x1b\x14\xbb\xa8\xe5\x1d)\x1f\xd0\xf1 \xe3[*\x0e\xe1\xd5i\xd6\xf04\xcf\xe2U\xf3\xbc\x84\x87\x9b?\xe97\xfb\x95\x1e\x07\x99\xdc\xed\x8b\xb1.vgm\xb3`W_f\xf7\x9bX\xcf\xcc.;k\xbe\xd3\x80Ti\x8f\xe5\xe9\x9d\x9d\x1dv\xdd|z\x9a7+v:[o\x02\x9e\xe5=\xbb\x8c\x00\x1f\xda\xc5\x86\xbd\xed\xb8\r\x9f\xae\x9e\xf9\x18\xb6\xba\x9f\xf7\xde\x19\xfe\xbc!\x9f\x95\xd1o\x97\x1fq\xcbq\x18\x1bt\x1a~3\x9d\x1e\xe3 L@\x892\x16\x81~|@\xc8\xfb\t\xee\xd6\x8d\xb0\xbb\xfd\xb43Z\xb3\xbd\x9f\xb7\xb7\x01\xe0:c\x8a\x01\x18\xba\x1d\xb1\x85 \x96\x9b\xefjP\xf6C \xc8\xfb\xc1\xaf\xfb?{\xf6]p\xff~\xaeSi\xe8x\xde\xdc~\x8dx\x14\x7f\xa1^\x16\xcf\xfe\x1f:W\xb6\xd1'
p85
sg69
(lp86
I6
asg71
Nsg72
Nsg73
VShelXL
p87
sg75
Nsg76
S'cabfec279a5a37b47cb6579bacde1670'
p88
sg78
I4
sg79
VLeast Squares
p89
sg81
F0.0974
sbag1
(g12
g3
NtRp90
(dp91
g62
I00
sg63
I7
sg64
S'0c172d3b076dae8a940dcbad03f0b62c'
p92
sg66
g23
sg67
S'x\xda}YmO\x1b;\x16\xfe\x1e)\xff\xc1\xba\xda\x95Z\x01\xa9\x8f\xdf\xbdZ\xae\xc4\xa5P\xaa\x05R^\xee\xdd\x16]\xa9\x9a\xc2\xd0F\r\tJ\xc2\xb6\xfd\xf7{l\xcf93\xcd\x0cM+\xc5\xf1\x8c\xed\xc7\xe7\xe59\x8f\xcdx$\xf0s\xbb\xd4w?&\xabz-nWu\xb5\xa9\xef\xc4\xa7\x1f\xe2\xea\xe4\xe8\xf4\xfd\xe9\x9e\x92`^\xf9\xf1h<\xba~{}*\x1e?V\xf9\xc5\xd9B\xbcS/\xe0\xa5\x1e\x8f.\x8f\xce\xc4t~\'\xca\xf3\xf2\xa4\xe9\xces\\\x8b\xf5r\xfe\xb4\x99-\x17\xdb\xa3.A\xc8\x89\x8azW\\~\xab\xab\xaf\xf8Cj\xfcq0\x7f\xfcR\xa5\x1f\x80?\xa6\xabY\xbd\xd8Tyx\x95\xd6}|\xda\x94\xd1\xc7\xcb\xd5\xc3\xd3\xbc\x12\xf7\xcb\xa7E\x8b\xf8\xfa_\xe2\xd0+q\x0eZL!\x88\xc3\xa5\x16\xaf\x7f\x8cG\x87G\xa7\xa78\xa5\x07\xe9\xb5P0Q0\xf0\x1de\xf9?\x1e\xdd\x1c]^\x8a\xa0\x12\x08\xa9\xcc\xf6W\xfa7\x1e\x9d\x1e\\_\x8b=\x18\x8f\xae>\x9c\x9d\xe13\xbb\xf7~w\xef\xc3.6vn\x9aN\xecI?s\xe7\xdeM\xfb\xe6N\xee\xc7\x97\xb9s\xe7f\x17;w>t\xde\xb9\xd9\xa59;K\xdc\xec\xd2\x9c\xb4D~\x8d&\xa4\xd9>\xec\xe6\t\xe9\x9d\x06U\x99\xb0\xb3D\x03l\xb7\xdb\x99Q\x959\xb1\xf3\xf8\xe0P\x1c\x8a\x13q.\xa6h\xcbl\xca?\xcf\xdf^\'\xdb\xfc\xfc\x7f<\x12h\x92\xc9\xd5D@c\x9fw\xa7\x07\xe7B(l\xfd1=\x7f-\xfeq2\x1e\xcdg\xeb\x8d0\xe3\xd1\xfdC\xf5(\x94\xb0\x18\x07g\xd3\xcb\xa3l\xc5\x83\xc3\xeb\x03aq\x9e\xc3\xe9\xf9q\xf1\xf0\xbf\x97\xf3\xfa\xbb\x9a\xd4\xdf7\xabj\xfd{\xd3w\xf2u~\xb5\xba\x15\xbf\xfds\xf2\xf7\xdf\x8f\x93/_\xe7\xbf\xd1\x93W[\xaf#\xa0\xff\xbe9\xb9N\x11\x8ea&\xd3g<:\xfe\xeb\xe0R\x94\x8f\x9c\x00\xf8\xe8\xc6\xa3\xd7\x1f$\x08\xe1J\x9f76xh\x06u\xdb\xd6\x80\x8a\xa9\rr\xa2\xd3\xa7\xf4Kg\xdcO\xcd\xfd\xf1H\x08^\xa2\xfbX\xda\x00?7\xf7\x9af\xda\xb5TB\xd8\x06\x03h\x87\xc1\x9b\xdb\x1a\'\x08\xb2i\x1b\x8c\xdf\xdc\x06\x98\xe4\r5\xd3\x99\xe8\x0c5\x03\xa2\xeca0\x9aV\xd3>\x10\x06\xe5\x1d\xf5:\x87\xb6\x99\xe2S!\x9a\x89\\\xc07}\xb3\xae\xb7h\xaa\xd26\xca\x04\x13\x060X\x07\x84\xc1\xfa\xe0z\x18,\x10\x06\xb0\x96\x17\xf6-\x1c\xa3M\xc6`\x18\x83\x97>\x18\xd5\xd8\xdf\xe3\xca\x84\xc78#\xe3\x00\x06\xad\x19\x83I\xe8\xb70\x98H3H\t\x8a\x9b\xda:j\xca\x183\x06\xdbb\x80\xa0M\x83\xd1X\xadh-\xad\x02\xfe\x1a\xc0\xe0\x9c&/;\xf4\xed\x16\x06\xc0mJ\xda\xbcq\x92\x17\x0e\x91\xac\xa3\xa3\xce\x18\\\x8b\x017c\x15\xed\xddG\xb0\x14\x93\xd1\x85A_\xb4\xf1`%\xe6\xe7\x96\x1d\xbc4\x96\x83\xc0\xd2 \x08\xd9\x17\x19\x83S\xe8\x8bs\x99\x8c\xdcD\xaf\xc3\xfd\xcaf\x94\xb6Qr\x1b\xac\xca\xd1\xd5\xc3\xe09\xda\x8d\xc2\x08\xde\x8e\x07m\x19\x030Z\xb0.22g3\x86?\x18\x83\x8f\xc1R6i\xe7-\xedBcp\xf9gb\x92\xa6\x0b2B\xcf\x0eFRL\x1a\xa5\x18\x8e\x8d\x1c\xa9\x18\x81\x98\x9bR\x1e\xe2\xd4\xe51\x9a\xd6\x92/\x8cT\x11\x1a<*D\xab\x870x`c[\x0c\xa6\xbe\x1d$\x05"\xd6 N\x06\x90\xd4\xc4\xcc+\x18^3\x06\x0fm\x90i\xeb\xa3m\xda\xc6\xa3Q\xfd\x00\x86\x00\xad/\xbc1=;Xm(&\xa3\xe1 h9\x0e\xf3Pe\x0c\xc7\x8c!@\xf4\x818\xca\x06g\x9bw\r\xf8\x86\xe6\xb6}\xa1-\xe7f\xb4\xdb\xfc\x00\x98X\xc4\x88\xca\xb864\x0c#\xd3\xcae\x0co\x18\x03\x12\xa3"\x0c\xc8J\x92\xf3"\xea\x10\x870D\x17=\xc3\x91=\x9e\x0c\x9cY)/(rtI\x91l\x12\x19m\xc6p\xd2\xc1\xa0tp\x94\x9bQ\x19\x8a\x13\x9c\x7f\x90\xab\xbd\x8d\xe4Z\xef\xf4@n\x06v\x80\xcct\x957/-G\x89s%\x1eN;1\x19!F\xda\xbbosDy\xe9\x06\xeb\x85\x8aDy\x061\xf7x\xd22\x85I\x1d\xd9$\x12\x982\x11y\xc6p\xde\xc6d\xc0Y\x81\xed`\x15\xe5\x88\xf7\xd1\xb8\xa1x\x08RQ\x0e\xa8>W{\xef\xc8\xeaJy\xb2\x83\x929M\x0b{\xca\x901L\xdb\x98\x94\n\xc8N:hK\xbc\xae,R\xd7P\xbd\xf0Z\xe9.m\xf7\xb9\x9a\x13\xd2s\xe9@\xdb12\xb0\x05\xc3E\x1b\x0f\xc6)\xc9\x9a!h\n8\xed\x9c5C\xf5\x02\t\xd4\xb0\x1db\xbfnJ\x0e\x17,Y\x91\x0b6pnj]b\xf2\xaa\xb5\x83\xb1\x86xT{T1\xe4\x17@\xab\r\xf2$\xd39\xee3\xf4\xf8!j\xc5\x0eP\xd0\x86\x86\xb7l\x07c2\x86?[\x0c^\xb3\xf5L\x88\xa8\\\x08Cll\xb2\xcdQFSL\xa2\xf4\xd8\xd6Q\x80a\xcf\x9b7L\xd0\x18\x10\xc4\x0f\xca\x99\x981\xfc\xc5\x18\xa2E\xafy\xe6\xea\xb6^$o\xdb\xa1x\xf0\x14\xc2X\xf5a\xdb\x0eJ\x16FL\xabi\xaci\x14\x0f\x12(c1\x00e\xc6\xf0\xbe\xb5\x03nW\x1b\xd2NJ\x03\xfb\x02\x03n\x90\x1f\x0cW\xa2\x90\xb4\xc2\x96\x1dB\x99\xa1\xa9\xd2\x8a\xc9Q\x13\x06\xdch\xe2\x87\xb2=\xaa\x17\xcarnj\xe0\xe4\xb7\x01K\x99\xe9c\x00T\x8c\xaaM\x91\x01\x8ej\x95\x82\xe5\x84\xc4*\xce&\xf1\x99\']\x17C@>c^\xd2\x92\xda\xa8\xb0\xe3\x90\x8e\x02T]\xcc\x93\xbaW\xb3\x00\x82\xe2\x1d\xa3,h\x9aVk2^\n{\xc4\xe0;\x18\x9c\xc3\xb2J\x9c\x19P\xc15~A\x06\xf7~ &1\xaa#\xbb%\xd5\xa7-\x0c\xa8@\x08"\xf2\x1d\xab>\xcf\xbe\x04\xdc\x03b\x08]\x0c\x98,\xc4\x0f(O\x94&\xdeF\x1a\x18\xe2(\x08\x92y\x12\xed\xbe\xcd\x93\xa8\x16YD\xa2\xca\xb7\xcc\xe0\xb4\xb7\xc4\x9e\xc9\x0e\xb1\x8bA\xe1\x01\xa3\x89\x01\x94\xd2\x9a\xa8My-\xc3PL\x86\xc2<\x85*|O\xc3\xa0HoE$\x11?6\x99\xd8\x92\x90B\x0c9\xde\tC\xf4,\xcep\xe7\xd63\x06c\xac\x1e\x8a\x07\x1d\x89\xf2\xf04\xd2\xe3\x07\x94w\xbc\x9a\x05\xc2\x80\xd5\x8b\xf5C\x90)&\xf3#\xe2\x07\x88\xad/\xb4\x8f\xa4\xc40\xf5=\x0c\xd5\x8b\x80\xe72\x0eO\xd4\n\xdb\xf1\xa0<\x0bz%\x99\x1c#\x97\xafT\x86\x12\x06#::\n\x1c\x19\x17s\xd3\xd3\xb1\x04\x0f\x17q\x98\xa3\x14\xebId\x90^\xdd\x0c\x96\xd9\x08\x054S\x05\xb0\xd2\x95\x06R<\x80#\x0c\x90OCt\xc6L\xe5\xcb\x92\xae\xc3$\xd2~\xb0v\x07:\x96Y\x17\xb6\xf3\x02I\xd49\xde1\x17*o\x80\x18<\xd8\x98\xf4d\xd6\x13m>\x06\xa2T\x8b\xf4J\xb1\xa1\xb4**};\x1e\xc0\x02\x1f\xb9\xbc\xea\xc7\x83\x8a\x86+,\x0b\x17-\xf9\xac\x07Qf_t\xf2"%1\xef\x1d\x99Dq\xed\xc0\xfa5\xa8a\x80\x8b\xb3\xb5\xbaW\xbb\xd1\x15\x1c\x0f\x9e\xa3\x1756g\x0b\x16w\xc4\xa0\xba\x18\xb0\xb2P\na\xe4\x18\xd2\xd5\xa8\x9e\xbd\x1f\xc2\x80\xb9\xc3y\x81xz\x184\x84\x81\xfb\x07\xd7\x9e\xbet:w\x1f\xea\x0e\x06\x13P\x05\xb4\x1a&z\xb6\x89\x1c\xf4\x05\x1edY8\x9b\xe8\xa0\x7f\xc6\xe1\x85\x91\xf0\x02\xd7\xac\x16\x19\xc6\x19b0]\x0c\xe0,i9<e\x01\x1dS\xd3-L\xb0\x83w \xdep\xbdp}\x1de\x02; \x18\x86\x03\xad\x9c\xc14L\xbe88h1\xe0 ex\xef\x9a\xf0\xa0R\x89r\xe8|\x81\xd4\xef\xda\xb3e/7\xad\x01f#\xf0\x8c\xc18\xd6\xd5!\xd7,\xe8bPIX\xb3\x8e\xf5!\xf2\x99KG9x\xceb\x0c(\x7f\xfa\xbepl\x07(\xd7\x00\xc5\x17m\xa4b\xf6&\r\xd3\xc1\x10#j=\xe2j\xaczT\x904\xbej`H?(*\xef2\xb8^\xddD\x9bJ\xc7j\x85T\x1f\xe8V\xde\xe2\x99\x041\x9c\xfc\xe7\xf48]\x17\x8ar\xc1\xf7\xdc\xe5\xf3%\xce_VE\xca\xbd_\xae\xd2tX\xd2\x828^\x8a\xdf\x85Y\xcf>\xbf8^\xbe\x14\xa2Z\xdc5\xe2\xc6\xe7\xd7\xaa\xf9<\xbf\x9a\xaeq\xee\xaaM\xd5\xac\x82=\xc8y\x8f\xd5\xaaz\xa87\xf5j-V\xf5\xfdlQ\xdf\x89\xa7\xf5l\xf1\xb9\xd9\x03v\xae7\xabj\xb6\xd8\xac3\xbe\xa3s<\x9d7\x9bl\xaf\x1d\xe9\xe2\x91\x8d\x9f\xda\xe9.=-t2\xfb\xfc\x05\'\x11w\xb3\xfb\xfbzU/nk\xf1\x98n\xc1\x91\x8f\xbd\x97\xbbB\xdc\xd5\xf5cz\xe1\xcbr^\x8b=7A\x19\x89\xbd\xb0\x87\x1bz\xa8\xc4\xbc\xfe_=/N\xc0\xb0\xbd`\x1a\xc3\x88\x89x\xa2\xeb}\xb7\xb7\x96)0\n\xef\xa7\x8b\x85\x0b\xd5\x8eDW\xc5rfK\xb4\x86\xdf)\x86;\xbemG\x1a\xa4\xad\x0b\xa6\x8c\\A\\Y+\xe9\x8e\xc4\xe0\xe9\xf7\xd0\x9a\n\x89\xff\xc2\xb4k\xe2\xd1\xc0\xd2\xddE9\'\xa5\xef\xa15%\x86\xc2\x85mGZ\xa3U\xa9\x04\xe9\xb4\x9a\xd55<3\x12\xc5\xc7\x85\xebX\x08\x0bF\x9e!\xdf>\xa6\x03N:\xc1\xf7Gb\xe4c\x18^\xf8\xce\x9a\rJ\xd9|\x1b\x95\xae*\xfa\xfb\xc4\x91\tm\xe8\xaeY,\xa4S\x9d\xc8w\x89\xc3h\x93Epd\xecX(k\xd3d!\x17\x9b\xab\x92\xe7F&\xaf\xb0\xc8\x92)bB\xa9k\xb2\xa0\xcd\xfe\x1d\x1c\x99\xf6\x99\xa9\xb0\x19\x19\x95,\xd5(\xe8\x86\xf1\xf43#u\x1a\xa9\xda\x91I\x0fd\xef\x18\xd5\xc4P\xf8\xd5H\xdd\xc6P\xae\xbd82\xf3KB\xeb\x9fA\xeb\xf3>\r\xaf\xe9\x95\xd5\xcd\xbdd,1\xa4\xdc\xafF\xda\xd6\x9f\xd2\xaarc\xa1\x1a\x7f\x86gl\x9bs\x85E\x13\xa4\xe2.\x8b_\x8bWL\xd6\xe1\x83#m\x1a\xe9;\xf9Y\xbcbBA\x8d\xa2\xfe\xb9\x91)\x86r\x91$\xaf\xf8\xb2V>Ag\xad\xf6\x8cW|\xb6ml\xd7\xcc\xe29)\xbaPPC\xb0\xbf\x18\xa9:1\x14\xa3)3\x94\xb8\xd5\xde=\xe3O\x17\x13\xb5\t\x91\xc8\xed\xfaK\x8d4\x8d,\xfbP\xfet\xf7\xa9\x9e/\xbf\x89o\xd5ZTww\xe5\x0f\x8c\xd3\xfc\xd7\x9af\x00\x8d\xcb\\\xde\xa1\xf2\x01\x1eO4\xbe\xc5\xe2(\xe2\x91D\n\x87\x97y\x16\xaf\xaa\xe7)<=\xfc\x89\xbf\xc5\xaf\xf88\xd1\xe4\xee\x00\x19\xd3\xb8\xb3\xbaZ\x88\xab/\xb3\xfbM\xd17\xbb\xe2\xac\xfa\xdetd\xad[6I\xaf\xef\xec\xec\x88\xeb\xea\xd3\xd3\xbcZ\x89\xd3\xd9z\x93\x00-\xef\xc5eF\xf8P/6\xe2m\xc7n\xf8vk\x9a\x8fi\xaf\xfb\xcd\xe6;\xdd\x9f7l4\xea\xfdv\xf9\x11\xf7\x9c\xbb\xf1\xf8\xe7\xa8\xfb\xcdtz\x8c\x9d\x90\xd4\x0c\xf5e\xa4\x1f\x1f\x10\xf3~\x83w\xebI\xda\xdf~\xd9\x1b/Z\xdf\xcf\xeb\xdb\x84p\xdd\x80\xca.\x18z\x9c\xc1%7\xd2\xc3w\xad[\xf6\x93+\xd8\xfe\xc9\xb2\xfb?\xdb\xf6]r\xc0~S\xa9J\xd7\xf1\xbc\xba\xfd\x9a\xf1h\xffB\xbf$\xd3\xfe\x1fz\x1b\xb3\xdf'
p93
sg69
(lp94
I7
asg71
Nsg72
Nsg73
VShelXL
p95
sg75
Nsg76
S'cabfec279a5a37b47cb6579bacde1670'
p96
sg78
I5
sg79
VLeast Squares
p97
sg81
F0.10050000000000001
sbag1
(g12
g3
NtRp98
(dp99
g62
I00
sg63
I8
sg64
S'92950875ab8e999294e778924cad864d'
p100
sg66
g23
sg67
S'x\xda}YmO\x1bI\x12\xfen\xc9\xff\xa1\xb5\xba\x936\x02\x9c\xae~\xef\xd3\xb1\x12K D\x078\xbc\xec^\x82V\x8a&0$(\x06#c.\xc9\xbf\xbf\xea\xee\xa9\xea\xc1\x1e\xaf\x13\xc9\xe3\x9e~y\xba\xfa\xa9\xa7\xaa\x9a\xf1H\xe0\xe7z\xaeo~N\x16\xed\x93\xb8^\xb4\xcd\xb2\xbd\x11\x9f\x7f\x8a\x8b\xa3\x83\xe3\x0f\xc7;J\x82y\xed\xc7\xa3\xf1\xe8\xf2\xdd\xe5\xb1x\xfc\xd4\xe4\x8ew\x0f\xe2\xbd\xfa\x15^\xe9\xf1\xe8\xfc\xe0DLg7\xa2\xbc/o\xba\xe6<\xc7\xa5x\x9a\xcf\x9e\x97w\xf3\x87\xd5Q\xe7 \xe4DE\xbd-\xce\xbf\xb7\xcd7\xfc!5\xfe\xd8\x9b=~m\xd2\x0f\xc0\x1f\xd3\xc5]\xfb\xb0l\xf2\xf0&\xad\xfb\xf8\xbc,\xa3\x0f\xe7\x8b\xfb\xe7Y#n\xe7\xcf\x0f\x15\xf1\xe5\xbf\xc4\xbeW\xe2\x14\xb4\x98B\x10\xfbs-\xde\xfc\x1c\x8f\xf6\x0f\x8e\x8fqJ\x0f\xd2k\xa1`\xa2`\xe0;\xca\xf2\x7f<\xba:8?\x17A%\x10R\x99\xd5\xaf\xf4o<:\xde\xbb\xbc\x14;0\x1e]|<9\xc1wv\xe7\xc3\xf6\xce\xc7m|\xd8\xba\xea\x1a\xb1%\xfd\xcc\x8d;W\xb5\xe7Vn\xc7\xce\xdc\xb8u\xb5\x8d\x8d[\x1f{}\xae\xb6i\xce\xde\x12W\xdb4\'-\x91\xbb\xd1\x844\xdb\xc7\xed<!\xf5\xe9P\x95\t{Kt\xc0\xb6\xfb\x8d\x19U\x99\x13\x1b\x0f\xf7\xf6\xc5\xbe8\x12\xa7b\x8a\xb6\xcc\xa6\xfc\xe3\xf4\xdde\xb2\xcd\xcb\xff\xe3\x91@\x93L.&\x02:\xfb\xbc?\xde;\x15B\xe1\xd3\xef\xd3\xd37\xe2\x1fG\xe3\xd1\xec\xeei)\xccxt{\xdf<\n%,\xf2\xe0dz~\x90\xad\xb8\xb7\x7f\xb9\',\xce\xb3?==,\'\xfc\xef\xf9\xac\xfd\xa1&\xed\x8f\xe5\xa2y\xfa\xadk;\xfa6\xbbX\\\x8b_\xfe9\xf9\xeb\xaf\xc7\xc9\xd7o\xb3_\xe8\xcd\xeb\x95\xee\x08\xe8\xbfo\x8f.\x13\xc3\x91f2}\xc6\xa3\xc3?\xf7\xceE\xf9\xc8\t\x80\x8f\xc8\xed7\x1f%\x08\xe1J\x9b76 \x17\xca\xa0\xfe\xb35\xa0|z\x069\xd1\xe9S\xda\xa53\xee\xc5\xe3\xeex$\x04/\xd1\x7f--\x9a\xea\xc5\xe3N\xf7\x98v-\xb1\xc1v\x18@;$o~\xd68\x81\x8f\xdd\xb3\x01\xe92N\x80I\xdeP7\x9d\x89\xce\xd1c\xd0\xb0\x8e\xc1\x00\xad\xa6} \x0c\xca{ju\x0e\x8fe\x8ao\x850\xe5\xb5\x0b\xda\xfbn~\xed-\xc8n\x17F\xe1\nq\x00\x83\xb5\x91f\xb6A\x0e\xd8!\x9an5\xb0F\xd2\xc2\xde\xb3IL\x87\xc10\x06/}p\xbe\xb3\xbf7\xcaZ\xb2\x833r\x08\x83\xd6\xc6\x93\x1d|\x08\xab\x18LT\x86V\x03M=\xa5v4^\xca`3\x06[1@\xd0\xba\xb3\xbf\xb1\x1a\xd8&*X5\x84\xc19Eg\xe1$\xa2\x7f\x89\x01\xa4\xd1lu\xe3M]\x98N\x08\x8c\x84\x8c\xc1U\x0c\xb8\x99\xa8i\xefh\x13K\x9c\x8c.\x0e\xf1\xc1\xc9\xc4\xe8r\x16h\xf9U;xle\x12X\xea\t\x11\x08\x198\x88\xe3\xd1\xa9LF\xee\xd6ui\xbf\xc4I\x1b%t\xe6\xd3`!\x0ca\xb0>\xd2\xee\x8cFr\xaf\xf2A\x1b\xe0\xb3\xb0\xe4"`+\x1f\x94\x87\x8c\xe1w\xc6\xe0c\xb0\x8e\xfd\xc2[\xa5\xe8\xd9BYl\x15\x83\x93t\xcaA\xc6u;\xe8@D4\x8a\x07I\x07|\x16^!\x1f\xf6\xa5\xdc\xc7\xa9\xcbk4\xb9\xb5\xdd\xc6\x8cT\x91\xb8\xa3B\xb4F\r`\xf02h6\t\xd8u;\x00\x99\t\xb9U\x89\x18\xc9\x0e\x00:d\x0co\x18\x83\x07\xe7\x88\x93\x1a\x9dM\x12?\xbd\xb6\n\x060\x04`\xa6a\x9f\xb5\xb3\xf0&\x04\xe2d\xcc\x13\xe7\xcdk\xc5R\xe1c\xb1\xc3!c\x08\x10}\x0f\x83\x8d\x1d\'\rxW\xb8\xb1z\x16U2Q\n\xe4\xaa_(0\xb4\xb02QWj\xb0N\xea\xc4I\xc4\xf0\x9618\xd4\x19\xd9aL\xaaD\xdc\xc0\x9c"x;\x80\x01e\xd2\x12\x1ct\x9eU;\x84(-/\x1ch\xf3ZU\xbf\xc0\x192\x86\xa3\x1e\x06\x85\xee@\xbe\x19\x95&\x9e 2?\xa4\x0f\xde\xb1\xf2xg\xfd\x80o\xf2\x01H\xc7\xc7\x82\xbaN|@%\xcd\x18\x8e{\x9c\x8c\xc0q*z\xeb\x0ci\x14\xce6\xc4\x07\xa3\x81\xcf\x021\xaf\xe9\xa4\x95|\x00\xda\xb3NJ\x15\x99\x0f^f\x0c\xa7\x95\x93\x01}H\xb1\x1d\x8cw\xc4\xc9 K,[\xd3\x87`\xd8\x07\x94\\\xb3\x03\x06b\xe2\x832d\x07LG+\x1f\xa2\xc9\x18\xa6\x95\x93\xa9+\xe9d@_\xa0\xd8a1~\ra\xf0\xc8)\xc2`\x83^\xd7j\xcf|p\x1c$TdoQ\xa0\n\x86\xb3\xca\x07\xe3\x94b}\x0e\x86\x02\x92F\xea\r\x9e\x85\x06\x9e\xd9)\xb4\xda\xaa>\xc8@\xafAe\x0f*\x01[\xb3N\xa2\x9bf\x0c\x17\xd5\x0e\x06\xa5\x888\x89\x12F\xa4\xd7 7\x9c\x85\xa4\xa3C-X\xd7\xa8\xa8\xabo*`\x8d\xd2\xccT\xb4C\xe1\xc3\x1f\x15\x83\xd7F\x93Nb\xf42\x8c\x01\x9f\x870\x04k\x88\x0f\x98z\xacb\x00\xb0U\xa30\xfe\xf3\xa3$\x93(T\x83\x8c\xe1O\xc6\x10\xadg;\xa0V\xa3\x9bt\x18\xf0\xb4\xdd\xa0o\x06r3\x08f-\x87\xc1\x10\xc1\xf1B[\xa8q\xd3\x90>\x04\xd2\x87\x0f\xd5\x0e(\xa8\x96s\'\xa58\x8e\x03\xc5\x91U\x0c\x06\x14\xdb\xc1\xaeq2\xa0\xbcrt\xb2\x9cG)\xc6`\xa4\xc1\xb8\xb9_\xe4\x8f\xe2\x85\xb2\xb2\xf3G\x8d\xae\xef\xba\x05P\xb6\xcdP\xdc\x04L\xe6\x1c\xbb\xc8zN\xebe\xd4\x9c\xadD\xc5i\x1d{\x0b&kI\xa3\\\x1f\x03\x86)\xd2\x04\x8df\xa0\xe4\x003\xech\x06\xf2\x07\xd05\nx\xdc\xd3\x1a\x1f\xbc&;\x98\xe8\x89\x1a\xe8\xf2D"T\x82t\x16\xbe\x87\xc1ad\xb7\x9e\xd6\xc5\xb4\xaekW:\xa0\xf4\x0f`@\x9dd; \xd5V1x\x8ez\xb8pU\x12\xc7Y&\x9a:\xc5\xcd\xd0\xc7\x80.D\t\xa2u\xc0\xf1K\x01\xd2a fa\x89bj*\xe1Vs{\xcc\x169\xdd4\xc6E\x8e\xf2\xdc\xaa\xd0[\x10C\xeccP\x18\xdb\xc97\xb18\xa0dQy-\xedP\xec\x0e\x8a\xab\x06\x8b\xa7\xb1\x167+e\x11.a@\x17R5\x9a&\xdf\xcc\xd2A\x18\xa2\xe7\x1c\x067n\x03c@\xc9\x84A>([s\xdau\xad\x0eU\xab\r\'O]NPJ\r\xa7\x13\x06U1D\x88\xd2p\xbc\xc6\xec\x92r{@\x0c\x83v@%#8:\xac\xe6\x0f\x98\x95\xd5\xb8\xa9\x80\xca\x1d\x15\xf9\xd1\xa2c%\x0cF\xf4\xf2(p\x14b\xd17=\x89\xa0\xd5\x18\xc9\x870x\xf0\xae\xe6\x8ek5\x0e\xbatUD)9\x95\xf0,\x99F%>db\x17;\xa7\xf3QJ\x12\x1f\x94\xa1b\x12\xd3v\xe7\x06s\xb9\xe0\xe9\xb8\x1c\xc6\x94\x15\x0c\x98\x9ez\xf2M\x0c\xbc\x9c\xed\x94|2\xeb$\xfaH\xc2\xe0\xab\x1d\xd0\x1f\x1d\xc5\x08L?4\xe73Z\xe9A> \xf3\x03{\xdc\xfaYH\x15\x1cGX\xe0\\Nr\xf2\x05!\xc7,\xe8\xf9\x05\x16\x14\xc09\x8cF\x89\xa7\x9c\x16k\x07\x18\xca\'\xad\xa2\xd4;)\xe6\x9a_\xe0\x04\x1c,C\xa5\x060\x911\x9fL:\xa9\xfa\x18\xb0.\xf2\x9c\xc7b0\xe0\x1c\xdb\xf8\xc1\x1a\xc7XSK\xf0\xf5\xd8\x8dy(\'p=z\xbaz+\x81\x15%b\xd0=\x0c&`E`8\x87\x89\x81m"\xcd\xf0\xfd\x83S5\xb7_\xb7\x83\xabG\x05\xe5X\xba\xd8\xcd\xf9$fx\x88\xc1\xf41`|$\x8fF\x0f\x02\xaa\x0b\rJ\xe6`.g\xa2\r\x9b\xe3\x05F|\xc5\xf5&R\x8d\x8b+UM\x12R\xdcT{{\x15\x833\xf5\x0e$Q\x874Sc\xd9=T\xeb!\xef+\xdb\xe3\xfaY\x18.\xaeRY\xc75o-\xfb\xb0\x00I\x9c\xeccP\x98\xd5r>\x89\xc5\x9e\xe7\x9aK\x0f\xd7\xdd\x9cb\xa0\x96\x9b\xf5z\xd3\xf15\r\xc8\xd8K\xa6\xabVgN\xca\x1e\x86\x18SP\xeb\xf8\x89\x81\x97J#\x8c\xe3\xe8%\x83\xf9\x03s2`\xb0Y\xc1\x90\xa2\t-l\xb8\x88\x07\xcc\xe79\x8c\xa3\xcf\x8eGG\xff9>L\xd7\x85\xa2\\\xf0m\xba|>\xc7\xf9\xcb\xaaX\xbd\xdd\xce\x17i\xbatK"\x0e\xe7\xe27a\x9e\xee\xbe\xfcz8\x7f%D\xf3pS\xba\xa1\xa4\xa5n\xcdl\x96\xbb\xa2\xd2\x8a\x9bf\xd9t\xab`\x0bj\xc4c\xb3h\xee\xdbe\xbbx\x12\x8b\xf6\xf6\xee\xa1\xbd\x11\xcfOw\x0f_\xba=`\xe3\xd3r\xd1\xdc=,\x9f2\xbe\x83S\xac\xce\xbbM\xd6kG\xbaxd\xe3\xa7\xe7t\x97\x9e\x16:\xba\xfb\xf2\x15\'\x117w\xb7\xb7\xed\xa2}\xb8n\xc5c\xba\x05G=\xf6.n\x0bq\xd3\xb6\x8f\xa9\xc3\xd7\xf9\xac\x15;n\x82y\x00\xb6\xc2\x0en\xe8\xbe\x11\xb3\xf6\x7f\xed\xac\x1c\x02\x1e\xd7\x19\xcb\x182&\xa6\xb3\\\xfd\xae\xb7\x96\xc9\xbeE\xf7=:\xfe\x99\xaa#\x9dLj\x93j\xb6\xc4\x11\xfc6)k\xacg[G&w=c\xc9\xc8\x11\xc4\x97\xb5\x82.\n\x9e~\x0f\xad\xa9P\xf8\xcfL]3\xc4\xa4\xfa\xe5\xee\xa2\xd4I\xa9j\x18ZS"\x15\xcel\x1d\x89\xde\x04%\x12\x94\xef\x94]\x0f\x8dL\xfc\xc5\x91\xaeg!\xe7\x0bJ\xef})p\x82\xdf0\x12C\xe5\x99\xef\xad\xe9\x93t\x94\xb4\xb8\xac\x99j\xed\xf5}\xe2\xc8\x846\xf4\xd7LQ?\xf9\xad.6\xb6\xb0a\xcd\x90l\x1b{\x16\xf2\xbe\xac\xe5],W%\xa9\xff\xc6\x91\x9cd!\x86\\i\xa5\xb8&\xcb\x0c\xb9\xfa\x1b\x1c\x99\xf6\x99+\x9andT\xb2D\xa3`:\xc5\x83\r#u\x1a\xa9\xeaH\x17\xcaHcT\xc7!\xfdw#5\x8f\xc4BU\x15\x06\x94~X\xa6\xd8\xe1\x91>\xef\xd3T\xf6\x81-\xfb\xb4\xb2\xac)\xd3\xcd\xcb\xe6\x91\xb6\x9e\xa74\xb1\xdcX(Kj\xbbad\xf2\x15N\x9a iTa\x9d+\xa7\x82qo\x83\x85\xbcM#}\xcf?\xcb\x9a&X\xd3]ulZ3q(\xe7.t*\xc5\xb6&\xc5\x96\x92\xab\xb9\r#\xb3mc]S\x17-\xc0d\xa0xv\xbe\xb3\x1d\x1c\x99\xfcS\xf58\x14\xbb\xb5\xb4.\xfc\xcd,\x1c\x1a\xe9b\x926!\x92\xb8]~mQ\xa6Qe\xef\xcb\x9f\xee>\xb7\xb3\xf9w\xf1\xbdy\x12\xcd\xcdM\xf9\x03\xe34\xff\xb5\xa6\x1b@\xe3\xb2\x96\xf7\xa4|@\xc7\x93\x8c\xaf\xa88`\x19j;\r/\xf3<\xbcn6Kxz\xf9B\xbf\xc5\xdf\xe9q\x92\xc9\xed\x011\xa6q\'m\xf3 .\xbe\xde\xdd.K6\xb5-N\x9a\x1f]C)\x8b\xf3&\xa9\xfb\xd6\xd6\x96\xb8l>?\xcf\x9a\x858\xbe{Z&@\xf3[q\x9e\x11\xde\xb7\x0fK\xf1\xaeg7\xec]M\xf3)\xedu\xb7\xdb|\xaf\xf9\xcb\x92\x8dF\xad\xdf\xcf?\xe1\x9es\xb3\xc2t\x9c\x9a\xdfN\xa7\x87\xd8\x08\xa9\xd2\xa0\xb6\x8c\xf4\xd3=b\xde\xed\xf0\xae\xbcI\xfb\xdb-{\xe3E\xdb\xdbY{\x9d\x10>u\xa0\xf2\x11\x0c\xbd\xce\xe0\xd21\xd2\xcb\xf7\xf5Xv\xd3Q\xb0\xfd\x93ew_\xda\xf6}:\x80\xdd.R\x95\xa6\xc3Ys\xfd-\xe3\xd1\xfeW\xfd\x8aL\xfb\x7f\xc8\xd4\xb4H'
p101
sg69
(lp102
I8
asg71
Nsg72
Nsg73
VShelXL
p103
sg75
Nsg76
S'cabfec279a5a37b47cb6579bacde1670'
p104
sg78
I6
sg79
VLeast Squares
p105
sg81
F0.10050000000000001
sbag1
(g12
g3
NtRp106
(dp107
S'is_solution'
p108
I00
sS'_active_child_node'
p109
I9
sS'name'
p110
S'a51f7dae0373cf1ba6d03dfffded8777'
p111
sS'_children'
p112
(lp113
I9
asS'res'
p114
S'x\xda}Yio\x1b9\x12\xfd.@\xff\x81\x18\xec\x02\x13\xf8\x08\xefc\xb1\x1e\xc0\xe3\xd8q\xb0\xb6\x15\x1f3\x9b\x18\x03\x04\x1d\xbb\x1d\x0b\x91%C\x927\xc9\xbf\xdf\xe2Q\xc5\x8e\xba5N\x00\xb5\xd8<\x1e\x8b\xaf^UQ\xe3\x11\x83\xbf\xbb\x85\xba\xff\xb1\xbflW\xecn\xd96\xeb\xf6\x9e}\xfe\xc1\xaeO\x8f\xcf>\x9c\xedI.\xf4k7\x1e\x8dG7\xefn\xce\xd8\xf3\xa7&u\x9c\xce\xd9{\xf9\xabx\xa5\xc6\xa3\xab\xe3s6\x99\xdd\xb3\xfc>\xbf)\xcdi\x8e\x1b\xb6Z\xcc^\xd6\xd3\xc5|s\xd4\x95`|_\x06\xb5\xcb\xae\xbe\xb5\xcdW\xf8\xc2\x15|9\x9c=?6\xf1\x8b\x80/\x93\xe5\xb4\x9d\xaf\x9b4\xbc\x89\xeb>\xbf\xac\xf3\xe8\x93\xc5\xf2\xe9e\xd6\xb0\x87\xc5\xcb\xbc"\xbe\xf9\x17;r\x92]\x08\xc5&\xc2\xb3\xa3\x85bo~\x8cGG\xc7gg0\xa5\x13\xdc)&\xc5\xbe\x14\x03\x9f\x81\xe7\xff\xe3\xd1\xed\xf1\xd5\x15\xf32\x82\xe0Ro~\xc4\x7f\xe3\xd1\xd9\xe1\xcd\r\xdb\x13\xe3\xd1\xf5\xc7\xf3sxg\xf6>\xec\xee}\xdc\x85\x87\x9d\xdb\xd2\x08-\xf1kj\xdc\xbb\xad=wR;t\xa6\xc6\x9d\xdb]h\xdc\xf9\xd8\xe9s\xbb\x8bsv\x96\xb8\xdd\xc59q\x89\xd4\r\'\xc4\xd9>\xee\xa6\t\xb1OA\x95\'\xec,Q\x80\xedv\x1b\x13\xaa<\'4\x9e\x1c\x1e\xb1#v\xca.\xd8\x04l\x99L\xf9\xc7\xc5\xbb\x9bh\x9b\x9f\xff\x8fG\x0cL\xb2\x7f\xbd\xcfD\xb1\xcf\xfb\xb3\xc3\x0b\xc6$<\xfd>\xb9x\xc3\xfeq:\x1e\xcd\xa6\xab5\xd3\xe3\xd1\xf9\xe4\xea8\x99\xeehrq2\x1e=<5\xcfL2\x03\xb4h\xee\xd6\r32\x9f\xf0\xbf\x17\xb3\xf6\xbb\xdco\xbf\xaf\x97\xcd\xea\xb7\xd2v\xfauv\xbd\xbcc\xbf\xfcs\xff\xaf\xbf\x9e\xf7\x1f\xbf\xce~\xc17\xaf7\xba\x03\xa0\xff\xbe=\xbd\x89\x0c\xe7\xfb"x\xcfy|6\xfb^\x8b\xc0\x01\xd7\xc9\x9f\x87W,\xffA\x07\xe1\\\x18\x8f\xde|\xe4\x821\x9b\xdb\x9c60*?\xcb\xee\xb3\xd1B\xa6g\xc1\xf7U\xfc\xcb\xed\xdc\x1a\xe9\xbb\x8f\x07\xe3\x11c\xb4D\xf75\xb7q\x9d\xee\xe3^y\x8cV\xe1\x12p\x16\x0cBYW\xe6WV[\x1f\xca\xb3\x16"\xe8\x84A\xc0@\xce\x0b6\xae\x83\xb5\xf8\xe8\x85\xeca\xd0\xa9gZM9\xec\xc9U\x07\x83\x03\x7f\x9f@\x13c:\xbf\xb6^\x01\xf4\xb2\xae\x83M\xb8\xfc\xac\xa5\xb6v\x08\x03\xd8\x87\x1e\x9d\xb1=\x0c*\xd8\xb2\x9a\xd0A\xd2\xc2\x9e\xac\xa3C\xc6\xa0\t\x83\xe3.\xc8\x82A:\xad\x9c@;X+\xc3\x00\x06%\x94F;X\xd5\xb3\x83\x0e\x82V\x13\x81\xec\xa0\x15=r\x19\x12\x06S1\x080D\xb1\xbf6J:\xb4\x89\xf4>\xdbg\x03\x83\x932\xa0\x1d\x8cv\x1b\x18\x04\xec^\xe1\xe6\x8dq\xb8\xb0I\xc8\x92u\xac\xe2\t\x83\xad\x184\xf0\x988\xe0\x85r\xc8\xc9`\x85\x1a:\x0bo\x05\xed\xd9\x85M;8\x8e\x8c\x82\x85\xd1\xc0\\\nI\'\xa4\xa4\x19\x8f.\xd2\xa2\x85\x87Vz\xab\x0b\x1ee\x02G\x9b)at6\xe5&\x06\x15\x88\x9e@\xe7M\x0c\xc6QO\xa0\x1d\xa2\x15\xa2\x9e\x85\x88:\x02\x18~\'\x0c.\x80\x0f#\x07,\xfc\x19|6q\x85\x01\x0c\x86\xd8\xee\xa2\x17m\xda\xc18<\x0b\xd8\x12\x99\x04|\x08\xed\x00^\x0f\xbe\xc9\xf9\x11L\x9d_\x83\xc9\xb5/\x93j\xa0\x8bB~\xfa\x00s\x0c\xf1\x81\x07U\xe1\xf48\t\x1cAN\n\xcd\x89\x9e2P+\xd7&axC\x18\\\xe4\x08\xf2\xc18\x1f\n\x06\xed@\xa3\xcc\x10\x06/\x90i\xda\xa9\x01;(I\'\x9f6\x917\xcf\x91\x1a0\x81M\x18N\x08\x83\x17\xc1\x18\xe4\x00\xc8\xa4)g\xa1\x85\xf3f\x98\x0fZU\xb9\xea\xf9\x85P\x02\xcfB\xaa\xb4\x89\xbdL\r\xe4$ \xe7\t\xc3[\xc2`\xc1-<\xae\xeb5\xf4(g\x11\xb4\x94C|\x08\xf0\xa2jA\xcf\x0e\x01\x0cK\xec\xa3\x9e\xca\x92_\xf0\xc0\xb3\x1dN;\x18\xa4B>\x80oz\x14A\x03\'\xe4\x06\xf5A\xa1\x94r\x17\xd5\xbc\x17/\x9c\xa7\xd5\x88\x88Q(\x91\x0f^\x87\x84\xe1\xac\xc3I\x1f\x10\xb9\x0c@8\xf4\x0biK\x1c\xd9\x8c\x17\xc2\xe0t\x1a|\xb9\xa7\x93\xd6Q\xa0rR\x13\x06\x89\x07\xc8a\x9f\t\xc3E\xe5\xa4\x87\xa9\x1c\xda!\xe8\xcaI\xf0\xda!;\x18G\x14\xb7R\x8bM\x0c\x9e;\\X\x1a\x8b\x8f\xc2w"\x99\xce|\x98TNrii\xef\xc0\x07\xf4\x11i\xe04\x860@ozt\xba\xe7\x9b\x01\xc0\xd3j\x12{\xca\x1c\xe8\x12\x1cg\xf3Y\\V>h\xcb\xd1z\x12\xf6\x88\x86\x06\xbd\x92\x83|P\x82\xbc\xde:\xde\xd7\x07pN<ye)`\xab@\xa1CJ\x9f0\\W;h\xc3\xd1\xe1\x95\x93\x95\x0f<X3\x18/\x14%).\xf0\x01;XtH)%Q\xc3\x93oJ\x88\x02\t\xc3\x1f\x15\x83\x83\x1ds\xf4M\xaf\xd07\x95\x14\x85|\x1b\x18@Apf\x90\xd2M>\x08]3&\xe0\x03\'\xc9\xf4\xe8"\n2\x93\x84\xe1O\xc2\x10\x8c\rh\'\xd0j+\xc9\x0e\xce\x0f\xe6\x0f\xce\xb9\x12\xe2 3\xeci5\x18\xd2#\x1fPh\x13\x1f<J&\xe4(\x99\x0f\x1f\xaa\x1dB\x8cT\x98;\xc1i\x18\x8a\x9b\xca\x0e\x9d\x85\xd3\x14\x89\x80\x7f\x9b\x18\xc0v\x9e\x92\xa7<AN%,\xb6j\x19\xf3\xdc\xa3\x1c\x060^H\x85AH)@^\x0e\xdbx\xe3\xf3q\xf6t\x92\xf2(\x07\xa6\xea\xc5\x0bU= \x04\x8a\x17\xda\x92IT\x8a\x9b\xb6\x8b\x01R9\x0c\xf3\n\xd4\x19\xcf\x05\xf6\xe3\xfc\x80\x1d \xd3\xa5d\xcd\xc5\x88\xbc\x19/\x1c%\x91\xba\x8a\x82\xd6\xbc\xa63\x89\x93\xae\x83\x01\x08\xa9\x1c\xea\xb3WF\x95\x05@\xc1\xfdP\x0e# \xe4\xe0\x96\xac\r=\x0c\x10V=y\x10&\x02Q\xd5)\x9d\x91\xb1\xb2<\xf2]\x0c@_\xe4\x00\x1cZ\xce\xb9"\x068\xd9\xa1\x98% \xf9\xa3\x99\xa5\xed\xf9\x854\xe8Y\xb07\x8a,\x1a\xc4\x91\xe2\x85\x89\xfa\x10\xba\x18`1\x8c\xdd\xdaj\xc55\xe6\xd8rKN\xeb)M7QMzZ\x8d3paPl\xe0\xd1Q\xbc\x00\xe1\x01\x0c\x895\x88!x\x831\xcb@\xe4\xa0<\xca\x19=h\x07`-\xed\x0e\xb4\xbdg\x07.5%\xf4d\x12\xadu\x8d\xdd\xc6E\x0c\xb2b\x80\x14@a\x987P]\xe0\xb3\x12\x10\x85\x87\xf4!\x14\x97\x8d\xeb\x05\xc1{\xfa\xe0)y\xe2\xa9\x86(\xf4t\xd8\n\x8c\x93\x11\x83f\x9d<\xaa\xe6\xbc\xe0\x9b\x0e\x858J\xb2\x1d\xca\xa3 \xe1\xb0\x147M\xaf\xde\xf4\x81|SvJ.\xe9jzk\xa3o&\xdbg\xdfO\xe7\x83Y(\xd4M\x01k[\xd0I\xcd\x87\xf4\xc1\x82oa\xea\'{v\x80A\x9a0h\xec\tJ\x82\xf1B\xc0&\xa2_\xa4\x18\x859\x0c\xb0\x1f1\x98\x98\xfe\xa2_@\x123\x14\xbb\x05L\x12(\x8cC\xe1\xbaYg\xe9\x80|\x80B\x04\x1d\x12\xa8^5\xca\';t\xfc\x02j!\xe8\x8cg\x01\x91\x8abG\xd0f(\xaf6\xd2\xe2"\xc6\xfa~\x8d#\\\xad\xfd=\xc5M2\x1e\x98]D\x0c\xb2\x8b\x01\x18I{\x0f\x9e\x1b\xca\xf3\xc1\xd2Cg\xa1-m\xd4\xc8~.\x07{\xaaY\x1b]Z\x80\xc9B\xad\xbb\xa3N\xaa\x0e\x06`\xac"m4AH\xb2\xc9\x96\x9c\x16\xeaq\xaaq\xa4\xe8\xd5\xfe\xa0\t\xa4\x0f\x82S>)k\x05\x08j\x0f\x18t\x17\x83\x00\xedE]\x82\xec\x16\x8b\x07-\x14W\x83\xf9$\xa5<\xc0Z\xd9\xbf\x03\x81\xa4\x9408W\xe1\x10\x06\xef\xa2F\xc9\xc3\xc3\x8a\x01\x929\xa1i\xef\x02UN+W\xd2\xc1M\xbfP$y\xce\xf6s{\x10~^\x0b<IA\x82\xc4\x15\xf6\x968\xd9\xc5 \xbd\xc0\x03\x86<\x96\n\xfbXs\x89\xc1{\x18A\xb5\xbf\xb1\xb6\x7f\x1f\x15Lg\xf3Tg\t\xa1\xeb\xb5P\xca\xe5:\x18 \x81\x17\xbcl\xcc\x88\x98\xd0P}\x11\x06c7\xf8\x0b\xda!\x98\xb0\xe9\x9b\xd0D\x94\xd5$\xba`\x06\x8b:\t\xaa\x03\x18N\xffsv\x12\xaf\x0eY\xbe\xec\xdbv\x11}\x051\xb1\x94o\x8a=,\x96q:H7=;Y\xb0\xdf\x98^M\xbf\xfcz\xb2x\xc5X3\xbf\xcf\xe0\x94I\xdd\x9a\xd9,u\x8d\xc5\xef}\xb3n\xca*\xd0\xa2\x1c{n\x96\xcdS\xbbn\x97+\xb6l\x1f\xa6\xf3\xf6\x9e\xbd\xac\xa6\xf3/e\x0f\xd0\xb8Z/\x9b\xe9|\xbdJ\xf8\x8e/\xa0:/\x9b\xacW\x90\xf9\x122g^\x8c\xd9X/\x18\x16\xef\xd5\xe3B\xa7\xd3/\x8f0\t\xbb\x9f><\xb4\xcbv~\xd7\xb2\xe7x#\x0ez\x0cU\xc3.c\xf7m\xfb\x1c;<.f-\xdb\xb3PUih\x15{\xb0\xa1\xa7\x86\xcd\xda\xff\xb5\xb3|\x08`\xaaK\x921`LZq\xf3\xb3\xdeZFbd\xdd\x8f"|)\xebH\x9bbh\xac\xd9bv\x06\x9f:\x9ez=\xdb:RC(\xbd$\xc9\x88\x1dD\x1e\x91\xf8\x10\x15<~\x1fZ3^\xea\\\xea\xba&D{\x91\xf5<\xaaL\xe4\xbb\x1c\\3\xb2\x10F\x9a\xce>\x1dO#\xa1B\x12\xe5jm\xdbHp\xecK\xdbY\xd3i]\x84"\xefW\xc6l\xa8\x8f6R\x15F\xba:\x12\xd2D\x93\xd7\x96&Wu1)\x19\\\x13\xd8y\xe9;#]\xb6\x0c\x10S\x97\xfc\xd6\x0e\x8f\xf4\xd1\xb6\xa1\x8e\xcc\xfe\x96<\xcf\xa75SM3821\x81W\x0b\xd9\x98\xed\xa4\xd8a\xf3\xfd\xe56\x0b\xc5Px\x99\xc2KY\xd3\x1a\x9eOG\x89\xcc\x84xM\xb8}\xa4\xacL\x88\xbf\xaa\xc4\x91\xc6\xe6\xfd\xf2Xm\x0c\x8dt>\x8eT\xf5T8\x97\xe5\x96;\x8fT|\x8b\x85\xe2e\xf5%%Q\xd0\xc1f&h\xeb\n\xe3cX\x1e\x1c\x19\x99\x90\xc2oa\xbc0.G]%\xcb\r\xaf\xd922\xd9\xd6V\xb4\n\xd1f\xc6h\x11\xab\xc0\xc1\x91\xc9B\xae\xe3\x9f\xc5\xa6\xde\xc9\x12*\xb6\xad)\xe3HO#\x9d\xd4\xae\xdc\xf9\x15\xf6I\xffw#C=\xcf\x90G@>\\,\xa5\xf8\x96\x91"j\x02\xef\x8e\xcc\x96I\xd7w\xe9\xb7\x80m\xb6\xe5Q\xda\x18\x8b\xe2v\xf3\xd8\x82L\x83\xca>\xe5\x9f\xf1>\xb7\xb3\xc57\xf6\xadY\xb1\xe6\xfe>\xff\xd88I\xbf\xdc\x94\x018.iyG\xca\x07t<\xca\xf8\x86\x8a\xc7KuS4<\xcf3\x7f\xddl\x97\xf0\xf8\xf2\'\xfdf\x7f\xa7\xc7Q&w\x07\xc4\x18\xc7\x9d\xb7\xcd\x9c]?N\x1f\xd6)\xab\xdce\xe7\xcdw\xfa\x0eIL\xda"v\xde\xd9\xd9a7\xcd\xe7\x97Y\xb3dg\xd3\xd5:\xc2Y<\xb0\xab\x84\xef\xa9\x9d\xaf\xd9\xbb\x8e\xd5\xa0w5\xcc\xa7\xb8\xd3\x83\xb2\xf5N\xf3\x975\x99\x0c[\xbf]}\x82\x1d\xa7fik\xe7\xb7\x93\xc9\t4\x8ax\x99\x82m\t\xe8\xa7\'\x80|\x90\xe1n\xbc\x88\x9bK\xd3KZ\xb2}\x98\xb5w\x11\xdf\xaa@J\xe6\x1fz\x9d\xa0\xc5#\xc4\x97\xef\xeb\x91\x1c\xc4c \xdbG\xab\x1e\xfcl\xd7\xf7\xd1\xf8\x07%J\xe5\xa6\x93Ys\xf75\xc1\xd1\xfcW\xfd\n\r\xfb\x7f5s\xb6\x90'
p115
sS'link_table'
p116
g23
sS'label'
p117
NsS'lst'
p118
NsS'program'
p119
VShelXL
p120
sS'wR2'
p121
NsS'hkl'
p122
S'659990a7857492b3b2c4364378e0b674'
p123
sS'_primary_parent_node'
p124
I7
sS'method'
p125
VLeast Squares
p126
sS'R1'
p127
F0.097299999999999998
sbag1
(g12
g3
NtRp128
(dp129
g108
I00
sg109
I10
sg110
S'fe9e8875848b56191e32aac68f9a4028'
p130
sg112
(lp131
I10
asg114
S'x\xda}YmO\x1cG\x12\xfe\xbe\xd2\xfe\x87Vt\'%\xe2%]\xfd\xde\xa7#\x12\xc1&D\x87\xc1`\x92\x8b\xadH\xd6\x04\x06\x1bya\xd1\xb2>\'\xff\xfe\xaa_\xaaz<3\x04[b\xb6\xb7\xbb\xeb\xe9\xaa\xa7\x9e\xaa\x1e\x96\x0b\x81?\xd7k}\xf3\xd7\xfe\xa6\x7f\x12\xd7\x9b\xbe\xdb\xf67\xe2\x8f\xbf\xc4\x9b\x93\x97\xa7\xbf\x9d\xee)\t\xe6{\xbf\\,\x17W?_\x9d\x8a\xc7\xf7]\x9ex\xf7 ^\xabo\xe1;\xbd\\\\\xbe|%\xceW7\xa2|_\xbe\xa9\xc3y\x8f+\xf1\xb4^}\xde\xde\xad\x1f\xc6\xab.A\xc8}\x15\xf5\xae\xb8\xfc\xd2w\x9f\xf0\x83\xd4\xf8\xe1p\xf5\xf8\xb1K\x1f\x00?\x9co\xee\xfa\x87m\x97\x97w\xc9\xee\xe3\xe7mY}\xbc\xde\xdc\x7f^u\xe2v\xfd\xf9\xa1!\xbe\xfa\x978\xf2J\x9c\x81\x16\xe7\x10\xc4\xd1Z\x8b\x17\x7f-\x17G/OOqK\x0f\xd2k\xa1`_\xc1\xcc\xef(\xcb\xff\xe5\xe2\xdd\xcb\xcbK\x11T\x02!\x95\x19\xffJ\xff\x96\x8b\xd3\xc3\xab+\xb1\x07\xcb\xc5\x9b\xb7\xaf^\xe1wv\xef\xb7\xdd\xbd\xb7\xbb\xf8\xb0\xf3\xae\x0e\xe2H\xfa\x98\x07\xf7\xde\xb5\x99;y\x1c\'\xf3\xe0\xce\xbb]\x1c\xdcy;\x98\xf3n\x97\xf6\x1c\x98x\xb7K{\x92\x89<\x8d6\xa4\xdd\xde\xee\xe6\riNEU6\x1c\x98\xa8\xc0v\x87\x83\x19U\xd9\x13\x07\x8f\x0f\x8f\xc4\x918\x11g\xe2\x1c}\x99]\xf9\xcb\xd9\xcfW\xc97_\xff_.\x04\xbad\xff\xcd\xbe\x80\xea\x9f\xd7\xa7\x87gB(|\xfa\xf1\xfc\xec\x85\xf8\xc7\xc9r\xb1\xba{\xda\n\xb3\\\xbc:\xbf|\x99]wt~v\xbc\\\xdc\xdew\x8fB\t\x8b\xb4\xe8\xae\xb7\x9d\xb0\xaaD\xf8\xdf\xebU\xff\xa7\xda\xef\xff\xdcn\xba\xa7\x1f\xea\xd8\xc9\xa7\xd5\x9b\xcd\xb5\xf8\xe6\x9f\xfb\xbf\xff\xfe\xb8\xff\xf1\xd3\xea\x1b\xfa\xe6\xfb\xd1t\x04\xf4\xdf\x9fN\xae\x12\xc3\xe5>\xc4\xa8\xa5L\xcf\x0e\x89\xe5\xadD\\\xc7\xbf\x1e^\x8a\xf2\x83\x13\xc0{\x04\xf0\xe2\xad\x04\x9cS\xc6\xbc\xb1!@yV\xc3gk\x00bz\x06\xb9\xaf\xd3O\x19\x97\xce*5|<X.\x84`\x13\xc3\xaf\xa5\x93\xee\xeb\xc7\xbd\xfa\x98\xbc"q\x9a\xad\x18@\xbb`\xca\xb3v\xc6\x85jK\x1bP*\xcf\x01\xc0\x85\xb2\x1c\x0e\xf70\xd1\x1az\x0c\xe0\'\x18\x0c\xa6E\xb5\xa6#cPQ1\x86\x80\x919\xc7o\x85\xa8\x1b\xa1QF\xae\xbd\xd5\xda\x97g\x83N\x89a\x06\x83\xb5\x860\xd8`\xe5\x04\x03\xae\xab\xd6\xc0\x18`\xc3`\t\x8e\x95>c0\x8c\xc1K\x1fu\xa8\xfe\xf7F\x07O~p\xde\xb8\x19\x0cZ\xf9H~p\xda\x8c1\x18\x1f\x81\x0f\x1f8,\xc6\x1b\x82#!d\x0c\xb6a\x80\xe0]\xdd\xdfX\r\xa6\xbaO\xab\x10\xca\x81G\x18\xbc\xf6\xb4\xb35~\x1c\x0b@\xc3l\xcd2Z\x89N%\xef8\xe72\x06\xd70\x98\xa0\xac\xa5\xb3\x07\xe9<q2:\xe3\xe7b\x11\x01\x1a5\xec\xd8\x0f^)\xcf^\xd7\xc4\x07\xa5\x81\xf8\x00\x18\xac\xe5\xe2LJ\x04U\xb9\xe7\xf0\xbc\xb6\xee\xafm\x94\xbe\xc6E\x83\xb5j\x96\x0f:\x92\x11c\xd5$\x16\xd6\xa8@\x18\xa4&\xe6\x000\x91%\xc62c\xf8\x911\xf8\x18\x15cp\x18`\xe2\xa7\xb3\xd6\xcf\xc5\xc2\xba\xc8aA\x9fL\xfc\xe0\xac\xae\'\xd6\x08\x97I`h\x14\xc0!\x86#)\x8fp\xeb\xb2\x08]n\r\xe5\x82D}!~\x86\x08\x85\'#\x0c\x98H\x91S$\xc4\x89\x1f\xac\xa2\x0c\x00\xc33\xa5\x02\xc7.\x91\x05\xc3\x0b\xc6\xe0\xc11\xd1\xb5\r@Za<\xfa\\\xcfq\xd2)\xe6C\xc03\x8f\xfd\xa0\x15\xe7\xa6\xf6\xc0$\xf0\x1c!\xefe\xc6p\xcc\x18\x02Dcb\xe3\x03\xd4\x18\xa1\xd4H\xe9f\xf9\xa0H2-\xa2\x18\xe7\x058 \xc3\xca4qD\xdd\xe0l\xd16c\xf8\x891\xb8\x80~\xaa\xde3\xc1Hb\xb5\x8aF\xcf\xf2!\x06V?\x13\xfc\x18\x83\x8c\x16\x9aa\x12<\xa9\x1dHr\t6+\x19\xc3\xc9\x00\x83*.+\xb9\xe9(\x9d\xac\xc6\x14\x99\xd5\x07k(\x16.\xa9\xdbX\'\xb5!k2\x04N\x06I\\G\x85\x02\x9f1\x9c\x0e8\x893#\x9d\xdd\x03\xe7\x85r\x85\xe1\x93z\xa1\x89\xb6I\'\'5\xcb\x18\xdd\n\x95\xe3\xd2!=\x05\x10\x1dYbq\xd68\x89\xb1\xa0M5\x8a\x8e$>\xf8\xa0\xfd\\^X\xcf\xdb9$\xf1\x18C\x00C:\xa9l\x8eE\x11Gfj:D\xc6p\xde8\x89\x05\x80k\x04\xa6\x1d\xe7\xa6uU\xf1\xc6\xb1\x90\xd1p\x9d\x8e\x93\xbc\x88\xda\xb0(\x04Vu\xe5%!\x03\x1fJ,.\x1a\x1f\x8c\x03m\xc9.\xd6/\xc7zefk\xb7\x06v\xb6\x8bfR\xbbm\x8d`\xce\xcd\x10\x07\xc9@\xb1\x00W0\xbci~0\xd8\xb8\x90\x1f\xbc2\xa40Z\xc6y>\xa0|:\xa6\'\xe6\xc0\xd8\x0fx\x10\x8a\x05(\xa6F\x94\xa4\x93J\x99\x92\x17\xbf4\x0c\x1e\xf3\x86t2`d(G0caN\x1f\x82g\xe9\x8fXT\xc6\xfa\xe0,P\xe4\xb5\x0f\xec\x92h)c\xb19*:\xf9+c\xc0/#\xf50\xa8\x0e\x96\xfb(4f\xe6\xfc\x10@\xd5G\xc8e\xfck\x0cJI\x16&\xe3U\xe4\xa6\x839\xe9\xc1\xba\x8c\xe1\xb7\xe6\x07$\x91\x97\xdc;A\xe4\xba\x89j\x1df\xf5\xc1\xb1\\)?\xf1\x83U\x9a5\xaa\xa5\x08R\x87\xbd\xe3"\xf60G\x85jT/\x90\x03\xd4Oj`\xbd\xc2>-\xc2\x1c\'\xa3\xe7\xa2\xe4\x9d\x9ep\xd2\x177\x95\x0c\xb0\xb65\r\xc0aI\xb7\x83#7\xc4\x80\xa9\xe0Y\x97\xb0\xf5\xb4\x84\x01{\x95\x19}\xc0f;*\xaeOa\x9c\x9b\xa0\xb4&\x0c\x164i\x14v\x96\\Mc\xce\x0b?\xc0\xe0\x1c\xb6C\x92\xec\x9a\xdc\xde\xe4\xc0\xeaP\xfc7\xc6\xa0\xbdg}p\x93\xda\r^I\xb2f\x81\x9c\x8a\xdd\xafk\xadeH\x1a\x15\x86\x180@D\x1d\x94\xa5\xe0H\xa3\xb0\x00\x96\xeet\x84\x01E\x81\xa9\x11\xf5\xd4\x0fXsH\xb6\x95l\x1d\x97%8\x18\x95\x14\x8b8\xc4\x80Y\xec)7\x9d\xd1\xc4O\xe5S\xc1\x98\xe3$&0\x9dN\xc1\xa4\xb7G/q\x03gckgx\x14\x8bV\xd2\x87\x1cg\xc2\x10\x93(T?\xa0\\9\xbag\xa1\x0c\xcc\xd5n\xa4\x9cn5\xcb\xc9I\xff\xe0-+b\xeb\xa3L\xe9aJ/\x97\xfa\xc9\xa3\xdc\xe3\x92> G\xa8\xf5\xc4\x1a\xc3\xd2\x86\xf2\xe3\x02\xcc\xe6\x05y\x18\xe7\xcaqO\xabR\xbfH\t\xa9\x14\xe5&\xaa\x9fkLM\x9c\x04#\x06}\x14n\xe587=\xd5nl\x97\xe2\xac>8\xec\x1a\xf8^\xe7\'=m\x94M\xabQ\n\xb8\xad\x1b\\\xfbd\xaa\xdd\x19)\xf9!b\xc3D\x1a\xe5\xf1\x8a\x12[\xbd\xf0sZ\xed\xacj-\xa7\x1d\xe7\x857\xads\x0c\x86{{\x07\xae\xfa\x01\xb01I\x1a\x95\xeb\x03k\x11\x04\xe2\x0b6\x0f`\xa9\x97\xc3;\xdd\\\xbd\x00\x89\xbd\x16\x97\xf1i^\xe0\x10e\x80\xc6n\x85\x92!\xd2\xdd\t\xcb\x81\xcb\x9c\x1c\xe4\x05r;z\xd6I\xacTtHl\x13\xdc\xec=K\xd3U\x00\xb3~\xa2\xd5\x18y\x96r\x8c\x15\xd3S\x19n\xf3\x83J~PC\x0c\xdah\xe2!\xf6rQr\x8fm\xa1<\x8f{\xb9\xc0y\x81%r\xd2G\x19\xbeA\xa35\xad\x9aa\xbe\tc\xe3\x8d\x18\xf4\x00\x03\xf6\xc6x\xe5\xe7;\xa6t\xd4?$B\xb8Y\x0c\x92\xef8\xcaM\xefzQr\xc1\x96Js\xf9\x92\x83\xebN\xd2(3\xc4\x00\xd8fqO\x0b!\xf2x\xbay\xcf\xc5\x02\x9aNN\xef\xdd\xd8c\xf2\xdd\x1f\xed\xb2FA\xbb\x82G\x9frS\x1d\x1e6\x0c\xa8\x8d\xc0|H\x99S\xc7\xd1;0\x9b\x9b\x86\xda.\xac\x9bf\xea\x07\xe9\x1b\tbd\x9d\x04\xd9n\x80Y\x1f\x86\x18\x14r\x84\xdfA\xa1Nz\xbe\xf7E=\xcbI\xc9u\xd3\x065\xe9\xe5\\{U\x04\x8a[*\xf4\x89i\xefar\x0f3\xc0\x10\xa3\xf5\x14+\xcc\x11K\x9e\xd4\x1ash\x86\x93\xa8\xfc\x84\x01\xa4\x1di5`\xdd\xe4;/\xe0\x1d\xben\x06x\x87\t\xdcOj\xb3\\\x9c\xfc\xe7\xf48\xbd:\x14\xe5e\xdfs/\xa2/Q\x03\xa9k\x11\xb7\xebM\xda\x0e\xf32\x88\xe3\xb5\xf8A\x98\xa7\xbb\x0f\xdf\x1e\xaf\xbf\x13\xa2{\xb8\xa9\xca`\xf3\xb4n\xb5\xcaSQi\xc5M\xb7\xed\xaa\x15\x1cA\xbf>v\x9b\xee\xbe\xdf\xf6\x9b\'\xb1\xe9o\xef\x1e\xfa\x1b\xf1\xf9\xe9\xee\xe1C\xf5#\x0e>m7\xdd\xdd\xc3\xf6)\xe3{y\x86\xb7\xf3z\xc8\xf6\n\xb2\x14\x85\xe2\x95z\x8d\x93"\xbdWO\x86N\xee>|\xc4M\xc4\xcd\xdd\xedm\xbf\xe9\x1f\xae{\xf1\x98\xde\x88\xa3\x83\xf0*\xb5+\xc4M\xdf?\xa6\t\x1f\xd7\xab^\xec9\xec\x9a$\x8e\xc2\x1e\x1e\xe8\xbe\x13\xab\xfe\x7f\xfd\xaa4S\xe8\xa2\x0b\x961dLL$\x1c\xffno-\x131J Rsr\xa1\xdaJ\x97\x95?\x89z\xba\x16%\x9e\xa7R\xd3b\xdbV\xa6v\xff\x82%#M\x80XmAQ\xf0\xf4y\xcefz9|a\x9aM\xbc\r\xebR\xc0\xb5,|O\x1d\xfb\xd4&\xb2\x10\xa5\xf2\xc2\x0e\xce\xe9\xd37\xb8\x837\xbe\x046\xe5\xea\xecJ,x\x17n`\xd3\x1bY\x85\xa2\xdaL:=E[W\xfa\xb62\xc4T\x0fs\x95\xf4\xe5v\x95,\xcd\xd9\x0c\xd8l\\\x84\xc1J\x1fl\xbd\x0f\xfb\xda\xdf>\xb7\x12\xd3\xef"\xb6\x95Q\xa7dB\xd4P\xa2\xa2\xa3\x7fnef\x82l\x1er\x16\x8aV\xe8b\xdb$\xd1y~%4\x9b\xae0\xc1\xe6V*\xadL\x19\xfb\xfcJ5`_A\xabM\x99\x87\n\x1a\xe6W\xfa\x14\xcf\xfc\xda\xa8r\xc8\xba\x82\xd2\xf9\xc2\xbe\x94\xcf\xf3+}Zi\xdaJ\xa8\x1erJ\x97zm\x9fA\xeb\x93o\xb3\xea\x01\xbd\xa5\xa9h]\x89+\xd8g|\xeb\x13\x13\xb8i\x82|1*(5\xd4\x9a\xe9\x9fY\x99r\x85[\x1d\xcc2(\xd1\xc0\x8e\xb3\xf8\xd6Z\xfdw+\xc3 \xcbd]\xa1|y\xe7\xe8\xffve\x1c\xae\xac\x19]\x19\x91s\xe6\xd9\x95\xaaq\xc8\xe77\xae\x89C\x85\xf9x{y.\x9e2I\x9b\x10I\xdc\xae>\xf6(\xd3\xa8\xb2\xf7\xe5\xcfx\x7f\xf4\xab\xf5\x17\xf1\xa5{\x12\xdd\xcdM\xf9c\xe3y\xfe\xcbM]@\xeb\xb2\x96\x0f\xa4|F\xc7\x93\x8c\x8fT<e\xbe\xad\x1a^\xf6y\xf8\xbe{^\xc2\xd3\x97_\xe9\xb7\xf8;=N2\xb9;#\xc6\xb4\xeeU\xdf=\x887\x1f\xefn\xb7\xb9\xabt\xbb\xe2U\xf7\'\x0f`%\xcbg\xa4\xd9;;;\xe2\xaa\xfb\xe3\xf3\xaa\xdb\x88\xd3\xbb\xa7m\xc2\xb3\xbe\x15\x97\x19\xe0}\xff\xb0\x15?\x0f\xdc\x86\xb3\x9bg\xde\xa7\xa3\x1e\xd4\xb3\x0f\x86?l\xd9g4\xfa\xe5\xf2=\x1e9\x0f+\xa7\x1c\r\xfft~~\x8c\x83\xb0\x9f\xaf!e,\x03}\x7f\x8f\x90\x0f\n\xdc\xd1\x17\xe9t\x07\xe5dl\xb3\xbf]\xf5\xd7\t\xe0S\xc5\x94\x030\xf7u\xc6\x96\x82H_\xbenA9H\x81`\xef\'\xbf\x1e|\xed\xd9\xd7\xc9\xfd\x07\xb5N\x95\xa1\xe3Uw\xfd)\xe3\xd1\xf1[\xf3\x1dy\xf6\xff\xd4\x80\xb6\xf4'
p132
sg116
g23
sg117
Nsg118
Nsg119
VShelXL
p133
sg121
Nsg122
S'659990a7857492b3b2c4364378e0b674'
p134
sg124
I8
sg125
VLeast Squares
p135
sg127
F0.097199999999999995
sbag1
(g12
g3
NtRp136
(dp137
g108
I00
sg109
I11
sg110
S'8491f1bcc37f7f7c2fdf6f9586e71d78'
p138
sg112
(lp139
I11
asg114
S'x\xda}Yio\x1b9\x12\xfd.@\xff\x81\x18\xec\x02\x13\xf8\x08\xefc\xb1\x1e\xc0\xe3\xd8q\xb0\xb6\x15\x1f3\x9b\x18\x03\x04\x1d\xbb\x1d\x0b\x91%C\x92\'\xc9\xbf\xdf\xe2Q\xc5\x8e\xba\xb5J\x00\xb5\xd8<\x1e\xab^\xbd*\xd2\xe3\x11\x83\xcf\xddB\xdd\xff\xd8_\xb6+v\xb7l\x9bu{\xcf>\xff`\xd7\xa7\xc7g\x1f\xce\xf6$\x17\xfa\xb5\x1b\x8f\xc6\xa3\x9bw7g\xec\xf9S\x93:N\xe7\xec\xbd\xfcU\xbcR\xe3\xd1\xd5\xf19\x9b\xcc\xeeY~\x9f\xdf\x94\xe64\xc7\r[-f/\xeb\xe9b\xbe9\xeaJ0\xbe/\x83\xdaeW\xdf\xda\xe6+\xfc\xe0\n~\x1c\xce\x9e\x1f\x9b\xf8C\xc0\x8f\xc9r\xda\xce\xd7M\x1a\xde\xc4u\x9f_\xd6y\xf4\xc9b\xf9\xf42k\xd8\xc3\xe2e^\x11\xdf\xfc\x8b\x1d9\xc9.\x84b\x13\xe1\xd9\xd1B\xb17?\xc6\xa3\xa3\xe3\xb33\x98\xd2\t\xee\x14\x93b_\x8a\x81\xef\xc0\xf3\xff\xf1\xe8\xf6\xf8\xea\x8ay\x19Ap\xa97\xbf\xe2\xbf\xf1\xe8\xec\xf0\xe6\x86\xed\x89\xf1\xe8\xfa\xe3\xf99\xbc3{\x1fv\xf7>\xee\xc2\xc3\xcemi\x84\x96\xf835\xee\xdd\xd6\x9e;\xa9\x1d:S\xe3\xce\xed.4\xee|\xec\xf4\xb9\xdd\xc59;K\xdc\xee\xe2\x9c\xb8D\xea\x86\x13\xe2l\x1fw\xd3\x84\xd8\xa7\xa0\xca\x13v\x96(\xc0v\xbb\x8d\tU\x9e\x13\x1aO\x0e\x8f\xd8\x11;e\x17l\x02\xb6L\xa6\xfc\xe3\xe2\xddM\xb4\xcd\xcf\xff\xc7\xa3w\xd7\x93\xabd"\x93|\xc7\x8e\x84eG\xfc\xf0p<b`\xac\xfd\xeb}&\x8a\xe5\xde\x9f\x1d^0&\xe1\xe9\xf7\xc9\xc5\x1b\xf6\x8f\xd3\xf1h6]\xad\x99\x1e\x8f\xce\'W\xc7\xc9\xa8G\x93\x8b\x93\xf1\xe8\xe1\xa9yf\x92\x19 Ls\xb7n\x98\x91\xd9\xf7\xff^\xcc\xda\xefr\xbf\xfd\xbe^6\xab\xdfJ\xdb\xe9\xd7\xd9\xf5\xf2\x8e\xfd\xf2\xcf\xfd\xbf\xfez\xde\x7f\xfc:\xfb\x05\xdf\xbc\xde\xe8\x0e\x80\xfe\xfb\xf6\xf4&r\x1f\x08\xc8\xe3g<:\xf9\xf3\xf0\x8a\xe5\x0f\xdf\x17\xc2\x19`\xfd\x9b\x8f\xb0\x11fs\x9b\xd3\xc6{U\x06u\x9f\x8d\x86\xee\xf1Y\xf0}\x15?\xb9\x9d[\xadB\xf7\xf1`<b\x8c\x96\xe8\xbe\xe6\xc6\xbb\x9f\x1f\xf7\xcac\xb4\x04\x97\x8c\x99\x82A(\'t~VV[S\xb0)\x80\xc0\xd3lB\xec\xa7\r\x95\xe9t\xc0\xee\\{#\xfa\x18$\xc7\xd5T\xc0A\\\x1aj\xb5\x010L\xe0-ce"\xeb\x15\x04mY\xd7\xe9 \x0b6-\xb5\x12|\x00\x83\xf1A\xe0c0\xb2\x87A\xbaPV\x13\xda\xf3\xbay\xb2\x8e\xe6*a\xd0\x84\xc1q\xe7\\\xd9\xbbtZ8\x81v\xb06ox\x03\x83\xb2\xb0p\xb1\x83\x93=;\x80mh\xf3\x02\x1d\x0b\x0b\x06\x83p8\x0f\t\x83\xa9\x18D\xd0\xba`\xd0F\x06Q\x16P\xd2\x1bg\x060\xb8\xe2\xa2\xb8g\xc1{\x18\x82\xaf\x9b\x97^\x92/\xd2\xde\x92u\x9c\xe2\t\x83\xad\x18\xb4\x97\xd6\xe3\xde\xc1&\xc4\xc9\xe0\xf8\x90\x1dL\x90\xc84#\xa5\xda\xc4\xe0\x84!"J\xe2\xa4T\x9a<d\xb4\x1d\x8f.x\xdcIY\xcbJ\x00\x8e\x18L\x10\xbc\xf0A\tc\xb4\x1b\xc2`\x1d\xce\x1c\xc3h\x13\x03@\xb4du\x89\xec\x05j\xf8\xea\x16\x9d0\xfcN\x18\\\x08RR\\XeT}\xe6C\xbe00\x02\xf7l\x8d\xee\xd9!\x04\xc4\xa0\xa5\xa8|\xf0\x86\x98\xca\x01\xc3\x11\xe7G0u~m\x82\x95\xa1`\xd4\x00\x1c\xf9+}\x90\x83\x9c\xb4\xd5\xc2`\x92~\\("\x81\xb0\x84\x96\x0b\nhx\xe2\t\xc3\x1b\xc2\xe0\x04H\x02\xda\xc1x\x816\xd1NI9\x14\x9b@\x19\xc2 l\x1fC\xd0\x14\x01\x96s"\xa2\xb5\x08\xc7\x99\x900\x9c\x10\x06/\xb9\xac\x18\x825\xa8\x0f\xa0\xa9\xd9/\x9b\xbe\x10\x0e]k\xb8u\x1b\x18\x84\x94\x06#@j\x92\n\xae$!3\\&\x0co\t\x83u\xe0\x0c\\\xd7\xc3(\xd4\x8a\xa0\xf9 \x1fB\'.D\x9f\x93>\xa0\xc2\xc4\x80D\xb7(\x9e\xb4>\x99Dr\x930\x9cV\x0c^*\xec\n\x01$Eq\xa1Q\x02\xcc2\xe4\x8b\xa0\x0c>j\xee\xfb|\xb0\xc8I!H\xcd`e\x04.\x1c\x17\t\xc3Y\x87\x93 \xcf\x06\xf7\xee\xb4u\xa8Q\xa0\xe2C\xb1\xa9\x0b\xb4\xa4\x93\xba\xaf\x93B\x12\x11\xa5\xa8aJ\xa9Cp\x99\xf9pQ9\xe9A}I\x9f\x83\xd2\x18#\x0eDw06\x0b\xb4\xb8g\xd8T\xcf\x17\x82\xb2\x13\xec\xc2\xd5\xd4A\xd4\x90\xd2&\x0c\x93\xcaIP3\x8d\xbe\xf0\x10X\x02u\xd2Je\x87|Q\xa4+\xd9]\xeb\xbeV\x1b\x8d\xab\x81\x1a!\x1f\x94\xc0V\x11|\xc6pY\xf9\xa0\xad\xc0\xae\xd2x]\xf3\xb85a\x08\x83\xaaL\xb3\x90g{:Y\xcd\x04\x89\x85\x88\xc8\xb9\xaf\xd4P\t\xc3u\xb5\x83\xd6\x0e\xf9\xa0 \x9d\xd03\x04@\x0e\xc2\x9eNb\x89\x01\x18BO\x1f`>\xda\xb1\xb7\x94:l\xc2\x90<\xc4}\xd6\xa8?*\x06\'\x9dU\x18\x9b\x01d\x0e\xf3\x85\xf7v\xc8\x0e\xde\x19\xb4\xb0\xb7\xbd:J@\xba\x95\x88A)\x12h\xa1\xa85\x88\xcc\xc9?\tC\x80}y\xd4F\x18\xc61. \xd2\xc3\x10\'\x811\x05\xa6\xb0\xbc\xa7\x93\x90I\x1d:\x00\xe8E|\xf0\xa4Q\xc6*\x970|\xa8v\x08 a\x12k\xa7\xfa\x0c\xf2\xe0\xd5\xa0VC\x95G\xfa\xd0\xe3\x83\x80\xc2\x87\x14\xd1)\xa2g\x8e\xbd\xe4\x0bc\xa3>\xe4\xeda\xbe\x80\xa2\r\xf7\x0e\xec\xc5\x05\x8c7\xa0^}\x0c\x82+W5\nPn\xe6MN\xf5$\x88\x9c\xa4\xd4\xa1\x108X*\xc6\x85\xedb\xf0\\S\xbe\x90\xd2s\x85\x18\xbcw\x03:\t\x82\xa7\ri\x81\xd8\xc4\x00V\xa0\x8a\xc9j\x8e\xa2`j6\x05\x0c1.\\\x07\x835\xde\xa2\x83!\xae\xaaf*\xef\xcd\x00\x1f\x84\xd5\xd8\x9d[\x0b\xd1\xbb\x81\xc1y\xaa\xedM\xf0\x94\xf0-\xef\x943\x91\x0f\xbe\x8b\x01\x88\x8a\xd4\x01OIU\xf0B\xf1\x10\x06\xed\x00\x1c z\xc22=;@d\xa0lsN9\x0bJ<\x0cS\x9f|\x11\xba\x18 \x8da\xae\x04\xa7h\xacg@\x89\xc4p\xce\x02\x0f\xe0F\xa3\xa2m\xf2\xc1cE\nB\xeeBMT\xb5\xbc\x8d\xb5\xfdQ:7 \x06P"\xcc\x17&:\x93S\x9do\xd4\x90/\x84\x0b\x86j\xda\xb0Y\xd3\n\xee=\xedX\xdb\x8e\xb8R\xb4\x84\x14\x9b\xa9~G}\x10\x9e\xe39\x0e\x98\xe3|\xadim\xc6\xbeY?x\x0c\x1d\x01a\xd6\xe3\xa4\xc9Y&\x17O\x1c\x17\x06\x9b\xa2Nj\x97\xed\xa0+\x06\xb0\xac\xc2\x9a\x17b\xd3b\xb1h\xe0\x801\\Oz++\'{\xb1\t\xd1D\x0b\xe7\xd4\x91\xf3\x85\xc2h\x8123\xf2!\xa5\xf5\x84!N/4\x16\x88:\xe6,\xcc\x9b\x01\xce\x95\x03Z-\x0c\xa55\xd8\x9b\xec\xc5\x05h\'\t\x93\xa8D\xcc\xf5z\xae\xe5l\xcc\x17\xe9<MZ\x04\xd2\x88\xb5\x13\x94\xe3X\nC\x14\x1b/\x87\xf8\xc0M5\x89\xd3=>Xd\x17hc=\xe3x\x87\x83\xa0z\x8d\xf5\xa4\xe8\xc4\x85\x91\x95\xbep\xc0\xd7\xc8_\xd0\x177d\x87H\xc4\x1a\x17\xaa\x17\x17\xda\xd6:\xcaYzT\xbes#\x10\xed \xbb\x18\xa0\x0e\xa1\xbd\x07H\xe3XS\x19\x8c\xd3\xcdZ\x0e\x0e\x81\x84!\xf4\xea((I\xa9R\xe8\x1c\x7f\x1d\x054L\x10kZ\xd5\xc1\xa0=\x88\x9d\xa7\x1a\x86\x8a\x03\xa5b\xe9>x\xff`km\x0fJ\xbaY\xd3\x8a@\xfa 9\xd5\x93B\x9aZe\xc6\xb8\xd0]\x0c\x02\xcew\xc4C\xa1\x04\xea\x15$\x86!>\xc0\xc2t\x82\x03\xf1\xeb\xf9\x02\x8e^\xb5p!\xb4P\xe8V\x93\xa4\xb3\x9e<<\xac\x18\xac\xe1\x9c\xf8\x00(\xcb3$\xd3B\xa9^\xee&c\xbb\x81\x9a\xd6\xf0z\xe9 \x02\x1d\xfb\x1c1\x15\x12\x8e\x8f\x9c\xecb\x80TI|0@\x87z\xee\xf3\\\x0c\xda\xc1\x0b\xba\xf7\xe9\xd7\xb4\xc0zZM\xdaz\xce2\x95\x0f)g\xf1\x0e\x86\x10\xa5\x11uI@\xaa\xe4XG\x99\\\x92\xf6bS`\xf9/\xa236c\x13d\xa5\xde\xc3P\x86\x85$A\xaa\x01\x89h<:\xfd\xcf\xd9I\xbc.d\xf9\x82o\xdb\xb5\xf4\x15\x9c_\xf2R`\xf1\x87\xc52N\xa7\xe0\xd8\xc1N\x16\xec7\xa6W\xd3/\xbf\x9e,^1\xd6\xcc\xefK\xa6\xe0\xa9[3\x9b\xa5\xae\xa0\xb4\xec\xbeY7e\x15h\x01\xd9|n\x96\xcdS\xbbn\x97+\xb6l\x1f\xa6\xf3\xf6\x9e\xbd\xac\xa6\xf3/i\x0b\x90C\x00\xc7z\xd9L\xe7\xebU\xc2w|\x01\xa7\xf3\xb2\xc9z\xed\x88\x17\x8fd\xfc\xf8\x1co\xd9\xe3B\xa7\xd3/\x8f0\t\xbb\x9f><\xb4\xcbv~\xd7\xb2\xe7x?\x0ez\xec|\xd8e\xec\xbem\x9fc\x87\xc7\xc5\xace{\x16\xaaz\x0b\xadb\x0f6\xf4\xd4\xb0Y\xfbw;+B5\x1e]\x92\x8c\x01cBd\xd9\xe6w\xbd\xb5\x8c\x1c\xc9\xba\xef\xa0`\xbe\x94u$\x14.:\x9f\xd9bu\x00\xdf:\x9ef\xabo\xebH\x1dG\x92d\xa4\x0c\xe2\xcbZ2+x\xfc=\xb4f<\xac\\\xea\xba\xa6\x0fZ\x95\xbb\x0b\x93\xcfI\x91\xe1Ck\xc6\xf0\xbc4u\xa4\xd1\xd2f\xb6\xa9\xbcv*\xde\x07G\x82\xc8^\xda\x8e\x85\x1cOkB\xd5!3%"\x86\xfeH`~\xdc\xa7\xeb\xacic\x1c\xc40\xca\xdf \xfa\x83\xb6\x85\x91\x90d/}\x1d\x19BL\x15\xd12ym\xe5M\xd8\xb2f\xb4P\xe8\x8cT\x96\x97\xc8K\xfbU!\xc6\xdf\xe0H\x19\x99\xc0\xeb>m\xb6\x9026\xa351\x19\x0f\x8e\x14q\xa4\xa8^I\x17F\xd1R1\x1fF\x1b\xc7\xb5\x07GF\xdbRQ\x15\xf7\xa9}\xf6N\xee\xa7\x95\xdf\xb2f\x94\x99\xcb\xa4\xd9y\xa4\x93\xa6\xa0\xf5.3An\xf1J<t_R\x11%\xe2}\xa5,\xde\xd0y\xa4\xd2[FF\x0e\xa5\x8a\xa40^\xd8\xcc\x04\xc53\xf3\xb5\xdbb[\x9flk\xebH\xc9\xf3\x9a!\x14\xe6\xdb-\xfe\xf4\xc9\xb6\xae\xe3\x15eK\x8c\x84\x925\xb6\x8cti\x9f\xbe\xb2\xcfg\xa6\x9bx\xaf\x9ck\xd6-\xb6ui\x9f\xa1\xa3\t&{#U\x87\xa9d\xdfb[\x17\xd9\'+\x87\x8c\xca\x16R\xa60^\xc4\x08\xdf62J`\x14\xb7\x9b\xc7\x16d\x1aT\xf6)\xffQ\xefs;[|c\xdf\x9a\x15k\xee\xef\xf3\x9f\x1e\'\xe9\xaf5e\x00\x8eKZ\xde\x91\xf2\x01\x1d\x8f2\xbe\xa1\xe2\xd0\x1d\xce\x8aY\xc3\xf3<\xf3\xd7\xcdv\t\x8f/\x7f\xd2o\xf6\xff\xf48\xca\xe4n_\x8c\r\x8e;o\x9b9\xbb~\x9c>\xac3\xac]v\xde|/\r{\x01\x14\xc3\xa5Mb\xf7\x9d\x9d\x1dv\xd3|~\x995Kv6]\xad#\xa0\xc5\x03\xbbJ\x08\x9f\xda\xf9\x9a\xbd\xeb\xd8\rzW\xd3|\x8a{=(\x9b\xef4\x7fY\x93\xd1\xb0\xf5\xdb\xd5\'\xd8sj\x96\xceQ\xe7\xb7\x93\xc9\t4\x8axc\x8bm\t\xe9\xa7\'\xc0|P\xf0n\xbc\x89\xfb+\xab\xd2\xa2\xed\xc3\xac\xbd\x8b\x08W\x05Tr\xc1\xd0\xeb\x04.\xba\x11_\xbe\xafn9\x88\xae \xfbG\xcb\x1e\xfcl\xdb\xf7\xd1\x01\x07%S\xe5\xa6\x93Ys\xf75\xe1Q\xfaW\xf5\nM\xfb?\xe0~\xba\xc3'
p140
sg116
g23
sg117
Nsg118
Nsg119
VShelXL
p141
sg121
Nsg122
S'659990a7857492b3b2c4364378e0b674'
p142
sg124
I9
sg125
VLeast Squares
p143
sg127
F0.1017
sbag1
(g12
g3
NtRp144
(dp145
g108
I00
sg109
I12
sg110
S'9a03788977c0f6c24eb2ad15f7703677'
p146
sg112
(lp147
I12
asg114
S'x\xda}Y\xf9O[I\x12\xfe\xdd\x92\xff\x87\xd6hWJ\x048}\x1f\xabe$\x86@\x88\x16p8f6A#E/\xf0H\xac\x18\x1b\x19\xb3I\xfe\xfb\xad>\xaa\xfa\xe5\xf99\x80\xe4v\x9f_\xd7\xf1UU3\x1e1\xf8\xb9]\xaa\xbb\x1f\x93U\xfb\xc4nWm\xb3n\xef\xd8\xa7\x1f\xec\xea\xe4\xe8\xf4\xfd\xe9\x9e\xe4B\xbfr\xe3\xd1xt\xfd\xf6\xfa\x94=~l\xd2\xc4\xd9\x82\xbd\x93/\xc4K5\x1e]\x1e\x9d\xb1\xe9\xfc\x8e\xe5\xf1<R\xba\xd3\x1e\xd7\xeci9\x7f^\xcf\x96\x8b\xfe\xaaK\xc1\xf8D\x06\xb5\xcb.\xbf\xb5\xcdW\xf8\xc2\x15|9\x98?~i\xe2\x17\x01_\xa6\xabY\xbbX7iy\x13\xcf}|^\xe7\xd5\xc7\xcb\xd5\xc3\xf3\xbca\xf7\xcb\xe7EE|\xfd/v\xe8$;\x17\x8aM\x85g\x87K\xc5^\xff\x18\x8f\x0e\x8fNOaK\'\xb8SL\x8a\x89\x14\x03\x9f\x81\xe7\xbf\xf1\xe8\xe6\xe8\xf2\x92y\x19Ap\xa9\xfb\x1f\xf1w<:=\xb8\xbef{b<\xba\xfapv\x06cf\xef\xfd\xee\xde\x87]h\xec\xdc\x94N\xe8\x89_S\xe7\xdeM\x9d\xb9\x93\xfaa2u\xee\xdc\xecB\xe7\xce\x87\xce\x9c\x9b]\xdc\xb3s\xc4\xcd.\xee\x89G\xa4i\xb8!\xee\xf6a7m\x88s\n\xaa\xbca\xe7\x88\x02l\xb7\xdb\x99P\xe5=\xa1\xf3\xf8\xe0\x90\x1d\xb2\x13v\xce\xa6 \xcb$\xca?\xcf\xdf^G\xd9\xfc\xfc7\x1e\xbd\xbd\x9a^&\x11\x99\xa4;v(,;\xe4\x07\x07\xe3\x11\x03aM\xae&L\x14\xc9\xbd;=8gLB\xeb\x8f\xe9\xf9k\xf6\x8f\x93\xf1h>{Z3=\x1e\x9dM/\x8f\x92P\x0f\xa7\xe7\xc7\xe3\xd1\xfdC\xf3\xc8$3`0\xcd\xed\xbaaFf\xdd\xff{9o\xbf\xcbI\xfb}\xbdj\x9e~/}\'_\xe7W\xab[\xf6\xdb?\'\x7f\xff\xfd8\xf9\xf2u\xfe\x1b\x8e\xbc\xeaM\x07@\xff}sr\x1dm\x1f\x0c\x90\xc7\x9f\xf1\xe8\xf8\xaf\x83K\x96\x7f\xf8D\x08\xa7\xe1\xac\xd7\x1f\xe0"\xcc\xe6>\xa7\x8d\xf7\xbe,\xea\xb6\x8d\x16B\xc6\xb6\xe0\x13\x15\x7fr?\xb7Z\xb9ns\x7f<b\x8c\x8e\xe8\x0es\xe3\xcd\xcf\xcd\xbd\xd2\x8c\x92\xe0\xb0y\x19vB\xc1_n+\xab\xe1\xb7\xb4\x01\x82\n\t\x83\x98\xa4\x0b\x95\xedt\xe0\x1e\x9b\x1e4\xb2\x81AJ<M\x0b\\\xc4\xa5\xb5\xd8k\x83\x1f\x8f\xa6\x9c\xc3\xa1:\x0f[\xafd(m\xe5t\xb0e\x99\x96Z\x19=\x80\xc1\x04\x81\xb7\xb3\xb0\xe1\x06\x06\xa5\xf14\xa1\xbd\xa2\xcb+\x82#|H\x184ap\xdc9)\x8a\xfcAU\xc2\xa1\x1c\xac\xcd\xa2\xecaPVY\x94\x83\xb3\xaa\x8fA;\xaf\xe8\xf2\x92\x0e\xd66 \x1c\xeey\xc2`*\x06\x11\x1c\xdd\xddH\xefB\xc1 =\x08b\x00\x83S*\x90H\xa0\xd9\xc3\x10\x82\x13x\x9a\xd2\x92.\x1fPC"\x04\x9d0\xd8\x8aA{n$\xde\xdd\x05T\xa14\xa0\x96!\x0c\x96{\x81\x18\xa4\xdc\xb0I\xc7-\x0e\x83\xc8\xd0r`b\xd5P\x00\x9b<\xe7\x1cnR$f\xa5\x0f\xb2LU&H\x8er\x10\xc6\xf1!\x9b\x04\xd7\xd1$w0\xcf\x1e\x06\xe3\xa3\xa2\x8b\xd4\x1dZ\x8e0\x04\x1c\x8c\xda%\x0c\x7f\x10\x06\x17\x82\x14\x88\xc1Z\xa5Dmgu\xf618\x81\xdb9\x0bZ\xec\xcb!(_0h\x120\x1c\xcc\xd1<\x85\xf2\x80\xe1\x90\xf3C\xd8:\x0f\x83\xc8\x8d(\x17\xd3 3\x83\xfc\xe0C\x11z_\x17`@\x08g\x00\x83\x15\x0e!\x82_\xd0\xe5\xab\x02\x05,K\x18^\x13\x06\'\x80U8\xea\xc2K\x84\xae\x9d\x0c\xd6\r\xd9$\xd8*b\xe0 \x92\xbe\x1c\xa4%~\xb0B\x93!J\x82\xe3\rO\x18\x8e\t\x83\x97\\\xcb@\xf6\x10x9@\x0b\xe7\xec\x90M\x1aA\xcccx\xe8c\x10R%\xe4\xf1`\xe9\r\xf1\x832\x84L\t\x950\xbc!\x0c\xd6\x812P\x17\x1e<\x1eu\x11\x80+\xd4\x00\x86\xa0\x8d!8aC\x17!\xe6\r\xc8\x0f$1\x99\r9\x89\x84\xab\x900\x9cT\x0c\x1e\x90\x13?\x83_\x94\xb6\x01\xb8~\x08\x83\x17d\xedN\x05\xb5\xc9\x93\x92\xbc\x10\x1cu\x13\x8e\xb0!\xdb\xc3i\xc7&AU\x06\xef\xee\x94C\x9e\x94\xd6\xbb!]\x80\xf58\n\x1d\x03<Ym\x92g\x0cI\x01\xa0#\xc4 \x84I\x18\xce\xabMz\x98Z\xe5\xa0Q\x92\xc0\xb9&\xfb\xc8\x06G\t\xe2I\x0b\x91\xa6\x87\x01\xe8\x81\xecA\x07l\xc6\x80\x8dp\xc0\x00\x13\x86i\xb5I\x0eyf\x91\x83\xf2\x9ahE\x1a\xcb\xad\x1c\xf2\x0b\xeb\x90\xa3\x92W\xf7\xed\xc1\x98\x1a\xa5)^(\xc5\x91\xc1%\xda\xc3E\xb5\x07m\x85\xa7s\xbd\xb4\x818Jg;\xe9\xc7,\x85\x94\xc6\xads\x9b<\xe9h\x18\xd2\x95\xd01D\n\x1d"\xcb\xe1\xaa\xcaAk\x92\xbf\x02N0\xc8\x93\xb0\x8c\x0f\xd9\xa4\xb1\x1a\x15n\xad\xd9\x88\xdd\xde\x92\xd4\x85\xe5\xe4"\xc6\xa2t\xa4\xd0\xd9&\xff\xac\x18\x80T\x02\xf2R\x00bG<\x10\xe6\xc3\x90\x1c|M\x05 \x93\xd8\xe0\x07\x05(\x10\x83\xe7\x94\xb8xOV"u\xe6\xea\xbf\x08C0\xdeR\xbc\x0e\xc1P\x1b299\xe4\x17\x00\xadL\x01/\x03\xf4?c\x90\x8aK\x8c\x17F\x1a\x12\x9e$\xb5X(=\x12\x86\xf7U\x0eAI\xf2\x05\xa9\x8c\x95\x84!z\xff\x80M\n\x8aY\x90\xca\x99\r9Xr\x1b\x1el\x15I@\xca\x94NF\xdf\xcc\xd7\xc3x!\x02r#\x98\x1bH\xaa\xf0\x86\x07\x91\x0c\xf8\x85\x88q\x18\xe1\xe8M{\x80\xa4\x8c\x0cQ*\xe2\x07C\xce\x04\xf6\x101\xd8.\x06\x0f\x96\x8e\xfc e\xf0\x121\xf8`\x06\xec\x01\x8c\xdd[\xe2\x82\xb0)\x07C\xc4\x04\x97@#\x00\xb0\xe4-AF\xdft\x1d\x0c\xd6\x80\x98\xe8\xee\x90\xc1YT\xacWa v\x8b\x92\xb4&\xbf\xf0\x1bq\x13\xecP\x91\xdbHW\x93\x0eK\x19\xbfK\xf9\x83\xefb\x88\xb2-\xe3\x06\x82\xad.x\x80\xc0\xf5P\xbc\x80R \xa8\x9a\xafl`\xd0\x82N\xd3\x14\x04 l\x12\xc1\x83\x9dE\x0c\xa1\x8bAr\x83\x81\x10\xaa\x0b\xa0h\xcc\xb1a\x07;\x98?\xd4|Rm\xe6\xb4^\x92\xe6\x85\xabA"t\xb3\xcch\x0f)\x01@\x0c\x10\xa7t9\xd7\x80\xda\x90\xb7\xc1Y\xbc\x1c\xb4I\x08\xde\x84\xc1\xf6\xb9\x1a\x86\x05%p\n\x13\x13\xf0W\xe2j\xc8\xa3\xa2o\xa6Y\xc8\x0f\xc2\x0b\x8c\xabF\xf9@\xf9dLC\x87rZ\xc8\xae\x1c\xe6+\x11N_\x17NYb\xa3JWF\x91y\xba\x8cAW\x0c`V\x1a\x13D\xf0M\xcb\xd1/ \xcc\xf8\xa1:\x0b*\x1f\xf2\xcd\x98%\xf6u\x11\xeb\x1ed\x82@\x89\x8b\x92\xa2\xd681^\x08\x8b\x18\xd2\xf6\x14e\xb4\x01\xbf\xc3\xfa\x02r\x03=\x90O\n( \x146cD\xe9\xc9\xc1\x19Ss{[\x0b\xbc@u\x16D\xa5\x88\xc1U9\x80?*\xb4"\xc3\xb5\xae\xbe\xa9\xb9\x1d\xe4\x07)(v{+7\xecA!\x95\x839\xf0N.\x87F\x04IA\xe4\x07\xd1\xf1\x0b\x03\x15&f>P\xe0K\xf4,\xcd\x83\x93Cy\xb5QX"G\x87\x1a\xa87\x15\x15\xfc\xd6P\xdcT\xb5\x04\xd7\x1e\xea\xeeC\xd9\xc5\xa04X"\xe5r\x9a\xf0\x80\x93\x98!\x0c\xba\xbe*\x18-7\xf2\x07\x10$\xb1\x91\'\x0f\x8aU*a\x10Q\x17\xaa\x83\x01\xd6\x90\xc3C\x0e\x13\xe8-\x02\xd2F>\x88\x01\x82\x1c\xe5\xf6\\\xfd\xaa\xc6\x01\x8e\xa1|\x92W\x8fM9\x8c\xeeb\x00^\xab9-\xd8/\xea"6\xf5 \x06\x14\x1b\x18s\xd8|\x7f\xb0\xa1\xbe\xc3X\xe2\xa8\x92\x07$\xe9\xa4\xd8-\x0f\x0e*\x06\x0b\x0e\x8bo \x10\xb2\x90+\xb4r&\x0c\xe5\xb4U] `\xb1Qw\xeb@&\x0bFY)\x934\x04\xf1>\xd68\xa2\x8bAB\xc1 Q\x17\x101\x1c\xd5}N\r\xd7Y\x14\x89,\xc4\x8e\r9H\xcdkeI\xb1[\xc9\x9a\xd6\xf1\xf82\xc7;\x18\x02$\x80\xf8\x0e\x06u\x13\x05E\t!V\xfb\xa1\x98e\x82\xc1f\xac\xb1\xfb<ij\xf6\xaa\xea\x9b\x18\xf7\xf5\x95J\x83o\x9e\xfc\xe7\xf48>\x17\xb2\xfc\xc0\xb7\xedY\xfa\x128\x10\xb3\x16v\xbf\\\xc5\xedT\x8ci\xc7K\xf6;\xd3O\xb3\xcf/\x8e\x97/\x19k\x16wy\x1a\x08%Nk\xe6\xf34\xd5\x80\xed\xde5\xeb\xa6\x9c\x02=\xc0\xd7\x8f\xcd\xaayh\xd7\xed\xea\x89\xad\xda\xfb\xd9\xa2\xbdc\xcfO\xb3\xc5\xe7t\x05\x88!\x80c\xbdjf\x8b\xf5S\xc2wt\x0e\xd5y\xb9d}v\xc4\x87G\x12~l\xc7W\xf6x\xd0\xc9\xec\xf3\x17\xd8\x84\xdd\xcd\xee\xef\xdbU\xbb\xb8m\xd9c|\x1f\x07>\x86\x8a~\x97\xb1\xbb\xb6}\x8c\x13\xbe,\xe7-\xdb\xb3\x13\xa7-\xf4\x8a=\xb8\xd0C\xc3\xe6\xed\xff\xdayvJ\x08\xad\x17Dc1\xdb\x8er\xec\x7f\xd6W\xcbh#\x99\xf7\xe3\x83\xee\x85\xac+m\xaa*b\xcd\x06\xb5q\xfc\xd41ZV\xdd\xd6\x95\x06L\xe4\x82(#G\x90|VP\x99\xc1\xe3\xf7\xa13e\\\xa9\xeb\x99>hU\xde.\\\xae\x93br?tf,\xf7.L]\tl\xa7K$\xc8\xf7Ly\xed\xe0Jp\xec\x0b\xdbY\x99\xa2]"\n_|l\x8b\x84\xd2J\xd7\x91m\xaai\xe2\x0e\x8a\x97\x8c\xc0\x0f\x9d\t>\x03\x06|\xe1\xeb\xca\x10\xbc\xae\x92\x89\xf5\xa9\xb4[V\xc6{\x86\xceJ\x15I%z^\xdeA\xa5\x1awp\xa5\x8a\x96\xc0;h\x8d\xcc\\!\xb3^u\xd8\x866\xde3\xd5\x1dE+.\x9f\xa5]>\x1b\n\x88-+\xe3\xa3\xed\x05%U\x91+\xb2\r\x19aC~\x0b\xd8vOo\xe3J\xd5\x91\x90\xcd\xb2U\xc1\x15\xeb\xe3[V&\x8b\xd7\xd5n\x85W\xe5\xcd%\xebS\xbbm+\xa3lSX\xc9+\xa1V\xb2\x85MM\xb6>\xb9\xed\x9eI\xb6\xb6Z\xbc\xd0\xf9\xacT\xd5\xa4wz\xf9\xab\x95\xae\xa2M\xe9H\xf5\x15P\x8a\xdb\xb22\xfagJ\xcc\x8a\xdd*\xc73Z\x93\xf5)\xf9\x96{:\x17W\x86\xba\xd2\xabbC\xdc\x17\xdf1\xbfX)\xab\r\x99\xf4\x10\x1d\xf5\xa8d\x89}a\xfb\xcaH\x81\x91\xdc\xae\xbf\xb4@\xd3\xc0\xb2\x0f\xf9\x9fz\x9f\xda\xf9\xf2\x1b\xfb\xd6<\xb1\xe6\xee.\xff\xebq\x9a\xfe[S\x16\xe0\xba\xc4\xe5\x1d*\x1f\xe0\xf1H\xe3=\x16\x87\xe9\x90\xd9d\x0e\xcf\xfb,^5\xdb)<\x0e\xfe\xc4\xdf\xecW|\x1cirw\x93\x8c\r\xae;k\x9b\x05\xbb\xfa2\xbb_\xa7\x98\xeaw\xd9Y\xf3\xbdt\xec\xc5\x18i\xd2%q\xfa\xce\xce\x0e\xbbn>=\xcf\x9b\x15;\x9d=\xad#\xa0\xe5=\xbbL\x08\x1f\xda\xc5\x9a\xbd\xed\xc8\rfW\xd1|\x8cw\xdd/\x97\xeft\x7f^\x93\xd0\xb0\xf7\xdb\xe5G\xb8s\xea\x96\xceY\xec~3\x9d\x1eC\xa7\x88v\x8e}\t\xe9\xc7\x07\xc0\xbc_\xf0\xf6F\xe2\xfd\xf6\xf3\xdd\xe8\xd0\xf6~\xde\xdeF\x84O\x05TR\xc1\xd0p\x02\x17\xd5\x88\x83\xef\xaaZ\xf6\xa3*H\xfeQ\xb2\xfb?\xcb\xf6]T\xc0~\x89T\xb9\xebx\xde\xdc~Mx\x94~\xa1^\xa2h\xff\x0f\x1f\x82\xba\x91'
p148
sg116
g23
sg117
Nsg118
Nsg119
VShelXL
p149
sg121
Nsg122
S'659990a7857492b3b2c4364378e0b674'
p150
sg124
I10
sg125
VLeast Squares
p151
sg127
F0.10150000000000001
sbag1
(g12
g3
NtRp152
(dp153
S'is_solution'
p154
I00
sS'_active_child_node'
p155
I13
sS'name'
p156
S'd6289323574077f00ff833d14b092a23'
p157
sS'link_table'
p158
g23
sS'res'
p159
S'x\xda}Y\xf9O[I\x12\xfe\xdd\x92\xff\x87\xd6hWJ\x048}\x1f\xabe$\x86@\x88\x16p8f6A#E/\xf0H\xac\x18\x1b\x19\xb3I\xfe\xfb\xad>\xaa\xfa\xe5\xf99\x80\xe4v\x9f_\xd7\xf1UU3\x1e1\xf8\xb9]\xaa\xbb\x1f\x93U\xfb\xc4nWm\xb3n\xef\xd8\xa7\x1f\xec\xea\xe4\xe8\xf4\xfd\xe9\x9e\xe4B\xbfr\xe3\xd1xt\xfd\xf6\xfa\x94=~l\xd2\xc4\xd9\x82\xbd\x93/\xc4K5\x1e]\x1e\x9d\xb1\xe9\xfc\x8e\xe5\xf1<R\xba\xd3\x1e\xd7\xeci9\x7f^\xcf\x96\x8b\xfe\xaaK\xc1\xf8D\x06\xb5\xcb.\xbf\xb5\xcdW\xf8\xc2\x15|9\x98?~i\xe2\x17\x01_\xa6\xabY\xbbX7iy\x13\xcf}|^\xe7\xd5\xc7\xcb\xd5\xc3\xf3\xbca\xf7\xcb\xe7EE|\xfd/v\xe8$;\x17\x8aM\x85g\x87K\xc5^\xff\x18\x8f\x0e\x8fNOaK\'\xb8SL\x8a\x89\x14\x03\x9f\x81\xe7\xbf\xf1\xe8\xe6\xe8\xf2\x92y\x19Ap\xa9\xfb\x1f\xf1w<:=\xb8\xbef{b<\xba\xfapv\x06cf\xef\xfd\xee\xde\x87]h\xec\xdc\x94N\xe8\x89_S\xe7\xdeM\x9d\xb9\x93\xfaa2u\xee\xdc\xecB\xe7\xce\x87\xce\x9c\x9b]\xdc\xb3s\xc4\xcd.\xee\x89G\xa4i\xb8!\xee\xf6a7m\x88s\n\xaa\xbca\xe7\x88\x02l\xb7\xdb\x99P\xe5=\xa1\xf3\xf8\xe0\x90\x1d\xb2\x13v\xce\xa6 \xcb$\xca?\xcf\xdf^G\xd9\xfc\xfc7\x1e\xbd\xbd\x9a^&\x11\x99\xa4;v(,;\xe4\x07\x07\xe3\x11\x03aM\xae&L\x14\xc9\xbd;=8gLB\xeb\x8f\xe9\xf9k\xf6\x8f\x93\xf1h>{Z3=\x1e\x9dM/\x8f\x92P\x0f\xa7\xe7\xc7\xe3\xd1\xfdC\xf3\xc8$3`0\xcd\xed\xbaaFf\xdd\xff{9o\xbf\xcbI\xfb}\xbdj\x9e~/}\'_\xe7W\xab[\xf6\xdb?\'\x7f\xff\xfd8\xf9\xf2u\xfe\x1b\x8e\xbc\xeaM\x07@\xff}sr\x1dm\x1f\x0c\x90\xc7\x9f\xf1\xe8\xf8\xaf\x83K\x96\x7f\xf8D\x08\xa7\xe1\xac\xd7\x1f\xe0"\xcc\xe6>\xa7\x8d\xf7\xbe,\xea\xb6\x8d\x16B\xc6\xb6\xe0\x13\x15\x7fr?\xb7Z\xb9ns\x7f<b\x8c\x8e\xe8\x0es\xe3\xcd\xcf\xcd\xbd\xd2\x8c\x92\xe0\xb0y\x19vB\xc1_n+\xab\xe1\xb7\xb4\x01\x82\n\t\x83\x98\xa4\x0b\x95\xedt\xe0\x1e\x9b\x1e4\xb2\x81AJ<M\x0b\\\xc4\xa5\xb5\xd8k\x83\x1f\x8f\xa6\x9c\xc3\xa1:\x0f[\xafd(m\xe5t\xb0e\x99\x96Z\x19=\x80\xc1\x04\x81\xb7\xb3\xb0\xe1\x06\x06\xa5\xf14\xa1\xbd\xa2\xcb+\x82#|H\x184ap\xdc9)\x8a\xfcAU\xc2\xa1\x1c\xac\xcd\xa2\xecaPVY\x94\x83\xb3\xaa\x8fA;\xaf\xe8\xf2\x92\x0e\xd66 \x1c\xeey\xc2`*\x06\x11\x1c\xdd\xddH\xefB\xc1 =\x08b\x00\x83S*\x90H\xa0\xd9\xc3\x10\x82\x13x\x9a\xd2\x92.\x1fPC"\x04\x9d0\xd8\x8aA{n$\xde\xdd\x05T\xa14\xa0\x96!\x0c\x96{\x81\x18\xa4\xdc\xb0I\xc7-\x0e\x83\xc8\xd0r`b\xd5P\x00\x9b<\xe7\x1cnR$f\xa5\x0f\xb2LU&H\x8er\x10\xc6\xf1!\x9b\x04\xd7\xd1$w0\xcf\x1e\x06\xe3\xa3\xa2\x8b\xd4\x1dZ\x8e0\x04\x1c\x8c\xda%\x0c\x7f\x10\x06\x17\x82\x14\x88\xc1Z\xa5Dmgu\xf618\x81\xdb9\x0bZ\xec\xcb!(_0h\x120\x1c\xcc\xd1<\x85\xf2\x80\xe1\x90\xf3C\xd8:\x0f\x83\xc8\x8d(\x17\xd3 3\x83\xfc\xe0C\x11z_\x17`@\x08g\x00\x83\x15\x0e!\x82_\xd0\xe5\xab\x02\x05,K\x18^\x13\x06\'\x80U8\xea\xc2K\x84\xae\x9d\x0c\xd6\r\xd9$\xd8*b\xe0 \x92\xbe\x1c\xa4%~\xb0B\x93!J\x82\xe3\rO\x18\x8e\t\x83\x97\\\xcb@\xf6\x10x9@\x0b\xe7\xec\x90M\x1aA\xcccx\xe8c\x10R%\xe4\xf1`\xe9\r\xf1\x832\x84L\t\x950\xbc!\x0c\xd6\x812P\x17\x1e<\x1eu\x11\x80+\xd4\x00\x86\xa0\x8d!8aC\x17!\xe6\r\xc8\x0f$1\x99\r9\x89\x84\xab\x900\x9cT\x0c\x1e\x90\x13?\x83_\x94\xb6\x01\xb8~\x08\x83\x17d\xedN\x05\xb5\xc9\x93\x92\xbc\x10\x1cu\x13\x8e\xb0!\xdb\xc3i\xc7&AU\x06\xef\xee\x94C\x9e\x94\xd6\xbb!]\x80\xf58\n\x1d\x03<Ym\x92g\x0cI\x01\xa0#\xc4 \x84I\x18\xce\xabMz\x98Z\xe5\xa0Q\x92\xc0\xb9&\xfb\xc8\x06G\t\xe2I\x0b\x91\xa6\x87\x01\xe8\x81\xecA\x07l\xc6\x80\x8dp\xc0\x00\x13\x86i\xb5I\x0eyf\x91\x83\xf2\x9ahE\x1a\xcb\xad\x1c\xf2\x0b\xeb\x90\xa3\x92W\xf7\xed\xc1\x98\x1a\xa5)^(\xc5\x91\xc1%\xda\xc3E\xb5\x07m\x85\xa7s\xbd\xb4\x818Jg;\xe9\xc7,\x85\x94\xc6\xads\x9b<\xe9h\x18\xd2\x95\xd01D\n\x1d"\xcb\xe1\xaa\xcaAk\x92\xbf\x02N0\xc8\x93\xb0\x8c\x0f\xd9\xa4\xb1\x1a\x15n\xad\xd9\x88\xdd\xde\x92\xd4\x85\xe5\xe4"\xc6\xa2t\xa4\xd0\xd9&\xff\xac\x18\x80T\x02\xf2R\x00bG<\x10\xe6\xc3\x90\x1c|M\x05 \x93\xd8\xe0\x07\x05(\x10\x83\xe7\x94\xb8xOV"u\xe6\xea\xbf\x08C0\xdeR\xbc\x0e\xc1P\x1b299\xe4\x17\x00\xadL\x01/\x03\xf4?c\x90\x8aK\x8c\x17F\x1a\x12\x9e$\xb5X(=\x12\x86\xf7U\x0eAI\xf2\x05\xa9\x8c\x95\x84!z\xff\x80M\n\x8aY\x90\xca\x99\r9Xr\x1b\x1el\x15I@\xca\x94NF\xdf\xcc\xd7\xc3x!\x02r#\x98\x1bH\xaa\xf0\x86\x07\x91\x0c\xf8\x85\x88q\x18\xe1\xe8M{\x80\xa4\x8c\x0cQ*\xe2\x07C\xce\x04\xf6\x101\xd8.\x06\x0f\x96\x8e\xfc e\xf0\x121\xf8`\x06\xec\x01\x8c\xdd[\xe2\x82\xb0)\x07C\xc4\x04\x97@#\x00\xb0\xe4-AF\xdft\x1d\x0c\xd6\x80\x98\xe8\xee\x90\xc1YT\xacWa v\x8b\x92\xb4&\xbf\xf0\x1bq\x13\xecP\x91\xdbHW\x93\x0eK\x19\xbfK\xf9\x83\xefb\x88\xb2-\xe3\x06\x82\xad.x\x80\xc0\xf5P\xbc\x80R \xa8\x9a\xafl`\xd0\x82N\xd3\x14\x04 l\x12\xc1\x83\x9dE\x0c\xa1\x8bAr\x83\x81\x10\xaa\x0b\xa0h\xcc\xb1a\x07;\x98?\xd4|Rm\xe6\xb4^\x92\xe6\x85\xabA"t\xb3\xcch\x0f)\x01@\x0c\x10\xa7t9\xd7\x80\xda\x90\xb7\xc1Y\xbc\x1c\xb4I\x08\xde\x84\xc1\xf6\xb9\x1a\x86\x05%p\n\x13\x13\xf0W\xe2j\xc8\xa3\xa2o\xa6Y\xc8\x0f\xc2\x0b\x8c\xabF\xf9@\xf9dLC\x87rZ\xc8\xae\x1c\xe6+\x11N_\x17NYb\xa3JWF\x91y\xba\x8cAW\x0c`V\x1a\x13D\xf0M\xcb\xd1/ \xcc\xf8\xa1:\x0b*\x1f\xf2\xcd\x98%\xf6u\x11\xeb\x1ed\x82@\x89\x8b\x92\xa2\xd681^\x08\x8b\x18\xd2\xf6\x14e\xb4\x01\xbf\xc3\xfa\x02r\x03=\x90O\n( \x146cD\xe9\xc9\xc1\x19Ss{[\x0b\xbc@u\x16D\xa5\x88\xc1U9\x80?*\xb4"\xc3\xb5\xae\xbe\xa9\xb9\x1d\xe4\x07)(v{+7\xecA!\x95\x839\xf0N.\x87F\x04IA\xe4\x07\xd1\xf1\x0b\x03\x15&\xba1\x14\xf8\x12=K\xf3\xe0\xe4P^m\x14\x96\xc8\xd1\xa1\x06\xeaME\x05\xbf5\x147U-\xc1\xb5\x87\xba\xfbPv1(\r\x96H\xb9\x9c\xc6L\x0c\x8anc\x860\xe8\xfa\xaa`\xb4\xdc\xc8\x1f@\x90\xc4F\x9e<(V\xa9\x84AD]\xa8\x0e\x06XC\x0e\x0f9L\xa0\xb7\x08H\x1b\xf9 \x06\x08r\x94\xdbs\xf5\xab\x1a\x078\x86\xf2I^=6\xe50\xba\x8b\x01x\xad\xe6\xb4`\xbf\xa8\x8b\xd8\xd4\x83\x18Pl`\xcca\xf3\xfd\xc1\x86\xfa\x0ec\x89\xa3J\x1e\x90\xa4\x93b\xb7<8\xa8\x18,8,\xbe\x81@\xc8\xc2r]+g\xc2PN[\xd5\x05\x02\x16\x1bu\xb7\x0ed\xb2`\x94\x952IC\x10\xefc\x8d#\xba\x18$\x14\x0c\x12u\x01\x11\xc3Q\xdd\xe7\xd4p\x9dE\x91\xc8B\xec\xd8\x90\x83\xd4\xbcV\x96\x14\xbb\x95\xaci\x1d\x8f/s\xbc\x83!@\x02\x88\xef`P7QP\x94\x10b\xb5\x1f\x8aY&\x18l\xc6\x1a\xbb\xcf\x93\xa6f\xaf\xaa\xbe\x89q__\xa94\xf8\xe6\xc9\x7fN\x8f\xe3s!\xcb\x0f|\xdb\x9e\xa5/\x81\x031ka\xf7\xcbU\xdcN\xc5\x98v\xbcd\xbf3\xfd4\xfb\xfc\xe2x\xf9\x92\xb1fq\x97\xa7\x81P\xe2\xb4f>OS\r\xd8\xee]\xb3n\xca)\xd0\x03|\xfd\xd8\xac\x9a\x87v\xdd\xae\x9e\xd8\xaa\xbd\x9f-\xda;\xf6\xfc4[|NW\x80\x18\x028\xd6\xabf\xb6X?%|G\xe7P\x9d\x97K\xd6gG|x$\xe1\xc7v|e\x8f\x07\x9d\xcc>\x7f\x81M\xd8\xdd\xec\xfe\xbe]\xb5\x8b\xdb\x96=\xc6\xf7q\xe0c\xa8\xe8w\x19\xbbk\xdb\xc78\xe1\xcbr\xde\xb2=;q\xdaB\xaf\xd8\x83\x0b=4l\xde\xfe\xaf\x9dg\xa7\x84\xd0zA4\x16\xb3\xed(\xc7\xfeg}\xb5\x8c6\x92y?>\xe8^\xc8\xba\xd2\xa6\xaa"\xd6lP\x1b\xc7O\x1d\xa3e\xd5m]i\xc0D.\x882r\x04\xc9g\x05\x95\x19<~\x1f:S\xc6\x95\xba\x9e\xe9\x83V\xe5\xed\xc2\xe5:)&\xf7Cg\xc6r\xef\xc2\xd4\x95\xc0v\xbaD\x82|\xcf\x94\xd7\x0e\xae\x04\xc7\xbe\xb0\x9d\x95)\xda%\xa2\xf0\xc5\xc7\xb6H(\xadt\x1d\xd9\xa6\x9a&\xee\xa0x\xc9\x08\xfc\xd0\x99\xe03`\xc0\x17\xbe\xae\x0c\xc1\xeb*\x99X\x9fJ\xbbee\xbcg\xe8\xacT\x91T\xa2\xe7\xe5\x1dT\xaaq\x07W\xaah\t\xbc\x83\xd6\xc8\xcc\x152\xebU\x87mh\xe3=S\xddQ\xb4\xe2\xf2Y\xda\xe5\xb3\xa1\x80\xd8\xb22>\xda^PR\x15\xb9"\xdb\x90\x116\xe4\xb7\x80m\xf7\xf46\xaeT\x1d\t\xd9,[\x15\\\xb1>\xbeee\xb2x]\xedVxU\xde\\\xb2>\xb5\xdb\xb62\xca6\x85\x95\xbc\x12j%[\xd8\xd4d\xeb\x93\xdb\xee\x99dk\xab\xc5\x0b\x9d\xcfJUMz\xa7\x97\xbfZ\xe9*\xda\x94\x8eT_\x01\xa5\xb8-+\xa3\x7f\xa6\xc4\xac\xd8\xadr<\xa35Y\x9f\x92o\xb9\xa7sqe\xa8+\xbd*6\xc4}\xf1\x1d\xf3\x8b\x95\xb2\xda\x90I\x0f\xd1Q\x8fJ\x96\xd8\x17\xb6\xaf\x8c\x14\x18\xc9\xed\xfaK\x0b4\r,\xfb\x90\xff\xa9\xf7\xa9\x9d/\xbf\xb1o\xcd\x13k\xee\xee\xf2\xbf\x1e\xa7\xe9\xbf5e\x01\xaeK\\\xde\xa1\xf2\x01\x1e\x8f4\xdecq\x98\x0e\x99M\xe6\xf0\xbc\xcf\xe2U\xb3\x9d\xc2\xe3\xe0O\xfc\xcd~\xc5\xc7\x91&w7\xc9\xd8\xe0\xba\xb3\xb6Y\xb0\xab/\xb3\xfbu\x8a\xa9~\x97\x9d5\xdfK\xc7^\x8c\x91&]\x12\xa7\xef\xec\xec\xb0\xeb\xe6\xd3\xf3\xbcY\xb1\xd3\xd9\xd3:\x02Z\xde\xb3\xcb\x84\xf0\xa1]\xac\xd9\xdb\x8e\xdc`v\x15\xcd\xc7x\xd7\xfdr\xf9N\xf7\xe75\t\r{\xbf]~\x84;\xa7n\xe9\x9c\xc5\xee7\xd3\xe91t\x8ah\xe7\xd8\x97\x90~|\x00\xcc\xfb\x05oo$\xdeo?\xdf\x8d\x0em\xef\xe7\xedmD\xf8T@%\x15\x0c\r\'pQ\x8d8\xf8\xae\xaae?\xaa\x82\xe4\x1f%\xbb\xff\xb3l\xdfE\x05\xec\x97H\x95\xbb\x8e\xe7\xcd\xed\xd7\x84G\xe9\x17\xea%\x8a\xf6\xff\n2\xba\x8f'
p160
sS'_children'
p161
(lp162
I13
asS'label'
p163
NsS'lst'
p164
NsS'program'
p165
VShelXL
p166
sS'wR2'
p167
NsS'hkl'
p168
S'2e564ea949568893bf823984b31e28a0'
p169
sS'_primary_parent_node'
p170
I11
sS'method'
p171
VLeast Squares
p172
sS'R1'
p173
F0.10150000000000001
sbag1
(g12
g3
NtRp174
(dp175
g154
I00
sg155
I14
sg156
S'4db577dab3eb438aa8e82f1b93bddb72'
p176
sg158
g23
sg159
S'x\xda}YkO\x1bK\x12\xfdn\xc9\xff\xa1u\xb5+%\xe2\x91~?V\xcb\x95\xb8\x04B\xb4\x80\xc3\xe3\xdeM\xd0\x95\xa2\t\x0c\xc1\x8a\xb1\x91m6\xc9\xbf\xdf\xeaGU\x0f\x9e!\x06\x89q\xcft\xf7\xe9SU\xa7\xaa\x86\xf1\x88\xc1\xe7f\xa1n\x7f\xee.\xdb\x15\xbbY\xb6\xcd\xba\xbde_~\xb2\xcb\xe3\xc3\x93\x8f\';\x92\x0b\xfd\xc6\x8dG\xe3\xd1\xd5\xfb\xab\x13\xf6\xf8\xb9I\x0fN\xe7\xec\x83|%^\xab\xf1\xe8\xe2\xf0\x94Mf\xb7,\xdf\xcfw\xcapZ\xe3\x8a\xad\x16\xb3\xa7\xf5t1\xdf\x9cu!\x18\xdf\x95Am\xb3\x8b\xefm\xf3\r\xbep\x05_\xf6g\x8f\xf7M\xfc"\xe0\xcbd9m\xe7\xeb&Mo\xe2\xbe\x8fO\xeb<\xfbh\xb1|x\x9a5\xecn\xf14\xaf\x88\xaf\xfe\xc5\x0e\x9cdgB\xb1\x89\xf0\xec`\xa1\xd8\xdb\x9f\xe3\xd1\xc1\xe1\xc9\t,\xe9\x04w\x8aI\xb1+\xc5\xc0\xdf\xc0\xf3\xefxt}xq\xc1\xbc\x8c \xb8\xd4\x9b\x7f\xe2\xcfxt\xb2\x7fu\xc5v\xc4xt\xf9\xe9\xf4\x14\xee\x99\x9d\x8f\xdb;\x9f\xb6\xe1b\xeb\xba\x0c\xc2H\xfc\x9a\x06w\xae\xeb\x93[i\x1c\x1e\xa6\xc1\xad\xebm\x18\xdc\xfa\xd4y\xe6z\x1b\xd7\xeclq\xbd\x8dk\xe2\x16\xe91\\\x10W\xfb\xb4\x9d\x16\xc4g\n\xaa\xbc`g\x8b\x02l\xbb;\x98P\xe55a\xf0h\xff\x80\x1d\xb0cv\xc6&\xc0e\xa2\xf2\xcf\xb3\xf7W\x91\x9b\xe7\xbf\xe3\xd1\xfb\xcb\xc9E\xa2\xc8$\xdb\xb1\x03a\xd9\x01\xdf\xdf\x1f\x8f\x18\x90\xb5{\xb9\xcbDa\xee\xc3\xc9\xfe\x19c\x12\xae\xfe\x98\x9c\xbde\xff8\x1e\x8ff\xd3\xd5\x9a\xe9\xf1\xe8trq\x98H=\x98\x9c\x1d\x8dGw\x0f\xcd#\x93\xcc\x80\xc347\xeb\x86\x19\x99m\xff\xef\xc5\xac\xfd!w\xdb\x1f\xebe\xb3\xfa\xbd\x8c\x1d\x7f\x9b].o\xd8o\xff\xdc\xfd\xfb\xef\xc7\xdd\xfbo\xb3\xdf\xf0\xce\x9b\x8d\xc7\x01\xd0\x7f\xdf\x1d_E\xdf\x07\x07\xe4\xf13\x1e\x1d\xfd\xb5\x7f\xc1\xf2\x87\xef\n\xe1\x04l\xfa\xf6\x13\x1c\x84\xd9<\xe6\xb4\xf1\xe0\x1fyR\xf7\xdah!\xd2\xb5\xe0\xbb*~\xf28\xb7Z\xba\xee\xe5\xdex\xc4\x18m\xd1\xbd\xcd\x8d\xd7\xcf/w\xcaed\x82K\xc6L\xc1 \x14\xfc\xe6ke\xb5\x95\x05\x9b\x02\x08*-!\xc4n:PYN\xfb\x80+k\x17d\x1f\x83r\xb8\x9b\xe6\x061H\xc7q\xd4\x06\xe0|\xc29lZ\x16\xb2\x1ev\xc3}\x9d\x0e\xaa\xec\xa5\xa5VA\x0c`0\x1e\x1f\xe1\x96K\xdf\xc3 \x8d*\xbb\t\xad=\x1d^\x11;\xc2\x8b\x84A\x13\x06\xc7\x9d\r\xa1\xf0\xef\xb4\x94\x01y\xb0\xce\xf9\x01\x0c\xca\x11\x06\xedD\x0f\x83v\x96v\x03\xdb\x92-D@8\x82\xdb\x84\xc1T\x0c"8_fi#\x83.\xd7Jz\xed\xdc\x00\x06\'\x83%\x1ex\xcf\x1f\x82\xb7\xb4\x9b\x06S!\x1ca\x90\x9d\xa0u\xc2`+\x06\xed9\xba\x8e\x02\x03\xe7\xb3G\x9f\x84\xd5\xd4\x00\x06\xcb-\xba\xa7\x91\xe0\xa9\x9b\xb6\x08\xde\xe3\xc6\xca"\x06\t\x1f\xc4`\x02`8\xe3\x1c\xa0\x96\x85\xac\xf4^\x8a\x82\xc1\x04\x90\xd2r-\x8c\xcb.\xd5\xf3\x87\xe0\xab-\xc2&\x06\xe3\x02E\x00\'\x0c\xc2\n\x81\xc8\xb4\x11\t\xc3\x1f\x84\xc1\x85 \x82\xc1\xb8\xb0F\x07\xba\x16|\x88\x07c\xf0q\xee|\xe8\xf1\x00\xde\x85\'V\xa1\xba\x86rh!\xa1lT)\xce\x0f`\xe9|\xdb\x04\xab}\xc1\xa3\xb9\xe4\xc8\x89\xf4\x01\xd2\xce\x90-\x04I\x851\xce\xf4l\xa18\xd2$ \xca(\x18\xc8\x80<\x18\x9e0\xbc%\x0cN@Ds\xb4\x85\x07\x89)x\xc0\xf7\xdc\x90-\x9c\xf7\x96\xa4\xc2\xf6y\x90\xca\x92\x12h\x94\x8aX\x14 \x06o|\xc2pD\x18\xbc\x84G\x03\xf9\x83\x97\x88A8\xf82d\x0bA\xcac8\xa8\xeas\x0c\x02"\x0bY\x07\x97\xc2`\x00[\x08\xba\xe4\x19\xc3;\xc2`\xc1\x87l\xb9\xd6^\x07S\x0e\t\xd5F\xc8\x07\xde\xc0\x10\x94\'8\xb2\xaf\xd5\xde;b]\x19|R\x82t!\x86\xe0t\xc2p\\1@Tx\xf4I\x1d\x84+\x9c\x198\x05\x1f\xd2I\x08_E\xfe\x07\n\xbb\xe9\x0f\x86\xa3-\x84t\xa4QJ\x93\x978\xaf\x12\x86\x93\x8eO\x82<k<\xbb3B\xa2F\xd9a[h\xe51\xcc\x80\xb5\x9eOj)\x02n\xccu\rS\x89\xf3\x85\xd09.\xce\xaaOz\x10pG<\x10\xd1\xdayk\xcc\xb0F\x91?X\xd1\xb3\x85\xf3\xa4\x0f\x12\xd2\x1bRb5\xe5,i3\x0f\x93\xea\x93<f\xc8\x82\xc1+/\x91\x13\x03b\x14\x86laeM\xe3\xa6\xaf\xd5\x99\xa6\x9c\xa8\x0cR\xa2\xf2\xd9r\x88p\x970\x9cW\x7f\x80tM\x9a\x00\xa9\x9d\xf0\x80^\x89!\x9f\x84DB\xf9\xc2\xeb^\xce2\x96\x8a\x06!\x88\x12\xc1e\xc7B\xd9\x16\x97\x95\x07\xad5\xa7\xdc-=\xc7ZB\x80\xf7\xf0A\x9d\xac\xe5L\x8c\xea\xcd\xb80\x9c\x0c`\xaa@\x1bg\x88\x07\x931\xfcY18\x88\x1b\x8c\xcd\x00\x059\xe5\x0b7\\?\x84\x9a\xb3\x02\x949=}P\xb2bP\x9c\x04Z\x90\x97H\x97m\xf1\x17a\x08\x16\xca\x1d\xcc\x9b\xc1+\x83\xd7\xc2\xca0\x14\x17\xc1!\xad\x02\xd2\xb4\xd8\xc0 !\x8f\xe1\xc6\xd6:^\xad\x86\xc8\xbc,\xf9\xe2c\xe5!\x00D\xd4F\xd0YN<\x08\xa3\x87j\x18\xeb\xa8\x96\x83|\xb7\xe9\x0fBs\xe7\xaa*\x13%\x9e\xaa+\xa9\x93O\xe6\x90\xc3|!\x1cJ\x89\x02]\xc2\x9a\xcax(j\x87\xfc!\x18\x8f\xee\xe5\xc0q{\xb1\xc9\x85#G4TZJCi<\xf8\x00\x18l\x17C<\x0c\xe6\x0b\x88\x10\xe4\xc4\x04xz .\xc0\x05PN88\xf0flB\x1dlQ\'\x8d#\x8dR\xd5,0?\xda\xc2u0X\x88G\xd4%(WI\xaf\xa4\xc2:s\x03\x83\x85b\x97t\xd9l\xfa\x03x2%\t\xe3j\x04\t\x1a\x85\xc0\x8a\xf9\xc2w1p\xa98\xea6\xe8\xbf\xc5\xfeB\x18/\x06|\x12Z\x01\x87\xb4:\xd7\xd3\x07\xb8\xadH\xca\xa5\xc2$\xa1\xa0(\xa0|!"\x0f\xa1\x8b\x01\xe2\x15\xebX\r\x82\x85\x9cH\x07A4\xa4Q\x90\xddmM\xe3\xa2\xa7\x0fJ\x1a\xda\x8d\xdc\x136\xa9\xe9K@]}\x90|\r1\x04x\x12\xfdP\x03O\x84A\x85\xa1\xd8\x14\xdc\xe3\xe3\xd04\xc8M\x9f\x8c-\x7fmlP\xf8!G\x04\x92\n\x11"\x0f\x89c\xd4\x07\xe1\x03\x8a\x0e4"\n\xcb\xf1\x18"nP\xa3\xacq\xe4\x7f\xba\xe7\x0f\xa0\xba\x81\xd4HQ\xde\x0c\x1eC\xc4\xc0!"\x06]1x\x88M\xe9)6]\xc5\x03\xed\x8e\x19\xd6\x07Gq\xa8z\xb1\t2J\x8a\xe8\x1d\x15\xf4\x920@`$\x0c\x161\x88\xc4\x18\x16g\x90\x06-\xfa\x8e\x8aE\xd7\x90-\x1ci5\x80w\xbd\xd8\x84v\x91\xf2&\xd7\xb5\xa6\xa5\xbc\x19+\x8c\x88\xc1U\x1e \x1e%Z\xd0@\xed_c\x13\xaal3\xe4\x0f\xd4\x16\x83\x02\xbb^=\t\xa2\xe1(\xc3ba\x08-\xaf\xf1\xd4\xeep\x131t\xe2\xc2@W\xa3I\'\xc1\x00T\xe7\x87\xc1\xd8\x04G\xa4\x95\x8d\xe9\xd7\x0f\xd0\xa6R\xb2\xb4\x8eZ.-H\xc1u\x88q!\xbb\x18\x144\xeb\xb5\x96S\xe8\xca\x90\xbcr\xda\xeb\xd5r\xb6\xc2\xd1\xbe_\xcby*q\xb8\xaf\xb9\xdb\xd6\xd6S\xa7\xbaZu0@\x8f\x10t\xed1\xc1p\xc8\t\x94#C\xfa\x00\x8d,\xf58\xbc\x9f/@\x11\x91&!k\xbe\x80"\x92\xf4!\xc4|\xa1\xbb\x18\xa0\xd4\xc3\x9eB\x06\xa10\xf04\xa4\xfcA\x0c\xe04T\xd6\x81\xe9\xfa\xef@\x02\xa9\xb2\xb6\xb5\x90\x15\xa4\x1a.\xbe\x13<\x90\xfb\xfb\x15\x034CTG\xa9\xd8\xec\x95q\xe5\x8c\x1c\xac\xed\x95\'\xad\x86\xb2k\xc0\x16\x96N\\\xdb>K\xca%t\xd6\x87.\x06\xe9)\xafB\x1dk0\x9c\xa0\xefsz\xb0\xe7\x95<\xd4^\xa2\xcf\x83\xc0\xec\x03\x87\x97\xdd\xe6\x8a\xd8q\xa9\xdf\xec`\x08\x1e\xbau\xd4%\xe15\xda\x02\x8a(\xc7\xf9P\xce\x12\x8e.m\xaf\xcf\x82\xdc_\x1b\x1bjdavG\x1f\xe2\xbb\xc6I\xda^\xa3O\x1aK\xef\xa0\x06\xaf\x9f\xbf\x97\x83\xee \xd6A\xc7\xff99\x8a\xaf\x1cY~I\xf8\xd2\xab\xed\x0b\xd0\xf2,\x1b`\xef\xbb\xc52\xae\xa1\xa0uaG\x0b\xf6;\xd3\xab\xe9\xd7WG\x8b\xd7\x8c5\xf3\xdb">>=\xd6\xccf\xe9QPkv\xdb\xac\x9b\xb2\x0b\x8c\xa8\xc0\x1e\x9be\xf3\xd0\xae\xdb\xe5\x8a-\xdb\xbb\xe9\xbc\xbdeO\xab\xe9\xfck\xa2\x01\xf4\x04p\xac\x97\xcdt\xbe^%|\x87g\xd0\xe1\x17\xa2\xea\xabK|yI\x06\x8c\xd7\xf1M}\xdc\xe8x\xfa\xf5\x1e\x16a\xb7\xd3\xbb\xbbv\xd9\xceoZ\xf6\x18\xdf\xb1\x83\xa6C\x0b\xb0\xcd\xd8m\xdb>\xc6\x07\xee\x17\xb3\x96\xedX\xa8\x04\xe3\xa8\xd8\x81\x03=4l\xd6\xfe\xaf\x9d\xe5\x82\x0c\xa4\xf0\x9c\xa4\x10X\xd51.b\xb5\x12c4vq\xd1\xfe\xd5\xca\xd1\xcfr\xee\x88/\xab\xcee\x9d\tM\xaf\xed\xff\xad\xb6\xa93\xa3\xfc\x9e\xab:\x13*\xe5\x90\xf7\x8a\xda\x13=<\xa6\xaf\xfe\x9e\xe0\x8f \x16\xe7\xba\xb3\xa7\x93\xbc\x04\x1d/1\xc3\x87\xf6,3M\x9d\x194W\xd9\xab\x83\xca]B\x8c\xf7\xc1=\xc1\x99\xcem\x87!\'\xf3L\x1b\xcb\xf5\xe8\x12\xea%\xb4\xf1\x9c\xae\xb3gp\x85\x99\xfc\x9cJ\xfd\xc3\xe0\xcc\xc8\xad\xef\x9c3e\x8eX\x1bs\x93\xcf)\xd5\x0b3!\xbd\x9e\x87:\xd3I\xed\x8aj\x98\xdc\x8dF\xa6\x06g\xf2\xe8\t\xbcZ\xc5\xf9\xcci*C\xe3\xde\xe1\x05\x86\xa2t\x9d\xa7\x0cS\x18\xb2J\xe4=\x8d/oO\xcd\x0b3\x93\xf7\xc9:3\x04\x97\xebT\xcd\xcbw\xf5\xab\x99\xaa\xcc\x14QA33J\xe5\xf3\xa6\x82\xed\xe5\x99\xbac\x15\x1e2\xc7<\xa3M\x7f\x07gF\xab\xa4\xb4Qfz\xe9\xb3\x0f\xd9\xecCZ\xfer\xa6\xad\xf6TN\xa1\x96g{\x8a\x97\xce\x19\xedI\xe5R\x8a\xaa\xcc\xad\xd62\x9f\xd7\xbc\xe0}.z|J\xe0\x85!\xae2C\xda\x9a\xf2~@\xfcjf\xa8{z\xe9\xf29\xb3]!\x15\xbd43z\x82\xac>\x14\x8c\xc9{\x16\xbf\x95\xa9\xba\x18\x9ci\xa3\xb41\x16\xc5\xed\xea\xbe\x05\x99\x06\x95}\xc8\xff\x18\xfc\xd2\xce\x16\xdf\xd9\xf7f\xc5\x9a\xdb\xdb\xfc\xef\xcbI\xfa\x8fO\x99\x80\xf3\x92\x96w\xa4|@\xc7\xa3\x8co\xa8\xb8H\xae\x935<\xaf3\x7f\xd3\xbc,\xe1\xf1\xe63\xfdf\xbf\xd2\xe3(\x93\xdb\x03b\x8c\xf3N\xdbf\xce.\xef\xa7w\xebT\xaf\x86mv\xda\xfc\xa0\x01iu:#>\xbd\xb5\xb5\xc5\xae\x9a/O\xb3f\xc9N\xa6\xabu\xc4\xb3\xb8c\x17\t\xe0C;_\xb3\xf7\x1d\xda\xe0\xe9\xca\xcc\xe7x\xd4\xbdr\xf6\xce\xf0\xd75q\x86\xa3\xdf/>\xc3\x91\xd3\xb0\x84\xaa\x18\x87\xdfM&G0(\xe2?"p,\x01\xfd\xfc\x00\x90\xf72\xdc\x8d\x1b\xf1t{\xf9d\xb4g{7ko"\xc0U\xc1\x94\x0c0t;a\x8bF\xc4\x9b\x1f\xaaQ\xf6\xa2!\x88\xfd\xc8\xeb\xdesf?D\xfa\xf7J\x9e\xcaCG\xb3\xe6\xe6[\xc2\xa3\xf4+\xf5\x1a\x99\xfd?Gl\xc4\xf0'
p177
sg161
(lp178
I14
asg163
Nsg164
Nsg165
VShelXL
p179
sg167
Nsg168
S'2e564ea949568893bf823984b31e28a0'
p180
sg170
I12
sg171
VLeast Squares
p181
sg173
F0.10059999999999999
sbag1
(g12
g3
NtRp182
(dp183
g154
I00
sg155
I15
sg156
S'836f01aeec7a2941591b1908d1e1496a'
p184
sg158
g23
sg159
S'x\xda}Yio\x1c7\x12\xfd>\xc0\xfc\x07"\xd8\x05\x12\xe8\x08\x8b7\x17\xab\x00\x8alE\xc6\xca\x1a\xebH66\x02\x18\x1d\xa9e\x0b\x1ei\x84\xd1x\x9d\xfc\xfb\xad\xe2QlO\xb7<\x12 \x0e\xbbI\xbe\xba^UQ\xf3\x99\xc0\xcf\xf5J\xdf\xfc\xbd\xbf\xee\x9f\xc4\xf5\xba\xef6\xfd\x8d\xf8\xf3oqy\xf2\xf2\xf4\xf7\xd3=%\xc1\xfc\xe8\xe7\xb3\xf9\xec\xea\xd5\xd5\xa9x|\xdf\xa5\x17\xef\x1e\xc4\x1b\xf5=\xfc\xa0\xe7\xb3\x8b\x97\xaf\xc5by#\xf2\xf3\xfc\xa4L\xa7=\xae\xc4\xd3j\xf9ys\xb7z\xd8^u\x01B\xee\xab\xa8w\xc5\xc5\x97\xbe\xfb\x84_\xa4\xc6/\x87\xcb\xc7\x8f\x1d}\x01\xfc\xb2X\xdf\xf5\x0f\x9b.-\xef\xe8\xdc\xc7\xcf\x9b\xbc\xfax\xb5\xbe\xff\xbc\xec\xc4\xed\xea\xf3CC|\xf5/q\xe4\x958\x03-\x16\x10\xc4\xd1J\x8b\x17\x7f\xcfgG/OOqK\x0f\xd2k\xa1`_\xc1\xc4\xdf(\xf3\xef|\xf6\xee\xe5\xc5\x85\x08\x8a@He\xb6\xff\xd0\xcf|vzxu%\xf6`>\xbb|\xfb\xfa5>\xb3{\xbf\xef\xee\xbd\xdd\xc5\xc1\xce\xbb2\x893\xf45M\xee\xbdko\xee\xa4y|\x99\'w\xde\xed\xe2\xe4\xce\xdb\xc1;\xefv\xeb\x9e\x83#\xde\xed\xd6=\xeb\x11\xe9\xb5\xbaa\xdd\xed\xedn\xda\xb0\xbeSP\xe5\r\x07G\x14`\xbb\xc3\xc9\x84*\xef\x89\x93\xc7\x87G\xe2H\x9c\x883\xb1@]&U\xfez\xf6\xea\x8at\xf3\xf5\xef|\xf6\xearq\x91Td\x93\xed\xc4\x118q$\x0f\x0f\xe73\x81\xca\xda\xbf\xdc\x17P4\xf7\xe6\xf4\xf0L\x08\x85\xa3\x9f\x17g/\xc4?N\xe6\xb3\xe5\xdd\xd3F\x98\xf9\xec\xf5\xe2\xe2eR\xea\xd1\xe2\xecx>\xbb\xbd\xef\x1e\x85\x12\x16\x1d\xa6\xbb\xdet\xc2\xaal\xfb\x7f\xaf\x96\xfd_j\xbf\xffk\xb3\xee\x9e~*s\'\x9f\x96\x97\xebk\xf1\xdd?\xf7\xff\xf8\xe3q\xff\xe3\xa7\xe5w\xf5\xc9\x8f[\xaf#\xa0\xff\xferrE\xbe\x8f\x0e(\xe93\x9f\x1d\xffvx!\xf2G\xee\x03x\xc0C_\xbcEA\x84\xcbs\xde\xd8\x10|Y4\x1c[\x03\xe8n\xf8\x01\xb9\xaf\xe9\x93\xe7\xa53\xca\r\x87\x07\xf3\x99\x10|\xc4\xf0\xb1\xb4u\xb3:\xdc+C\xd2\x84TB\xd8\x82\x01\xb4\x07\x95\xc7\xda\x19\xa7M\x19\x13\x04\x990\xc0~\x12\xa8lgB\x8cu\xe8\xa3\x1acp\xba\x9e\xa6\xf9M\xa9<\xcf:\x8a\x87\x05>\x15\xa2\x9c\xe5\x826\xb2\xe0\xd1\xde\xc4X\xc6F\x19\x93\xb1ma\xb0^V\xe9\x9cD\xe9\xb61(\xc6\x00\xc6\x03\x0b\xaf\x18\x0e\xc4\x980\x18\xc6\x80;:\x1f\x8a\xfe\xbd\x81P\xf1\x18D\xe7&0h\x1f\xa1\xea\xc1Y\xb9\x8d\xc1\x84*\x11\n\xef\x14\xdb\xc2\xba\nGF\x9d0\xd8\x86\x01b\xd0E0\x83h]\xb1\xbbV\xc1:\x98\xc0\xe0\x95oz\x90a\x1bC\x0c!\xb0\xd65c\xd0M;A\x99\x84\xc15\x0c\x08\x1c\xea\xb9h\xe0P\xc6\n\x0fPv\x02\x83\x93\xbe\xaa\xd5*\xb0#[\x84\xa8\xf9`\xd6\x98\x82\x86\xc19\xb4\xc5\x19\xaaC\x88\xf2\xa6S\xc1\xcb\xe2\xc9\xdaF\xe5\xca2\r\xd6\xd9)=\xd8o\xfb\xa4u\x91\x9d\x00T\xc5\x00V\x03#\xf3\x900\xfc\xcc\x18|\x8c\xe0j,8\x17@\xd6\xb1\x8df\xd2\'\x9d\xaa\xc3\x80\xbe\xb4\x8d\xc1#\xc6\x82\x01}\xbd\x85\xa9a=\xe0\x10cS\xca#\xdc:?\xb6\xd1\x19\xa8\xb1 1\xa1\x14!U\x88\xe0\xcd\x94-\x80\x9d\xce:t\xfcq\\\x18\x16\x1e\x98\x1f\xc0\xb0\xa7\xe2\xbe\t\xc3\x0b\xc6\xe0Q\x0bu\x7f\x8d\xf4\x11\n\x06\xe3U\x9c\xc4\xe0C\r\x1d\xa2\n=\xd2C\x8e\xac\xec\x93\xb6\x9aE\x01\x07\xb4\x0c\x16\x12\x86c\xc6\x10\x94\xf456\xd1\x1f|=\xc0\x00\x0e\'m\x01\xcc~V\x86m\x0c\xa0\x15T[hc\xeaP\x9ad\xc0\xc2\\*a\xf8\x8518\x1f\xad-!d\x82\xc9\x91\x95\xab\x8d\xe0\xe2\x04\x86hk\x18\x11\x86Q\\\x04\xe7\x98\x8d\xb4\xaa\xb1\xa9\xacg8\xde\xda\x84\xe1\xa4a\x08\nL\xe5j\x13\x95/\xd6DG\xb6f\x8a\xa3\xbc\x8f\x9e\x87~\xc4Q\xcei\xc7<\xd9\xe8JW\xd9\x88\x1f\xb2-N\x07>\x19UPUvo\xa1\xc6\xa9\xf22L\xe9\x01)\x9c\x871\x8e\xe2\xc24\x9fD\x82\t<\x0c\x1c\xa6\x89\xab\x11\xc3Y\xf3I\xa4\xa5J:\xa8\x07]\xf9\xc1\xa0w\x9a8\xcdQ\xec\x0f\xe8\xce#\x9f\x8c\xb6Z\x1eS\xafdbR\x86\xfd\xa1\xe8a\xd1|\x12+KS1\x04\xfc\xa9:\xb1\xd6O\xf2\x83\xb7L\x84N\x8fc\x13\x81\xb3\xf7Y_\xf9\x01#n\x10"\xd9\'\xcf\x9b?\x18\xa7\x00\xea\xb9\xc1\x18\xe6(\xe7\xe5\x14OjUS+\xf2\xb2\x96c\x9e\xf4\xcc\x0fJr\x98\xc6\xc8z\x90\x05\xc3e\xd3\x831\x9as\xa5G\x14\xd5?Af\x8e\x1f\xc5\xa6e\x06v\xce\x8e\xe3\xc2\xf0i\xc8<\xec\x0f\x98\x91\xab\x1e\xa4\xca\x18~m\x18\xbcb\xfd\xa3\x1a#T\xae\xc0\xdc\xa2\xc3Tl\x0e\x87v\xbb~\x00\xd5l\x01\x98\x859Yr\xeeF\x0c\x99\'\x7fc\x0c\xd1\xa1\t\xab\x1e\xa2\xf7\x9c; \xc0TlB\xa1~\x1aF\x18\xf1\xa4r6\x91\xc2^\n\xdd\x9a\x84\x91\xcbt\xe5\x07\n\xc3\x84\xe1\xf7\xa6\x87\xa81\xdcj\xed\xa49\xe5kLzr2w[\xe6\x87\x80\x9a\xdf\xd6\x83\x01\xcd\xb1iU`\xaa\xe0l\x8ag`-w\x94\xb7\xae\xf9\x02\xbc\xab\x9c\xa0\xb1\xe8-:\xb1\xc1f\xec#[\x18>\xc4k0\xe3|\xa1\xaa\xc4\x18\x00L\x8e\xb9\x9e\xcc\xa5\x84!~pC\x0cH{,;\x95\x1a\x15C\xc4\xc4<\xa1\x07@\xed\x84\x96\xbe\xe4D\xbe\xa8Y\xda\x1a\xcfT\xe1\x9b{FE\\\xed\x07\x18\x1c\n\\c\xc1\xa2\xd9jq\xa04B\x98\xe0\x07\xc0\xb7\x15\xd7\xd0a\xbb\x86\x81\xa4\x9b\x1aA2r\xc2\xf7\\\xc3\x00\xd50Ga\x88\x01\xe9\xac\xf6\x0eX@\xba\xcaW\xa8\x12\x95\xd3\xff\x16\x06\x1d"\xeba\xcc\x93\xe8\r\x9c\xb3Lc\x12\x03\\Wc\xe7C5L\x1cb\xc0\xdcmkM\x8b\x84U\x97)\x8f\xce3\xc5\x93\xc1H\xe0\xbc\x19G<\x89\x05r%G\x88^5\'\xe0\xf2\x163\x19bHI\xa7b\x88\x01\xaar\xad\xb16\xb6:\x1fS\xc3TlF\xf6I\xab\xe4v\xce\x02\xc4\xc8ZW<T\xad\xda\xc6\xd3\xc8\'S\xefR\xf9\x01\xa3\xdc\xca\x9a\xaf\xb1\x07\xe2\x9a\xd6\x95:s;.\xa2f\xb3h5\x8eM+\x81\x89)\xb6\xa2\x81\x99\xcb\xe6^/yM\xe5\x07@\xc3\x0fc\xd3W<X\x10M\xd9\xc2!+\xd4!\xb1\xeav\xce\xd2\x8e\x191pY\x87\xe1\xc2\xfd\xa6\xb4I\x0f\xaeb\x80\xe4\xa7U\x0f\xd8\xf2\x02s5\xbd;\x15\x9bH\xe1\xb1\x0e1\xd9\x8c\xe2B\x1a\xc5\xa7\xb9V\xd3\x06\xceY\xc8/\x84\xc17=P<\xb2-\xa4\xe1t\xab\xb0\r\rf\xca\x1f\x8c\xe3\xbe\x9b\xac\xbc\xed\x0fQ\xe9\x96a\r\xd7r\xc0\x9e\x8a\x19\x8a0\x0c\xe2\x02\xb3`0l\x0b-U\x8d\x11\xec\xda`\xaa\xef\xb6\x8a\xdb\x152\xed\xa8\x8e\xf2\x9cV\xd1\xa7[00\xb1a4\x91?\xa8!\x06\x8d\xbaq\\\xcb)\xbe\x07\xc0 1S\xf5\x03\x86o\xdd\xd9R\x9e\x1eah\x1d\x95g=P\xb9\xc3p\x80\xf4\xa0\x07\x18L\xf0\xa0\xb9\x86\x89\xb2\xbe\x8b*1\x93>I\xf5^\xeb7\xc75m\xeb$@\xe9\xd0\x1c\xb1\xe9A\x93O\x9a!\x06\x0c\x8b\xda\xd7\xa8\x88\xe9\x9a\xfb\x0b\rS<\x89\xfdE+\xeb\x8c\x19\xf7\xbc\xaa]|\x18\'\xb9\x90e/A\x16#\x0c\xea\xf0\xb0a\xa0bn {\xed\xfd\x8d\xc6>\xc0O\xd6\x93\\-{\xa5&\xfc!\xc8\xd6\xddrY\xc7\xb9\x90\xba>\xca\x170\xc4\x80eT-\xd6\xb1\x8eu\xc1p\xdf\xe7\xa6b\x93\x0c\xc0\x99\x08\xcb\xc0\xb1-\\\xab\xe2\xbdo\xcdU\xf3\x87\\\xcb\r0\xc4\x90\xb2_\xf6OHY\xa8\xd8E\xa9I\xae\xd6\xa6\xb6\n\xa0\xe3\xc8\x1fP\xca\x96\xa5\x8dn\x17@\xcc\x9e\x12\xdb\x87\xf9l\x91\xf6\xa8\xb5Sp\xb2\x06\xfc\xf4\xf8\xeb{9\xe5\xf9z \x0f\xb7j\xb9\xf28\xb1r\xf0az8\x9f\x9d\xfc\xe7\xf4\x98\xae,E\xbed|\xeej\xfc\x02sb\xa6\x1d\xccL\xb7\xab5\x1d\xa2\xd1\xdc\xe2x%~\x12\xe6\xe9\xee\xc3\xf7\xc7\xab\x1f\x84\xe8\x1en\xf2k\xc8\x8a\xf4Z\xb7\\\xa6W\x91\xed\xc5M\xb7\xe9\xca)\xb4X\x8a\xc7n\xdd\xdd\xf7\x9b~\xfd$\xd6\xfd\xed\xddC\x7f#>?\xdd=|H" / \x8e\xcd\xba\xbb{\xd8<%|/\xcf^\x08Q\x84lW\x9f\xf5\xf2\x93\x1d\x80\xc6t\xd3O\x07\x9d\xdc}\xf8\x88\x9b\x88\x9b\xbb\xdb\xdb~\xdd?\\\xf7\xe2\x91\xee\xe81\'`\x8b\xb8+\xc4M\xdf?\xd2\x0b\x1fW\xcb^\xec\xb9}/5\xce\xc2\x1e\nt\xdf\x89e\xff\xbf~\x99\x0b:L\xef\xe7L\xa5\x92V\xdb\\\xed\x90\xafP\x17H\xbe\xda\xbc\x84\xf4\x9bs\x8fA\xe5\x9e\xab\xb6\xd2J\xe2\xcc\xed\xbf\xcd\xb6m%]-\x9f\xeb\xb6\x12+\xed\x90\xcf\xb2:G\x08\xc5\xeb\xd4\x99t\x11|n\x06g:JR\xa9\xf9\xf19\xbe\xe9\xa4\xf1\x99\x18\tH\xd7\xe7\xb6\xad\x8c\x86\xee\xc4(*\x88\xab\xa8\xcb \xa6\x1b\x9fYV\xba\x81\x86<u\xb2tv\xd4\xd9%\x92\x9cS+I\xb7~pf\xf41kFf9\x83\xb5\xcf\xac$\xdd\x86\x81\x9cF\x86R[g\xab\xd0\xdd\xe0\xf4J\xa4\x80\xf3\xd8V"X[XG\xe5n\x16\x9e\x93\x93t\xcb\x85\x1e\xf5\x81\x01\xb2\xbc>\xcb\t\xd4\xbcM\xad\xa4\xd2\xe8<\xb5\xceENke\xa9\x0e3\xda\xf4}\xca*!y\x9fj+]\x8cE^\x97\xbd\x91*\xb0\xc93\xd3J\xdd\xac\x92\xfa\xb3\xe4;\x19\xb5\xa5\xde\xed\xf9\x95\xa6\xadL7\xe4T[\x1bS\xbe\xebo\xad\xb4e%\xa4\xe6\xadx]\xd1\xad}\xeeL\xb2\'\x17n\xc4\xcb*d\xefs\xb2\xfc\x7f <\xb3R\xd3J\xdf<!U\xec\xe9\xe6N\x17Ox\xeeL\xf2\x84T\x10V\xef\x939.\x8d\x96%\xd2\xd53+\x81V\xc6\xa1=\xb3\x9c\xc5\xfb\xb0[\x81o\xacTrpf\xac\x1e\x0fE\xb7\xf1\x19O\x00\xa26!\x88\xdc\xae>\xf6H\xd3\xc8\xb2\xf7\xf9\x1f\x8b\x7f\xf6\xcb\xd5\x17\xf1\xa5{\x12\xdd\xcdM\xfe\xf7\xe7"\xfd\xc7\xa8,\xa8\xeb\x12\x97\x0f\xa8|\x82\xc7\x89\xc6\xb7X\x1c\xd2\x95m\xe6\xf0\xbc\xcf\xc3\x8f\xdd\xf3\x14N\x0f\xbf\xe2o\xf1->&\x9a\xdc\x9d \xe3\xba\xeeu\xdf=\x88\xcb\x8fw\xb7\x9bT\xe4\xaa]\xf1\xba\xfb\xabLP.\x0b6\tY_\xdf\xd9\xd9\x11W\xdd\x9f\x9f\x97\xddZ\x9c\xde=m\x08\xd0\xeaV\\$\x84\xf7\xfd\xc3F\xbc\x1a\xe8\r\xdfn\xaayO\xb2\x1e\x14\xe1\x07\xd3\x1f6\xac\xb4:\xfb\xe5\xe2=\xca\x9c\xa6\x95\xd7\xa1N\xff\xb2X\x1c\xe3$\xa0\xb7\xea:\x97\x90\xbe\xbfG\xcc\x07\x05\xef\xd6\x13\x92\xef \xcb\xc6\x87\xf6\xb7\xcb\xfe\x9a\x10>\x15P\xc9\x04S\x8f\x1382c}\xf8\xa6\x99\xe5\x80L\xc1\xfa\'\xcd\x1e|\xad\xdb7d\x80\x83\x92\xa9\xf2\xd4\xf1\xb2\xbb\xfe\x94\xf0h\xf3\xbd\xfe\xa1\xaa\xf6\xfful\xd0+'
p185
sg161
(lp186
I15
asg163
Nsg164
Nsg165
VShelXL
p187
sg167
Nsg168
S'2e564ea949568893bf823984b31e28a0'
p188
sg170
I13
sg171
VLeast Squares
p189
sg173
F0.10059999999999999
sbag1
(g12
g3
NtRp190
(dp191
g154
I00
sg155
I16
sg156
S'a43d31aa9d948eaf5c737ad1f2725d71'
p192
sg158
g23
sg159
S'x\xda}Yko\x14;\x12\xfd>\xd2\xfc\x07\xebjW\x02\xe5\x81\xab\xfc^m\xae\x94\x1b\x12\x826d\xc8\xe3\xde\x05t%\xd4$\x1d\x88\x98\xccD\x93\xc9\x02\xff~\xcbv\xbb\xdcLw\x18\x90\xe2q\xb7\xed\xe3\xaaS\xa7\xca\x9e\xe9D\xd0\xe7j\xa9\xae\x7f\xec\xae\xda\x07q\xb5j\x9bu{->\xfd\x10\x17\xc7\x87\'\xefNvP\x82~\xe1\xa6\x93\xe9\xe4\xf2\xf5\xe5\x89\xb8\xff\xd8\xa4\x17o\x17\xe2->\x83\xe7j:9?|#f\xf3k\x91\x9f\xe7\']w\x9a\xe3R<,\xe7\x8f\xeb\xdb\xe5bs\xd49\x08\xb9\x8bAm\x8b\xf3om\xf3\x95\xbeHE_\xf6\xe7\xf7_\x9a\xf8\x05\xe8\xcblu\xdb.\xd6M\x1a\xde\xc4u\xef\x1f\xd7y\xf4\xd1ru\xf78o\xc4\xcd\xf2qQ\x11_\xfeK\x1c8\x14\xa7\xa0\xc4\x0c\xbc8X*\xf1\xf2\xc7trpxrBS:\x90N\t\x84]\x84\x91\xbfA\xe6\xff\xd3\xc9\x87\xc3\xf3s\xe11\x82\x90\xa87\xff\xc4\x7f\xd3\xc9\xc9\xfe\xe5\xa5\xd8\x81\xe9\xe4\xe2\xfd\x9b7\xf4\xcc\xec\xbc\xdb\xdey\xbfM\x8d\xad\x0f]\'\xf5\xc4\xaf\xa9s\xe7C}s+\xf5\xd3\xcb\xdc\xb9\xf5a\x9b:\xb7\xde\xf7\xde\xf9\xb0]\xe6\xec-\xf1a\xbb\xccY\x96H\xaf\x95\t\xcbl\xef\xb7\xd3\x84\xe5\x9d\x0eU\x9e\xb0\xb7D\x07l\xbb\xdf\x99P\xe59\xa9\xf3h\xff@\x1c\x88cq*fd\xcbd\xca?O__F\xdb\xfc\xfc\x7f:y}1;O&2\xc9w\xe2\x00\xac8\x90\xfb\xfb\xd3\x89 c\xed^\xec\n\xe8,\xf7\xf6d\xffT\x08\xa4\xd6\x1f\xb3\xd3\x97\xe2\x1f\xc7\xd3\xc9\xfc\xf6a-\xf4t\xf2fv~\x98\x8cz0;=\x9aNn\xee\x9a{\x81\xc2\x10a\x9a\xabu#\x0cf\xdf\xff{9o\xbf\xe3n\xfb}\xbdj\x1e~\xef\xfa\x8e\xbf\xce/VW\xe2\xb7\x7f\xee\xfe\xfd\xf7\xfd\xee\x97\xaf\xf3\xdf\xca\x93\x17\x1b\xaf\x13\xa0\xff\xbe:\xbe\x8c\xdc\'\x02\xca\xf8\x99N\x8e\xfe\xda?\x17\xf9#w\x01\x1c\xd0Z/\xdf\xd3F\x84\xcd}N\x1b\xefM7\xa8\xdf6\x1a \xb5A\xee\xaa\xf8\xc9\xfd\xd2j\xb4\xfd\xe6\xdet"\x04/\xd1\x7f,\r\x11\xef\xa7\xe6N\xd7\x8c\x96\x90(D\xb7\x96\x03\xe5@\xe7\xb6\xb2\x9a\xa6\xe8\xda\x04A\xa5~\x80\xdd\xb4\xa1n:\x1dd\x81\xa3]pC\x0c\xd6\x97\xd5T\xd0\x05\x03:,\xbd6\x90\x1df2\xce\xd2=\xb6^)\xd7\xcd\xaf\x9c\x91\xe8s[\xa3VV\x8e`0\xd6\x84\xb2\x9eta\x80\x81\x0c\xd8\xad\x06\xda\x01o\xbeZ\x07\x95N\x184cp\xd2\xf1\xa4\xe84\x18U\xec`\xbd\x1b\xb3\x83r\xbc;m\x89\xa2\x1b\x18\xb4/\xbb\xa0\xd5,7\x8d\r\x05\x8e\xf46a0\x15\x03\x04o;\xfbk\x83\xc1tx\x15z\xe3\xd4\x08\x06\x87\x1a\xd8\x0e\xe4\xc5\r\x0c\xc1;\xf6\xbcu\xc5bRC\xc1\x00\xce\x86\x84\xc1V\x0c\xda\xf3\xfc\x8a\x1c\xec\x8bM\xac\x94\xce\x8d` \x07\x14\x0c\x06a\xc8Io\xd8\xea\xca\x95&\xbd\xa8\x18\x83\xa4`<\x95\x92\x16\xealn\xd13\\e\x02\xba\xc2O0V\x8d\xf2\xc1\x07\xcbv\'bm`0\xd6\xdbb\x07\xb0\x05-\xd0\xab\x8cL\xd9\x84\xe1\x0f\xc6\xe0B\x00]8`\xad\xf7P\xda&t\xb1\xb9\xc9\xc9\x02Sz\x19\x06\x9ct\xd5\xf3\x14Y\x1c\x17\x16\xd9\x0eVE\x95\x92\xf2\x80\xa6\xce\x8fM\xb0\xe4\x82\x8e\x0f\xf1\x85\xa2\x0f>@P\xe3\xbe(L3$7\xc3\xb8\x80\xf28Z\xb2`\x90l<\xe9\x83I\x18^2\x06G\xcb\x16\xb7)\x92\xa8\x02];E^\x1c\xe3du\xb8\x0e\xca\x0f\xec\x00V3\'ui"\x020\x06\xd0\t\xc3\x11c\xf0H\xb3z\xe6\x83+v\xd0\xe0\x9c\x1c\xf5\x05\x16\xd7I#\xedfl\x82BW\xac\xae\x0c0\x1c\r,\x15Zc\xc2\xf0\x8a1\x10!\xc9\xc3\xdd\xba^\xfb\xd0-@\xd5\x86\x1b\xf5E\xd0!\xb0\x1d\xfc@\x1f(\xd0\r\xb3\x0f\x0bZ4\x8a\x99j\x8dM\x18\x8e+\x062\x84\xe7\xd8\x0c\x9c\x17\x0c\x05\x06\x8c\xfa\xc2\x16\x98d@\xf2\xd6&\x1f,g\x06\xd0\x86\x1d\xa0\x98\x1a\xe0u\xe6\xe4I\x8f\x93\x01M\xe1a \xb1.1\x82\x0eF\xe3Bk\x15\xd8\x17\xc3\xd8\xd4X\x93\x04\tDi\x82b\xa6\x92/\x13\x86\xd3\xcaI\xca;\xa8\xaa\x1d\x0cs2\x90\xe6\x8d\xc6E\t#\x8a\x0b9\x88\x0b\x9f\xc4\'\x13\xd1J6\tE\x13g2\x931\xcc*\'\xc9k\xbap\xd2+Ws7\xd1dL\'\x9daNZ\x85\x03}\x08Fqf0%\xf9\xd0\xba\xa1dS\x84\x8e\x93g\x95\x0f\xdab\x99\x1f\r\xf9\xcaU\xbd\x92c:I\x89\x841x\x1dFt\x92\xad\x0e\x9e\xd3x\xb0\xccI\n\xd4\x84\xe1\xa2\xda\x81\xfc\x8b\x9c\xbb\x91"\xafhuT\xf6\xb1\xd8\xecRY\xe2\x9f\x19\xd4\x0fq>\xce\x0c\xc0\x1a\xe5u\xc1\x80\xb2\x8b\x8b?+\x06\x87\xa1D\x13\x95\'\xa1\xc4\xa9"\xad\xc1\xb1\xd8\xa4\xe8\xe50%\xb1\xd8\xd4\x0745;\x81gjH\xce"\xd4)\x13\x86\xbf\x18C\xb0 K\xdc\xa8Pk\t\x05\xdd\x8e60\x00\x81(\xcd\x00vS\')\x9adQ#bW\t\x91\x90\xe3b\'\xe9\x8bs\t\xc3\xbbj\x07\xdaV\t!\xda\xb8U\xec\x0b\xb4\xa3\xb5\x9c5,B^\x0e\xf8@\xf9\xcf\xd7\x1aF\xe3\x88I(5\x10\x86\x1c\xf6%_\x00\xeb\xb3"\x07\x94\xfa\xc1x\xa3\xf4\xb8Nr\r\xe3\xc8X\x83|\x815C\xcaZ\xcb)\x1e\x84\xa8\xa3/l\x1f\x83\x0b\xac\xae\n\xc1\x14~R\xf5\xebs}\xbb\xe9\x0b\xaa\x94\xcaz\xce\xdaA\xbe\x90\xbaX\x9d\xaa2_7\xcf\xf4t\x89\x0f\xae\x87\xc1\x1ao\x8b&\x18\xaaoU\xd7O\xa3\xba\xc2q\x03\x831\x1e\xb9\x86\xd6\x03N:\xe2\x17G\x107-ZVO\x9a\x810\xf8>\x06\x923]0X0\xa5\xc6\xc6\x18\x17cv \x7f\xb3\x1d\x8cw\x03;\x18\xc9)M\x19d\x05g\x81G\xb2$a\x08}\x0c\x94\xbbK,\xd0\xe9\xc2\x96\x18\xa1\x03\x81\xb2c\x9c\xf4F\x16NRR\x1bj5\x06\xf6|\xcd\x17\x08\xbeW\xdeF\xadN&*\x18\x82\xc7\x92/\x8c6\xccI*,e\xc6>\xe0\x03\xe7n\x03\x83\xdcM\x8fk\xeeFN\x96\x94\rK\xbe\xa0x\x8b5\x0c`\xc5@\x15\x1b8W\xf2\xb5u|\xbe _\x80\x1d\xc3 \xcb"\x91\x7fz\x10\x9b\x8e\xb3\x13\x84ZR9.\xa9L:g\x1d\xa4\xf2\xa6\xe8\x03\x15\x9e\xa5 \x88\xb1Y\xeb\x07\xc4\xf1\xbc\xe9\xf8\x10Cg49\xc8Y\x965\n\x037\x01=\xc3\xa1\x04\x161\xd8\x82!NO\xcf\xf9\x8c\xe3M\x91x\x15\x1d7\x92/\xa8^/2F\x80\xed&\x06\xa0*\xc9\xd4\x13\x15\x93\x00\x02\xe7nR\xb1\x88\xc1U;P<R\xd9\xd1\xb5\xa5\xe6s!\x9d\n\xa5\x1f\xd5\x07\xcd\xa4\xa3\xd3 \x0e\xf9\xa0j\x86\xe5r\x06u\x89=\xcad&\xc6\x05\xf4\xe2\x82\xceJ\x9e9@\xa3\xb8\xb6$-\xc2\xb1\xfa\x81\n\xd5^\n\x1d\xd4r\x9aJ1>dj\x96mm\xeb\x8d\x00\xc6Z\x0e\xfb\x18H\x91\xb5\xe6Z\x0ej\x8d\xad\xc7\xebI\xedxK\xc6\x8c\xd4r\xd6\xb2\x03\x9c\xe5Z\xce*\xa8\xb1\x191\xa8\x1e\x06\xed\x1d\xc7\x05\x92@\x97\xe3\x99"\xd2+;z\xff\xc0Qob\x1d\xbfY\xd3V\x12\x00\xcaz\xd8\xc6\xdeuH\xccY\xba\x8f\x01,\x1f\xd1I^\x98\x0f\xa4$\xd2\x85Q_\xf0\x96\xc8\xecz\xe4\x9c\xc5V\xd7\xec\x16\n>\xd6j\x9f\xe2\x02\xf7\xf7+\x06Rj\xcf|\xa02\xb5`P\xce\xc0h=i\xb9bw\x08n\xc8\x07[\xad\x8eE\xab\xc1:\x86cd\xd2\xc9>\x06*\x0f\x91\xebI\xe3\x11\xf8\xdc\xe7\xc64\x8a\x1c Y\x1f\xe2\xe9i\xd3\x0e\xc0)\x8d|\x81\xbd\xc3U\xefF \xd60=\x0c\xc1S\xf1\xda=\xa7\x8d\xe7\x1a<\xf9\x85\x12\xf9\x98N*S\xae\n(@\x06\x18\x80\xec\xcaYZkv\x0bT8\n\xc9\x17\xb3\xb4|9Gx*\xbb\xe5\xaf\xda?\xdf\xcb!\xd9\xda\xf7\x9b\x9b\xb5\\~\x9cT9\x00\x8e7\xa7\x93\xe3\xff\x9c\x1c\xc5+K\x91/\x19\x9f\xba\x1a?\xa7=v\x19\xc2\x8a\x9b\xe5*.\xa24\x1d\xfc\x8f\x96\xe2w\xa1\x1fn??;Z>\x17\xa2Y\\\xe7\xd7(\x12\xe3k\xcd|\x9e^%\xb5\x17\xd7\xcd\xba\xe9V\x89\x83\xa5\xb8oV\xcd]\xbbnW\x0fb\xd5\xde\xdc.\xdak\xf1\xf8p\xbb\xf8\x9c\xb6@8\t\xc7z\xd5\xdc.\xd6\x0f\t\xdf\xe1\xe9K!\xbaM\xd6\xab\xcfr\xf9\xc9\x04\x88\xedx\xd3\x1f\x17:\xbe\xfd\xfc\x85&\x11\xd7\xb777\xed\xaa]\\\xb5\xe2>\xde\xd1SN Bl\x0bq\xdd\xb6\xf7\xf1\x85/\xcby+v,emK\xbd\xb0C\x1b\xbak\xc4\xbc\xfd_;\xcf\x05\x1d\xb9\xeb\x8c\xa5\x94\xbc\x92\xf2g\xacvbM\x98N\x81\xb6\xcf\x92h\xdf\x9c{4\x19\xf7\x0c\xebH\x93n06\xffV\xdf\xd6\x91\xf1j\xf9L\xd5\x91>\xdel\xa4\xb5\xe2\xd93F\x88\xf1\xe3k\xc6\x8b\xe03\xdd[3E`\xca\xad2\xc7w\xcc\x1d\xc35)\x12\xa8\xbc?3ud\xd0\xd2\xe7\xa8\x88EZ<e\xc4\xeb\xcb\xe1\x9a\xf1,B#m\xcfB.\n@\\;`\xa6D\xbc\x01\x1c\x1d\x19m\xebzk\x86\x18\\\xd12R\xe5\x93.\x9d\xd8\xc6GF\xdb\xfa:\xd2\xa1\xb6\xd92y\x06e\xc1>1\x92R\xc2Y\xe8YH\x83\xcf7\xe6\x12\xba\x93\x8c\x1a\x1f\xe9\xa3\x85\xb8\xd0\x8b\xdf\xbd\xca\xfbu*\xcf\x10\xcc\xafFB\xdd\xa7\xc9~4:\xa3\xd6\xe9\xfb\x98W|b\x1fV\xdb\xda\xfc\\\x19\x0b\xddH|b\xcd4R\xd5\x91!{\xc3\xa6\xcb\xaa\xf4\xdd\xfcj\xa4\xaeh]f\xbc\xd1\xb1DL\x11\x00\xbf\x1ai\xba\x91\x90T\xbfc\x1dt\xb7\x99O\x8d\x8c\xfe\xe4\xc2-\xea2\xba\xcc>\x13\xba\xdf\x07\x9e`\x82Wq\xa4\xab\xfeT\xcew7w:\xfb\x13\x9e\xf2\'\xc6\x91\xbe\xef\x15\xecj"\xd7\xe5\x00\xfd\xab\x91\xa1\xc7\xdbPx\x0b\x9dm\xc3\x13\xfe\x8c\xecC\xd9\xd3\x040y\x7f\xdat\x96z\x82\xb7\xceGi\x13"\x8a\xdb\xe5\x97\x96d\x9aT\xf6.\xff\xb0\xf8\xa9\x9d/\xbf\x89o\xcd\x83h\xae\xaf\xf3\xcf\x9f\xb3\xf4\x8bQ7\xa0\x8cKZ\xde\x93\xf2\x11\x1d\x8f2\xbe\xa1\xe2\x10\xaf\xeb:\r\xcf\xf3,^4OKx|\xf8\x93~\x8b_\xe9q\x94\xc9\xed\x81\x18;Y\xc6\xbdi\x9b\x85\xb8\xf8r{\xb3\xce\x19|[\xbci\xbe\xd7\x0e\x84\xb4\xc7\xf2\xf6\xd6\xd6\x96\xb8l>=\xce\x9b\x958\xb9}XG<\xcb\x1bq\x9e\x00\xde\xb5\x8b\xb5x\xdd3\x1b\xbd]-\xf31nu\xaf\xdb{\xaf\xfb\xf3\x9amVz\xbf\x9d\x7f\xa4-\xa7n*\t\xf9\xe5W\xb3\xd9\x11u\x029\x13K_\x02\xfa\xf1\x8e \xefe\xb8\x1b\x0f\xe2\xee\xf6\xf2\xcex\xcd\xf6f\xde^E\x80\x0f\x1d\xa6\xe4\x80\xb1\xc7\t[tby\xf8\xb6:e/:\x82\xad\x1f\xed\xba\xf7\xb3e\xdfF\xf3\xefuy*w\x1d\xcd\x9b\xab\xaf\t\x8f\xd2\xcf\xd4\xf3b\xd9\xff\x03\xfc\x13\xcf\x8a'
p193
sg161
(lp194
I16
asg163
Nsg164
Nsg165
VShelXL
p195
sg167
Nsg168
S'2e564ea949568893bf823984b31e28a0'
p196
sg170
I14
sg171
VLeast Squares
p197
sg173
F0.10059999999999999
sbag1
(g12
g3
NtRp198
(dp199
g154
I00
sg155
I17
sg156
S'e9a935982b87207ff6116cf119212e28'
p200
sg158
g23
sg159
S'x\xda}YkO\x1c;\x12\xfd>\xd2\xfc\x07\xebjWJ\xc4#.\xbb\xfcZ-W\xe2\x12\x08\xd1\x02\x13\x1e\xf7n\x82\xae\x14u\xa0IP\x06\x06\r\xc3&\xf9\xf7[\xb6\xdb\xe5NO\x13\x12iz\xdcm\xfb\xb8\x1e\xa7N\xf5L\'\x82\xfe\xae\x16\xfa\xfa\xc7\xf6\xb2}\x14W\xcb\xb6Y\xb5\xd7\xe2\xd3\x0fq~\xb8\x7f\xf4\xfehKI\xc0Wn:\x99N.\xde^\x1c\x89\x87\x8fMz\xf0\xf6^\xbcS/\xe0\xa5\x9eN\xce\xf6\x8f\xc5l~-\xf2\xfd|\xa7\x1bNk\\\x88\xc7\xc5\xfciu\xbb\xb8\x1f\xce:\x03!\xb7U\xd0\x9b\xe2\xec[\xdb|\xa5/R\xd3\x97\xdd\xf9\xc3\x97&~\x01\xfa2[\xde\xb6\xf7\xab&Mo\xe2\xbe\x0fO\xab<\xfb`\xb1\xbc{\x9a7\xe2f\xf1t_\x11_\xfcK\xec9%N@\x8b\x19x\xb1\xb7\xd0\xe2\xf5\x8f\xe9do\xff\xe8\x88\x96t \x9d\x16\n\xb6\x15\x8c|\x06\x99\xffO\'\x97\xfbgg\xc2\xab\x08B*\x1c~\xc4\x7f\xd3\xc9\xd1\xee\xc5\x85\xd8\x82\xe9\xe4\xfc\xc3\xf11\xdd3[\xef7\xb7>l\xd2\xc5\xc6e7H#\xf1k\x1a\xdc\xba\xacOn\xa4qz\x98\x077.7ip\xe3C\xef\x99\xcb\xcd\xb2fo\x8b\xcb\xcd\xb2f\xd9"=V\x16,\xab}\xd8L\x0b\x96g:Ty\xc1\xde\x16\x1d\xb0\xcd\xfe`B\x95\xd7\xa4\xc1\x83\xdd=\xb1\'\x0e\xc5\x89\x98\x91-\x93)\xff<y{\x11m\xf3\xf3\xff\xe9\xe4\xed\xf9\xec,\x99\xc8$\xdf\x89=\xb0bO\xee\xeeN\'\x82\x8c\xb5}\xbe-\xa0\xb3\xdc\xbb\xa3\xdd\x13!\x14]\xfd1;y-\xfeq8\x9d\xcco\x1fW\x02\xa7\x93\xe3\xd9\xd9~2\xea\xde\xec\xe4`:\xb9\xb9k\x1e\x84\x12\x86\x02\xa6\xb9Z5\xc2\xa8\xec\xfb\x7f/\xe6\xedw\xb5\xdd~_-\x9b\xc7\xdf\xbb\xb1\xc3\xaf\xf3\xf3\xe5\x95\xf8\xed\x9f\xdb\x7f\xff\xfd\xb0\xfd\xe5\xeb\xfc\xb7r\xe7\xd5\xe0q\x02\xf4\xdf7\x87\x171\xf6)\x00e\xfc\x9bN\x0e\xfe\xda=\x13\xf9On\x0384\xd3\xc9\xeb\x0ft\x10a\xf3\x18\x8dx/\xbbI\xfdk\x83\xa0\xd25\xc8m\x1d\xff\xf2\xb8\xb4\xa8\xa1\x7f\xb93\x9d\x08\xc1[\xf4oKc\xcd\xcf\x97[\xdde\xb4\x84TBt\xb7\x1dh\xa7T\xbe\xd6\x16\x1dt+h\x04\x90!a\x80\xedt\xa0n9\x0c\xaal\x82\x9e\x12b\r\x83\xc4\xb2\x1b\xea2I*\x1b\xca\xa8ud\xfc\x99\x94t(\xcc\xb7\xad\xd7\xce\xf9n_\x87>=K\xd7\xa8\x10\x95\x1d\xc1`\x1c\x96K\x0b\xe8\xd60\xa8\xb4\xf1V\xcax\xe7xc\x8b\x0c\x07]\xc2\x80\x8c\xc1I\xc7\xf7\x95Cp\xa6\xd8\xc1\x86Q\x0c\xda\x86ba\xb4:\x0c1\xd0)x7\x8df\xc4\x0e`m\xc2`*\x06\x08\xc1t\xeb\xa3QA\x16\xbf(o\xb4\x19\xc1\xe0\x10}9\xb3\x0cC_\x80\x04\xd0e7o\xd8\x17\x80%\x1e\x94\xb4!a\xb0\x15\x039U\x15_\xa0\x97F\x97\x98\x0c\x1ep\x04\x83\x95\xa6\x9c\xce(:\xf3\xd0\x17\xde\xd5@\x94\x9dc%\x04U\xec\x00\xc6\x93/Nd\xbc\xd7\xede\xe9\xbc\xae\xcb\x11m\x02(\xd7]\x831f\xcc\x17VY\xcfv\x97k\xbe0\x9eo\xd3\xe9\x0b\x1c\xb0A\xb3\x87\x94I\x18\xfe`\x0c.\x04\xeb8/,\x04\xc7\xd7\xe4\xfa\xb1\x984\xa6\x9c\xcekPC\x0c.\x98\x12\x88\x94\x16\xba\x06b\xf1\x05@\xf0\x94\x9bR\xee\xd1\xd2\xf9\xb6\t\xb4Y\xc9\x05\xa9\xa0\x9cB\xf9\x00\xd2\x8fa\x08L\x00\x06\xd1\xae\xf9\x82\x8eQ\x0e\xdf%V:<\xcf\'\x92\xb2\t\xc3k\xc6\xe0\xc0j\xe3\xab/\n?\xa0\xd3\xe3vpV\x97\x95\xd1\xd9\xb5\xdct\xa89&m\xf0\xe5\xf0\xe8\xd9-\xd2A\xc2p\xc0\x18\xbc\x02\x89\xc0\x184tx\x10\x02yq\x8c\xa3\x9c\xd2l\x079\x8cI \xf7\x14\xabkm\x99\x1f40s\xe9X\x7f\x08\xc3\x1b\xc6`\x9d\xb7\xb6[\x94\xc0\xea\xc2Q\xa46\x88\xa6F0\x04\x83\x961P\xf2\r\xec\xe0)J\x8a\x03\\10%\xa4\xaft\x05:a8\xac\x18\xbcN\xa9\x9as3(S\xe2D\x83sc\x18\xc8p\x8e\xf7\xb3\xeb\xf5\xc2\x04\xe4,T\x9c"\xe88J\xbc\xc9v8\xea\xc5d\xc0\x92\x0b*8\xe5\x8b_\x94\xcb\xbc\xb2\xe6\x0b\xc5\xe5\xcbP\xde\xaf\xf1\xa4\xb2\x8es3pLJ\x86\x03\xa0\xb2\x1dNjL\xd2a4\xd7)\x1f\n\x11\xa3\xf3\xca\x8caHE\xa2\xc3\xa0}X\xcfM\xaeYJ\xa9\xe2\x00\x08\x96=D\xe1\x970\xccjLJmJ\x11\xd2\x1ee\xc9\x0b\x02\xe0\xccX\xddtN!\xdb\xdd\xad\xd5\xcd@\x94X\x03\xb18\x80\xacj\x0b2J\xbd\x84\xe1\xb4\xc6\x03\x92\x03K\x1c\x1a\xaf\xcb5q\x94\xcb\xb5cX\xb3\xd0s\xbd\x88e|\xc8\x93h\x8a\x03\xa8\x06pn\xca\x10\xd8\x0e\x1a\x13\x86\xf3j\x07*A\x1eK\xedV\x9ey\x1b\xa8\xe6\x8c\xc5\xa4Q\x9c\x17\xd6\xd9u;(\xc5\x1bG\x1a-\x1b\xa78\xcb5K\xe5\x98\xfc\xb3bp\xca\x14\xae\xc6@\x0cTj7`\x18\xb5\x83\xf7\xba\x1c)\xe80\xe4j\x00\xe2W>\xbc\xd2\x9c"\x8e\xebf\xe8\xe2\xe1/\xc6\x10H\xbe\x95dC\x8ad\xb0\xb5f\xe5L\x1fb\xa0\xb5\xbb\xfd\x8c\x91C\x0c\x94M\xae\xd8\x812\xc8q 3\x06R\x04.ax_\xed\x10\x14kH"%p%>\xe9D9\x01\x86yaB\x89\x07\xe7A\xae\xf1\xa4bb\x92\xca\x94\xf0\x04\xafX]\x85\x10\xed\x90S\xae\xd4\x0bH\x92&\xedK\x87w\x1dt\xe3\r\x8c\xc5\x03\x19\x98\x95jR`C\x8er\x95\xa3\xa4\x91\x95\xa0\x992\xc9\x81\x84\xc1\xf618"\xe5R\xb3\x94"\x86(\x18\x02f\x9b\x0c1d\x87g\xb7\xac\xe9\x07\xa0\x88-YH\xd1[\xe2AKU\xb3%\xf6\x1e{\xae\x87!\xca\x84\xba\xaf\xb6\xba\xd4n\xedGy\x12\x0c\xb0*\xb0r\xdd\x17\xce\xf0n\xc4\x1e\xac\xb8\x90\xa9\x82\xb4}\xac\xdd\xbe\x8fA\xd2\xb4n}c)\xa5\xbb\x15HIh\tc\x18\xac\n\\\xa7)\xf0\x87\xf1@\xa5\x99i\x9b5-\x8d:\xae\xdd&\xf6\x17\xa1\x8fA\xd1\xbe\x1d?\xa0E+K\xed\xa0\xaec\xb4n\x12\xb9\xabJ\x15k\x1c\xe5\x91\xd9\x08\x0c\x0b8%{v0\xa4i\xf7Rr\x15\x0c\x81B\xb6\xc4!\x1a(\x96TN\xebQ_\xd0"\x8c!V\xf7!? \xb2R\x00@\xe6\xea\xc0\xa5\x83\xe4v\xc4\xa0*\x86\xc8\xef\x8a\xeb5\xe9\x93\xc2\x99T\xba\xc7\xfa\x0b\xca\x8b\x12\x93\x84\x17\xd7}\x11\xd0\xb2\xb6G.T\xa8\x0bk\x90\x00\x8c\\\x9d\xe0\x15~\x00\xb0\xbd\xdc\xf4\xa5\xce\x1bM\x111\xaa\xe5TP\xac\xe3\xbd_\xf7\x05w\x96\nU\x15\xb2\xc8\xb4\r6rT\xe2\xc2\x1co\xa9\x05R\xdc\xe3\x90\x04\xb7\xac%H\xcd\x8d\xd8!\xd8"\x05H \xcba^P\xaf\xadjG%\x99\xae2\xd7\xa4QRh\x11\x83\xabv\xa0|t\xa5\x00\x18*\xed\x86s\x13\xad\x1a\xe1j\x92\xe6,G\xac\xb7k\xf5B\xb2\x1a$=\xe9\xb9\xd8jn\x10)\xe9S<\xf4\xf2\xc2\x904c\xedD\r^\x11\xacH"hT\xcb\x19[\xca;\xf53\xeb\xfd\x05u\xee,\x9e\xac\xe7d@\xaco\x04B\xcc\x0b\xd5\xc7@M\xbe\xed\xd9\x9fc\xc3\xa0\xc3\xb1\x9aE\x0e\xabe\\\xaei{bx\xd6r\x81\'\x11\\S[\x8d\x88A\xf70P\x9f\xec9\x06\xa8\x86*\x8eO\xdab\xacf\x19nI%F\xe57\xac\x17\xc02\x0bT\x15\xf4UO\x12\xca\x98\x17\xd8\xc7@|\xe8\xd8\x0e\xc4\xc4\xdc_h\xd08\xda_\xb02q(\xd7\xfa,R\xc2\xdc\xfb;\xa8\xe4X\x15?5\xc5\xd1\x17\xbb\xbb\x15\x83EY\xf2\x91\x98D\x17Kb|52\xca\x93\x86\xe5\xa9\xa3\xf8Y\x8f\x07m\xaa\x98V\xdc\xf6\x19\xb6\x8e5\xb1\xdf\x84>\x06R\xf3\xc8\xfd\xbeae\xae\xd9/C_T\x85fcC9\xf4\x85\xe6WE\xd0{\xf1\xd1\x93u:\xc5\xa4\xeca\x08\xa4TJ\x010\xa4/\xaa_\x08\xd0X\xcd\xd2\xb2\x94\x17\xd0t\xa4an\xa2\xe2\x92\xd6\x89\x86\xee\xe5\x8b\xaf](i\x98YZ\x1a9&\x8dq\xbf\xba\xfe\xf9\xbd\x1c\xc9\xc1\xd2\x8a\xe5\xcb\x01Gu\xb7\xe3nN\xb2~\x18\\\xc6\xf70\xd1\x0e\x05\x03\x85i\x11F\x96\x8eX\xfbn\xaa\xfec\xf5\x82\xca\x0b\xadq\xf8\x9f\xa3\x83\xf8\xdaS\xe4\x17\x95\xcf\xbd^?#\x8cY\xfeR\x91\xb9Y,\xe3\x1a\x9a\xda\'q\xb0\x10\xbf\x0b|\xbc\xfd\xfc\xe2`\xf1R\x88\xe6\xfe:3\x1c\xc9\xc7\xf8X3\x9f\xa7G\xa9b\x88\xebf\xd5t\xbb\xc4\xc9(\x1e\x9aes\xd7\xae\xda\xe5\xa3X\xb67\xb7\xf7\xed\xb5xz\xbc\xbd\xff\x9c\xcc@>\'\x1c\xabes{\xbfzL\xf8\xf6O^\x0b\xd1\x19\xaa\xbe>-/P9\x88\xe2u\xfc\xb5 ntx\xfb\xf9\x0b-"\xaeoon\xdae{\x7f\xd5\x8a\x87\xf8\x9e_\xc4\xf7\xedjS\x88\xeb\xb6}\x88\x0f|Y\xcc[\xb1e\xa9\xe2i\x1a\x85-:\xd0]#\xe6\xed\xff\xday\nhI&:e:\x8eU \xd6\xe0\xe1g\xf5r\x8c\xf5\\\xbf\x14\x05\xcb\xa9\xaa3C"\xfc\x18\xab1\xb8b/\x18#\xab\xfa\xa6\xcc\xa4\'\xa9\x14\x9e\xea:\x93\x9a\x16\xd9e\x17\xe6\xae-\xe6\xd8\xe8L\x12v\xa7\xd8C\xeb\xac\xec\x04\xb3\xec\xb4\xbe\x1cC\xdb\xcd4u&\x15q\x95\xa3\xc8`a\xfag\xf6\x8c\x16\xb2\xbd=S\xc7\x9d\x92\x1a2/\xc5\x84\x1e\xdd\x93b\xec\xd4\xd5\x99\xc4l\x90\xf72\xc9\xb6\x88Q\xd8\x8c\xeeI"\xfa\xd4\xf7\xf6L\xadb\xd4\x90\x12\xf2g$\xb2\xb1\x99\x9eh\xe44\xf4f"`\xae\xdc1\xfb\xa3\x85\xe43\xe7\x8c/\x1fOY,\xc6\x07@\xe7>22p\x8c\x84\xf8}\xec\x9cy&\xd4\x99`;\xcb\xc4w\x10\xd1\x9f\xd1\xc6\xa3{\xc6\x18bq\x98\xf4W\x9e\x81\xce\xe5\xba\x83\xcfD\x82\x8b\xe7L/u\xbb\xe8\x0b6\xcf@\x99Q\x9b\xa8\x8eGg\xfa8\x13\xfb\x16R9\x96\x0c\xe4\xf85\xcfx%\xbe\x12<MoM\xbb\xb8\x8d?Y%\xbf\xe6\\!\xb3<73F\x02\x8b\xbf\x88\x12\xb2M\x93J\x8d{\xe23\x16r*\xcet\xfdsf\xb4\xda\x9b\xbcR\xd4\x0c\xcf\xcf\xf4\xbd\xccvX\xde)\xe7\xef\xcf\xceL^\tu\xcf\x12\xaf\x00\xbe\xa3q\xff\x8b\x99J\xd6s\xfa\x1c\xf1\xc6u\x9f\xca\xfcb\xcfH\x81\x91\xdc.\xbe\xb4D\xd3\xc4\xb2w\xf9\xc7\xc9O\xed|\xf1M|k\x1eEs}\x9d\x7fB\x9d\xa5_\x9d\xba\te^\xe2\xf2\x1e\x95\x8f\xf0x\xa4\xf1\x01\x8bC\xfa\x19 sx^\xe7\xfeU\xf3<\x85\xc7\x9b?\xf1\xb7\xf8\x15\x1fG\x9a\xdc\x1c!\xe32\xef\xb8m\xee\xc5\xf9\x97\xdb\x9bU\x12\xca\xf4\xecq\xf3\xbd\x1b\xa0zH\xddt:dy|ccC\\4\x9f\x9e\xe6\xcdR\x1c\xdd>\xae"\xa0\xc5\x8d8K\x08\xef\xda\xfb\x95x\xdb\xb3\x1b=]M\xf31\x9eu\xa7;|o\xf8\xf3\x8a\x8dVF\xbf\x9d}\xa43\xa7aE\xa9[\x86\xdf\xccf\x074\x08T4d\x19KH?\xde\x11\xe6\x9d\x0e\xef\xe0N<\xdfN>\x1bo\xda\xde\xcc\xdb\xab\x88\xf0\xb1\x03\x95\\0v;\x81\x8bn,7\xdfU\xb7\xecDW\xb0\xfd\xa3ew~\xb6\xed\xbb\xe8\x80\x9d\xaeR\xe5\xa1\x83ys\xf55\xe1\xd1\xe6\x85~YL\xfb\x7f\xda\xac\xdbM'
p201
sg161
(lp202
I17
asg163
Nsg164
Nsg165
VShelXL
p203
sg167
Nsg168
S'2e564ea949568893bf823984b31e28a0'
p204
sg170
I15
sg171
VLeast Squares
p205
sg173
F0.099099999999999994
sbag1
(g12
g3
NtRp206
(dp207
g154
I00
sg155
I18
sg156
S'31beb2f1ec9a74a1f2f625e98b73e20d'
p208
sg158
g23
sg159
S'x\xda}Y\xfbo\x1b7\x12\xfe]\x80\xfe\x07\xa2\xb8\x03Z\xf8Q\xbe\x1f\x87K\x01\xd7\x89\xeb\xe0\x1c+~\xb4\xd7\x04\x05\x82\xad\xbdN\x8c\xc8\x96!+\x97\xf6\xbf\xbf\x19\x923\\k\xd7Q\x02\x98\xe2.\xc9\x8f3\xdf|3\xa4\xe63\x01\x9f\xab\x95\xb9\xfe{\x7f\xdd?\x8a\xabu\xdfm\xfak\xf1\xe7\xdf\xe2\xe2\xf8\xd5\xc9\xef\'{Z*\xfbc\x98\xcf\xe6\xb3\xcb\xd7\x97\'\xe2\xe1C\x97_\xbc\xbd\x17o\xf5\xf7\xea\x073\x9f\x9d\xbfz#\x16\xcbkQ\x9e\x97\'\xb5;\xcfq)\x1eW\xcb/\x9b\xdb\xd5\xfd\xf6\xa8s%\xe4\xbeNfW\x9c\x7f\xed\xbb\xcf\xf0E\x1a\xf8r\xb0|\xf8\xd4\xe1\x17\x05_\x16\xeb\xdb\xfe~\xd3\xe5\xe1\x1d\xae\xfb\xf0eSF\x1f\xad\xd6w_\x96\x9d\xb8Y}\xb9o\x88/\xff%\x0e\x83\x16\xa7\xca\x88\x85\x8a\xe2pe\xc4\xcb\xbf\xe7\xb3\xc3W\'\'0eP2\x18\xa1\xd5\xbeV\x13\x7f\x93,\xff\xe7\xb3\xf7\xaf\xce\xcfE\xd4\x08Bj\xbb\xfd\x07\xff\xcdg\'\x07\x97\x97bO\xcdg\x17\xef\xde\xbc\x81gn\xef\xf7\xdd\xbdw\xbb\xd0\xd8y_;\xa1\x07\xbf\xe6\xce\xbd\xf7\xed\xcd\x9d\xdc\x0f/s\xe7\xce\xfb]\xe8\xdcy7x\xe7\xfd.\xcd9X\xe2\xfd.\xcdIK\xe4\xd7hB\x9a\xed\xddn\x9e\x90\xde\xa9\xa8\xca\x84\x83%*\xb0\xddagFU\xe6\x84\xce\xa3\x83Cq(\x8e\xc5\xa9X\x80-\xb3)\x7f=}}\x89\xb6y\xfa\x7f>{}\xb18\xcf&r\xd9w\xe2Pyq(\x0f\x0e\xe63\x01\xc6\xda\xbf\xd8\x17\xaaZ\xee\xed\xc9\xc1\xa9\x10\x1aZ?/N_\x8a\x7f\x1c\xcfg\xcb\xdb\xc7\x8d\xb0\xf3\xd9\x9b\xc5\xf9\xabl\xd4\xc3\xc5\xe9\xd1|vs\xd7=\x08-\x1c\x10\xa6\xbb\xdat\xc2\xe9\xe2\xfb\x7f\xaf\x96\xfd_z\xbf\xffk\xb3\xee\x1e\x7f\xaa}\xc7\x9f\x97\x17\xeb+\xf1\xdd?\xf7\xff\xf8\xe3a\xff\xd3\xe7\xe5w\xf4\xe4\xc7\xad\xd7\x01\xd0\x7f\x7f9\xbeD\xee\x03\x01%~\xe6\xb3\xa3\xdf\x0e\xceE\xf9\xc8}\x05|H\xf3\xd9\xcbw\xb0\x11\xe1K_\xb0.\x06W\x07\r\xdb\xce*\x9d\xdbJ\xee\x1b\xfc\x94~\xe9\xad\x0e\xc3\xe6\x8b\xf9L\x08^b\xf8X\xba\xa8\x9e6\xf7j\x13-!\xb5\x10u\xad\xa0L\xd0u~\xe3\xad\x8f\xb2\xb6\xadR\xc6f\x0cj?o\xa8Ng\x93t\xd4\x8c\xca\x8d1XC\xabYC\x83\xa4v\x8c\xc1{\xb0\xf9BJx\xcd\x96\xc7>\x9a\xa4\xabML\xb0\xc9\xd6~\x0bF\x91a\x02\x83\x0b@\x91\xba\x1e,3\xc2\xa0\x95\xae\xab)\xd8\x11o\xde:\x86c\x0b\x06\xcb\x18\x82\x0c.U\xeb\xe9`\xb5$\x9bX\x9f\xdc\x14\x06\x13\x1c\x9b\xc4\x07\xb5\x8d\x01l\x93h5\x93\xb89\xb0\x8eV6cp\r\x83J\xdeU;X\xa7\xa3\'\x9b\xe8h\xcd\x14\x86`\xd8\x17^\xc1\xdbO1(\xa9C\xa2\xd5\x82\x0f\xd4T\x99g\xd8\xd4\x00"c\xf0\r\x83\x8d\xd0I{\x07\x07\x13\'\xd1\xd0j\x02\x83\x97L:g\\\x1a\xf9":\xcd\x9b7\xc4IUz\xf7J\x13\xecp*%@\xad6\xf7\xb0\xf5D\x18\\\xd2\xb2.`\x94\xf3\x85\'\xdb\x18\xc0Klw9\xc2\xe0\x92\xa2\x08\x82\xddSS\x05\x1d\x19Y\xc5\xf03c\x08)\xd9\xa0).\xbc\xd1\x89\xdb\xca\x99)N\xfaD\x1b\x8d*\x8c8\x19\x82!\x07X\x15ya\xc3\xbd\xca`\\\x1cJy\x08S\x97\xc7\x0e\xe8@!d\x91/\xb5_\xc7\x98\xf43\xbeP\x0c\xc7\x8dc\xd3Y""\xec\x811`\n\xaa\xbd\xd0\xce\x18^2\x86\xa0\xbc\xa2x4hH\xe2g\xd0\xa9\xcc\xb6\xcdI\x97"\xfb\x02\x16\xd9\xb6\x83\xc9aS\x94@y\x0e\xd3\x16"1\x86\x8c\xe1\x881D-#\xd9\x010H\x9264d\xf1\xe1\xb6FE\xcf\x9c\xd4v[\'\x95\x8e\x89\xd8gdd}0\xceslb\\\x00\x86_\x18\x83\x0f1$\xda;\xb0\x97\xa2\x1b\xaa\r\xe0\xd7\x04\x86d%\xd9\x01\xe4|\xe4\x8b\x08ZL;\x0e\x9e\xa2X7\xe5\x92\xce\xc5\x8c\xe1\xb8a\x88 \xa3\xe4\x0b\x9b\x14\xe1q\x06\xec7\xa5\xd5`8\x8a\x8b\x80{\x1e\xc7fb\xf6\x91\x93Q\xab\xc9x\xa0\x0f.c8\x19p2Y\n!\x9d\x02\x87\xb4\xd1A\xc6)\x8d\x82$\xc0v\x90~\x94\xb3\xac6\xac\x88\xc0J\xd6(E\x83\x14\xbc\x901\x9c6N\x82\xf1\x0c\xeb38\x80\xf2E\x00\x9a\xc8\xa9\xb8P\xc9\xb0Fi=\xf6\x85\xa7\x85UR\xc4\x07]r@\x81cK\\,\x1a\'\xa5\xf1\x8c!B;R\xeevV\xea\xa9\xb8\x08\x1cq>\xf8Q\\\xc0.x\xb5f1\xb0*q\x12RV\xb1\xc3Y\xe3\x83\xf5@ZZ7\x1aZ\x004\xcaO\xe6nc\x03\xd7\x0f)\x8c|\xe1\xac\x19X\x9d}\x918\x980\x95e\x0c\x17\xcd\x0e\xd6&\x923\xa8$Rr\xa4\xd5R\xc7)_8\xc3l\xf71\x8e\xe2")\xcf\x99\xc1kN\x1d*\xb2\x1d@\xed3\x86_\x1b\x86\x80L\xac\x1c\x80\xf2\x84\x92\x01\x84\x85\x9f\x8c\x8b$\xad\xe1\xa6\xb3#}\xc0\x9a\x9e\xf2&;@%\xce\xa6\x1a\xe4*c\xf8\x8d1$\x97\xc0\x03\xa4\xd529\xc6\x00\xa29\x95\xb3B"9W!\xc8\xed\xfaA\x07\xad\xc9\x0e\xde\x04.\x00A\xa2\xa9\x17\xcc\x971\xfc\xde\xec\x00U\x14%c\xa8\x9d\x94\xa2\xfc\x05\xd5\xa4\xb7\x93y\x93\xd2,H\x85\xde\xf6\x85\xc2\xbc\xc7\x11 \x15\xbbE5NZ\x0f\x18J\xa9J\xf9B\x06E\x1c\x80\xcdS\x1c;H\xf3j\x82\x0f\nI\xc9\x1ae\xfdH\xa3\x82\xe4\x0c\xa9\x9a>x\xc9\x1a\x15,\xe6\x0b?\xc4\x10\x92dNj\rrM\x18\x92\x99\xf2\x85\xc2\xcc\xc8v\xb0i\xc4\x07\x15\x08\x03\x04\xb7\xa5\xcd\'\xceY\xcaH\xe4C\x18`\xf0\x1e\xa1\xd3\xba \t\xb5\xadM\xb2n\xca\x0e\xd5\xb5\xc5\xcbv\x9b\x0fPQpy\xe1\x9c\xe7\xeaWs0A\xe5\x8dv\x88C\x0c\x10\xc6\xb4\xae\xf32\x11\x8d4d\x7f;\x917\x95\xd3R\r\xd3\xf86\x1f\x8c\xe1\xd2\x1f\xd8E\xa2\xa2\xf8\xa8\x01\x8c\x81s\xcfa\x1ab\xd0t\x8e\x00Nz\x10\x98\xc8\x047iJ\x1fB\xa4\x14\x07\xf9"\x8c\xf8\x00\x95\xa1\xe3\x1a\x86\x8at({\x98\x0f\xa0\xcb\xe8\x8blL\xc2\x00\n\xa5\xeas8\x04\xd4Z\x1a1\xd0\xb9c\xcb\x0e\xf0i\xf9\x02\xa2z\xcb\x0e`U\xae\xab\x95i\x07\x82\xd0j9\x89\xbe\xc8\xf1G\xfa\x00\xa6\x95\x89\xf25X\x85\xea\x19\x15\x80*S\x1a\x15\xc9\x17P\xaf\xb8\x11\x06\xd0Z\xaeV\\+d\xa5\xa4\xf4eA\xe0\x11\x83m\x18"l\x8bR\x8b1ZZ\xc6\x03\x07\xad\xa9\x1a\xc6G\x92U \xb3\xb6c_p-\xa7KQPK\t\xae\xe5T@\x8d\xca1W\xeaU,/\xa2\xe43\x0e\xd4\xd5nPKL\xf8\x02\xe8\x13=5\xcd(.\x80\xca\x96\x0b8I\x87Ht\x0bK\x05@C\x0c\xa1\xd9\x01\x84\xda\x05jCJ#\xbc\xdaXc\xf5\x14\x1f\xa2\xe2\x9c\x15\xc6uT\x8a\x1c\x9b \n\x1c\x17\xa6\xd5Q*\xd7Qj\x10\x17PAFZ\x17|\x11\x13\xc5\x88LIN\xe5\x0b\x90O\xdb\xce3#_@\xed\xc3J\x10%\xd7r&4}P\xa8\xd5z\x88\x01\xeci4\xdb_E\xc2\x03\x19t26\xads\x89\xeb\xea1\x06\xa7x\xc7\x10\xb9\x8c\xa1\x19\x0fb\x13\xf9`\x06\x18\xa0TOTCB\r\x13\xa9@1P\xd5\xe9\xc9z2\xb5\xf3&h\xcf(_(\xd5N3|K \x9b\xb8\xc2\xb4\xc8\x07;\xc4\x00\xe2\xeb\x89oI\x05\xc5\xfd\xa6\n\xe26\x06\xcf3\x07\xebG\x18\x82\xf4\x1c\x90Nr\x92P\xed\xfe\x01\x12\x02\xfa\xe2\xe0\xa0a\xf0v\x90\xb3\x92\'\x9bX\xbc\x10\x99:\xe3@\xdaS\xedL\xe5\xc6|h\xc9\xb2\x9d\x02 Z\xd8:prAN\x0e1\xe8\xa8\x92ju,\xe7q \x9c\x9a\xd2\x07\xc8\x17\x9c\x89\xdcX\x1f\xe0\xa4Lo\xc2\x01\x85/\x808\xe6\xf1\xdc\x9dk\xb9\x01\x86\x14!]S\xbe\xc6k\x02\n~Pj;\xc1\x07\xa5-]\x93\x80\xb8\x19?\xaeab\xf3\xbciR\xc1w \xe0-\xf0\xc5"/o\xf9|\xc75\xc3t\xfb\xe9\xbd\x1c\x9c\x00\xa3\x1d6\x9fb\xa0\xc7\xb9jsAN7\xf1\x1e\x06\xed@\x18\x9c\xd2T?\x00\xa7\x99\x9f\x16\x02K\xeb)\x9d\xacef\x96\xb1\xd1\x9d\x18\x1c\x80\xe8v\x0b\x92\x00\xa7/\x95\xf8\xeco%\xde\x85\x1e\xff\xe7\xe4\x08\xafME\xb9\xe8|\xeez\xfe\x1c8_\xa5/\x8a\x9b\xd5\x1a\xe7\x80:.\x8a\xa3\x95\xf8I\xd8\xc7\xdb\x8f\xdf\x1f\xad~\x10\xa2\xbb\xbf.\x05\x16P\x1f_\xeb\x96\xcb\xfc*d\x1cq\xddm\xba\xba\n\x0eN\xe2\xa1[ww\xfd\xa6_?\x8au\x7fs{\xdf_\x8b/\x8f\xb7\xf7\x1f\xf3\x16 \x97\x02\x8e\xcd\xba\xbb\xbd\xdf<f|\xafN_\nQ7\xd9\xae_\xe9\x02\x96I\x88m\xfc\xb5\x01\x17:\xbe\xfd\xf8\t&\x11\xd7\xb777\xfd\xba\xbf\xbf\xea\xc5\x03\xfeN\x00y\t\xb2\xd2\xae\x10\xd7}\xff\x80/|Z-{\xb1\xe7\xf1\x94\x07\xbdj\x0f6t\xd7\x89e\xff\xbf~Y=:\x9f\x9d\xb1\x9cc\x16A;n\xffm,\xc1X)\xf9O\x83\x00\x9e\xe962\xe2\x19(\xfb\x15\xf3\x18\xc6\x1aJl\xf3-\x8d\x84\xc8\x80t~f\xda\xc8dB,Q\x82B\x80\xa7P\x0c\x84\xc9\x91 \xfcgv\x806\x04Cg\xd2\x12\xf7(\xa9c\xb40\x12\xa8p\xe6\xda\xc8\x90\xebMDYPc!\xf3\xcc\x9a\xc0\x943.\xca\xf3\x0b\xa9\x9c\xcf\x92*\x16\xc2\xef\x93k\x82<\x9f\x85\x01\xda\x9c\x07J\xd9U\xd0\xaag\xd6\x8cP\xf8\x9d\xc5\xc1H\xedd\x89\x9f\x14K-\x8a\xd5\xf0\xe4H\xf4Jj#\xad/k\x1a\x876\xc5h\xc4;\xbf\xc9\x91\xe8\x15.6\x11\xad\xb4\xd5\xc6\xa1x\x073\xec\xd4H,\x8d\xcer\xaa\xa9\xfe\xccgXX\xcb\x16\x0e\xd9|\x9e\x9c\x1c\x99\xd7\xd4mMcR\xbd\x0b\x915o=c\xa1\x80L\xc8\x95Z\xdd\'\xa1\x8c:\x15\xb4\xe9\x9b#m\xf3\xa7r\xb1\xe4\']\x99\x90\x9e\xdb\'r(\xa7\x12\x8a\x95P\xbd\x12*\x13\xdc3^\t\xc8!.\x1e\xb3ed\xb1\xb1\xf5\x05\xad\x7fnM\x8d#\xc3`M[\xd9\'U\xbd\xa2\x95\xdf\x1a\x19\xdb\x9a\xb9\x88\x80\x19r&BN\xc9g\xa2, os\x9a$\x7f\xaaT\xab\xfdP\xd0\xab\xf4\x8d\x91Z\x0e\xd8Wl\xeb\xf2eu>\x8c\x99\xe7G\xa2\x04\xa2\xb8]~\xeaA\xa6Ae\xef\xca\x8f\x9b\x7f\xf6\xcb\xd5W\xf1\xb5{\x14\xdd\xf5u\xf9\tv\x91\x7f\xb5\xaa\x03h\\\xd6\xf2\x81\x94O\xe88\xca\xf8\x96\x8a+\x89\xe5L\xd1\xf02\xcf\xfd\x8f\xdd\xf3\x12\x8e\x0f\x9f\xe8\xb7\xf8\x96\x1e\xa3L\xeeN\x881\x8d{\xd3w\xf7\xe2\xe2\xd3\xed\xcd&\x17\xda\xbb\xe2M\xf7\x17\x7fWV\xe6-\xd2\xcb;;;\xe2\xb2\xfb\xf3\xcb\xb2[\x8b\x93\xdb\xc7\r\xc2Y\xdd\x88\xf3\x8c\xef\xae\xbf\xdf\x88\xd7\x03\xab\xc1\xdb\xcd0\x1fp\xa7/\xea\xd6\x07\xdd\x1f7l2\xea\xfdz\xfe\x01v\x9c\xbb\xa1Pa\xa4\xbf,\x16G\xd0\t\x1bB)-}\x19\xe8\x87;\x80\xfc\xa2\xc0\xddz\x80\x9b\xcb\xd3\x1b^\xb2\xbfY\xf6W\x88\xef\xb1B\xca\xe6\x9fz\x9c\xa1\xa1\x0b\xe9\xe1\xdb\xe6\x92\x17\xe8\x06\xb6=Z\xf5\xc5S\xbb\xbeE\xe3\xbf\xa8Y\xaat\x1d-\xbb\xab\xcf\x19\x8e\xb1\xdf\x9b\x1f\xc8\xb0\xff\x07\xc9\xcf\xe4\xd5'
p209
sg161
(lp210
I18
asg163
Nsg164
Nsg165
VShelXL
p211
sg167
Nsg168
S'2e564ea949568893bf823984b31e28a0'
p212
sg170
I16
sg171
VLeast Squares
p213
sg173
F0.098799999999999999
sbag1
(g12
g3
NtRp214
(dp215
g154
I00
sg155
I19
sg156
S'002f6f95c90d9ee44983c102baf7de15'
p216
sg158
g23
sg159
S'x\xda}Y\xfbO\x1c9\x12\xfe}\xa4\xf9\x1f\xac\xd5\x9d\xb4\x11\x8f\xb8\xfc\xf6\xe9X\x89%\x10\xa2\x03&<v/A+E\x1d\x18\xc2(\xc3\x0c\x1a\x86K\xf2\xdf_\xd9\xee*7\xd3\x9d\x05$<\xee\xb6\xfd\xd5\xe3\xab\x87g<\x12\xf8s\xb3\xd4\xb7?vW\xd3\'q\xb3\x9a6\xeb\xe9\xad\xf8\xfcC\\\x1e\x1f\x9e|8\xd9Q\x12\xcck?\x1e\x8dGW\xef\xaeN\xc4\xe3\xa7&\xbf8[\x88\xf7\xeaWx\xa5\xc7\xa3\x8b\xc3S1\x99\xdf\x8a\xf2\xbc<i\xa7\xf3\x1eW\xe2i9\x7f^\xcf\x96\x8b\xcdU\x17 \xe4\xae\x8az[\\|\x9b6_\xf1\x83\xd4\xf8a\x7f\xfex\xdf\xa4\x0f\x80\x1f&\xab\xd9t\xb1n\xf2\xf2&\x9d\xfb\xf8\xbc.\xab\x8f\x96\xab\x87\xe7y#\xee\x96\xcf\x8b\x8a\xf8\xea_\xe2\xc0+q\x06ZL \x88\x83\xa5\x16o~\x8cG\x07\x87\'\'\xb8\xa5\x07\xe9\xb5P\xb0\xab`\xe0\x7f\x94\xe5o<\xba>\xbc\xb8\x10A%\x10R\x99\xcd\x7f\xe9w<:\xd9\xbf\xba\x12;0\x1e]~<=\xc5gv\xe7\xc3\xf6\xce\xc7m\x1cl]\xb7\x938\x93>\xe6\xc9\x9d\xeb\xfa\xe6V\x9e\xc7\x97yr\xebz\x1b\'\xb7>v\xde\xb9\xde\xa6=;G\\o\xd3\x9etD~\x8d6\xa4\xdd>n\xe7\r\xe9\x9d\x16U\xd9\xb0sD\x0bl\xbb;\x99Q\x95=q\xf2h\xff@\x1c\x88cq&&\xa8\xcb\xac\xca?\xce\xde]%\xdd\xbc\xfc\x1b\x8f\xde]N.\xb2\x8al\xb6\x9d8\x00\'\x0e\xe4\xfe\xfex$PY\xbb\x97\xbbB\xb5\x9a{\x7f\xb2\x7f&\x04\xe0\xe8\xf7\xc9\xd9\x1b\xf1\x8f\xe3\xf1h>{Z\x0b3\x1e\x9dN.\x0e\xb3R\x0f&gG\xe3\xd1\xddC\xf3(\x94\xb0\xe80\xcd\xcd\xba\x11V\x15\xdb\xff{9\x9f~W\xbb\xd3\xef\xebU\xf3\xf4[;w\xfcu~\xb9\xba\x11\xbf\xfcs\xf7\xaf\xbf\x1ew\xef\xbf\xce\x7f\xa1\'\xaf7^G@\xff}{|\x95|\x1f\x1dP\xa6\x9f\xf1\xe8\xe8\xcf\xfd\x0bQ~\xe4.\xa0?\xa0\xd7\xbf\xf9\x88\x82\x08W\xe6\xbc\xb1\xc1\xc5vQwl\rhHc\x90\xbb:\xfd\x94y\xe9\x8c\xf2\xdd\xe1\xdex$\x04\x1f\xd1},q\xb7\x97\xc3\x9dv\x984!\x95\x10\xb6\xc5\x00\xdaC{\xaev\xc6\x85v^\x1b\x00\x1d2\x06\xd8\xcd\x02\xb5\xdb\x99\x08@\xc3\xa0t\x1f\x83\xf1t\x9a\xd1\x960\xa0H4\xebl\x18\x8f&R\xa2P\xa6<vA\x87\xd8\xc2\xd5\xdeD\x17\xca\xd8(\xe3\x94\x1a\xc0`\xbd\xa1\xa1\x93x\xc8&\x06p\xb6=\r\n\x86"\xbc\x89\x0c\xc7\xfb\x8c\xc10\x06/\xbd\x8d\xed\xa6\xca\x1bp\x86\xf4\xe0\xa2\x87\x01\x0c\xda;V\x893=[\x98\x00\xf4X\x1aU\x87U\x0fJ\xc6\x8c\xc1V\x0c\x10\ra0V\x05I:Q\xc1*;\x80\xc1\xab\x10Xf\x1570\x80\xd4\x11\xe84\x1f5\x1f\xac\x08\x03\xc4\xa03\x06W1\x18\xcf\xfa\xd7(\x04\xb4c\xe5p\x8f!=8\xc9\xd2Y\xedc\xcf\x16AV\xe1\xd9\x1f\xc0y\xc7\x18\x009x&%\x1a\xa7\xf5s\xa7\x82\xa3M\xb5\x8d\xca\xb6\xf3\x1a\xacUn\x08\x836\x9e\xf5n\xc2&\x06\x1b\x02;b>\xa7`\xf0\x96g\xad\x84\x8c\xe1w\xc6\xe0c\xd4\xc1\x13/\x90Y\x8a\xc7\xaal\xd1\xf3I\xdd\xaaP\x060f\x13\x83wV\xb6\x12\xa3;\x10\x83\xa4fn\x82\x95\x16\xb9)\xe5\x01n]\x1e\xdb\x88\x8b\xc8\x1f\xd0l\xe4\x0fh\xf5\xe0\x06\xf5\x00\x9a\xa4\xb3\xce\xf4\xb9Y\x19\x00\xd6\x11\x1c\x94\x9e\x94\x07\x08(cx\xc3\x18<8\x19}\xb5\x85&n\xa2\xef\xc9!nz\xe7\x03\xdb\x02\xa5\xdb\xd4\x83R|0r\x8ei\xcad\x92!\x16=\x1c1\x86\xa0p\x19\xfbC\x88d\x0b\x03\xf8\xee`\x8c\n\x86B\xa6U\xbd\x18\x05Z9\xe2\x85\x86\xac\x92\x12\xae\x0c\xb3Ei\x951\xbce\x0c(\x15\x92\xa5=7XI\xc4\xc3jC\x0er3jV6\xf2B\xf6\xf4\x10=Kl)\xf8\xa1\x8dU\x85\xe3\x0b\x86\xe3\x8a!(g8>G\x94\xa3\xf5\x13\x8d\xe9\xc2\x0f`\x08\xdaY>\x0fz\x18\x90\x84t\x1ah\xcd\xf9\x028\xb8*\x00\x931\x9ct|2\x1a\xf0$\xbb\xe7\xb1V\x1e\x06\xb9\x899\x89\xbc\xdd\xa6\xd9\xcd8\xa9\xb25\x8b#\xb2Y$(r"P\xb2\xe8\xe1\xac\xfad\x90\xf5\\\x13\xb5\x8a\xe4\x93A\xe7\xd8\xd6\xe7\x05+\xdb\xa2i71 _\xd9\x11\x9d\'\x95(\r\x9c7!\xfa\x8caR}Rj\x07d\x8b\xa0-\xc5L\x85!\xca\x0e\xe9\xc1{\x8eQ.\x98\x9e\x1e\xa2\xd1\x9c\x19\xb4#[h\xc5\xe9KY\xe92\x86\xf3\xea\x0f\xc8\x1ae\xe8\\\xf4\xf9\xc01\xca\x9b!nb@\xaf\x18b?N\x1aV\x13@d\xe1\xa3\xd7\x1c=]\xc1pY\xf5`\xac\xe4<\xe5\xb5\x8c\xa4\x13\xcc>v0Nj\x8e\x0f\x98\x1bzq\x12\xa3.g\'\x1f\xa1\x86m\xd6\x83\x0c\xc5\'\xff\xa8\x18\xf0\\\xdb\x8e1\x81ZI\xbe\x01?\xa9\x1f0\x82\x10\x86\xcc\xea\x8d\xf8\x00Q\xb1#\xea\x18\xf8`O\xc8\x94o\xe3\xe4\x9f\x8c!"\x89\xbd\xa3X\x8dM\x81\xe3\x9c\xe5\xc3\x10\x06L\xad\xad\xaa\x00\x87\x9bzP\xbe@\xdc\xc94\xa5$\x8c\x99L\x93{b\xa1U\xf4\xf0\xa1\xea!*\xe7=\xd5N\x9a\xed\x96\xc2C\x1c\xcc\x17Xg\x12\x1cL\xf0\x9bz\xc0*\xa8V\x8e\x86K*\xebI;\xca\xb9TY\x97\xf0G\xf9\x02w%?D\x06QMk\x835%(\xbf\xc4\x00Rq\xa5\x8a\xf4\xed\xd7r>07\xa1\x9a%R\x1cD[\x04\xac\xa3\x0e\\\x17\x83\x8f\x92\xea(\x8d\xd5\x0eq\x04SG[Kobp\xe0X\x0f\xc6\xf5\xfd\xc1\x92\xd6\xad6TG)L\x86\xc4\x16\xad\x13\x06\xdf\xc1\xe0\x1c2\x9ee7\xd2\xb4\xf3h\x167\x14\'\xc1a2#+\xc7\x1e7\xc1Ec8\x84\x05U+~\xce">\xd5\x93\x07\xa1\x8bA\xa6\x0c\xd0bp Ig\nP\x8c\x81\x9c\x85\xd3d.\xac\x86\xad\xed\xe5M\xb0\x9c\xda5c\xd0\x9dX\r>\xf9d\xecb\xc0j)\xb6\xc8\xb1N\xd6\xe4\x9f\xe8\xe0z\x90\x17>\xb0?X\xd9\xefq0\xca\xd1\xe3\xe4\x9f\xe4\x04\x1c\x83R\xf4L\xdc\xcc\xd57a\x88\x91\x8bT\xf4c\xcb}\x16\xb6\x11q\x00C\xea|,\xc7\xc4^\xde\xc4\xc7\xb5x\x82\xda\r\xc9@\x99\x0ck\xf1\x900\xa8\x8a!*\xc9\xfd\x85\xc5"\x86r\x16&n\xef\x86rVt\xd4\xf6A\xeaAz\xb6\xb0\x95\x9bJs\x9cTFVOM9\x0bL\xc5\x80qFs|\xc6\x90@E\x92\xc5\x82H\x0f\xc6\x87\xc0%\xb2\xc3\xbc\xd6\xb3\x85\xe3NB)\xa6\x08t\xda>Y\xf4\xe0\x08C\xda\x1e\x19D\xf9\xda\xd6\xe6\x015F=\xef\x0b\x0cJA\xa4\xd4\x8arn\xea\x01\xcf\xe5"\x12\x8dQk\x18\x19j\xeeN\xf5d\xae\x17\xa8\x86\xc1~\x13(&`\tN\xfd\x85\xd2F\r\xd5\xd5\xe8\xd6\x96x\xe1\x9c\xf5\xfd\xdc\xcd\x0c\xc0`F\x19V\xcb@\x8cEjg\x9f\xec\xf0\xc2\xa2\\\xdccb\x05Cn\x84\x1e\x19U\x18\xcc\x9bL>\x1bm/o\x1a_\xb3t\xa7\xb1\xd1T+#Ab\x8a\xd5\xaa\x8bA\xa3\xcf\xd6Z\x0e\x1c\xd7\xd8\xc6\x83\x1e\xaa\xe5\xac\xe2 \x94Z\x8d\xcd\xfa\x01L\xc5P\x9d \xe8\x0e7S\xfd\xa0;\x18Lp\x1c\x1f\xb0\x86\x89\x96u\x82\xa7\xc1`m\xaf8Nb\x13>\xd0\xfb\xb3\xd6\xb1k`G\xac\xbd\xbfv\x89\x17\xa6\x8b\x01,\xd7\xf6h\x89\xa0y\x1e\xd99\x88\xc1\x19\xc5q\x12\x8b\xd6\xcd\xda\x1el\xad\xedY%\xa0\x14\xd34\xb8\xe4\x93j\x7f\xbfbH\xb9\x98zL4\x065\x93\x181\xad\x8e\x83}\x16\xab\xd5\'\xd7\xe8\xf9\x83\xa97\r\x9c:0\x8dT8N&\x9f\xecb\xc0\x96\x8e\xef@,:A\xe0\xbe\x0f\xc2P\x8c\xb2\xc0ju&\xf6z=\xa7\x80;K[\xebI\xc5\x18R+\x9cj\x98\x0e\x86\x88\xbd\x15\xb1\xc9beD\xae\x8cv\x19\x8c\x93\x80\xf9\xdaSLD\xc5\xf6\xe2\xa4\xeb\\\xbe\xd4\xfeBB\xa8]h\xba\x03\xc9\xc7\x93\xce\x03\xfe\xaa\xbf\x1b\xbf\xbc\x97\xc3Z\x97\xaf\x07\xf2\xf0%\x06z\x9c\xa3r\x900<L\xf70I\x0f\x84\xc1b \xa0\xfc\x05 \xa9E4\x1e\x83\xeeP\x9cD\x0b\xf1U\xa2\x8a\xbd\x9c\x155\xabI\xe9ZR\x05\xb6\x106b\x18\xab\x8f\xffsr\x94\xaeME\xb9\xe8\xfc\xd9\xf5\xfc\x05\xfa|\t}X\xb4\xdc-Wi\x0f\x9d\xfc\xe5h)~\x13\xe6i\xf6\xe5\xd7\xa3\xe5+!\x9a\xc5m)\xb0\xb0\xa8J\xaf5\xf3y~\x153\x8e\xb8m\xd6M{JZ\x1c\xc5c\xb3j\x1e\xa6\xeb\xe9\xeaI\xac\xa6w\xb3\xc5\xf4V<?\xcd\x16_\xb2\x08\x98K\x11\xc7z\xd5\xcc\x16\xeb\xa7\x8c\xef\xf0\xec\x8d\x10\xad\x90\xf5\xfa\x95.`\xd9\t\xd38}\xdb\x90\x0e:\x9e}\xb9\xc7M\xc4\xed\xec\xeen\xba\x9a.n\xa6\xe21}O\x80y\t}g[\x88\xdb\xe9\xf41\xbdp\xbf\x9cO\xc5\x8eK]\x1e\xce\xc2\x0e\n\xf4\xd0\x88\xf9\xf4\x7f\xd3y\xb6h\xba\xaa9\xe7p\x9e\xb2H\xb2\xf0\xe6\xff\xea%\xc9\xc6%\xffit\xf8sUW\x86\x10t\xb1k\xaa\x9a\x13\xd7\x92\xc7W\xdb\xd2\xca\xc4\x0c\\\xa9\xeb\xca\xa8S\xbf\x91X\x92\xea\x99\xd4\x85\xa6\xdc5\xb82\xa15\x1d\xb4>Ua\xb9\'\xf5\x85\xf7\xa9\x92\xed\xa3\xc5\x95\xe8\n\xe7\xb6\xae\xf4*q0\xdf\xc2\xe8\xd2i&\xff\x19<\x13=\xe5\x9c\x8b\xf2\xfcB(\xfdYl5\x94>\x0f\x9e\x99V\xfa\x0e\xda|\xab\x9d\xb20\xc4\x826\xd5UCg\xa6F\xe0<tV\xaa\x94Ar\r*\xcb\xff\x14\x81\x07W&\xdd\xc6\xba\x12\xfbF_\xe4,\xf2\x9a\x9fZ%\xf8\xe4\t\xb2Z%\xfa,\x9f1\xaa\xa0\xb5)r\x0e\xad\xf4\xf9K0!\x92c^\xddO\x91b\xc8\x90\x87\xf2\xc5\xd4\xe7\xe9|\xf9M|k\x9eDs{[\xbe>\x9b\xe4o\x1c\xda\x05\xb4.\xf3\xb0C\xc3\x01\x0e&\nn0\x10\xb0F\xb3-\xff\xca>\x8b\xd7\xcd\xcf\xe9\x97\x1e\xbe\xe0\x9e\xf8;.%\x17\xdf\x1e \x12\xad;\x9d6\x0bqy?\xbb[\x0b|\xef\xb4\xf9\xde~(\xddv\x16\x90^\xdd\xda\xda\x12W\xcd\xe7\xe7y\xb3\x12\'\xb3\xa7u\x02\xb3\xbc\x13\x17\x19\xdd\xc3t\xb1\x16\xef::\xc3\xb7\xabZ>%9\xf7Z\xc1;\xd3_\xd6\xac0\x9a\xfdv\xf1\t\xe5\xcd\xd3\xe8\xdd\x8c\xf3\xeddr\x84\x93\x80\x99\xc7\xd0\\F\xfa\xe9\x011\xef\xb5x7\x9e$\xd9\xf6\x04\xef\x81H\xe7\xd3\x9b\x84\xee\xa9\x05\x94U?\xf48\x03K\xe6\xa3\x87\xef\xab9\xf6\x92\tX\xefI\xa3{/u\xfa>)~\xaf\x8d.e\xeah\xde\xdc|\xcdBi\xf3\xab~Ej\xfd?1y\x825'
p217
sg161
(lp218
I19
asg163
Nsg164
Nsg165
VShelXL
p219
sg167
Nsg168
S'2e564ea949568893bf823984b31e28a0'
p220
sg170
I17
sg171
VLeast Squares
p221
sg173
F0.098900000000000002
sbag1
(g12
g3
NtRp222
(dp223
g154
I00
sg155
I20
sg156
S'675e2f7fe460db1c8d4c9787d61e11c6'
p224
sg158
g23
sg159
S'x\xda}YkO\x1bI\x16\xfdn\xc9\xff\xa14\xda\x95&\xe2\x91z?V\xcbH\x8c\x03!Z\xc0\xe11\xb3\t\x1a)\xea\x80\t(\xc6F\xc6L\x92\x7f\xbf\xa7\xaa\xfb\xden\xdc\x9d%\x91\xdc\xae\xee\xaa:u\x1f\xe7\x9e\xdb\x1e\x8f\x04\xfe\xae\x97\xe6\xe6\xc7\xeej\xf6$\xaeW\xb3j=\xbb\x11\x9f\x7f\x88\x8b\xa3\x83\xe3\x0f\xc7;Z*\xfb:\x8cG\xe3\xd1\xe5\xbb\xcbc\xf1\xf8\xa9*\x0f\xde/\xc4{\xfd\xabze\xc6\xa3\xf3\x83\x131\x9d\xdf\x88\xfa~}\xa7\x19.k\\\x8a\xa7\xe5\xfcy}\xbf\\l\xce:WB\xee\xead\xb6\xc5\xf9\xb7Y\xf5\x15_\xa4\xc1\x97\xfd\xf9\xe3]\x95\xbf(|\x99\xae\xeeg\x8buU\xa6Wy\xdf\xc7\xe7u=\xfbp\xb9zx\x9eW\xe2v\xf9\xbch\x11_\xfeKL\x82\x16\xa7\xca\x88\xa9\x8ab\xb24\xe2\xcd\x8f\xf1hrp|\x8c%\x83\x92\xc1\x08\xadv\xb5\x1a\xf8L\xb2\xfe?\x1e]\x1d\x9c\x9f\x8b\xa83\x08\xa9\xed\xe6G\xfe7\x1e\x1d\xef_^\x8a\x1d5\x1e]|<9\xc1=\xb7\xf3a{\xe7\xe36.\xb6\xae\x9aA\x8c\xe4\xafep\xe7\xaa}r\xab\x8c\xe3a\x1e\xdc\xba\xda\xc6\xe0\xd6\xc7\xce3W\xdb\xb4fg\x8b\xabmZ\x93\xb6(\x8f\xd1\x82\xb4\xda\xc7\xed\xb2 =\xd3\xa0\xaa\x17\xecl\xd1\x00\xdb\xee\x0e\x16T\xf5\x9a\x18<\xdc\x9f\x88\x898\x12\xa7b\n[\x16S\xfeq\xfa\xee2\xdb\xe6\xe5\xff\xf1\xe8\xdd\xc5\xf4\xbc\x98\xc8\x15\xdf\x89\x89\xf2b"\xf7\xf7\xc7#\x01c\xed^\xec\n\xddX\xee\xfd\xf1\xfe\xa9\x10\nW\xbfOO\xdf\x88\x7f\x1c\x8dG\xf3\xfb\xa7\xb5\xb0\xe3\xd1\xc9\xf4\xfc\xa0\x18u2==\x1c\x8fn\x1f\xaaG\xa1\x85C\xc0T\xd7\xebJ8]\xfb\xfe\xdf\xcb\xf9\xec\xbb\xde\x9d}_\xaf\xaa\xa7\xdf\x9a\xb1\xa3\xaf\xf3\x8b\xd5\xb5\xf8\xe5\x9f\xbb\x7f\xfd\xf5\xb8{\xf7u\xfe\x0b\xddy\xbd\xf18\x00\xfd\xf7\xed\xd1e\x8e}\x04\xa0\xcc\x7f\xe3\xd1\xe1\x9f\xfb\xe7\xa2\xfe\x93\xbb\n\xf1\x80\xa8\x7f\xf3\x11\x07\x11\xbe\x1e\x0b\xd6E\x9f\x9aI\xddkg\x95Q\xf9Z\xc9]\x93\xff\xeaq\xe9\xad\x0e\xdd\xcb\xbd\xf1H\x08\xde\xa2{[\xba\xb8q\xb9\xd3\\fKH-\x84k0(\x13T\xb3\xaf\xf1\xd6\xc7f\xdcX\xa5L,\x18\xd4n9P\xb3\x9cMJ\xd1e\xd4\xa6\x8f\xc1\xf2n\xd68\xc2\x80#\xd1\xa8wq<\x9aJ\x89C\xd9\xfa\xb6\x8f&&\xda7\xd8Dv\xb0\xdazm\x060\xb8`\x12\xed\'\x8d\xedaP\xde5\xbb\xa9\x1aC}x\'\x19N\x08\x05\x83e\x0cA\x06\x97\x9a\xfb:X\xe5\r\xd9\xc1\'\xa4\x7f\x1f\x83\t\x9eM\xe2m\xcf\x176*\xde\xcd\xea\xf6\xb2\xb5\x83\x96\xb5\x1d\\\x8bA%\x1b\xe9\xecNG\xd9\xc4\x89\xd1\xd1\xd5\x9e\xdd\xc0\x10td;(\x9d60(i\x92\xa6\xddB2\xbc\xb1&\x0c*E[0\xf8\x16\x83\r\xc9G:{D\xd866\xf1XC\x0e`\xf0\x92O\xe7L\x94=_\x84\x94\xf8\xf0\x1c\x0f\xca\x87\x16\x83B\x0e\x9eJ\x89\xc7\x1a\x9b{\x1d=\xc7\xa4K\xda\x91/\x94s\xda\ra\x80\x97\xd8\xee6nbp1r \x96}j\x0c\xc1\xf1\xa8\x93\xaa`\xf8\x9d1\x00\xb6\x89d\x7f\x8f\xcc\xd2|\xad\x95\x1c\x8e\xc9\xc6\x842"\xea61\x04_\xa2/\x9f\x18\xe1@\x19$\xeb=\x8a\x1d\x9ct\xc8M)\'X\xba\xbe\xed\x92\xb7d=\x0b\xb7\xc9\x06\xaf\x8e1\xfa\xa1x\xf0\xca\xd2\xca\xce\xf71xg#\x1d\xdey\x82\x83\xd3\x13U(\x04G\xc1\xf0\x861\x04\xe5e\n\xad/(\xf1,b\xaf>\xc6fL\xfa\x10\xd9\x178\xdd\xa6\x1d\xb4\x8a\x1c\x932p\x9ar2IPA\xc1p\xc8\x18\xa2\xc64I\x18b\xa2k\xab\xf0l\x1a\xe2\xa8h\x892\x9d\xeeq\x942\x9a\xf9\x01!\xc5v\xb0\x96\xb3E\x9b\xda\x0eo\x19\x03N\x85di\xf6\x8dN\x12\xbdBm\xc8\x92O\x9b\x18\x92ac;\xe3S\xcf\x0e)\xf0\x89\x1d\x91\x1f|\xac\x13\xc3\t\xaa`8j1D\xed-\xf3sjj\x04\xe2\xc4\xe0r(/"\xa2\x95\xf7\x03m\xf7r\xd3\x93/\x941\xf4$\xae)E\xb4R\xb5/\x8e;1\x99,sB\xcaDI\x1c\x15\x94\xf6C\xbe\xc0\r\xb2C\x1e\xdd\xe4I\xad\x15\x07\xa2\xe7K\xa59Ru\x13\x93\xa7mLF\xc9\x18`\x07\xa39&\xa3\x19\xf4\x05\nB\xe2x0=; _\xd9\x0e>PL\xe2A\xaed*\xf9\x82a\xda\xc6\xa44^\x91/\xa2q\xc4\x99:S\xd4\x90\x1dB`\x8e\xf2\xd1\xf60\xa4N\xa12\x9e\x12\xd2h\x1e\xd5N\x86\x82\xe1\xac\x8d\x07d\x8d6\xb4o\xb4V2G\x05;T7\x11\x92\xac\x1fb\xea\xd5,g9&\x95J\x0c\'\x05\xc3\xec\xe9k;\\\xb4v\xb0Nr\x9d\nFr\x1dG\xf5\xf1\x83<i\x98\x1f<\xfc\xd8\xb3C\x87\x11\xeb\x9a\xd5\xd06\x95/\x94M[0\xfc\xd1b\xc0\xbeT#lB\x98Ql\x80V\xf4\x10G%M!\x03\xb6\x89=~P5\xc3\xd4\xbeH\x967\x0e\x84L\x87\x86\xab\xffd\x0c "&>\x0bj\xa3\xdcDb\x868\xa4\x1fPZ\x1b\x0c*"\xc670\xe8\xa059\xc0\x07\xed\xb8\x921G\x81\td\xc1\xf0\xa1\xb5C\xd2-\x060u`\x0cF\xcb\xc1za\x95&8(\xf0\x9bv@\x92\xb5\xca\x91\x85\x0bJ\x07\xa7\x08\x8a!0\xd4\xd4C\xf5BzK\xf67H\xa7f/\x17\x9d\x1d\x8aI%5\x17g\xa4o_\xcb\x85\xc8\xb9\xa94\x13t\xb2\xccQ f`\xf0]\x0c!\xc9H\x1a\x06j\x87r\x04\xa5\xa3\xa1\xb9M\x0c^\x19\xb6\x03\x18\xb6\x17\x0f\x8eN\xec\x8c\xa5\xd0\xd0I1G\x99\xac\xed\'\xa1\x83\xc1{d|\xa4}\xad\xa4\xc2\x0c\xb7x=\xa0\xab\x95W\xac\xe5\xc0\xb1\x9b\x1a\x06\x04\xd6\x96vT\xde\xd6\x81\x84A\x86\xdc\xffLb\x17\x03\x8a\xa9!\xfb{%\xc9/Z\xb9F0m`@nR<\x84\xec\xf0\xcd\xba\xa9\x1cI\x1ck"\xc11\x8a\xbb\x8e\xdc\xe4\x00C\xeab\xd02Q\x1aC\'s\xf2#\xc0\xcd`^\xc0\xdf\x81\xeb\x85\xee\xe9\x07Tvr\x15\xe2\x93\xeb\xa6\x94\xac\xe5\x8c\xcf\x18\x8aF#\x0c)I\xd2o\xce:Gy\x01\x9d/\xd3@\xbd\xc8\x9d\x0f\xd7n\xabzy\xa1\x8cg1\xadX\xe6[\xd92\x97N9&Kr\x11?@\xbd\x91\x8er\x101\x9a5m\x08\x83Z.y:\xa826\xf45\x0c\x04^\xabV\xda\xc6\xc6z\x8e\xd4\xdc\xdbN\x94m1\x80r\x10}\x9c\x9b\xc9\x92M \x88\x06{=t\x83\x8e\xb5\xa3\xeb\xd5\xee\xe8\xb9\x93\x00[\xb5Z\xae\x95\x12\xa8\x1d\x19\x83\'\x0cyyci_\x0b\x11\xaa-i\x89\xa8\xdc\x80\x86\x81< \x19\x0e%\'7k\x16\xb2\x9b\t\x1a\xceh5\x8c\x8cm\xed\xce\\]j9i\x18\xf4\x9b\xa4\x1f\x1c$\xb8\xd3\x94\x9bV\xfb\xa1\xbc@\xab\xc0}\x16\x0c\xd1\xaf\xddL\xd0\xe8\\\x08\x83\x91\x91\x92\t\xa9\x9d\xb5\x9c\xea\xe4\x85\xd3\xd0\x14T+\xa1`\xa8\xa9FD&\x9d\x06\xeb&\xcbt\xe8\xc5\x1eO\xda\xd0V\xe9\xc0i\n\x01A\x18\xa4O9\x1et\x17\x03\xc8\xac\xd5\xb1Y\xe9\x93\xc6\x86\xf6\x1c\xd2\x0fhJYWg\x95\xb8\xa9\x1f\x94\xe5\xddB\xdb\xfb\xc76\x1eL\xd1\x0f\xa6\x83\xc1Fd\xa7e\r\x93\x1c\xdb\x04\xbb\xa9Am\xcf\xd2\x10\xbe\x0b\x03\xbd\xbf\xe5n\x86\xd9\x0cj:\xbd\xc4`\xbb\x18\x94\xcb*\xa0\xb1\x83\x8a\x94x\xf9-\xcc`\xcf\x0b"S\xcc\x93^\xf7\xb4\xbdr\xdc\xe0\xa1\xea\xb1\x90m}\x11\x0b\x06\xbd\xbf\xdfb\xc0\x92\x86zL8\x83\x9aI0\xa6\xb3r\xb0\xcf2d\x07\xd8:\xf6\xe3\xc1\xb2\x80\xd3-\x06\xcf\xad\x06\xd4z\xae\x17\xaa\x8b\x01\x85%\xf2;(\x04A\xdb\x83\xab8\xd4_8\xc5=\x0e:\xd5\x1eWC|q\xb3]\x93_\r\xa7\x95uh\x85\xb3\x86\xe9`H\xe8\xad\xb8\xaf\x812\xa2w6\xf0K\xb0\x03y\xa1\xc0x\x818\x11\x86\xed\xf1\xa4\xef\xbc|i\xfb\x0b\xd9\xedB\x91\x17\xd3\xb2%\xf7w6\x92q\x87\xaf_\xbe\x97\x83\xd6\xd5\xa1{\xf9\x12\x03\xdd.\xac\x1c\xa5\x1c\xbe\xcc\xefa\xb2\x1d\x08\x83\x03\x11P\xfdB\x91\xa1\xdaa\x03Hw \x1e@\x93l*\xabSO\xc3$Cl\xa3 A\xa8|\xc1\xc0\x89\x1b1\x03\x0cG\xff9>\xcc\xafME\xfd\xa2\xf3g\xaf\xe7\xcf\xd1\xbf\xd4\xd4\x87x\xb9]\xae\xf2\x1a\xa8RQ\x1c.\xc5o\xc2>\xdd\x7f\xf9\xf5p\xf9J\x88jqS\x0b,\x94\xa5\xfcX5\x9f\x97GQq\xc4M\xb5\xae\x9a]\xf2\xe4$\x1e\xabU\xf50[\xcfVOb5\xbb\xbd_\xccn\xc4\xf3\xd3\xfd\xe2K9\x02j)p\xacW\xd5\xfdb\xfdT\xf0\x1d\x9c\xbe\x11\xa29d\xfb\xfa\x95^\xc0r\x10\xe6\xeb\xfckC\xde\xe8\xe8\xfe\xcb\x1d\x16\x117\xf7\xb7\xb7\xb3\xd5lq=\x13\x8f\xf9w\x02\xd4%\xc4\xce\xb6\x107\xb3\xd9c~\xe0n9\x9f\x89\x1d\x9f\xbb<\x8c\xaa\x1d\x1c\xe8\xa1\x12\xf3\xd9\xdf\xb3y\xf1h\x96\xffgL\xe7\xb9\x8a\xe4\xdc\xde\xfcl\xa3$\xfb\xb8\xae\x7f\xd9\xc8g\xba\x9d\x19c4\xb5_s*\xe5\\\xcb\x0c\xd8\xfa\x96f\xe6\xcc\xc0L\xd3\xceL&\xf7#9Krs\x9b\xbb\xd0\\z\x06gf\xb4\xb6\x83\xb6(\xd3\xd2\x93\xc6:\xef\x87\xd1b&B\xe1\xcc\xb53\x83\xce\xecZ\xde\xc2\x98\xba\xd3\xccutpOD\xca\x19\x8b\xf2\xf2@\xbdWJ\x8d\x85\xf2\xf7\xc1=\xf3\xcc\xd0A[\xdej\xe7*\xacR\x8d6\xeb\xaa\xa1=s#p\x16;3u\xe6\xe1\xa2Ae\xfd\x99\xbb\xc1\xc1\x99\xd9\xb6\xa9\x9d\x89\xbe1\xd4\xe7\xac\xcfk\x7f\xea\x95\xfcB\xfd\x8c\xc5&\xd0\x97\xb7\xc5\x98a\x8d\xacg\xe6\xb7FC3C\xf9\x11L\x88\x1c\x98\x97w3\xa4\x182\xe4\xa1\xfea\xea\xf3l\xbe\xfc&\xbeUO\xa2\xba\xb9\xa9\x7f>\x9b\x96_\x1c\x9a\t4\xaf\xe4a\'\r\x07r0\xa7\xe0F\x06*h4\xd7\xe4_\xbd\xce\xe2u\xf5\xf3\xf4\xcb7_\xe4\x9e\xf8\x7f\xb9\x94C|{ \x91h\xde\xc9\xacZ\x88\x8b\xbb\xfb\xdb\xb5\xc0s\'\xd5w\xfa\x92-T\xceGOnmm\x89\xcb\xea\xf3\xf3\xbcZ\x89\xe3\xfb\xa7u\xc6\xb2\xbc\x15\xe7\x05\xdc\xc3l\xb1\x16\xef:&\xc3\xd3\xadU>\xe5c\xee5\xe7\xee\x0c\x7fY\xb3\xbdh\xf4\xdb\xf9\'\x1c\xb7\x0c#\xb8\x19\xe6\xdb\xe9\xf4\x10\x83\n\x85\xc7\xd2X\x01\xfa\xe9\x01\x90\xf7j\xb8\x1b7\xf2\xc9\xf6\x04\x8f\x02\xe8|v\x9d\xc1=5x\x8a\xe1\x87n\x17\\\xd9yt\xf3}\xeb\x8c\xbd\xec\x00\xb6z\xb6\xe7\xdeK\x8b\xbe\xcff\xdfk\xb8\xa5\x1e:\x9cW\xd7_\x0bJc\x7f5\xaf\xc8\xaa\xff\x03\xe9.\x81\xcd'
p225
sg161
(lp226
I20
asg163
Nsg164
Nsg165
VShelXL
p227
sg167
Nsg168
S'2e564ea949568893bf823984b31e28a0'
p228
sg170
I18
sg171
VLeast Squares
p229
sg173
F0.098900000000000002
sbag1
(g12
g3
NtRp230
(dp231
g154
I00
sg155
I21
sg156
S'366f202da65e8fd07d4cf4d9e4525e13'
p232
sg158
g23
sg159
S'x\xda}YmO\x1bI\x12\xfen\xc9\xff\xa1\xb5\xba\x93\x12\x01Nw\xf5\xfb\xe9X\x89u D\x078\x18v/A+E\x13\x18\x82\x15c#c.\xc9\xbf\xbf\xea\xb7\x9aaf\x88\x13\x89vOw\xd7\xd3\xf5\xf2T\xd5x<b\xf8\xb9^\xcb\x9b\x9f\x93M\xfd\xc8\xae7u\xb5\xado\xd8\x97\x9f\xec\xe2\xf8\xf0\xe4\xe3\xc9\x1ep\xa1\xde\xd8\xf1h<\xba|\x7fy\xc2\x1e>Wq\xe1b\xc5>\xc0+\xf1Z\x8eG\xf3\xc3S6[\xde\xb0\xf4<=\xc9\xd3\xf1\x8cK\xf6\xb8^>m\x17\xebUw\xd7\\0>\x01/w\xd9\xfc{]}\xc3/\\\xe2\x97\x83\xe5\xc3]\x15\xbe\x08\xfc2\xdb,\xea\xd5\xb6\x8a\xdb\xab \xf7\xe1i\x9bv\x1f\xad7\xf7O\xcb\x8a\xdd\xae\x9fV\r\xe2\xcb\x7f\xb1\xa9\x05v&$\x9b\t\xc7\xa6k\xc9\xde\xfe\x1c\x8f\xa6\x87\'\'x\xa4\x15\xdcJ\x06b\x02b\xe0\xaf\xe7\xe9\xffxtu8\x9f3\x07\x01\x04\x07\xd5\xfd\x13\xfe\x8dG\'\x07\x97\x97lO\x8cG\x17\x9fNO\xf1\x99\xde\xfb\xb8\xbb\xf7i\x17\x07;Wy\x12g\xc2\xd78\xb9w\xd5\xac\xdc\x89\xf3\xb8\x98&w\xaevqr\xe7Sk\xcd\xd5n9\xb3%\xe2j\xb7\x9cYD\xc4e\xe5\xc0r\xda\xa7\xddx`Y\x93Q\xa5\x03["2\xb0\xdd\xf6dD\x95\xce\xc4\xc9\xa3\x83)\x9b\xb2cv\xc6f\xa8\xcb\xa8\xca?\xcf\xde_\x06\xdd<\xff?\x1e\xbd\xbf\x98\xcd\xa3\x8at\xb4\x1d\x9b\n\xc3\xa6\xfc\xe0`<b\xa8\xac\xc9\xc5\x84A\xd6\xdc\x87\x93\x833\xc6\x04\x8e\xfe\x98\x9d\xbde\xff8\x1e\x8f\x96\x8b\xc7-S\xe3\xd1\xe9l~\x18\x95:\x9d\x9d\x1d\x8dG\xb7\xf7\xd5\x03\x03\xa6\xd1a\xaa\xebm\xc54$\xdb\xff{\xbd\xac\x7f\xc0\xa4\xfe\xb1\xddT\x8f\xbf\xe7\xb9\xe3o\xcb\x8b\xcd5\xfb\xed\x9f\x93\xbf\xff~\x98\xdc}[\xfeV\x9e\xbc\xe9,G@\xff}w|\x19|\x1f\x1d\x90\x87\xcfxt\xf4\xd7\xc1\x9c\xa5\x0f\x9f\x08\xf4\x07\x14\xfa\xf6\x13^\x84\x994g\x95v\x96\xe7M\xed\xb1VB\xc6\xb1\xe0\x13\x19>i\x9e\x1b\x05\xa6=\xdc\x1f\x8f\x18#\x11\xed\xc7\x1cO{>\xdc\xcb\xc3\xa0\t\x0e\x8c\xe9\x8cAH+|\x1aK\xa3\x8cUy\xac\x04>\x89\x18\xc4$^(\x1f\xa7<we\xe8\xd0y{\x18\x14\x14iJ\x96\x95\x1c\x8c*\xb3F\xbb\xf1h\xc69^*\xcb2N:\x9f\xcf\x97Vs)\xd2X\x8120\x84A[M*\xe1\xaa\x8fA8\x91\xa5\t\xa5\x05]^i\x82\xa3u\xc4\xa0\x08\x83\xe5V\x9b\x0c\x17\xac\x12e,\x95\xf1\xce\x0c`\x90\xb8\xa8\xe8\xc1 \xe2\x0e\x06\xe5HM\xbce\x16e\x08\x8ep2b\xd0\r\x06\xe1\x95\xcefS\x1a\xac\xcfx%8\x9dt\xd2\xc1`A9\xd2\x83\xefb\x10h\x00Y\xa4Y\xc3\xcb\x10t\x19\no|\xc4`\x1a\x0c\xcazIww\xd9\x07P\'\x86s\x07\x03\x18P\xb0*f\x91\xaeo\x0b[,\xdb\xf6\x07a\xb9$\x0c\xc2\x8cGg\x9c\xa3\x13f\xa3\x1ap\xc6d\xe5J\xed\xe9\x92Rh\xad\xe4\x10\x06\xe9\x1a\x9fD\xde\xed`@\xaf\'[p\x10\x84A5\xd1"|\xc4\xf0\x07a\xb0\xdeK]b\xc1\xa0\x00Nc\x91.\xdc\xf3I\x0ey\xe8\x04\xda\xbe\x83\xc1\x1a[n\xac@\x14\x8d\xf1\xa0\xb1\xac\x07\x1d\x92\xdc\x94\xf3)\x1e\x9d\x1eko\xb4\xce\xe7+\x0e \xf36p\xce\xc9!\x9f4\x82\x97\xb8\xd0F\xf4\xf4`\xb4\xa1\xcbkC\xa4\x80\x9e_\xe0xc"\x86\xb7\x84\xc1\n\xc3\x0b/\x05[\x14\x7fP\x16\xec \x06k\x88\xae\x94\x93=\x7f@\xbe\xa1\x080\x9e./\x1b\xba\xc2\xcbE\x0cG\x84\xc1\x01G\x8a(\x18\x1c\xf1\xa4\x12\x9e\xf3!\x7fP\x8ebSC\x8f\x1f\x84\x04o\xb2`)\x94h\xe8\xca7\xb1\xa9#\x86w\x84!\xf8\xb1\xcczRN\xf3b\x17\xf0\xe0\xad\x1f\xc0\xe0%P\\\x00\xc6@G\x0f\x8e{\xf2Im3\x01s\x90\x9152]\xf1\x88\xe1\xb8\xc1\xe0\x90FM\x89M\xe4\xe1,\x00\xc9\x01\xdc\x10O:E.n=\xb8~l6Q\x88US\x81#\xc8\x16  \xe9\xe1\xa4\xe5\x93^I(w\xb7\x14x\x12lRe\xcf\x16`\x9a\xd4\xe1z9\x0b\x83\x81\xb4\xce[\xe4\xd8P\x85\xf0I\x0fg\x8dO:\xae\xb4\'=\x80\xf1\xc5\']\x8e\xd9^\\\x98\xc6\x16\xa2\xa7\x07\'T\xc1 \x0c\xc5\x05@\xe4\xdfD\x99\xa0"\x86Y\xe3\x93\\\x1a\xe2\x04\x14[\x82\x1f3\x0b\xe8!\x7f\xb0\x96\xa2\xde \xbdu1x\xa5\x88\xab\xa5*+%\x88\xc2\xd5\xc8\xda\x101\x9c7\xfe\x80Z(\xb6\x02\x8d\xc6\x16\xc4QV\x0e\xe9Aj!\x08\x03Z\xb1\xcb\x93JY\xd2\xba\xa5|\xe1i\x16c$\xc5\xe6E\xa3\x07\x85\xb8J\x9e\xb2\x92\xb8D"\x15\xb9\xa1\xd8\xd4\xb2\xb8\x0fb\xe0\xb6\xa7\x07IN \x1cm\xe21U\'= \xc3D\x0c\x7f6\x18PnY\x8aa\xa1\x0bObp\x1b=\xe4\x93\r\x8dq\x8c\xea\xae-\xd0\xe3$\x91\xa3\xf2\x9e\x04\xcb\xe2\x0f`u\xf2\x87\xbf\x08\x83\xd7\xde\x96\xbb+\x0c^\x90\x94\xb3\x8c\x18\xca\x9bX\x1f\xe4\xadX\xad\x88.?\x80\x05Q\xfc\x01\xc3\xd4S\xb2\x95\xc5,F*\x1b1|l\xf4\x80\xa1P8A\x81t\xa5\xec\x90\xc8xn0.\x94(\xd4\xef\xa0\xaf\x07\x05\xda\x10W\x0b2\x8b\x812\x04\x13\xea\xe7i<\x83\xf2\x05\xea\xbf\xc8\x95\xc2\x14\x96\xd3N\xab\xa1\xdc-\x90d\n\x06\xeb4\x0c\xd4\x0f\x85\x11\xd1\'\x89\x1c=\xb1\' \x1b \x06\xd3\xc6`\xb1\xa6\xb0\x85\x97@\x95\x94\xaf\x9d\x1f\xe4\x07\x81z\xa5\xdc\x8d\xcb\xfb\xfe\xe0\x8a-\xf0n\x14\x90\xce\x16\xcaD\xfd\x06[\xd8\x16\x06c\xd0\xc2P\xe4\xa2G\xe4y\x90\xde\xa4:\xb4\x83\x01s7\xd5\xf6\xbcWW\xa3"\x0b\xcb!\x06\xe1\x9a\x8a\x9f\xb2\x88\x15\xa1\xcbqm\x0c!\x99\xe6\xf3\xd1\x0by\xa1\x15\xd4\xf8`lb\t\xe2<\xa5q4K7obZ,\xb4-\x1dq\x94\x00b\r\x08u\xd4\xd4\xb71\x80\x10\xa5\x12V\xd8\x1c(\xaa\xb1!\xb3M\x97\'=Uh\x1a}\xad\xc7\xd5\xca\x90\xb4\x86\xae06\x81J\xaa\xd0\xdcM#o\x16\x0c\xdec\xe5\x98\xf5\xa04\xa5[\xac\xf3!\xc9\xed\xe8A(\xe2\x07$\x13\xdf\xf3\x07\xedt\x93\xa8l\x93\xc9\x80\xb2i\xe4\xc9\xf8\xbd\xf0\x03p\xed\x8b\x1fJm\x15q\x94uvH\x0f\x9e\xfa\x0b\x81\xbdX/6\xf1\x96D\xd0\x9c\xba!\xa4\x87\x96\xa7\x06\x8e\x8aI\xa7\xf0\x03\xb6t\xdeRl\xfaRGi\t&\xe5\xdb.?8I\xcc\xa3\xfb=\x8e\xd3\x9e\x82\x01\xb3e\xd3r\x11\x1c\xccz\x01\x83)\x18\xc2\xf1R\x96\x8e@\xa1S*\xaa\xa3\xb0\xc7\x19\x88\x0bT*\x99\x0b\x17w1\x00\x96\xa7\xd4Y\xa2\x1bP\rC\x1c\x85\xfc\x12ma\x1b=h\xec7\xa9v\xc24U\xf0b\x81\x8dn9\xe4\x0f\x86\xe2\x02\xc9\xb8\x9f\xb3\x14\xd1\x074\xad\x86\xa4x\x0b\x15U\x88\x0b\xd1\x8a\x0b\r\xe8zPl\x01^\x98\x92;\xbc7n0o\xd2q\xe8~\xbeWG\xd9\xe2]\xa8t \x03\x80\xa3\x1e\x07k\x02\xc4\x00m\x0cR\xf1\xf2\x1ck9!\xa9\xc6VV\x0fa\xc0\x80#\x12\n\x0c\xdb\xad\x1f81"o4\x86\x94\xda\xc4\xa6\x0f\xf5\xa4laP\xce\x10\x97C h\xf2O\x94\xa6\x07k{A\xb1\x19\x0c\xde\xcd\x17)\n\xa3\xd6y\xd3zr*B1\xdf\x07=\xa86\x06\x81u\x14\xd5\xb4h\xacb\x0bd\xbc\xc1z\x12\x89\xac\x08\xb1\xa1#\xed\xf58\xa4&4[SRy\xff\xbc\xc7\x81\x83\x83\x06\x03\xe6bE\xfd~\xab\x96\x90Vk9\xd8gi\xe2jLr}\x7f\xa0\x9a\x16\xeb3rD\xea\xa3\x10\x8e\t\xb9[\xb41\x80\xcb\xef\x9db\x1d\xab\xa8\xffE\xe6\x1a\xae\xe5\x04a0\xaa\xdf\xe3\x94N9\xf6\x9b\xf4\xd2\x01\x13\x86m\xde\x08\xc4\xfe\xa2\x85\xc1;\xe5Ko\xa5Q*\x05?F\x88\x1a\xf0I\x01R\x9b2tV\xf4yR\x90\xd6\x15\x95\x12H\x10\xc4\xe0&\xd4\x0f\xb3(\xbe\xd4N\x0eq\xd9_\x8d\x9f\xbf\x97\x93\xc8\x8e\xaa=|\x8e\xa1<\x8eU\x9b\'\xb3t\x86\xe1=L\xd0C\xc1\xa0\xb1\x90*\xf9K\x88\xd4\xa1\xc4\x1e\xc7\x0c\xf6\xbc\xc8r\x86h\x0c\xb9\xb4\xab\x87\xa6KB\x8dQ\xea\xc0J\x80^\x9c`r\x18\x8f\x8e\xa3\xc8R\xb7`|\xc1/\xc7-=\xa4l\x18\xde{\x1e\xff\xe7\xe4(\xbcze\xe9e\xe9K\xaf\xf8\xe7h\xabD\x9f\xd8\xc3\xdc\xae7\xe1<\xaci\x1d;Z\xb3\xdf\x99z\\|}u\xb4~\xcdX\xb5\xba\xc9o\xb3T\\V-\x97q)f-vSm\xab,%\xcc\x08\xf6Pm\xaa\xfbz[o\x1e\xd9\xa6\xbe]\xac\xea\x1b\xf6\xf4\xb8X}\x8dj@f@\x1c\xdbM\xb5Xm\x1f#\xbe\xc3\xb3\xb7\x8ceE5\xafp\xcbK\\r\xe40\x0e\xbfX\x04A\xc7\x8b\xafwx\x08\xbbY\xdc\xde\xd6\x9bzu]\xb3\x87\xf0[C\xf4]\xb1\xcb\xd8M]?\x84\x05w\xebe\xcd\xf6\x0cv\x8a\x06g\xc5\x1e^\xe8\xbeb\xcb\xfa\x7f\xf52y\x05\xea\xe1\x9cR\x02fg\x17|=XX\xf9\x14u!\xee\x1b+\x87x+1\x82;\xa1\xd9\x89\xa4\xa9S\xbcX\x9e\xfa\xd1P#\r\xee\xc4p;\x97\xcdNm\x1d\xcf\xa57O\x0c\x10Rhc\xd5\xd6N4\xe8\xb9jvZ0\x90\xdf\xc7\xe8\xd4s\x8a\x97d\x86\x9d\xba%\x134\xa4\xca0\xad3\x10|ihg \xc9s\xd3\xecT&T\xbbAfh\xe7C\x8c\x04\xfa\x19\xdc\x89e\xc7\xb9mi\xc8\'\r)\x05\xe9\xaf\x0eizh\xa7\r2]K\xa6\r\xfdh\xa8\x19\x80\'\x1d\xbf\xa4\xdbP\xea\x9c\xfb\xd6=\xa5wI\xc7\xa1\xbe\x0b;C\xd8\xbd\xb8\x93\n\xd6\xb0\xd3f\xdd\x8al\x15\xfe\x12Z\x15\xdc\x92\xb1\xe0\x98\x97w5\x86\x18F\xc8}\xfaq\xebK\xbd\\\x7fg\xdf\xabGV\xdd\xdc\xa4\x9f\xe0f\xf1W\x8b\xbc\xa1\xec\x8bq\xd8\n\xc3\x81\x18\x0c!\xd8\x89@\x11\xea\xbc\x1c\x7f\xe9\x9c\xd5\x9b\xea\xe5\xf0\x0b\x0f\x9f\xc5\x1e\xfbU,\x05\x17\xdf\xed\x07\x92(\xfbN\xebj\xc5.\xee\x16\xb7\xdb\xc4\xeb\xbb\xec\xb4\xfa\x91\'\xf6Dp\xdex\xc9\xb2|gg\x87]V_\x9e\x96\xd5\x86\x9d,\x1e\xb7\x01\xd0\xfa\x96\xcd#\xc2\xfbz\xb5e\xef[z\xc3\xd5\x8dj>\x87\xbb\xee\xe7\xcb\xb7\xa6\xbfnIie\xf6\xfb\xfc3\xde9Nc9M\x8b\xdf\xcdfG8)B\x06+s\x11\xe9\xe7{\xc4\xbc\x9f\xf1v\x9e\x84\xfb\xed\xa7\xbb\x91\xd0\xfavY_\x07\x84\x8f\x19T4\xc1\xd0\xe3\x08.\x98\xb1<\xfc\xd0\x98e?\x98\x82\xf4\x1f4\xbb\xff\\\xb7\x1f\x82\x01\xf63\xcb\xa4\xa9\xa3eu\x9d\xe6\xa4z%_\x17\xd5\xfe\x1f\xe5\x88\x8f$'
p233
sg161
(lp234
I21
asg163
Nsg164
Nsg165
VShelXL
p235
sg167
Nsg168
S'2e564ea949568893bf823984b31e28a0'
p236
sg170
I19
sg171
VLeast Squares
p237
sg173
F0.098699999999999996
sbag1
(g12
g3
NtRp238
(dp239
g154
I00
sg155
I22
sg156
S'b803566c319afed8d23b3f3e431a11c8'
p240
sg158
g23
sg159
S'x\xda}Y\xfbO\x1bI\x12\xfe\xdd\x92\xff\x87\xd6\xeaN\xda\x08p\xba\xab\xdf\xa7c%\x96@\x88\x0epx\xec^\x82V\x8a&0\x04+\xc6F\xb6\xd9$\xff\xfdU\xf7L\xd5\x0c\x9e\xce\x19$\xf7\xf4\xf4\xe3\xebz~\xd5\x1e\x8f\x04~n\x97\xfa\xee\xc7dU\xaf\xc5\xed\xaa\xae6\xf5\x9d\xf8\xfcC\\\x9d\x1c\x9d~8\xdd\x03\xa9\xcck?\x1e\x8dG\xd7\xef\xaeO\xc5\xd3\xa7*\x0f\x9c-\xc4{\xf8U\xbd\xd2\xe3\xd1\xe5\xd1\x99\x98\xce\xefD\xf3\xbey\xd3v\xe75\xae\xc5z9\x7f\xde\xcc\x96\x8b\xedY\x97J\xc8\tD\xbd+.\xbf\xd5\xd5W|\x90\x1a\x1f\x0e\xe6O\x0fUzP\xf80]\xcd\xea\xc5\xa6\xca\xd3\xab\xb4\xef\xd3\xf3\xa6\x99}\xbc\\=>\xcf+q\xbf|^t\x88\xaf\xff%\x0e=\x88s\xa5\xc5T\x05q\xb8\xd4\xe2\xcd\x8f\xf1\xe8\xf0\xe8\xf4\x14\x97\xf4Jz-@M@\x15\xbe\xa3l\xfe\xc7\xa3\x9b\xa3\xcbK\x11 \x81\x90`\xb6\xbf\xd2\xdfxtzp}-\xf6\xd4xt\xf5\xf1\xec\x0c\xdf\xd9\xbd\x0f\xbb{\x1fw\xb1\xb1s\xd3vbOz\xcc\x9d{7\xdd\xc8\x9d\xdc\x8f\x83\xb9s\xe7f\x17;w>\xf6\xc6\xdc\xec\xd2\x9a\xbd-nviM\xda"\x0f\xa3\x05i\xb5\x8f\xbbyA\x1a\xd3\xa2j\x16\xecm\xd1\x02\xdb\xedwfT\xcd\x9a\xd8y|p(\x0e\xc5\x898\x17S\x94e\x16\xe5\x1f\xe7\xef\xae\x93l^\xfe\x8fG\xef\xae\xa6\x97YD6\xebN\x1c*\'\x0e\xe5\xc1\xc1x$PX\x93\xab\x89\x80Vr\xefO\x0f\xce\x85P\xd8\xfa}z\xfeF\xfc\xe3d<\x9a\xcf\xd6\x1ba\xc6\xa3\xb3\xe9\xe5Q\x16\xea\xe1\xf4\xfcx<\xba\x7f\xac\x9e\x04\x08\x8b\x06S\xddn*a\xa1\xd1\xfd\xbf\x97\xf3\xfa;L\xea\xef\x9bU\xb5\xfe\xad\xed;\xf9:\xbfZ\xdd\x8a_\xfe9\xf9\xeb\xaf\xa7\xc9\xc3\xd7\xf9/\xf4\xe6\xf5\xd6p\x04\xf4\xdf\xb7\'\xd7\xc9\xf6\xd1\x00e\xfa\x8cG\xc7\x7f\x1e\\\x8a\xe6#\'\n\xed\x01\xad\xfe\xcdG<\x88pM\x9f76\xb8\xd8N\xea\xb7\xadQZ\xa5\xb6\x92\x13\x9d>M\xbft\x06|\xbf\xb9?\x1e\t\xc1[\xf4_K\x1b\xb6\x9a{m3IB\x82\x10\xb6\xc5\xa0\xb4W\xed\xbe\xda\x19\x17\xda~m\x94\xd2!cP\x93|\xa0v9\x13\x95\xa2f\x00=\xc4`x7\xa3-a\xc0#Q\xaf\xb3a<\x9aJ\x89\x872\xcdk\x17t\x88\xb4\xaf7\x91\xe4`\xc08\xd0\x05\x0c\xd6\xebH\xfbIm\x06\x18\x94\xb3\xedn\xaa\xc1\xd0\x1c\xdeJ\x86\xe3}\xc6`\x18\x83\x97\xde\xc6\xf6=x\xa3\x9c&9\xb8\x88\xee?\xc4\xa0\xbdc\x9183\xd0\x85\t\x8aw3\xd05-\xc3\x01\xd9\xc8\xc1v\x18T4\x81\xcen!\xc8\xd6N4\x04|*`\xf0\x10X\x0e\n\xe2\x16\x06%u\x04\xda\xcdG\xcd\x1b\x035U\x0c&cp\x1d\x06\xe3\xa3\xf3t\xf6\x80f\xdb\xca\xc4\xe1\x1a\xb2\x80\xc1I>\x9d\xd5A\x0et\xe1c\xe4\xc3\xb3=(\xe7\rcP\xe8\x83\xe7R\xe2\xb0V\xe6\x0e\x82S\xa1\xc5`#X\xd2\x85\xb2\x16L\t\x03j\x89\xe5n\xc26\x06\x1b\x02\x1b\xa2\x94\x810x\xcb\xbdV\xaa\x8c\xe1w\xc6\x80\xb0u \xf9;\xf4,\xe06(Y\xb6\xc9V\x842\xa0\xd5mc\xf0.[_:1\x9a\x03\xd0\xc6\xcd\x1eY\x0eV:\xf4M)\x0fq\xe9\xe6\xb5\x8d8\xa9]\xdf\xa0\xda\xc8\x1e \x84\xd0\xe8h[\x0e\xca\x90oZ7\xc4\xe0\xac\xe1\xc3[Gp\xf0\xf4\x14*\x14\x1aG\xc6\xf0\x861x\xe5d\xf4\x9d.\xc8\xf1\x0c\xda\x9e,\xc9\xc1;\x1fX\x17x\xbam9@\xd6lc\x93\xd2\xb3\x9b\xb23I\x0c\x05\x19\xc31c\x08\x80\xd3$a\x08\x91\xe2\x95Q86\x96bT0\x142-\x0cb\x94\xd2\xe0H\xeahR,\x07c\xd8[@7rx\xcb\x18\xf0T\xe8,\xed\xbe\xc1J\n\xaf\xc86d\xd1&\xa3fa[\xed\x066\xe9\xa3\xe7\x13[\n~\xa8c\x88\x0c\xc7\xab\x8c\xe1\xa4\xc3\x10\xc0\x91\xa1k\x8c\xc3\x9a\xecDc\xd3\x160\x04\xed\x1c\xef\x87a{\xe0\x9b\x8e\x15\xa05\x8d\xc46y,(\xd5\xe8\xe2\xb4g\x93\xd1pL\x88)PR\x8c\xf2\n\\I\x17\xf8\x82\xe4\x90z\xb7\xe3$\x80bCt\xdcT\xc0\x96\n\xadM\x9ew6\x19$c@9h\x1ak|\xd0`\x8b~A)\x05\xedA\x0f\xe4\x80\xfeJ6\x89\x81\x89D\x82\x039\x93\xa9\xd8\xf8\xe6\xb4\xb3I\xa9\x9d\xa2\x9c\x15\xb4u\x81r\xb7\x05[\x92\x83\xf7\x1c\xa3\\0\x03\x0c\xb1\x97\xa84-&5p/X\xe93\x86\x8b\xce\x1e\xd0k@\xd3\xbe\xc1\x18\xc91\xca\x9bR\xdeD\x93d\xfe\x10\xe2 gY\xc36\xa9Td8\xd1k\x8e\x9e\xae\x91\xc3U\'\x07c%\xe7)\xaf%\xe7q\xcc>\xae\x18\'5\xc7\x07\x87z\x1c\xc8\xa1\x17\x11\x9b\x9c\xd5\x86m\xcaY\x986M\xc6\xf0G\x87\x01\xf7\xa5\x1ca"\x9a\x19\xd9\x06\x86\x15(a\x88\x8d\x9be\xdd\xc70\x88\x0f*\x02\x07\x05\x1d\ro\xdc\x99\x86\x97\x8d_\xfc\xc9\x180\x10a\xaa\xa3X\x8dE\x81\xe2\x9c\xe5C\x89?\x04E!Mas\xdb\x1e\xc0\x03\x90\x02\x9c\x07\xc7\x99\xcc\x90\x1c\x1c\n>c\xf8\xd0\xc9!\x02\x07_\x83\x91\x9a\xb4\x89\xe1\xa1\x9c\xb3\x9ca.\x17\xc0\x0e\xf8\x03\xc6W\xd5\x91\'\x0e\x15\x96\xa3\'\xc6\xd1\xe4\x9b\x8d\xcbQ\xbe\x90]\x8c\xd2\xe8N\xed^6XS\xb2I%!p\x8cB?\x1a\xc6\xa8@\x11Q)\xe0\x00\x1d\x99\xcb\x01\x0e@\x0c\xae\x8f\xc1G\x19\x88?\x00\x18\xf2\x11L\x1dm\x98\xdb\xc6\x80\xec\x89\xe5`\xcc\xd0\x1e,\x9d\xd8jC\xa6\x01Qq\xde\xc4e\x11\x83\xefap\x0e\xcd\xc5\xd3\xbeF\x92o\xa2Z\\\x89\xcb)d<\x1c\xa3b\xdc\xce\x17\x18\xc0\x0c{\x10f\xdeN\x81\xe4L\xd2\xa7\xfa\xe70\xf41`2\xd5$\x7f\xa7\xa4\xa1\xb8\xad\xf0\x18\x05\xfe\x80\xdd\x1c\x00\x90\x1c\r\xe4\x80\xb6L\x14\xc7\xe8@\x96\xa3\x15W\x1d\xa9\xc8A\x0c\xb1\x8f\x01d\x8c\xadp\x91\'\xb3\xf3\xa3\x81\xeb\xa2_\xf8\x108o\xa2\x81\rb\xb5\xe1j\x08\xed\x93\xf3f\xa6\xd1-\xa5\xca6\x99\xed\x9d0\xc4\xc8q\xd2"\x03\xa7\x84\x84<_\xc6B\xeeN\x95\x0f\xeb\xc2(9\xb0\x07\xcd\xf5\x05\x1e\x99\x13\x9d\x0c]6M\xf5\xdfa6*\x8a\x0f\x80j%{@\x12\x03\xcci\xbdw%n\x1f\x1d\xf1I\x85\xca\x1a\xea\x02\t^\xc7V\xba\xc2\x86\xab/\xdc$\xc5Ie:\x0c\xc8\xe6\xd1\xfa\xd87\xa3\x01\xc2\x03N\x97x\x14V\x83\xb6\xe3\x8eq\xa0\x0b\x07\x1c\x1c\x81]\x04\xc9/S\t\xcc\x1d\t\x83#\x0ciym\x88\xa4\x1a$\xa1\x14\'!\x06\xe5\n\xbe\x89\xf4\xc0s\x13]n;N\xe2\x81\x991I\xd5q\x18\x19^\xe6\xee\xec\xab\xc4a\xb0\xde$\xdf\xb5H\xc1-\x90o\x1a(a@\xb3\xb6\\g9k\x87\xb9\x1b\xd8\x10\x033.-\x03\x05\x15t\xedl\x0f=\xbf\xb0\x80\xb8(Wj\xe0\xa2\xda$w\x89\xc5\xbc\xc94\x1d\xf9\xe2 o\x1a\xdfei\xcfn\x8a\x04\x82K\r\x17\x93_@\x1f\x836=\x1e\x9b\x98>ql\xe4\x9e%\xfe\x80E)\xf3\xea\xc4\x12\xb7\xf9\x832\xbc\x9b\xefj\xff\xd0\xd9\x83\xce\xfcA\xf70\x98\x80\xdei\x98\xc3D\xcb2\xc1\xddT\x91\xdbs\xb8A\xdd\xf9B\xedo\xb8\x9a\xf1\x0cG\x9a\xf8\x12\x83\xe9cP6\xb1\x80V\x0e*P\x84I\xb70\xc5\x9a\x17\x03\x99\xe28\xe9`\xc0\xed\x95\xe5\x8d1\xeb1\x91\xedt\x112\x0688\xe80\xe0\x92\x9ajLT\x069?FLk\xcau\x96\xa68\xe9\x93i\x0c\xec\xc1t7\r\x1d\x06\xc7\xa5\x06\xb2\xf5l\x93}\x0c\x98X\x02\xdfAYC|\x06\xeb>\x15J5\x8eU\\\xe38\x13\x87\xb9\x1bTWoF&\xd3\xd0\xd1:\xa3R\xee\x96=\x0c\x11k+\x92\x83E\xfeAy>e\xdbb\xce\x02C\xd7\x15)\xea\x0e\xf2\xa6v\xbd\xcb\x97\xae\xbe\x90\xfd*\x14\xfdb\x9a\xb7\xe7\xfa\xce\xb0\xcd\x96\xdb/\xef\xe5\x90\xeb\x82\xef7_b\xa0\xd79*\x07\t\xe5f\xba\x87Ir \x0c\xb6\xcb\x9b\x0e\x93L\xe4\x1a\xc7A)V\xa3\xa8\r_%\xc2@\x17*j\x8a6\n\xe7\xf3\x05P\xa0Z\x1a\x0b1\x8d\xf5\xe6\xc9\x7fN\x8f\xd3\xb5\xa9h.:\x7fv=\x7f\x89q\xb8\t}h/\xf7\xcbUZ\x03\xb3T\x10\xc7K\xf1\x9b0\xeb\xd9\x97_\x8f\x97\xaf\x84\xa8\x16w\r\xc1BJ\x98\x86U\xf3y\x1e\x8a\x19G\xdcU\x9b\xaa\xdd%M\x8e\xe2\xa9ZU\x8f\xf5\xa6^\xad\xc5\xaa\xbe\x9f-\xea;\xf1\xbc\x9e-\xbe\xe4#`.E\x1c\x9bU5[l\xd6\x19\xdf\xd1\xf9\x1b!\xdaCv\xd7\xaft\x01\xcbF\x98\xda\xe9\xd7\x86\xb4\xd1\xc9\xec\xcb\x03."\xeef\xf7\xf7\xf5\xaa^\xdc\xd6\xe2)\xfdN\x80y\tmgW\x88\xbb\xba~J\x03\x1e\x96\xf3Z\xec\xb9T\xe5a\xaf\xda\xc3\x03=Vb^\xff]\xcf\xb3F\x13\xfd\xbf\xe0p\x9e\xb2H\xf2\xed\xed\xef\xceJ\x92\x8e\x9b\xfc\xa7\xd1\xe9.\xa0\x9b\x89lG7zM\xae\x94|-E\xc0N\xb743y\x06\xce\xd4\xdd\xcc\xa8\xbdk\xbc$\x15\xb7\xa9\nM\xa9\xa783\xa15=\xb4\xde\x87\xb6&\r\x8d\xdf\x97\xd1\xe2L4\x85\x0b\xdb\xcd\xc4J\xc4\xb4\xb70\xba\xa94S\x1e-\xee\x89\x96r\xc1\xa4<\x0fh\xf6\xcaV\x9d$\x94\x9e\x8b{\xa6\x99\xbe\x876\xdfj\xa7,\xacb\x836\xf1\xaa\xd2\x9e\xa9\x10\xb8\x08\xbd\x99\x902H\xe6\xa0\xb2\xf9Nw\r\xc5\x99I\xb6\xb1\x9b\x89u\xa3o\xce\xd9\x9c\xd7\xfcT+\xe9B\xfd\x82\xc9&\xa2\xcf\xb7\xc58\xc3h\xd9\xccL\x91\xb34\xd3\xe7\x1f\xc1\x84H\x86y\xfdP\xa3\x8b\xa1\x87<6?L}\xae\xe7\xcbo\xe2[\xb5\x16\xd5\xdd]\xf3\xf3\xd94\xff\xe2\xd0N\xa0y\xd9\x0f{nX\xf0\xc1\xe4\x82[\x1e\xa8\x90\xa3\xd9\xd6\xff\x9au\x16\xaf\xab\x9f\xbb_z\xf9\xc2\xf7\xc4\xff\xf3\xa5d\xe2\xbb\x05G\xa2ygu\xb5\x10W\x0f\xb3\xfb\x8d\xc0qg\xd5wzH\x99!\x9f\x8fF\xee\xec\xec\x88\xeb\xea\xf3\xf3\xbcZ\x89\xd3\xd9z\x93\xb0,\xef\xc5e\x06\xf7X/6\xe2]Od8\xba\x93\xca\xa7t\xcc\xfd\xf6\xdc\xbd\xee/\x1b\x96\x17\xf5~\xbb\xfc\x84\xc7\xcd\xddh\xdc\x0c\xf3\xedtz\x8c\x9d\n\x13\x8f\xa1\xbe\x0c\xf4\xd3#B\xdeo\xe0n\xbdH\'\xdb\x17\xbc\x04\x02\x9d\xd7\xb7\t\xdc\xba\xc5\x93\x05_z\x9dq%\xe5\xd1\xcb\xf7\x9d2\xf6\x93\x02X\xeaI\x9e\xfb/%\xfa>\x89}\xbf\x8d-M\xd7\xf1\xbc\xba\xfd\x9aQj\xf3\xab~ER\xfd\x1f0\xc4\x81\xc6'
p241
sg161
(lp242
I22
asg163
Nsg164
Nsg165
VShelXL
p243
sg167
Nsg168
S'2e564ea949568893bf823984b31e28a0'
p244
sg170
I20
sg171
VLeast Squares
p245
sg173
F0.098900000000000002
sbag1
(g12
g3
NtRp246
(dp247
g154
I00
sg155
I23
sg156
S'83e5966530dd3f08d369852d4e6827e4'
p248
sg158
g23
sg159
S'x\xda}YkO\x1bI\x16\xfdn\xc9\xff\xa14\xda\x95&\xe2\x91z?V\xcbH\x0c\x81\x10-\xe0\xf0\x98\xd9\x04\x8d\x14u\xc0\x04+\xc6F\xc6l\x92\x7f\xbf\xa7\xaa\xfb\xden\xdc\x9d!\x91\\\xae\xee\xea:u\x1f\xe7\x9e\xdb\x1e\x8f\x04\xfen\x96\xe6\xf6\xc7\xeej\xfa$nV\xd3j=\xbd\x15\x9f\x7f\x88\xcb\xe3\xc3\x93\x0f\';Z*\xfb:\x8cG\xe3\xd1\xd5\xbb\xab\x13\xf1\xf8\xa9*7\xce\x16\xe2\xbd\xfeU\xbd2\xe3\xd1\xc5\xe1\xa9\x98\xccoE}\xbd\xbe\xd2L\x97g\\\x89\xa7\xe5\xfcy=[.6W](!wu2\xdb\xe2\xe2\xdb\xb4\xfa\x8a/\xd2\xe0\xcb\xfe\xfc\xf1\xbe\xca_\x14\xbeLV\xb3\xe9b]\x95\xe5U\xde\xf7\xf1y]\xaf>Z\xae\x1e\x9e\xe7\x95\xb8[>/Z\xc4W\xff\x12\x07A\x8b3e\xc4DEq\xb04\xe2\xcd\x8f\xf1\xe8\xe0\xf0\xe4\x04\x8f\x0cJ\x06#\xb4\xda\xd5j\xe03\xc9\xfa\xffxt}xq!\xa2\xce \xa4\xb6\x9b\x1f\xf9\xdfxt\xb2\x7fu%v\xd4xt\xf9\xf1\xf4\x14\xd7\xdc\xce\x87\xed\x9d\x8f\xdb\x18l]7\x93\x98\xc9_\xcb\xe4\xceu{\xe7V\x99\xc7\xcd<\xb9u\xbd\x8d\xc9\xad\x8f\x9d{\xae\xb7\xe9\x99\x9d-\xae\xb7\xe9\x99\xb4E\xb9\x8d\x1eHO\xfb\xb8]\x1eH\xf74\xa8\xea\x07v\xb6h\x80mw\'\x0b\xaa\xfa\x99\x98<\xda?\x10\x07\xe2X\x9c\x89\tlYL\xf9\xc7\xd9\xbb\xabl\x9b\x97\xff\xc7\xa3w\x97\x93\x8bb"W|\'\x0e\x94\x17\x07r\x7f\x7f<\x120\xd6\xee\xe5\xae\xd0\x8d\xe5\xde\x9f\xec\x9f\t\xa10\xfa}r\xf6F\xfc\xe3x<\x9a\xcf\x9e\xd6\xc2\x8eG\xa7\x93\x8b\xc3b\xd4\x83\xc9\xd9\xd1xt\xf7P=\n-\x1c\x02\xa6\xbaYW\xc2\xe9\xda\xf7\xff^\xce\xa7\xdf\xf5\xee\xf4\xfbzU=\xfd\xd6\xcc\x1d\x7f\x9d_\xaen\xc4/\xff\xdc\xfd\xeb\xaf\xc7\xdd\xfb\xaf\xf3_\xe8\xca\xeb\x8d\xdb\x01\xe8\xbfo\x8f\xafr\xec#\x00e\xfe\x1b\x8f\x8e\xfe\xdc\xbf\x10\xf5\x9f\xdcU\x88\x07D\xfd\x9b\x8f8\x88\xf0\xf5\\\xb0.\xfa\xd4,\xea\x8e\x9dUF\xe5\xb1\x92\xbb&\xff\xd5\xf3\xd2[\x1d\xba\xc3\xbd\xf1H\x08\xde\xa2{Y\xba\xb81\xdci\x86\xd9\x12R\x0b\xe1\x1a\x0c\xca\x04\xd5\xeck\xbc\xf5\xb1\x997V)\x13\x0b\x06\xb5[\x0e\xd4<\xce&\xa5h\x18\xb5\xe9c\xb0\xbc\x9b5\x8e0\xe0H4\xeb]\x1c\x8f&R\xe2P\xb6\xbe\xec\xa3\x89\x89\xf6\r6\x91\x1d\xac\xb6^\x9b\x01\x0c.\x98D\xfbIc{\x18\x94w\xcdn\xaa\xc6P\x1f\xdeI\x86\x13B\xc1`\x19C\x90\xc1\xa5\xe6\xba\x0eVyCv\xf0\t\xe9\xdf\xc7`\x82g\x93x\xdb\xf3\x85\x8d\x8aw\xb3\xba\x1d\xb6v\xd0\xb2\xb6\x83k1\xa8d#\x9d\xdd\xe9(\x9b81:\xba\xda\xb3\x1b\x18\x82\x8el\x07\xa5\xd3\x06\x06%M\xd2\xb4[H\x867\xd64T)\xda\x82\xc1\xb7\x18lH>\xd2\xd9#\xc2\xb6\xb1\x89\xc73\xe4\x00\x06/\xf9t\xceD\xd9\xf3EH\x89\x0f\xcf\xf1\xa0|\xb0\x8cA!\x07\xcf\xa4\xc4m\x8d\xcd\xbd\x8e\x9ec\xd2%\xed\xc8\x17\xca9\xed\x860\xc0Klw\x1b71\xb8\x189\x10\xcb>5\x86\xe0x\xd6IU0\xfc\xce\x18\x00\xdbD\xb2\xbfGfi\x1ek%\x87c\xb21\xa1\x8c\x88\xbaM\x0c\xc1\x97\xe8\xcb\'F8P\x06\xc9z\x8fb\x07\'\x1drS\xca\x03<\xba\xbe\xec\x92\xb7d=\x0b\xb7\xc9\x06\xaf\x8e1\xfa\xa1x\xf0\xca\xd2\x93\x9d\xefc\xf0\xceF:\xbc\xf3\x04\x07\xa7\'\xaaP\x08\x8e\x82\xe1\rc\x08\xca\xcb\x14Z_P\xe2Y\xc4^}\x8c\xcd\x98\xf4!\xb2/p\xbaM;h\x159&e\xe04\xe5d\x92\xa0\x82\x82\xe1\x881D\x8de\x920\xc4Dc\xabpo\x1a\xe2\xa8h\x892\x9d\xeeq\x942\x9a\xf9\x01!\xc5v\xb0\x96\xb3E\x9b\xda\x0eo\x19\x03N\x85di\xf6\x8dN\x12\xbdBm\xe4\x12\xde\xc7\x90\x0c\x1b\xdb\x19\x9fzvH\x81O\xec\x88\xfc\xe0c\x9d\x18NP\x05\xc3q\x8b!jo\x99\x9fSS#\x10\'\x06\xc3\xa1\xbc\x88\x88V\xde\x0f\xb4\xdd\xcbMO\xbeP\xc6\xd0\x9d\x18S\x8ah\xa5j_\x9ctb2Y\xe6\x84\x94\x89\x928*(\xed\x87|\x81\x0bd\x87<\xbb\xc9\x93Z+\x0eD\xcfC\xa59Ru\x13\x93gmLF\xc9\x18`\x07\xa39&\xa3\x19\xf4\x05\nB\xe2x0=; _\xd9\x0e>PL\xe2F\xaed*\xf9\x82a\xd2\xc6\xa44^\x91/\xa2q\xc4\x99:S\xd4\x90\x1dB`\x8e\xf2\xd1\xf60\xa4N\xa12\x9e\x12\xd2h\x9e\xd5N\x86\x82\xe1\xbc\x8d\x07d\x8d6\xb4o\xb4V2G\x05;T7\x11\x92\xac\x1fb\xea\xd5,g9&\x95J\x0c\'\x05\xc3\xec\xe9k;\\\xb6v\xb0Nr\x9d\nFr\x1dG\xf5\xf1\x83<i\x98\x1f<\xfc\xd8\xb3C\x87\x11\xeb\x9a\xd5\xd06\xd5,\x94M[0\xfc\xd1b\xc0\xbeT#lB\x98Ql\x80V\xf4\x10G%M!\x03\xb6\x89=~P5\xc3\xd4\xbeH\x967\x0e\x84L\x87\x86\xab\xffd\x0c "&>\x0bj\xa3\xdcDb\x868\xa4\x1f\xa2"\x1aSe\xf8\x12\x83\x0eZ\x93\x03|\xd0\x8e+\x19s\x14\x98@\x16\x0c\x1fZ;$\xddb\x00S\x07\xc6`\xb4\x1c\xac\x17Vi\x82\x83\x02\xbfi\x07$Yl\xc5\x13K*\xe79EP\x0c\x81\xa1\xa6\x1e\xaa\x17\xd2[\xb2\xbfA:5{\xb9\xe8\xecPL*\xa9\xb98#}\xfbZ.D\xceM\xa5\x99\xa0\x93e\x8e\x021\x03\x83\xefb\x08IF\xd20Z[\xca\x11\x94\x8e\x86\xe661\xf8\x8e\x1d\xc0\xb0\xbdxp\xe4yg,\x85\x86N\x8a9\xcadm\x7f\x10:\x18\xbcG\xc6G\xda\xd7J*\xccp\x8b\xd7\x03\xbaZy\xc5Z\x0e\x1c\xbb\xa9a@`miG\xe5m\x1dH\x18d\xc8\xfd\xcfA\xecb@15d\x7f\xaf$\xf9E+\xd7\x08\xa6\r\x0c\xc8M\xb2\x03\xc4\x91\xed\xd5M\xe5H\xe2X\x13\t\x8eQ\xdcu\xe4&\x07\x18R\x17\x83\x96\x89\xd2\x18:\x99\x93\x1f\x01n\x06\xf3\x02\xfe\x0e\\/tO?\xa0\xb2\x13) >\xb9nJ\xc9Z\xce\xf8\x8c\xa1h4\xc2\x90\x92$\xfd\xe6\xacs\x94\x17\xd0\xf92\r\xd4\x8b\xdc\xf9p\xed\xb6\xaa\x97\x17\xcax\x16\xd3\x8ae\xbe\x95-s\xe9\x94c\xb2\x04\x15\xf1\x03\xd4\x1b\xe9(\x07\x11\xa3Y\xd3\x860\xa8\xe5\x92\xa7\x83*cC_\xc3@\xe0\xb5j\xa5mll\x1b\xa9\xae\xd8\xc1\xb6\x18\xa0\xe6\x11}\x9c\x9b\xc9\x92M \x88\x06{=t\x83\x8e\xb5\xa3\xeb\xd5\xee\xe85\x93\xa3\xe6\x14\x81\xf8e)\x81\xda\x911x\xc2\x90\x1fo,\xedk!B\x89\xdat\x8aj\xa8nB\x1e\x90\xec\x82\x92\x93\x9b\xf1\x80\xecn\x1b\x1b\xa9Z\r#c[\xbb3W\x97ZN\x1a\x06\xfd&\xe9\x07\x07\t\xee4\xe5\xa6\xd5~(/\xd0*p\x9f\x05C\xf4k7\x134:\x17\xc2`d\xa4dBjg-\xa7:y\xe144\x05\xd5J(\x18j\xaa\x11\x91I\xa7\xc1\xba\xc92\x1dz\xb1\xc7\x936\xb4U:p\x9aB@\x10\x06\xe9S\xe6j\xdd\xc5\x002kulV\xfa\xa4\xb1\xa1=\x87\xf4\x03\x9aR\xd6\xd5Y%n\xea\x07ey\xb7\xd0\xf6\xfe\xb1\x8d\x07S\xf4\x83\xe9`\xb0\x11\xd9iY\xc3$\xc76\xc1njP\xdb\xb34\x84\xef\xc2@\xefo\xb9\x9ba6\x83\x9aN/1\xd8.\x06\xe5\xb2\nh\xec\xa0"%^~\x0b3\xd8\xf3\x82\xc8\x14\xf3\xa4\xd7=m\xaf\x1c7x\xa8z,d[_\xc4\x82A\xef\xef\xb7\x18\xf0HC=&\x9cA\xcd$\x18\xd3Y9\xd8g\x19\xb2\x03l\x1d\xfb\xf1`Y\xc0\xe9\x16\x83\xe7V\x03j=\xd7\x0b\xd5\xc5\x80\xc2\x12\xf9\x1d\x14\x82\xa0\xed\xc1U\x1c\xea/\x9c\xe2\x1e\x07\x9dj\x8f\xab!\xbe\xb8\xd9\xae\xc9\xaf\x86\xd3\xca:\xb4\xc2Y\xc3t0$\xf4Vd\x07\x07eD\xefl\xe0\x97`\x07\xf2B\x81\xf1\x02q"\x0c\xdb\xe3I\xdfy\xf9\xd2\xf6\x17\xb2\xdb\x85"/&e{\xee\xefl4\xe1\xef\xc6/\xdf\xcbA\xeb\xea\xd0\x1d\xbe\xc4@\x97\x0b+G)\x87\x87\xf9=L\xb6\x03ap \x02\xaa_(2T;l\xf0M\x0f\xbe\xc1\x93\xf0\x10\r\xadN=\r\x93\x0c\xb1\x8d\xc2z~\x01\x14\xd9CPI\xc0p\xfc\x9f\x93\xa3\xfc\xdaT\xd4/:\x7f\xf6z\xfe\x02\xfdKM}\x88\x97\xbb\xe5*?\x03U*\x8a\xa3\xa5\xf8M\xd8\xa7\xd9\x97_\x8f\x96\xaf\x84\xa8\x16\xb7\xb5\xc0BY\xca\xb7U\xf3y\xb9\x15\x15G\xdcV\xeb\xaa\xd9%/N\xe2\xb1ZU\x0f\xd3\xf5t\xf5$V\xd3\xbb\xd9bz+\x9e\x9ff\x8b/\xe5\x08\xa8\xa5\xc0\xb1^U\xb3\xc5\xfa\xa9\xe0;<{#Ds\xc8\xf6\xf5+\xbd\x80\xe5 \xcc\xe3\xfckC\xde\xe8x\xf6\xe5\x1e\x0f\x11\xb7\xb3\xbb\xbb\xe9j\xba\xb8\x99\x8a\xc7\xfc;\x01\xea\x12bg[\x88\xdb\xe9\xf41\xdfp\xbf\x9cO\xc5\x8e\xcf]\x1ef\xd5\x0e\x0e\xf4P\x89\xf9\xf4\x7f\xd3y\xf1h\x96\xff\xe7L\xe7\xb9\x8a\xe4\xdc\xde\xfcl\xa3$\xfb\xb8\xae\x7f\xd9\xc8\xe7\xba]\x19c4\xb5_s*\xe5\\\xcb\x0c\xd8\xfa\x96V\xe6\xcc\xc0J\xd3\xaeL&\xf7#9Krs\x9b\xbb\xd0\\z\x06Wf\xb4\xb6\x83\xb6(\xd3\xd2\x93\xc6:\xef\x87\xd1b%B\xe1\xdc\xb5+\x83\xce\xecZ\xde\xc2\x98\xba\xd3\xccutpOD\xca9\x8b\xf2rC\xbdWJ\x8d\x85\xf2\xf7\xc1=\xf3\xca\xd0A[\xdej\xe7*\xacR\x8d6\xeb\xaa\xa1=s#p\x1e;+u\xe6\xe1\xa2Ae\xfd\x99\xbb\xc1\xc1\x95\xd9\xb6\xa9]\x89\xbe1\xd4\xe7\xac\xcfk\x7f\xea\x95\xfcB\xfd\x9c\xc5&\xd0\x97\xb7\xc5Xa\x8d\xacWf\xf92\xb42\x94\x1f\xc1\x84\xc8\x81yu?E\x8a!C\x1e\xea\x1f\xa6>O\xe7\xcbo\xe2[\xf5$\xaa\xdb\xdb\xfa\xe7\xb3I\xf9\xc5\xa1Y@\xebJ\x1ev\xd2p \x07s\nnd\xa0\x82FsM\xfe\xd5\xcfY\xbc\xae~\x9e~\xf9\xe2\x8b\xdc\x13\x7f\x97K9\xc4\xb7\x07\x12\x89\xd6\x9dN\xab\x85\xb8\xbc\x9f\xdd\xad\x05\xee;\xad\xbe\xd3\x97l\xa1r>\xbaskkK\\U\x9f\x9f\xe7\xd5J\x9c\xcc\x9e\xd6\x19\xcb\xf2N\\\x14p\x0f\xd3\xc5Z\xbc\xeb\x98\x0cw\xb7V\xf9\x94\x8f\xb9\xd7\x9c\xbb3\xfde\xcd\xf6\xa2\xd9o\x17\x9fp\xdc2\x8d\xe0f\x98o\'\x93#L*\x14\x1eKs\x05\xe8\xa7\x07@\xde\xab\xe1n\\\xc8\'\xdb\x13<\x0b\xa0\xf3\xe9M\x06\xf7\xd4\xe0)\x86\x1f\xba\\pe\xe7\xd1\xc5\xf7\xad3\xf6\xb2\x03\xd8\xea\xd9\x9e{/-\xfa>\x9b}\xaf\xe1\x96z\xeah^\xdd|-(\x8d\xfd\xd5\xbc"\xab\xfe\x1f^\x94\x81\xc8'
p249
sg161
(lp250
I23
asg163
Nsg164
Nsg165
VShelXL
p251
sg167
Nsg168
S'2e564ea949568893bf823984b31e28a0'
p252
sg170
I21
sg171
VLeast Squares
p253
sg173
F0.098900000000000002
sbag1
(g12
g3
NtRp254
(dp255
g15
I00
sg16
I24
sg17
S'7fd64160a27753427d0e5e3bbc039cca'
p256
sg18
(lp257
I24
asg20
S'x\xda}YkO\x1bI\x16\xfdn\xc9\xff\xa14\xda\x95&\xe2\x91z?V\xcbH\x0c\x81\x10-\xe0\xf0\x98\xd9\x04\x8d\x14u\xc0\x04+\xc6F\xc6l\x92\x7f\xbf\xa7\xaa\xfb\xden\xdc\x9d!\x91\\\xae\xee\xea:u\x1f\xe7\x9e\xdb\x1e\x8f\x04\xfen\x96\xe6\xf6\xc7\xeej\xfa$nV\xd3j=\xbd\x15\x9f\x7f\x88\xcb\xe3\xc3\x93\x0f\';Z*\xfb:\x8cG\xe3\xd1\xd5\xbb\xab\x13\xf1\xf8\xa9*7\xce\x16\xe2\xbd\xfeU\xbd2\xe3\xd1\xc5\xe1\xa9\x98\xccoE}\xbd\xbe\xd2L\x97g\\\x89\xa7\xe5\xfcy=[.6W](!wu2\xdb\xe2\xe2\xdb\xb4\xfa\x8a/\xd2\xe0\xcb\xfe\xfc\xf1\xbe\xca_\x14\xbeLV\xb3\xe9b]\x95\xe5U\xde\xf7\xf1y]\xaf>Z\xae\x1e\x9e\xe7\x95\xb8[>/Z\xc4W\xff\x12\x07A\x8b3e\xc4DEq\xb04\xe2\xcd\x8f\xf1\xe8\xe0\xf0\xe4\x04\x8f\x0cJ\x06#\xb4\xda\xd5j\xe03\xc9\xfa\xffxt}xq!\xa2\xce \xa4\xb6\x9b\x1f\xf9\xdfxt\xb2\x7fu%v\xd4xt\xf9\xf1\xf4\x14\xd7\xdc\xce\x87\xed\x9d\x8f\xdb\x18l]7\x93\x98\xc9_\xcb\xe4\xceu{\xe7V\x99\xc7\xcd<\xb9u\xbd\x8d\xc9\xad\x8f\x9d{\xae\xb7\xe9\x99\x9d-\xae\xb7\xe9\x99\xb4E\xb9\x8d\x1eHO\xfb\xb8]\x1eH\xf74\xa8\xea\x07v\xb6h\x80mw\'\x0b\xaa\xfa\x99\x98<\xda?\x10\x07\xe2X\x9c\x89\tlYL\xf9\xc7\xd9\xbb\xabl\x9b\x97\xff\xc7\xa3w\x97\x93\x8bb"W|\'\x0e\x94\x17\x07r\x7f\x7f<\x120\xd6\xee\xe5\xae\xd0\x8d\xe5\xde\x9f\xec\x9f\t\xa10\xfa}r\xf6F\xfc\xe3x<\x9a\xcf\x9e\xd6\xc2\x8eG\xa7\x93\x8b\xc3b\xd4\x83\xc9\xd9\xd1xt\xf7P=\n-\x1c\x02\xa6\xbaYW\xc2\xe9\xda\xf7\xff^\xce\xa7\xdf\xf5\xee\xf4\xfbzU=\xfd\xd6\xcc\x1d\x7f\x9d_\xaen\xc4/\xff\xdc\xfd\xeb\xaf\xc7\xdd\xfb\xaf\xf3_\xe8\xca\xeb\x8d\xdb\x01\xe8\xbfo\x8f\xafr\xec#\x00e\xfe\x1b\x8f\x8e\xfe\xdc\xbf\x10\xf5\x9f\xdcU\x88\x07D\xfd\x9b\x8f8\x88\xf0\xf5\\\xb0.\xfa\xd4,\xea\x8e\x9dUF\xe5\xb1\x92\xbb&\xff\xd5\xf3\xd2[\x1d\xba\xc3\xbd\xf1H\x08\xde\xa2{Y\xba\xb81\xdci\x86\xd9\x12R\x0b\xe1\x1a\x0c\xca\x04\xd5\xeck\xbc\xf5\xb1\x997V)\x13\x0b\x06\xb5[\x0e\xd4<\xce&\xa5h\x18\xb5\xe9c\xb0\xbc\x9b5\x8e0\xe0H4\xeb]\x1c\x8f&R\xe2P\xb6\xbe\xec\xa3\x89\x89\xf6\r6\x91\x1d\xac\xb6^\x9b\x01\x0c.\x98D\xfbIc{\x18\x94w\xcdn\xaa\xc6P\x1f\xdeI\x86\x13B\xc1`\x19C\x90\xc1\xa5\xe6\xba\x0eVyCv\xf0\t\xe9\xdf\xc7`\x82g\x93x\xdb\xf3\x85\x8d\x8aw\xb3\xba\x1d\xb6v\xd0\xb2\xb6\x83k1\xa8d#\x9d\xdd\xe9(\x9b81:\xba\xda\xb3\x1b\x18\x82\x8el\x07\xa5\xd3\x06\x06%M\xd2\xb4[H\x867\xd64T)\xda\x82\xc1\xb7\x18lH>\xd2\xd9#\xc2\xb6\xb1\x89\xc73\xe4\x00\x06/\xf9t\xceD\xd9\xf3EH\x89\x0f\xcf\xf1\xa0|\xb0\x8cA!\x07\xcf\xa4\xc4m\x8d\xcd\xbd\x8e\x9ec\xd2%\xed\xc8\x17\xca9\xed\x860\xc0Klw\x1b71\xb8\x189\x10\xcb>5\x86\xe0x\xd6IU0\xfc\xce\x18\x00\xdbD\xb2\xbfGfi\x1ek%\x87c\xb21\xa1\x8c\x88\xbaM\x0c\xc1\x97\xe8\xcb\'F8P\x06\xc9z\x8fb\x07\'\x1drS\xca\x03<\xba\xbe\xec\x92\xb7d=\x0b\xb7\xc9\x06\xaf\x8e1\xfa\xa1x\xf0\xca\xd2\x93\x9d\xefc\xf0\xceF:\xbc\xf3\x04\x07\xa7\'\xaaP\x08\x8e\x82\xe1\rc\x08\xca\xcb\x14Z_P\xe2Y\xc4^}\x8c\xcd\x98\xf4!\xb2/p\xbaM;h\x159&e\xe04\xe5d\x92\xa0\x82\x82\xe1\x881D\x8de\x920\xc4Dc\xabpo\x1a\xe2\xa8h\x892\x9d\xeeq\x942\x9a\xf9\x01!\xc5v\xb0\x96\xb3E\x9b\xda\x0eo\x19\x03N\x85di\xf6\x8dN\x12\xbdBm\xe4\x12\xde\xc7\x90\x0c\x1b\xdb\x19\x9fzvH\x81O\xec\x88\xfc\xe0c\x9d\x18NP\x05\xc3q\x8b!jo\x99\x9fSS#\x10\'\x06\xc3\xa1\xbc\x88\x88V\xde\x0f\xb4\xdd\xcbMO\xbeP\xc6\xd0\x9d\x18S\x8ah\xa5j_\x9ctb2Y\xe6\x84\x94\x89\x928*(\xed\x87|\x81\x0bd\x87<\xbb\xc9\x93Z+\x0eD\xcfC\xa59Ru\x13\x93gmLF\xc9\x18`\x07\xa39&\xa3\x19\xf4\x05\nB\xe2x0=; _\xd9\x0e>PL\xe2F\xaed*\xf9\x82a\xd2\xc6\xa44^\x91/\xa2q\xc4\x99:S\xd4\x90\x1dB`\x8e\xf2\xd1\xf60\xa4N\xa12\x9e\x12\xd2h\x9e\xd5N\x86\x82\xe1\xbc\x8d\x07d\x8d6\xb4o\xb4V2G\x05;T7\x11\x92\xac\x1fb\xea\xd5,g9&\x95J\x0c\'\x05\xc3\xec\xe9k;\\\xb6v\xb0Nr\x9d\nFr\x1dG\xf5\xf1\x83<i\x98\x1f<\xfc\xd8\xb3C\x87\x11\xeb\x9a\xd5\xd06\xd5,\x94M[0\xfc\xd1b\xc0\xbeT#lB\x98Ql\x80V\xf4\x10G%M!\x03\xb6\x89=~P5\xc3\xd4\xbeH\x967\x0e\x84L\x87\x86\xab\xffd\x0c "&>\x0bj\xa3\xdcDb\x868\xa4\x1f\xa2"\x1aSe\xf8\x12\x83\x0eZ\x93\x03|\xd0\x8e+\x19s\x14\x98@\x16\x0c\x1fZ;$\xddb\x00S\x07\xc6`\xb4\x1c\xac\x17Vi\x82\x83\x02\xbfi\x07$Yl\xc5\x13K*\xe79EP\x0c\x81\xa1\xa6\x1e\xaa\x17\xd2[\xb2\xbfA:5{\xb9\xe8\xecPL*\xa9\xb98#}\xfbZ.D\xceM\xa5\x99\xa0\x93e\x8e\x021\x03\x83\xefb\x08IF\xd20Z[\xca\x11\x94\x8e\x86\xe661\xf8\x8e\x1d\xc0\xb0\xbdxp\xe4yg,\x85\x86N\x8a9\xcadm\x7f\x10:\x18\xbcG\xc6G\xda\xd7J*\xccp\x8b\xd7\x03\xbaZy\xc5Z\x0e\x1c\xbb\xa9a@`miG\xe5m\x1dH\x18d\xc8\xfd\xcfA\xecb@15d\x7f\xaf$\xf9E+\xd7\x08\xa6\r\x0c\xc8M\xb2\x03\xc4\x91\xed\xd5M\xe5H\xe2X\x13\t\x8eQ\xdcu\xe4&\x07\x18R\x17\x83\x96\x89\xd2\x18:\x99\x93\x1f\x01n\x06\xf3\x02\xfe\x0e\\/tO?\xa0\xb2\x13) >\xb9nJ\xc9Z\xce\xf8\x8c\xa1h4\xc2\x90\x92$\xfd\xe6\xacs\x94\x17\xd0\xf92\r\xd4\x8b\xdc\xf9p\xed\xb6\xaa\x97\x17\xcax\x16\xd3\x8ae\xbe\x95-s\xe9\x94c\xb2\x04\x15\xf1\x03\xd4\x1b\xe9(\x07\x11\xa3Y\xd3\x860\xa8\xe5\x92\xa7\x83*cC_\xc3@\xe0\xb5j\xa5mll\x1b\xa9\xae\xd8\xc1\xb6\x18\xa0\xe6\x11}\x9c\x9b\xc9\x92M \x88\x06{=t\x83\x8e\xb5\xa3\xeb\xd5\xee\xe85\x93\xa3\xe6\x14\x81\xf8e)\x81\xda\x911x\xc2\x90\x1fo,\xedk!B\x89\xdat\x8aj\xa8nB\x1e\x90\xec\x82\x92\x93\x9b\xf1\x80\xecn\x1b\x1b\xa9Z\r#c[\xbb3W\x97ZN\x1a\x06\xfd&\xe9\x07\x07\t\xee4\xe5\xa6\xd5~(/\xd0*p\x9f\x05C\xf4k7\x134:\x17\xc2`d\xa4dBjg-\xa7:y\xe144\x05\xd5J(\x18j\xaa\x11\x91I\xa7\xc1\xba\xc92\x1dz\xb1\xc7\x936\xb4U:p\x9aB@\x10\x06\xe9S\xe6j\xdd\xc5\x002kulV\xfa\xa4\xb1\xa1=\x87\xf4\x03\x9aR\xd6\xd5Y%n\xea\x07ey\xb7\xd0\xf6\xfe\xb1\x8d\x07S\xf4\x83\xe9`\xb0\x11\xd9iY\xc3$\xc76\xc1njP\xdb\xb34\x84\xef\xc2@\xefo\xb9\x9ba6\x83\x9aN/1\xd8.\x06\xe5\xb2\nh\xec\xa0"%^~\x0b3\xd8\xf3\x82\xc8\x14\xf3\xa4\xd7=m\xaf\x1c7x\xa8z,d[_\xc4\x82A\xef\xef\xb7\x18\xf0HC=&\x9cA\xcd$\x18\xd3Y9\xd8g\x19\xb2\x03l\x1d\xfb\xf1`Y\xc0\xe9\x16\x83\xe7V\x03j=\xd7\x0b\xd5\xc5\x80\xc2\x12\xf9\x1d\x14\x82\xa0\xed\xc1U\x1c\xea/\x9c\xe2\x1e\x07\x9dj\x8f\xab!\xbe\xb8\xd9\xae\xc9\xaf\x86\xd3\xca:\xb4\xc2Y\xc3t0$\xf4V\xdc\xd7@\x19\xd1;\x1b\xf8%\xd8\x81\xbcP`\xbc@\x9c\x08\xc3\xf6x\xd2w^\xbe\xb4\xfd\x85\xecv\xa1\xc8\x8bI\xd9\x92\xfb;\x1bM\xf8\xbb\xf1\xcb\xf7r\xd0\xba:t\x87/1\xd0\xe5\xc2\xcaQ\xca\xe1a~\x0f\x93\xed@\x18\x1c\x88\x80\xea\x17\x8a\x0c\xd5\x0e\x1b|\xd3\x83o\xf0$<DC\xabSO\xc3$Cl\xa3\xb0\x9e_\x00E\xf6\x10T\x120\x1c\xff\xe7\xe4(\xbf6\x15\xf5\x8b\xce\x9f\xbd\x9e\xbf@\xffRS\x1f\xe2\xe5n\xb9\xca\xcf@\x95\x8a\xe2h)~\x13\xf6i\xf6\xe5\xd7\xa3\xe5+!\xaa\xc5m-\xb0P\x96\xf2m\xd5|^nE\xc5\x11\xb7\xd5\xbajv\xc9\x8b\x93x\xacV\xd5\xc3t=]=\x89\xd5\xf4n\xb6\x98\xde\x8a\xe7\xa7\xd9\xe2K9\x02j)p\xacW\xd5l\xb1~*\xf8\x0e\xcf\xde\x08\xd1\x1c\xb2}\xfdJ/`9\x08\xf38\xff\xda\x907:\x9e}\xb9\xc7C\xc4\xed\xec\xeen\xba\x9a.n\xa6\xe21\xffN\x80\xba\x84\xd8\xd9\x16\xe2v:}\xcc7\xdc/\xe7S\xb1\xe3s\x97\x87Y\xb5\x83\x03=Tb>\xfd\xdft^<\x9a\xe5\xff9\xd3y\xae"9\xb77?\xdb(\xc9>\xae\xeb_6\xf2\xb9nW\xc6\x18M\xed\xd7\x9cJ9\xd72\x03\xb6\xbe\xa5\x9593\xb0\xd2\xb4+\x93\xc9\xfdH\xce\x92\xdc\xdc\xe6.4\x97\x9e\xc1\x95\x19\xad\xed\xa0-\xca\xb4\xf4\xa4\xb1\xce\xfba\xb4X\x89P8w\xed\xca\xa03\xbb\x96\xb70\xa6\xee4s\x1d\x1d\xdc\x13\x91r\xce\xa2\xbc\xdcP\xef\x95Rc\xa1\xfc}p\xcf\xbc2t\xd0\x96\xb7\xda\xb9\n\xabT\xa3\xcd\xbajh\xcf\xdc\x08\x9c\xc7\xceJ\x9dy\xb8hPY\x7f\xe6nppe\xb6mjW\xa2o\x0c\xf59\xeb\xf3\xda\x9fz%\xbfP?g\xb1\t\xf4\xe5m1VX#\xeb\x95Y\xbe\x0c\xad\x0c\xe5G0!r`^\xddO\x91b\xc8\x90\x87\xfa\x87\xa9\xcf\xd3\xf9\xf2\x9b\xf8V=\x89\xea\xf6\xb6\xfe\xf9lR~qh\x16\xd0\xba\x92\x87\x9d4\x1c\xc8\xc1\x9c\x82\x1b\x19\xa8\xa0\xd1\\\x93\x7f\xf5s\x16\xaf\xab\x9f\xa7_\xbe\xf8"\xf7\xc4\xdf\xe5R\x0e\xf1\xed\x81D\xa2u\xa7\xd3j!.\xefgwk\x81\xfbN\xab\xef\xf4%[\xa8\x9c\x8f\xee\xdc\xda\xda\x12W\xd5\xe7\xe7y\xb5\x12\'\xb3\xa7u\xc6\xb2\xbc\x13\x17\x05\xdc\xc3t\xb1\x16\xef:&\xc3\xdd\xadU>\xe5c\xee5\xe7\xeeL\x7fY\xb3\xbdh\xf6\xdb\xc5\'\x1c\xb7L#\xb8\x19\xe6\xdb\xc9\xe4\x08\x93\n\x85\xc7\xd2\\\x01\xfa\xe9\x01\x90\xf7j\xb8\x1b\x17\xf2\xc9\xf6\x04\xcf\x02\xe8|z\x93\xc1=5x\x8a\xe1\x87.\x17\\\xd9yt\xf1}\xeb\x8c\xbd\xec\x00\xb6z\xb6\xe7\xdeK\x8b\xbe\xcff\xdfk\xb8\xa5\x9e:\x9aW7_\x0bJc\x7f5\xaf\xc8\xaa\xff\x07W<\x81\xc7'
p258
sg22
g23
sS'label'
p259
NsS'lst'
p260
NsS'program'
p261
VShelXL
p262
sS'wR2'
p263
NsS'hkl'
p264
S'2e564ea949568893bf823984b31e28a0'
p265
sS'_primary_parent_node'
p266
I22
sS'method'
p267
VLeast Squares
p268
sS'R1'
p269
F0.098900000000000002
sbag1
(g12
g3
NtRp270
(dp271
g15
I00
sg16
I25
sg17
S'bb0648002992c9450d47cb9fa6ed195d'
p272
sg18
(lp273
I25
asg20
S'x\xda}YkO\x1bI\x16\xfdn\xc9\xff\xa14\x9a\x95\x12a\x9cz?V\xcbH\x0c\x81\x10-\xe0\xf0\x98\xd9\x04\x8d\x14u\xa0\tV\x8c\x8d\x8c\x99$\xff~o=\xee\xad\x8e\xbb3N$\x97\xab\xebq\xea>\xce=\xd5\x8cG\x0c>7+u\xfb}\xban\x9f\xd8\xcd\xbam6\xed-\xfb\xf4\x9d]\x1e\x1f\x9e\xbc?\xd9\x95\\\xe8Wn<\x1a\x8f\xae\xde^\x9d\xb0\xc7\x8fM\x1a8_\xb2w\xf2\x85x\xa9\xc6\xa3\x8b\xc3S6[\xdc\xb2\xfc<?)\xddi\x8d+\xf6\xb4Z<o\xe6\xab\xe5\xf6\xac\x0b\xc1\xf8T\x065a\x17_\xdb\xe6\x0b\xfc\xe0\n~\xec/\x1e\xef\x9b\xf8C\xc0\x8f\xd9z\xde.7M\x9a\xde\xc4}\x1f\x9f7y\xf6\xd1j\xfd\xf0\xbch\xd8\xdd\xeayY\x11_\xfd\x9b\x1d8\xc9\xce\x84b3\xe1\xd9\xc1J\xb1\xd7\xdf\xc7\xa3\x83\xc3\x93\x13X\xd2\t\xee\x14\x93b*\xc5\xc0w\xe0\xf9\xffxt}xq\xc1\xbc\x8c \xb8\xd4\xdb_\xf1\xdfxt\xb2\x7fu\xc5v\xc5xt\xf9\xe1\xf4\x14\x9e\x99\xdd\xf7\x93\xdd\x0f\x13h\xec\\\x97N\xe8\x89?S\xe7\xeeu\x1d\xb9\x93\xfaa0u\xee\\O\xa0s\xe7Cg\xcc\xf5\x04\xd7\xeclq=\xc15q\x8b4\x0c\x17\xc4\xd5>L\xd2\x828\xa6\xa0\xca\x0bv\xb6(\xc0&\xdd\xce\x84*\xaf\t\x9dG\xfb\x07\xec\x80\x1d\xb336\x03[&S\xfeq\xf6\xf6*\xda\xe6\xc7\xff\xe3\xd1\xdb\xcb\xd9E2\x91I\xbec\x07\xc2\xb2\x03\xbe\xbf?\x1e10\xd6\xf4r\xcad\xb1\xdc\xbb\x93\xfd3\xc6\x04\xb4~\x9f\x9d\xbdf\xbf\x1e\x8fG\x8b\xf9\xd3\x86\xe9\xf1\xe8tvq\x98\x8cz0;;\x1a\x8f\xee\x1e\x9aG&\x99\x81\x80in6\r32\xfb\xfe?\xabE\xfbMN\xdbo\x9bu\xf3\xf4[\xe9;\xfe\xb2\xb8\\\xdf\xb0_\xfe5\xfd\xeb\xaf\xc7\xe9\xfd\x97\xc5/\xf8\xe4\xd5\xd6p\x00\xf4\xbf7\xc7W1\xf6!\x00y\xfc\x8cGG\x7f\xee_\xb0\xfc\xe1S\x01\xf1\x00}\xaf?\xc0A\x98\xcd}N\x1bou\x99\xd4m\x1b-T\x1a#\xf8T\xc5O\xee\xe7VK\xdbm\xee\x8dG\x8c\xd1\x16\xdd\xc7\xdc\x80\x11\x7fh\xee\x96f\xb4\x04\x87\x0eS0\x08\xe5\x94\xcbme\xb5\xf5\xbc\xb4\xb5\x10*\xb5\x85\x98\xa6\x03\x95\xe5t\x10\x02\x9b\x1e\x9a=\x0c\xc6\xe2n*\x10\x1c8\x1e\xf6\xda\x00\xde\x98\xc1S\xc6\xcay\xadW\xd6\x86\xb2\xaf3\xdc\x17<Zj\x91\x97\xd8\xc2`\x9c\xc1\x95\x8dw\xbc\x87A\xfaPv\x13Fr:\xbc\xa9p\x84N\x184ap\xdc9Q0H\xa7E\xb5\x83uR\x0f`P\xce\xa2\x85\xb5\x05\xcfma\x00\xdb\x18\xdcM\xa9\x80M\xf02\xc2\x11\xc6%\x0c\xa6b\x80\xc8\x91e}m$\x18\xaa`\x90>\x9fh\x1b\x83\x13\xb2\x9a$\xb8m\x0c!$\xcf\xa6\xdd\x00#\x1d>`<\x08g\xb2\x1dl\xc5\xa0\x9d7\n\xcf\xee\xa5F\x9bX\xd8v\x08\x83\t\x8e\x9a\x8a\xf70X/)\x10\x15:\x96\x0b\xaf4b\xb0\x0e0\x9c\xa5\xc5\xcb\xbe\xe0?/|\xc1`|\x90\x05\x9b\x02\x9397\x80\xc1\x8a\xa0\xc8\xee\xbe\x87\xc1\xd8\x9a\x01\\\xa1\x1d \xc5\xc8-\xe0\xc0\x84\xe1w\xc2\xe0\x82\x0fd\x7fk!`j{0/\x8c\xd7xP\x08\xe7\x1e\x06/\x9c(\x18\xb4\x93h\x07\xde\xb1\x83\xf7@J\x07\x9c\x1f\xc0\xd2\xf9\xb1\t&\xa8b\x07\xcdEpe\x030\x8f\xd7j\xd0\x17\xc1\xd1\x99\x8d\xec\xe7\x85\xf1xx\xcbk rr\x0b\x0f&axM\x18\x9c\xb0V\t\xf2\x85\xb3\x88\x07\x0e1h\x07\x17$\xf1C\x80\xd1[\x18\x80o\xbalD\x87\xa7d\x82<\xf4\t\xc3\x11a\xf0\x92{M\x18\x82\x91\xc5oZ8o\x07}!\r.g \x0b\xb60\x08\xa0\x15\xf4\x85\xca#3]u\xb2E\xe9\x84\xe1\ra\xb0p.\xe4\x04\xed\xb53\xc5f2h\x9e#|\x0bCpA#\x06\x01\x19\xb5\x1d\x0f@\xbb\x94\x17\x14\x0f2\xd8j\x9d\x82\xe1\xb8b\x00C8\xe2\xa5\xa0u\te\xa3\x84\x96?\xf1\x85\xa2\xa6\xeb\xd7\x0b+i7\x1f<\xd5\x0b\x8cup\x8bp\t\xc3I\'&\x83R\x1c\xcf\x0edM\x1ce\x83\x1d\xe2j-\xa9^\x18\xadz\xf1\x00\x8f)\x0b9.\x16[8_\x88\x90\xedpVc\xd2\x05\xa3U\xb5\x03\x1a\x1a\xa8+\x08=\xc8\x0f\x96|\x01\xc6\xea\xc5\xa4\xa3\xdc\x94R\x18"&\xc5k<\xe4\xdc\x9c\xd5\x98\xe4\xb2\xc4\x1e`\x80\xd4\xe7\nk\xb7)\x85a\xdb\x17NS\xed6\xb2g\x07\xb0*b\x80b\x89#\xa1\n#\x06\xc9-O\x18\xcek<h\xcb\x9d\xc5}\xbd@\x0c\xc0Q6\x0c\xf1\x83R\xde\x10/{\xd5\xe7I\xda\x18\xe4\n\x96qA5\x89\xc7\xd8H\x18.\xab\x1d\xb4\xf6Ab\xed\x96\x96\xe2\x13\xf2\xce\x98\xa1\xdc4\x86\xdc\xe2d\xe8\xe5\x85\xa7\x0c\x10\xa1\xd6,\xcf\x1d\xd9\xc1d;\xfcQ18PL\x98\x9b O\x90\x80\x14\xb8]\x98\xc1\xbc@\xb3\xf1\x10\xcf\xbc\xcd\x0f6TV6$%\xa4\xf5\x84,d\x0c\x7f\x12\x86`y\xad\x11\x01\xf2\x06\xf5\x8c\x00\x03\xf9!~\xb0\x08Y@\xf8l\xc7\x83tR\xa0\x1d\x1c\x1d\x08\xcc`0\x1e \x07B\xc2\xf0\xbe\xda\x01(\n\xb5"h\'PI\x88A\x15=\xb3\x9d\x17\x962\xce\xf7cR\xa8`(!u ;(G1i]\xcc\x8blb\xac\x17`\x7f\xb4\x83\x82\xd8A\xde\x80l\xe1\x03\xbe\x10\xbct\xc7#Y\xad\xfa\xf5\xc2QB\x02Y\x13]\x11\xa9H8&`\xb0]\x0cP\xbc\xb1\xa6)))\xe0\xa2\x940j\x08CP\xb2\xa6\xa9\xea\xd7\x0bK\xb5\x1b<\x8f\xa5\xc3xd.\xe0\xf7\x98\x17\xae\x83\xc1\x1a\x88\xe4\x80\xfb*\xd2\xd5\x12\xc8\xc2\x0ea\x80\x98\xc3*\x00\x05\xb7\xe7\x8b\x90\xe3!Wy,\xc2\xdc\x19ER"\xf0\xe8\x0b\xdf\xc5\x00L\x82\x18\x8d\x05o\x17C\x03\xc7i1\x10\x93\x02\xd8\xc6\x13?\x88^^hN7\x11\x15*G\x81\\#\x0c!\xd6\xee\xd0\xc5 AS`\xbd\xb6Z\x93\x9etR\rj{/\xaa\x86\x89d\xdc\xe3\x07\xba\xe3\x88@z\x12$\x19\xe9\x07\xb8\x04\x01\x86\xc4\x9b\x88!x\x85\xf1b\xb4Q\x18\xd5\xa0`\xbc\x18\xd0\xb4\x02\xfc\xd9\x91\x12\xdb\xf5"\x06\xb8\xad\x82\x9e\xc8\xd58\xd2\x0f>c\x90\x15C\x00&\xc1E\xc1i\x9a\xee\x17Q\x89\xe9\xa1\x98tV`\xfcy\xa7\xfb\xb9I\x8c\xc8\xb3\xe2\xca\x82\xde\xab\xd2\x04\x9d\x14}\x918\t\xf9\x01\xdc\x8b\x81\x0e\xb9\xa9Q\xc3\x18\x05\xbac\x90\x1f\x14\xba\x0e\x82g\xe0~!\x042\xa2T\x82\xf8\x81\x1b\xba\xf9\x08\x17\xf5\x83\xb0\x88!./\r\xb7\x18\x0fp\xe3\x14\xa4\xa3\xec\x90\x8e\x92\x80\x19CFH\xb5m\x07YT|\xd6\xf6\x86\x92ApM\xf2\xd6G~\x10\xae\xda\x01\xf2\x11\xcaVi\xc3E\x0e\xb9\x1a\x96\xd7Cw=\xb8\t\xa3\x04\xe6 {{\xf7M(t\x98\x01 \xe5\x88\x98\x94$\x1d\x05\xd6\x8b\x18:y\x01\xb1\xed\x03\xc6\x00\\\xf0\x90+4\x0f>;~\xbbn*L\x1d\xa8\xd3\xa1\xaf\xa3\xea\xf5\x03t\x16I*I\xf3c\xc5\x07\x0c\xb2\x8bA\xc5d -G\xfaV\x19]l\xb2\xad\xe5\xe8U\x01\xc0Q\xbd\xda\xad\xab\xdc\x04f"\x0c\x9e\xec\x00z&\xfaBu0h\xef\x84!\xed\xe4=\x16\x03\x10\x99\xda\x0ei9\x88\x1e\xba\xfb\x8b\xd0\x7f\xff\x00\x9a\x954\x8c\xa5W\x11BT~\xf0\xb1v\xeb.\x06\x01\xc9\x82\xef^\x82\x90\x86\xfae\x89\x93\xde;\x10\xde\x89\x87\x9e\xaev\xbc\xbei\xb0d\x07\x88\xdez\xed\xd31/\xe4\xfe~\xc5`\xe1\xb2\xed\xe8\xec\xdcc\x8e(\x10\xb5CZ\xce\x19Ku\x13h\xac\xe7\x0bW\x83@x\nD\xe3|\xbd\xfe&~\xe8b\x90pY\'_@\xc1\xa0x\x08\xe5D=_\x04\xe2\x87X\x9c{\xf7\xcdP/\xdb\x8a\xee\x9b\xb6\xc6\xa4\xf4IOv0\x00\xa7\x07$>\xf0\xaf%]\r\x02\xd9\x9a\xc1\x9a\x85w\x7fPZ=\x0c\xa2\x14\xec\x1c}\x94\xa6<W\xb2|\xed\x13\x90\x9b\xc7\xff=9\x8a\xaf\x0bY~\xc1\xf7\xb3\xd7\xd2\x17`\xe7\xcc\xce\xc0iw\xabu\\N\xc1\xb5\x83\x1d\xad\xd8oL?\xcd?\xbf8Z\xbdd\xacY\xde\x16\x12\x0fiX\xb3X\xa4\xa1\xc0\xb4\xec\xb6\xd94e\x17\xe8\x81\x98xl\xd6\xcdC\xbbi\xd7Ol\xdd\xde\xcd\x97\xed-{~\x9a/?\xa7#@\xdc\x02\x8e\xcd\xba\x99/7O\t\xdf\xe1\x19\xdc\xce\xcb!\xebkG|\xf1H\xc6\x8f\xed\xf8\x96=nt<\xff|\x0f\x8b\xb0\xdb\xf9\xdd]\xbbn\x977-{\x8c\xef\xc7\x81\x8f\xa12N\x18\xbbm\xdb\xc78\xe0~\xb5h\xd9\xae\x9d\x820\x87^\xb1\x0b\x07zh\xd8\xa2\xfd\xbb]\xe4\xc0\x84\xf4=\'\x1a\x8bj;\xd6\x9b\xed\xef\xfa\xd62\xc6H\xe6\xfd\xf8r\xe3\\\xd6\x99\xe0X\x97\xefl\xf1\xf6\x00\xdfZ\xa8\xaeo\xebL\r\xee9\'\xcaH\x03\xf2\xcc\x10Tf\xf0\xf8{hO\t\xc1u\xae\xeb\x9e\x90H:\xef\x19Y/\xbd\xcf\xd0\xc3{r(\xdf\xe7\xa6\xce\x04\xbd\xe4r%\x10\xf9\x9c2\xaa\x90\xc1\x99@.\xe7\xb63\xd3:U.;yf\xba\xec\xf7\xd1B\xe4\xc7s\xba\x8emm\xb6\xa9I\xaf\x8bR\x99\x19\xdc\xb3\xcc\xf4ufP\xf1z\x13\xf3G\xd9|?\x8d\x97\xfb\xc1\x99\xd1+\xa133I\xaad[\x97g\xc6\x9a<8S\xc6H\xe0\x1d\xb4\xf94\xa0\x82\xb2?\xd3\x8dlh\xa6\x0f1,\x19\x8b\x81yu\xdfB\x8aA\x86<\xe4?\xc8|j\x17\xab\xaf\xeck\xf3\xc4\x9a\xdb\xdb\xfcg\xa3Yz\xd3^&\xe0\xbc\x94\x87\x9d4\x1c\xc8\xc1\x98\x82[\x19\x08\xc3\xb5)\xf9\x97\xd7Y\xbej~\x9e~\xf1\xe1\x0f\xb9\xc7\xfe)\x97b\x88O\xfa\x89\xa4p\xdei\xdb,\xd9\xe5\xfd\xfcn\x93\xf8p\xc2N\x9bo\xf5\xb7\x16\xe9\x888xgg\x87]5\x9f\x9e\x17\xcd\x9a\x9d\xcc\x9f6\x11\xce\xea\x8e]$|\x0f\xedr\xc3\xdev\xac\x06\xa3\xaba>\xc6\x93\xee\x95\xa3w\xba?o\xc8d\xd8\xfb\xf5\xe2#\x9c8uK\x17\xff2\x90\xbb\xdf\xccfG\xd0)\xa6@\xb8\xd8\x97\x80~|\x00\xc8{\x19\xee\xd6\x83x\xb8\xf4\x84\x1e\x00\xd6E{\x13\xf1=\x15H\xc9\xfcC\x8f\x13\xb4\xe8B|\xf8\xae\xbad/\xba\x81l\x1f\xad\xba\xf7\xa3]\xdfE\xe3\xef\x15\x86\xc9]G\x8b\xe6\xe6K\x82\xa3\xd4\x0b\xf5\x12\r\xfb\x7f\x81\xc7W&'
p274
sg22
g23
sg259
Nsg260
Nsg261
VShelXL
p275
sg263
Nsg264
S'2e564ea949568893bf823984b31e28a0'
p276
sg266
I23
sg267
VLeast Squares
p277
sg269
F0.1016
sbag1
(g12
g3
NtRp278
(dp279
g15
I00
sg16
I26
sg17
S'9c8e3cd74c8596c3c1b102527cd1586c'
p280
sg18
(lp281
I26
asg20
S'x\xda}YmO\x1bI\x12\xfen\xc9\xff\xa1\xb5\xba\x936\xc28\xfd\xfer:Vb\t\x84\xe8\x00\x07\xc3\xee%h\xa5h\x02C\xb0bld\x9bK\xf2\xef\xaf\xba\xa7\xabz\x98\x99\xacA\xa2\xdd3\xdd\xfdt\xd5SOU7\xe3\x11\x83\xcf\xedZ\xdd\xfd\x98n\xea-\xbb\xdd\xd4\xd5\xae\xbec\x9f\x7f\xb0\xab\xd3\xe3\xb3\x0fg\xfb\x92\x0b\xfd\xda\x8dG\xe3\xd1\xf5\xbb\xeb3\xf6\xf4\xa9J/.V\xec\xbd\xfcU\xbcR\xe3\xd1\xfc\xf8\x9c\xcd\x96w\xacy\xde<\xc9\xddi\x8ek\xb6]/\x9fw\x8b\xf5\xaa;j.\x18\x9f\xca\xa0&l\xfe\xad\xae\xbe\xc2\x17\xae\xe0\xcb\xe1\xf2\xe9\xa1\x8a_\x04|\x99m\x16\xf5jW\xa5\xe1U\\\xf7\xe9y\xd7\x8c>Yo\x1e\x9f\x97\x15\xbb_?\xaf\n\xe2\xeb\x7f\xb1#\'\xd9\x85Pl&<;Z+\xf6\xe6\xc7xtt|v\x06S:\xc1\x9dbRL\xa5\x18\xf8\x1bx\xf3;\x1e\xdd\x1c\xcf\xe7\xcc\xcb\x08\x82K\xdd\xfd\x13\x7f\xc6\xa3\xb3\xc3\xebk\xb6/\xc6\xa3\xab\x8f\xe7\xe7\xf0\xcc\xec\x7f\x98\xec\x7f\x9c@c\xef&wBO\xfc\x9a:\xf7o\xca\x9b{\xa9\x1f^\xa6\xce\xbd\x9b\tt\xee}l\xbds3\xc19[K\xdcLpN\\"\xbd\x86\x13\xe2l\x1f\'iB|\'\xa3j&l-\x91\x81M\xda\x9d\tU3\'t\x9e\x1c\x1e\xb1#v\xca.\xd8\x0cl\x99L\xf9\xc7\xc5\xbb\xebh\x9b\x97\xbf\xe3\xd1\xbb\xab\xd9<\x99\xc8$\xdf\xb1#a\xd9\x11?<\x1c\x8f\x18\x18kz5e2[\xee\xfd\xd9\xe1\x05c\x02Z\xbf\xcf.\xde\xb0\x7f\x9c\x8eG\xcb\xc5v\xc7\xf4xt>\x9b\x1f\'\xa3\x1e\xcd.N\xc6\xa3\xfb\xc7\xea\x89If\x800\xd5\xed\xaebF6\xbe\xff\xf7zY\x7f\x97\xd3\xfa\xfbnSm\x7f\xcb}\xa7_\x97W\x9b[\xf6\xcb?\xa7\x7f\xfd\xf54}\xf8\xba\xfc\x05\x9f\xbc\xee\xbc\x0e\x80\xfe\xfb\xf6\xf4:r\x1f\x08\xc8\xe3g<:\xf9\xf3p\xce\x9a\x0f\x9f\n\xe14\xf4\xbd\xf9\x08\x1ba\xb6\xe9s\xdax\x97\xdb\xb2\xdd6Z\x00-X\xdc\xd2T\xc5O\xd3\xcf\xad\x96\xae\xdd<\x18\x8f\x18\xa3%\xda\x8f\xb9q\xfces?7\xa3%\xb8d\xccd\x0cB9\x99\xd7UV\xdb\xe0s[\x0b!e\xc2 \xa6iCy:\x1d\x84\xc0\xa6\xe7\xfe\'\x18\xd2jZI\xc4 \x8d\xc1^k\xc1\xe63\xceaS\xbayl\xbdr!\xbf\xaa\x9c\xf6!4m-5\x18b\x00\x83q\x0eg\xb6\\\x84\x1e\x06\xe1m^M(O\x0b\x1b\xab\t\x8e0\t\x83&\x0c\x8e;\x8bv\x90N\x0b\x1d\xd0\x0e\xd6k7\x80A9a\xd1\x0eV\xf70h\xaf\xd0L\xf1UjZ\x89pD\xf4\xc5,\xb2\x9b0\x88\xe0unk#\x83\xc9\xdeT\xd2g\x0et08%5\xed\x19\x16y\x89AD\x0f\xe0j\x9e\x07\xc4\x10-\x96\xad\x13\x82N\x18l\xc1\xa0=\xd8\x0c\xf7\x0em\x89\x9c\x0c\xc1\x0f\xd9\x01\x1c\x80v0J\xf49\xe9\x03qRs|S\x84h\xfa\x06\x83\r\x10\x8c\x17<\xe2\xcb<\xb7\xd2[\xc2`\x82\xd0\xc8\ra\xc0\xb5C\x18\xa4/\x9c\x04\xc6t0\x18o;\x9bO\x18\x1c7\xc5C:a\xf8\x9d0\xb8\x10\xac6\x18\x17VjGmn\x069i\r\xce\xec\x15\x08S\x07\x83s)\xb2\xe2\x8e\xb54\x96\x88\xa8\x05\xdaAF-:\xe2\xfc\x08\xa6n\x1e\x9b`\rF\xb4\x06\xce\xea\xdc/=\x84H\x18\xf4\x05\t\x801@\x8d\xae/\x8c&\x07h\x8b\xa2\x02\x1e@\xe3\t\x115\n0\xbc!\x0c\xc0rHe\xe8\x0b\x1f|\xf6\x8bvJ\xf0!;@\x18\x91T8X\xafk\x07\xad)\x02l\xc0\xd8\x14Z\x93T\x84\x18\x9b\x80\xe1\x840x\xc9\x83\x95\xc4\x07\xe9\x10\x03\xd0\xa8!_W\xa3\x9c\xc7\xdd\x81\x01\xbb|\x1028\xb4\xba\x92\n\x89\xc8\x95A\xd5\x0036\xbexK\x18\xac\xf3\x0e\xc3X{\xa3Uv6T\x1b\xba\x89\xf4\x0e\x86\xa0\xa5/\xbe\xe8\xd9\xc1sA\xec\x83\x08\xc8M)<Y\xc7x\x950\x9c\x16\x0c^\x06\x0c!\xa5\x83\xc6\xbc\x00q\x97u\xbb\x83\xc1KM\x9c\x84B\xa5\xcf\x87\xa0\xc8\x01\xa4$ \x1a\xd8\x04\xbb\xbb\x84\xe1\xac\xc5\xc9\xa0q~\xb0#P\x025\xca\xe58\xed\xfaB\x16_p\xd1\x8b\x0b\xadJ\x14r\x8f\xc2\x04\x1e \xa6\x02)\x13\x86\x8b\xc2I\x0f&\x15d\x07\x85\xd2\x06n\x97Z\r\xea\x03\xd7\xa4Q^\xf4}!1C\xc2\x8e\x91\x0f\x10o\xc4\x07\xd8Z\xc20+\x9c\x04\xba\xa0\x83\x95W\r\x95\x93N\x1a\xa7\xf8p\\\x90V\x83k\xbb\x18\x02\xfc\xd0j\x1e7\xaf\x84v\x05N\x83\xe1\xb2\xf0A\x9b\xe04\xae\x0b\xaa#H\xa3\x9c\x1d\x8a\x8b\x98\xcc\x10\x0e\x18\xa5\xa7\x93\xc4(P\xa3\x92B\xb9,\xea\xc9}\xc2pU\xec\xa0\xb5\xd7\ns\xb7\x84\x04\x86Z\r\x04\x1f\x8a\x0b#iw\xd6\x85\x1e\x1f\x82\x08n@\x14\x84\xf1%g5\x18\xfe(\x18\x9c48\xbf\x0e\x108\xe8\x17\xa1\xb3\xf2w\xe3"($]\x80\xf3HW\x1f\x84\x0bD\xc4\xc0I\xa0\xb5@\x93@jnb\xf3O\xc2\x10\x0c,lQ\xab\xb9C\x11\x84\x9ce\xac\x1a\x8cM\x0c\xb3\xa8\xb0]\xad\x96\xd6{\xca\x17\xb6X\x0c\xaa\xb5\xdc\x0b\xb1\x1b\x12\x86\x0f\xc5\x0eA\x92/ \x9e\xa5#_\x80P\x0e\xe6\x0b\xab\x89\x9e!\xf4t\x12\xc6Q\xee\x96\x94\xbe\x84#_H\x91\xf4!\xd9\x92\xf2\x85\xe0\xa4\xd5q\xf3\xd9\xd0\xc6\x1b\xe1\x070\x00MH\xfd\x9c\x1d\xa8\'m\x90DD.Ki\x89D\x06\xd7[\xc0`\xdb\x18\x1c\x94N\x98\xbb\xa5\xd4\x18\xfc\x90\xbe\x06\xebI\x11\tA:im/_(\x83\xa2`\x94\xc2\xcd\xc3\xeeJ6\xf5Q\xa3\\\x0bC,\x13\xb0 \x80\xd0t\x065\x13\xc4b\x10\x03\xe4\xebR\xd3\xf6\xeaI\x01\x19\x8dR\xbbG\xf1\x83&W%\x8bD;\xf86\x06P\x12\xccYP9q\x89\xb5\x9c0N\xf3!\x0c\x81B\xddi\xc7{|(\xf2\xa15\x16#`\x07oH\xabC\xcc\xdd\xa1\x8dA\n\x8eg\n\xa8\x93\r\xfa\x022\xac\x1a\xcc\x9b\xce\x13\xe9\x8cP\xfd\xbci\xa9\x96\x13\x860\xc8x\n\xc7\xe3\x8e\x8c\x9c\x14\xbc\x85!\x80\xcd\xd1\x0e\xda\x084\x9ftJ\r\xc5\xa6\x80*\xb2\xe4n\xd1\xe3\x83H\xc5j\xd6j\x8eo*Y\x94\x0b"#b\x90\x05\x03\xe8\x1a%B\x03\x07\x02\x14 (\x993\xb6.\x06\xae\xb0)c\xed\xd8\xf5\x85\xa7\x80\xe4^S\xea\xe0\x06\x9bF\x9ad\x07]0xH\xa5\x02u\tjT\xb4\xa4\x81 1\x839K\x08Ou|?6}S!\'%\xd0$WB\x94\xf2\x16Rh\xc4`\x11C\x9c^Zd\x11\x1cyU\xa0:\n\n\x85\x81\x1a&fa\xa4\x0c\x14\xaa]NB\xc1\xd4\xca\xd2\x94\xe5!\x7f\x91\x87\x80g\x11\x83+v\x88\xf1\x88:\t\x84\xa4M\x82"\xdb\xa1\xb3\x9e\x10\x96J"\x88\xb2\xfe9\xab\xec\x18\x8ej\x94lK\xf1%\xb3\x1dZqa\x009V>*\x1e\xf0\xb0\x86\x81\x92\xabY\xac\x9b7\ra0\xf1l\xd9\xad\xa3\\\xb1z\x89 \xd8\\\xa92y\xac\x1fd\x1b\x03\x1c\xf2\xf1\x8c\x03\xe4\xe5X\xc3\x80\xdc9>\x84\x01\x0e\r%\x8d\xf7\xebI#\xcb\x81\xdf[j\xd2\xfdB\xf2=`P-\x0c1C#\'\xa1\x86\xf1t\xd6S<\xd7\x96];\x80\x06S\x13\xd0\xf7\xce\xfeTf\t!}\xa9\'\xe9\x08\x0e\x01\r\x18t\x1b\x03\x10\x8bH\x06\xc7\x0f/\xb1_q\xc7\x07\xcf\x17h6\xd0\x1d\xd3?\xe3\x08\xca\x0c\x90\x0b\xa9\xa4*\xc0!\xf9G\x0c\xf2\xf0\xb0`\xb0\x80\x02c3\x1e\xfd\xb1_\xb9<E76\xb5w\x84A\xf9>\x1f\xa4)qA\x07\xbc\x927\x85\x89wTG\xa2\x8d\x01\xc8\x8b\xa7u\xa8c\xb5\xd1t\xe6\xfa\xc9\x99WR\xf1\x9eN\xaa]_\x80\xf9p\xb5\xd6=\x8c\x92\xa6\xdc\x08\xa4\xda\xbe\x85\x01\nHc\x1d\xc6\x08\xe7\x9c\xf4!\x82\x18\x88M(\'5\xe5\'\xd3\xad\xab\xe1@[n}T(\x97/\x96\xf4\xc1\xc5\xbaz\x96\x96\xd7\xc4I\xe3\xc5\xdf\xb5_\xde\xcbI\xc7c\r2\x93\xad9\xa0\x94\xd1\xba\x9cK\x14\x86\xa46R\x0e\xdd\xe5@\x19\x1a\xef\xc5N\xffsv\x12\xaf-Ys\xd1\xf8\xb3\xeb\xf19\xc4\x7fS\xbeB\x05}\xbf\xde\xc49\x14,\xc3N\xd6\xec7\xa6\xb7\x8b/\xbf\x9e\xac_1V\xad\xeerBs\xe9\xb5j\xb9L\xaf\x82\xe2\xb3\xbbjW\xe5U\xe2`\xc5\x9e\xaaM\xf5X\xef\xea\xcd\x96m\xea\xfb\xc5\xaa\xbec\xcf\xdb\xc5\xeaK2%\xe42\xc0\xb1\xdbT\x8b\xd5n\x9b\xf0\x1d_\xbca,\x1b\xbb\\\x7f\xe2\x05(\x91 \xb6\xe3m\x7f\\\xe8t\xf1\xe5\x01&aw\x8b\xfb\xfbzS\xafnk\xf6\x14\xef\xe9c^\x90v\xc2\xd8]]?\xc5\x17\x1e\xd6\xcb\x9a\xed[\xc8X\x06z\xc5>l\xe8\xb1b\xcb\xfa\x7f\xf52\x112\xd2\xe6\x92\xe44\xaax\xacm\xba\x7f\x8b\x97"Ws\xfe\x01\x0b^\xca\xd6HgU.>U\x13\x03\xb1\xce\xea\x8f\x8c\xcc\x84\x91\xaa\x8c\x0c*\xd6\x980\x83\xf0\xaa9\x05\xc6\xbcV\xbc\xda\x1a\t\xe4\xb8\xd4e$\x84\xa6\xcb\xf7)\xb69\xaf\xc5\x08\x1f\x1c\x19\xf7i\xcaH8\x14\x88\x86Q\xa6Y\xd3\xc4\xbc=82\xee\xd3\xb6\xf6\x99J\xfdtA\xcb\x1b]\x89j3\xb8O\xa0\xe1\xa5+#\xb5\x15\x88\xb6Y\xdb\xc4\x1c9\xb4\xa6\x87\x03\xc9\xa5/#\xe1\xd8\xadr\rh\x9bx\x8e\xb7\x9b\x83#\xa3mC\x0b\xad\x96\xaa\xc9\xbc\xca4^\x89:082\xda\x96\x8a=1mN\x8aq\x7f\xd9\xc6\xf6\xa7hE\xa4%c\x91\x98\xd7\x0f5\x84\x18D\xc8c\xf3\x8f\xa1\xcf\xf5r\xfd\x8d}\xab\xb6\xac\xba\xbbk\xfe}5K7\xfey\x00\x8eKq\xd8\n\xc3\x81\x18\x8c!\xd8\x89@\xd0c\xc8\x1fM\xfc5\xf3\xac^W?\x0f\xbf\xf8\xf0E\xec\xb1\xbf\x8b\xa5H\xf1\xc9@ \xe1\xb8\xf3\xbaZ\xb1\xab\x87\xc5\xfd\xaeI\x08\x13v^}\xcf\x1d\xa9n\xd4i\x93\xf8\xfa\xde\xde\x1e\xbb\xae>?/\xab\r;[lw\x11\xd0\xfa\x9e\xcd\x13\xc2\xc7z\xb5c\xefZv\x83\xb7\x8bi>\xc5\xbd\x1e\xe4\xcd\xb7\xba\xbf\xec\xc8h\xd8\xfbm\xfe\t\xf6\x9c\xba\xa55\x1a\xbb\xdf\xcef\'\xd0) \xe0\xe9\xd5\x84\xf4\xd3#`>\xc8x;O\xe2\xfe\x0e\x9a\xbd\xd1\xa2\xf5\xfd\xb2\xbe\x8d\x08\xb7\x19Tr\xc1\xd0\xe3\x04.\xba\x11\x1f\xbe/n9\x88\xae \xfbG\xcb\x1e\xbc\xb4\xed\xfb\xe8\x80\x83\xac2M\xd7\xc9\xb2\xba\xfd\x9a\xf0(\xfd\xabz\x85\xa6\xfd?*1m\x84'
p282
sg22
g23
sg259
Nsg260
Nsg261
VShelXL
p283
sg263
Nsg264
S'2e564ea949568893bf823984b31e28a0'
p284
sg266
I24
sg267
VLeast Squares
p285
sg269
F0.099000000000000005
sbag1
(g12
g3
NtRp286
(dp287
g15
I00
sg16
I27
sg17
S'9f9a3c4816038f832fa0f19fcb1f729b'
p288
sg18
(lp289
I27
asg20
S'x\xda}YmO\x1bI\x12\xfen\xc9\xff\xa1\xb5\xba\x936\x02\x9c~\x7f9\x1d+\xb1\x04Bt\x80\x83a\xf7\x12\xb4R4\x81!X162f\x93\xfc\xfb\xab\xea\x99\xaa\x1e<\x93s"1\xee\x99\xee~\xba^\x9ezj<\x1e\t\xf8\xdc\xac\xcc\xed\x8f\xc9\xba~\x127\xeb\xba\xda\xd4\xb7\xe2\xf3\x0fqyrt\xfa\xe1tOKe_\x87\xf1h<\xbazwu*\x1e?U\xf9\xc1\xf9R\xbc\xd7\xbf\xaaWf<\x9a\x1d\x9d\x89\xe9\xe2V4\xf7\x9b;\xedp^\xe3J<\xad\x16\xcf\x9b\xf9j\xb9=k\xa6\x84\x9c\xe8dv\xc5\xec[]}\x85/\xd2\xc0\x97\x83\xc5\xe3}\x85_\x14|\x99\xae\xe7\xf5rS\xe5\xe9\x15\xee\xfb\xf8\xbcif\x1f\xaf\xd6\x0f\xcf\x8bJ\xdc\xad\x9e\x97\x05\xf1\xd5\xbf\xc4a\xd0\xe2\\\x191UQ\x1c\xae\x8cx\xf3c<:<:=\x85%\x83\x92\xc1\x08\xad&Z\r\xfcM\xb2\xf9?\x1e]\x1f\xcdf"j\x04!\xb5\xdd\xfe\x83\xff\xc6\xa3\xd3\x83\xab+\xb1\xa7\xc6\xa3\xcb\x8fggp\xcf\xed}\xd8\xdd\xfb\xb8\x0b\x17;\xd7\xed \x8c\xe0\xd7<\xb8w]\x9e\xdc\xc9\xe3\xf00\x0f\xee\\\xef\xc2\xe0\xce\xc7\xce3\xd7\xbb\xb4fg\x8b\xeb]Z\x93\xb6\xc8\x8f\xd1\x82\xb4\xda\xc7\xdd\xbc =\xd3\xa2j\x16\xecl\xd1\x02\xdb\xed\x0efT\xcd\x9a0x|p(\x0e\xc5\x898\x17S\xb0e6\xe5\x1f\xe7\xef\xae\xd06/\xff\x8fG\xef.\xa7\xb3l"\x97}\'\x0e\x95\x17\x87\xf2\xe0`<\x12`\xac\xc9\xe5D\xe8\xd6r\xefO\x0f\xce\x85Pp\xf5\xfb\xf4\xfc\x8d\xf8\xc7\xc9x\xb4\x98?m\x84\x1d\x8f\xce\xa6\xb3\xa3l\xd4\xc3\xe9\xf9\xf1xt\xf7P=\n-\x1c\x04Lu\xb3\xa9\x84\xd3\x8d\xef\xff\xbdZ\xd4\xdf\xf5\xa4\xfe\xbeYWO\xbf\xb5c\'_\x17\x97\xeb\x1b\xf1\xcb?\'\x7f\xfd\xf58\xb9\xff\xba\xf8\x85\xee\xbc\xdez\x1c\x00\xfd\xf7\xed\xc9\x15\xc6>\x04\xa0\xc4\xcfxt\xfc\xe7\xc1L4\x1f9Q\x10\x0f\x10\xf5o>\xc2A\x84o\xc6\x82u\xd1\xa7vR\xf7\xdaYe\x14^+91\xf8i\xc6\xa5\xb7:t/\xf7\xc7#!x\x8b\xeem\t\xab\xbd\xbc\xdck/\xd1\x12R\x0b\xe1Z\x0c\xca\x04\xd5\xeek\xbc\xf5\xb1\x1d7V)\x133\x065\xc9\x07j\x97\xb3I)\xba\x8cZ\xf71\xd8@\xbbY\xe3\x08\x03\x1c\x89F\xbd\x8b\xe3\xd1TJ8\x94mn\xfbhb\x8a\xed\xbe\xc1&\xdf\x9e\xc2j\xeb\xd5\x10\x06\x17,a\xf0\x126\xd9\xc6\xa0<\x9dXYS\x0eo#\xc3\t>c\xb0\x8c!\xc8\xe0R\xbb\xa8\x86\xe5\xbd\';\xf8\xd4\xf8e\x0b\x83\x81\xe7\xc9\x0e\x1eV\xde\xc2`\xa3\xa2\'\xa5%\x03\xc3e\xb1\x83\x96)cp\x05\x83J6\xb5&\xb3NG\xd9\xda\xc1\xe8\xe8\xd4\x10\x86\xa0#\xc7\x03F\xccK\x0cJ\x9a\xc8\xbe\x08I\xf2\xc6\xda\x91u\x12\xe6\x19`\xf0\x05\x83\r)(:{T\x04]{XC\x0f`\xf0\xb0\x1e\xb9\xc5\x84\x9e\x1d|\x94\x9a\x0fo\xdaM\xa4\xf2Q3\x06\xcc\xdbs)a\xa36\xce\xbd\x8e^\xb7\x8f\x1a\x97\xb4kW0\xca\xb96/\xb60\x18\xcb\xbe\x88}_\xb8X\x92Ar\xf4\xaa\xe0J\x8aH\x951\xfc\xce\x18BJ&RLz\xc8,\xc5\xd7Z\xba\xc1\x98\xe4\xd3Ee\xfd6\x86\xe0\x9djOl\xb5$\x0c\xe0!\x8e\xd4\x8c\xe1P\xcaCX\xba\xb9\xed\x92wd=\x0bf\x96ml\xe8\x08\x07\xf2CvP\x86\x8e\xe4\xbc5=_\x80\xf9\xe8\xf0\xceE\x8a\x07\xe9(M\x15\x00\xca\x18\xde0\x86\xa0\xbcL\xa9\xf8\x82\xb8\xc8\x06\x8a\xcf\xed\x98\xf4\xc1\xb3/\xa2\xed\xd9\xa1D\x9f\x0c\x92\x03\xd1r2\xc9\x98\\\xc6p\xcc\x18\xa2\x86i\x860\xc4\xa4[\xbfX\x05\xcf\x0e\xf9\x02\x82\x80|\xe1\xb4\xde\xb6\x832\x9a9\xca\xc0\xce\x85\xae\xd8$\xda\xc8\x8c\xe1-c\xf0!\xa6@\xfbF\'S\xeb\x17P\x1bR\x0f\xe5f2\xae\x93\x17};\xa4\xc0y\xe19\x1e\x00\xacb8\xc1f\x0c\'\x05C\xd4\xdern&`\xee6N\x0c\x1ci(7\xa3\xf1\x8a\xf7\x93\xfd\xdc\x0c\x81\xb3\xd0p\xe4\x803\xc8xZ\xa9\xc6\x0e\xa7\x9d\x98L@\x8et\xf6\x00\xb1L\x1c\x15\x94\x1e\x8a\x07\xa8Il\x070l\x8f\'u\xf6l\x13\x88\x9e\x0f\xaf4\xc5\x83\xd2Rg\x0c\xe7%&c\xa1T\xb0\x831\x94#!\x9a\x867zyQ0h\xd3\xf3ElN\xbc\xd7\x10\x13\xc5\x03\xb8\xa2\xc0I1c\x98\x96\x98\x94`[\xaa\x11\xd18\xe2L\xed\x9cv\x83y\x11,s5\xd4\xbbm\x0c\xc9\xe6\x13\xe7\xdd\x8c\xa745\xda0\x1c\xd7\xe6\xe6E\x89\x07\x0b\xe4K\x9c\xe0\xa2\xa5\xdc\x04\x8e\nf\xb0fY&B\x9f\xfa\xbepP\xfe\xc9\xea*q\xe9\xe8D*\x94\xf7\x8c\xe1\xb2\xd8\xc1:I\xbcd\x82\x81\xb0\'\xae\x86\xc2<\xe4\x0bH\x86b\x07\xd9\xd30\xc9\x04\xb2\x83\n\\\xddZ\xda\xcev\x00we\x0c\x7f\x14\x0c\xb0\xaf\xa5\xba\x99 \xcc\xc8/\xc0\xc3\x831\x99\xb4f\xaeN\xb1W7U\xd2,\x1a\xacL\xbc\xb1\xe7K\x9fB\xc6\xf0\'cH@\xd6\x14\x03\x16\xa8\xcd)\xaeY!\x0eq5\xe8\x83\xd6T*\x82\x89\xb70@\xd2\xb0p\xf1\xa0@\xb8\x921?@I\xf2\x19\xc3\x87b\x07\xc0\x1d,i\'\x93"\xe5&h\x037\x14\x0f\xc0&D\xfd@-=;XUb\xd2)N\x11\x00\xc1vp\x88\xa1\xa1`\xaa\x17Pf\xa8^\x1b\x90Q\xed\x06.:k\x07j\xb7\x92\x9a\xca\xac\x84\xf4\xedk\xb9\x10\xe9\xc4\n44\xc7\xa4\xa13h f\xc0\xe0\xbb\x18\x80\xec\x12k\'m\xa9^@\xe90\xda\x0fa\xf0\xf4\x08\xd8\xc1\xc9~<\xb0\xe7\x9dq\xa4\xa3\x80\xf9\x99\xa3\x8c\xc5\x9a\x15:\x18\xbc\x87\xe3H\xda\xd7J\xe2Tp\xcb\xa0\xa6U^%N\x91\x04\x15w\x0b\x83O.2\x85\xc5T\x14?\xe7&(X\xc0\x10\xbb\x18\xa0\x98\x92\xc6q^A,\xb7\x18\x943C\xda\x1e\x86K\xbd@\x81\xb0]7U`\xe9o87\xb1\xf80kD\xac\x17\xa9\x8bA+^\x1ft\xb2!q\x80\x01\x1e\x87jV\x88\x91\xed\x00\xb1\xd1\xe3j\xcb4\n\xf1I&\x01E\xc5j\xdbx\xf4E\xfeN\x18Rb\xd9\xe7\xacsD\xaf\xa0\xf3e\x8e\xe5m;@eu\xcc\x89\xaa\xcf\x0f\x8d\xdcl*C\xe9\x86\xc0\x03\x14\xa9:!O*]0$Po\x9e\xeb\xb5\x8b\xd4\x8b\x80M\xc3\xa0\x86I\x9e\xf4$F\x97\xee\xf9\xc2\x85\xd2I\xb0\xf2\x04\x01\xa18R5\xe6EN[\xe2\x07@\xce\xfcl\xa0\xd9\xa0\xbc\x80\xac\xd0C}\x16\x14\xc3P\xb4c\xea\xf9\xc2k\xd2\x0fZw[.\x96\xb7*k\xda\\\'\x9b\xdcG\xffX\xed\xa9\xc7\x01\xe5\xc3:*J7\x10\x0f\x1a\xf4\x01_\x1a\xb7\xed\x0bP\x93\x86}!U\xd102\x96\xda\x9d\xe3!\x14;\x00\x81E\xd9\x9a\x0c\xaa*\xe7\x88Fhi(\x1e\x02\xe7\x85\x87^\xa0_\xbb\r\x07b\xe4\x14)\xb5\x10 d\r\xa3:y\xe14\xb0\n\xd5\x08p\x95\xe2\xda\x91\xd2\x10G\x81?=k\x98\xe4z\xda\xde\x86\xc0AP:Si\n?\xf8\x88\x1aFw1\x18\x88\xff\xc4Z\x0e\x94>il\x1b\xd4P\x9f\x05q\xc8\x95\x08B\xa9\xa7\x1f\xb0\xef!\x0c\x86kw,\xd2\x12\x94\t`0\x1d\x0c\xa0HR*\x1a&9\xc2\x00%\xdd\xa6Amo\x8a\x9e4~\xa0\xf7g6\x92\x1d\xe1Rz\x7f\x13\x90\xa3l\x17\x03T\xc7H\xfc\x9cT\xe4\xf8D\xc63C\x18<\xc9\r\xe4\xc9\x9e\x86\t\x1d;8~S\xa14\xd3\x15f\x0e\xfa\xe2\xe0\xa0`\xf0\x965/\x84C`M\x0bTd\xfc`\x9f\xc5\x129\x98~nB\xf7P\xf8\x81\xd1\x82\xbce\xf6\x84\x8e\x1ec\xb2\x8b\x01Z:\x8aY\xd0\xb1\x96\x84\x1a,\xaf\x86x\x12\x1d^*Q\xaffAUU\xa5\xdfL\x9a\xe1$~-du\xd6\xb4\x1d\x0c\tz+\xd2\xf6NE\xae8\xe8\x175\xc4\xd5\xda\xd2\xab\x1ae\xa4\xec\xd7,_2\xc0z~\x07"\xb5,](p\xf54oC\xda\t\xd8\x99ra\xf8\xfa\xe5{9\xd0\xbaEr\xe2\xe5K\x0ct;\xb3rdb\xda\xba\x04\x0c\xba\x83\xc1C\xebE\x82\xc0\x82\xaf-s\xa6l\xf3e\x8b\'\xa1\xcf"\x93\x80\x86\xde\xae\x17\x10{\x96v#C6\xdd\x97";\x1a\xd4\xf6\'\xff9=\xc6\xd7\xa6\xa2y\xd1\xf9\xb3\xd7\xf33\xe0\xe1\x86\xfa\x80?\xeeVk\\\xc3@\xfb%\x8eW\xe27a\x9f\xe6_~=^\xbd\x12\xa2Z\xde6\x02\x0b\xe0\xe3c\xd5b\x91\x1f\x85\x8a#n\xabM\xd5\xee\x82\x93\x93x\xac\xd6\xd5C\xbd\xa9\xd7Ob]\xdf\xcd\x97\xf5\xadx~\x9a/\xbf\xe4#@\x9d\x00\x1c\x9bu5_n\x9e2\xbe\xa3\xf37B\xb4\x87,\xaf_\xe9\x05,\x07!^\xe3\xaf\r\xb8\xd1\xc9\xfc\xcb=,"n\xe7ww\xf5\xba^\xde\xd4\xe2\x11\x7f\'\x80\xba\xa4S\xda\x15\xe2\xb6\xae\x1f\xf1\x81\xfb\xd5\xa2\x16{\x1e\xbb<\x18U{p\xa0\x87J,\xea\xbf\xebE\xf6\xa8\x84\x92r\xc1t\x8eU\x04\xa3l\xfbo\x89\x12\xf4qS\xff\xf0\xc5\xc2\x85.3c\x8c\xa6\xf11\xfa\x07s\r\xabQ\xf1-\xcd\xc4\xcc\x80\x99\xa6\xccLYKa\x96`\xcd\xc2.\xd4\xffl&\xa2\xb5\x1d\xb4\x013;\xf7\xa4\xa1\xc9{\xec\xc1\xfbha&\x84\xc2\x85+3\x83F=\x9f\xdf\xc2\x98\xa6\xd3DN\x1b\xdc\x13"\xe5\x82Ey~ 6\xfdYj-\x84\xdf\x07\xf7\xc4\x99\xa1\x836\xbf\xd5\xc6*\xacR\x83\x165\xc3\xd0\x9e\xd8\x08\\\xc42\x13$uj4(F9\xd6\\\xec\xca\x06g\xa2mS\x99\xd9\xf4\x8dxN\xa8\xf69\xebP\xa3\r\xce\x0c\x18\t\xb2x%w\xcb0#\xf7\xf38\x13+\xcb\xd0\xcc\x90\x7f\x04\x13\x02\x03\xf3\xea\xbe\x86\x14\x83\x0cyh~\x98\xfa\\/V\xdf\xc4\xb7\xeaIT\xb7\xb7\xcd\xcfg\xd3\xfc\x8bC;\x81\xe6\xe5<\xec\xa4\xe1@\x0eb\nne\xa0\xc2\xf7mm\xfe5\xeb,_W?O?\xbc\xf9"\xf7\xc4\xff\xcb%\x0c\xf1\xdd\x81D\xa2ygu\xb5\x14\x97\xf7\xf3\xbbM#Xw\xc5Y\xf5\xbd\x1dh\xb4s>$=\xbe\xb3\xb3#\xae\xaa\xcf\xcf\x8bj-N\xe7O\x1b\x04\xb4\xba\x13\xb3\x8c\xf0\xa1^n\xc4\xbb\x8e\xdd\xe0\xe9b\x9aOx\xd6\xfd\xf6\xf0\x9d\xe1/\x1b6\x1a\x8d~\x9b}\x823\xe7a\xed-c};\x9d\x1e\xc3 \xb2\x83\xa5\xb1\x8c\xf4\xd3\x03`\xdeo\xf1n\xdd\xc1\xf3\xed7g\xe3M\xeb\xbbE}\x83\x08\x9fZP\xd9\x05C\xb738t#\xdd|_\xdc\xb2\x8f\xae`\xfb\xa3e\xf7_\xda\xf6=:`\xbfe\x99f\xe8xQ\xdd|\xcdx\x8c\xfd\xd5\xbc"\xd3\xfe\x0fQ\xd1\x83^'
p290
sg22
g23
sg259
Nsg260
Nsg261
VShelXL
p291
sg263
Nsg264
S'2e564ea949568893bf823984b31e28a0'
p292
sg266
I25
sg267
VLeast Squares
p293
sg269
F0.098900000000000002
sbag1
(g12
g3
NtRp294
(dp295
g15
I00
sg16
I28
sg17
S'1cba534be77f73255f22d1deaaad6284'
p296
sg18
(lp297
I28
asg20
S'x\xda}Yio\x1b9\x12\xfd.@\xff\x81\x18\xec\x02\x13\xf8\x08\x8b7\x17\xeb\x01<\x8a\x1d\x07k[\xf11\xb3\x891@\xd0\xb1\xdb\xb1\x11Y2dy\x92\xfc\xfb-\x92]\xd5\xed\xee\xce:\x01D\xb1y<\x16\xab^\xbdjM\'\x02\xff\xaeW\xfa\xe6\xc7\xee\xba~\x12\xd7\xeb\xba\xda\xd47\xe2\xf3\x0fqqtp\xfc\xe1xGI0\xaf\xfdt2\x9d\\\xbe\xbb<\x16\x8f\x9f\xaa<\xf0~)\xde\xab_\xe1\x95\x9eN\xce\x0fN\xc4|q#\xca\xf3\xf2\xa4\xe9\xcek\\\x8a\xa7\xd5\xe2ys\xbfZ\xf6g\x9d\x83\x90\xbb*\xeamq\xfe\xad\xae\xbe\xe2\x17\xa9\xf1\xcb\xfe\xe2\xf1\xaeJ_\x00\xbf\xcc\xd7\xf7\xf5rS\xe5\xe9U\xda\xf7\xf1ySf\x1f\xae\xd6\x0f\xcf\x8bJ\xdc\xae\x9e\x97-\xe2\xcb\x7f\x89\x99W\xe2\x14\xb4\x98C\x10\xb3\x95\x16o~L\'\xb3\x83\xe3c\\\xd2\x83\xf4Z(\xd8U0\xf2\x19e\xf9?\x9d\\\x1d\x9c\x9f\x8b\xa0\x12\x08\xa9L\xff#\xfd\x9bN\x8e\xf7//\xc5\x0eL\'\x17\x1fON\xf0\x99\xdd\xf9\xb0\xbd\xf3q\x1b\x1b[WM\'\xf6\xa4\xaf\xb9s\xe7\xaa\x1d\xb9\x95\xfbq0wn]mc\xe7\xd6\xc7\xce\x98\xabmZ\xb3\xb3\xc5\xd56\xadI[\xe4a\xb4 \xad\xf6q;/Hc\x1aTe\xc1\xce\x16\r\xb0\xedngFU\xd6\xc4\xce\xc3\xfd\x99\x98\x89#q*\xe6h\xcbl\xca?N\xdf]&\xdb\xbc\xfc?\x9d\xbc\xbb\x98\x9fg\x13\xd9|wb\x06N\xcc\xe4\xfe\xfet"\xd0X\xbb\x17\xbbB5\x96{\x7f\xbc\x7f*\x04`\xeb\xf7\xf9\xe9\x1b\xf1\x8f\xa3\xe9dq\xff\xb4\x11f:9\x99\x9f\x1fd\xa3\xce\xe6\xa7\x87\xd3\xc9\xedC\xf5(\x94\xb0\xe80\xd5\xf5\xa6\x12V\x95\xbb\xff\xf7jQ\x7fW\xbb\xf5\xf7\xcd\xbaz\xfa\xad\xe9;\xfa\xba\xb8X_\x8b_\xfe\xb9\xfb\xd7_\x8f\xbbw_\x17\xbf\xd0\x93\xd7\xbd\xe1\x08\xe8\xbfo\x8f.\x93\xef\xa3\x03\xca\xf47\x9d\x1c\xfe\xb9\x7f.\xca\x9f\xdc\x05\xf4\x07\xf4\xfa7\x1f\xf1 \xc2\x95>olp\xb1\x99\xd4m[\x03\x1aR\x1b\xe4\xaeN\x7f\xa5_:\xa3|\xb7\xb97\x9d\x08\xc1[t\x1fK\x1bz\xcd\x9d\xa6\x99,!\x95\x10\xb6\xc1\x00\xdaC\xb3\xafv\xc6\x85\xa6_\x1b\x00\x1d2\x06\xd8\xcd\x07j\x963\x11\x80\x9aA\xe9!\x06\xc3\xbb\x19m\t\x03\x1e\x89z\x9d\r\xd3\xc9\\J<\x94)\x8f]\xd0!\xd2\xbe\xdeD\x17J\xdb(\xe3\x94\x1e\xc1`\xbd\x8e\xb4\x9f\xd4f\x80\x01\x9cmv\x83\x82\xa1\x1c\xdeJ\x86\xe3}\xc6`\x18\x83\x97\xde\xc6\xe6\xb9\xf2\x06\x9c!;\xb8\x88\xe1?\xc4\xa0\xbdc\x9383\xb8\x0b\x13\x80w3\xaam\xb6vP\xb2\xd8\xc1\xb6\x18 \x9a\xd0\x1c\xccX\x15d\xe3\'Z\x05[n\xb6\x87\xc1\xab\xc0v\x00\x15{\x18@\xea\xa8h7\x1f5o\xac\x08\x03\xc4`2\x06\xd7b0\x9e\xed\xaf\xf1\x10\xd0\xb8\x91r\xb8\x86\x1c\xc1\xe0$\x9f\xce\xea \x07w\xe1c\xe4\xc3\xb3?\x80\xf3-\x06\xc0\x18<\x95\x12\x875~\xeeTp\xec\x936*\xdb\xf4k\xb0V\xd91\x0cxKlw\x13\xfa\x18l\x08\xec\x88y\x9f\x82\xc1[\xee\xb5\x122\x86\xdf\x19\x03\xc2\xd6\x81\xec\xef0\xb2\x14\xb7\x15\xc8q\x9flL(\x03z]\x1f\x83w\xd9\xfb\xd2\x89\xd1\x1d(\x82d\xd9#\xdb\xc1J\x8b\xb1)\xe5\x0c\x97.\x8fmt\x86\xacg\xf0\xdad\x83W\x85\x10\xdc\x98?80\xb4\xb2uC\x0c\xce\x9a@\x87\xb7\x8e\xe0\xe0\xe9\x89*\x00\x9d#cx\xc3\x18<8\x19}{\x17\x14x\x06}\xaf\x1c\xa3\xef\x93\xce\x07\xbe\x0b<]\xdf\x0e\n\x02\xfb\xa4\xf4\x1c\xa6\x1cL\x12\xa9 c8d\x0cA\xe14I\x18B\xa4\xb6\x01\x1c\x1b\xc78*\x18\xa2L\xab\x06\x1c\x05Z1?\xa0K\xb1\x1d\x8c\xe1hQ\xba\xd8\xe1-c\xc0Sa\xb04\xfb\x06+\x89^Qm\xc8\x1cO}\x0cQ\xb3\xb1\xadvq`\x87\xe8\xf9\xc4\x96\xc8\x0f\xefXE\x86\xe3!c8j1\x04\xe5\x0c\xf3slr\x04\xfa\x89\xc6\xa6\x1b\xc1\x10\xd0[y?\xa4\xedAl:\xba\x0b\xd0\x9aFb\x9bBD\x01\x94\xbb8\xee\xf8d4\xcc\t1\x11%q\x94\x075\x86\x01s\x12\xfbd\xea\xed\xf3\xa4R\xc0\x8e\xe8\xb8\t\x8a=U5>y\xda\xfad\x90\x8c\x01\xed\xa0\x15\xfbd\xd0\xa3w\x81\t!\xb2?\xe8\x81\x1d0^\xd9\x0e\xce\x93O\xe2@\xced\x10]\xc60o}Rj\x07t\x17A[\xe2L\x95(j\xcc\x0e\xde3G\xb9`\x06\x18b\'QiG\x01\xa9\x15\xf7*+}\xc6p\xd6\xfa\x03F\x8d\xd2\xb4o0F2Gy3\x967\xd1%Y?\x848\xc8Y\xd6\xb0O\x02D\x86\x13\xbdf\xf6t\xc5\x0e\x17\xad\x1d\x8c\x95\x9c\xa7\xbc\x96\x9c\xc71\xfb\xb8Q\x9e\xd4\xcc\x0f\x0e\xefq`\x87\x0e#\x96\x9c\xd5\xd06\xa5/L\x9b&c\xf8\xa3\xc5\x80\xfbR\x8e0\x11\xdd\x8c|\x03iE\x8dqTT\xe42\xc86a\xc0\x0fP\x18\xa6\xdc\x05\xdb\x01I\x88\x90)\xdfp\xf5\x9f\x8c\x01\x89\x88\x89\xcf \xb5i\xc59\xcb\x871\xfd\x80\xa9\xb5\xc1\x00\x01}\xbc\x87Ay\xa5hc\xe7\x95\xe5L\xc6\x1c\x85B+f\x0c\x1fZ;D\xd5b@\xa6\xa6\xc0CzPr\xcc\'\x9d\x01Ep0\xc1\xf7\xed\x80A\xd6*G\x16.\x98:8D0\x19"\x86\x92\x92)_Hg\xc8\xfe\xc8J\xe4Q6X3\xe6\x93 \x15\'g\x0c\xdf\xa1\x96\xf3\x81c\x13\x14\x13t4\xccQH\xcc\x88\xc1u1\xf8(\x03i\x18T;\x14#\x98:\x1a\x9a\xebcp\xa0\xd9\x0e\xc8\xb0\x03\x7f\xb0tb\xab\rq\x94\x8a\xc0\x1c\xa5\x93\xb6\x9f\xf9\x0e\x06\xe70\xe2\x03\xedk$%f\xbc\x16\xa7Ft58`-\x87\x1c\xdb\xd70H`mj\xc7\xcc\xdb^ a\x90>\xd5?\xb3\xd0\xc5\x80\xc9\x94s\x84\x03I\xf7\xa2\xc06\x82\xa9\x87\x01c\x93\xfc\xc1\xa7\x0b\xef\xe7M\xb0$q\x8c\x0e\x04G\x03W\x1d\xa9\xc8A\x0c\xb1\x8bA\xc9Ha\x8c:\x99\x83\x1f\x1d\\\x8f\xc6\x05\xde\xb7\xe7|\xa1\x06\xfa\x013;a@\xff\xe4\xbc\xc9\x1c\x94\xd83a\xc8\x1a\x8d0\xc4(I\xbfYc-\xc5\x05\xea|t\xa4\x11;`\xe5\xc3\xb9\xdb\xc0 .\x00\xb7\xe0\xcc\xd0VC2p\xd5\xa1b\xf2\xc9\x1c\\\xc4\x0f\xa8\xde\xa2\xa3|m\x83\xa2\xfa\x02clT\xcbEGe\x1fh\xe3\x87\x1a\xc6\xba\xb6\x92\xd0mac,{j\xaamg`Z\x0cH9\x9a0`lFC6AA4Z\xeba5hY;\xdaA\xee\x0e\x8e+\td\xabV\xcb\xb5R\x02sG\xc2\xe0\x08CZ^\x1b\x12g\x06E(\xd9A\xc5\x00v\x84\x1fP\x1e\xd0]\xa0\x92\x93}\x1d\x85\xd1\x1d\x1d\xeb\x07h5\x8c\x0cm\xeeN\\\x9ds9\xc5\x02\xd6\x9b4\xd4\xa2\x04\xb7\x8ab\xd3(7\x16\x17X*p\x9d\x85\x86\x18\xe6n&h\xac\\\x08\x83\x96\x81\x82\tC;i9\xe8\xc4\x85U\xa8)(W\xa2\x82!7B\x8f\x8c*\x8e\xe6M\x96\xe9\xa8\x17\x07<i|\x9b\xa5=\x87)\n\x08\xc2 ]L\xfe\xa0\xba\x18\xb4\xe9\xe8\xd8\xa4\xf4Ic\xa3\xf6\x1c\xd3\x0fX\x94\xb2\xaeN*\xb1\xaf\x1f\xc0\xf0n\xbe\xad\xfd\x83\xee\xc4f\xd2\x0f\xba\x83\xc1\x04\x8cN\xc3\x1a&Z\xb6\t\xee\x06\xa3\xda\x9e\xa5!\xde\x9d\x1f\xa9\xfd\x99\x1f$\xb3\x19\xaa\xe9\xf8\x12\x83\xe9b\x00\x9bT@c\x07\x08\x14x\xe9-\xcch\xcd\x8bD\x06\xcc\x93N\r\xb4=X.\xf00\xeb\xb1\x90m\xef"d\x0cj\x7f\xbf\xc5\x80K\xb2f\xc0\xcb \x96C\xc6\xb4F\x8e\xd6Y\x9a\xec\x80\xb6\x0eC\x7f`&\xc0\x18c\x0c.\xb6p\\\xca\x17\xd0\xc5\x80\x89%\xf0;(t\x82\xb6\x06\x870Vw[\xe0\x1a\xc7\xa58\xec\xdf\x85\x02.\xb6md)\xa1ZY\x87\xa5p\xd20\x1d\x0c\x11k+\xceY\xa8\x8c\xe8\x9d\r\xde\x8b\xb7#v\x00eH-\x83F\xc3\x0ex\xd2u^\xbe\xb4\xf5\x85\xecV\xa1\x18\x17\xf3\xbc%\xd7w&\x90q\xc7\xdb/\xdf\xcb\xa1\xd6U\xae\xdb|\x89\x81\x1egV.\xafCF\x9a\x88Au08\x00\xae\xbb\x8dG\xa2\xa5\x9a\xd7"A\x8c\xc4\x05\xaa\x1c\x92\xde\x10\xb5\xebs\x14\xb2(\x17\xbah\xd5\xc8\xd5\x97f;\xea\x88y\xf3\xe8?\xc7\x87\xe9\xb5\xa9(/:\x7f\xf6z\xfe\x1c\xeb\x97B}\xe8/\xb7\xabuZ\x03\xb3T\x10\x87+\xf1\x9b0O\xf7_~=\\\xbd\x12\xa2Z\xde\x14\x81\x85r#\r\xab\x16\x8b<\x143\x8e\xb8\xa96U\xb3K\x9a\x1c\xc5c\xb5\xae\x1e\xeaM\xbd~\x12\xeb\xfa\xf6~Y\xdf\x88\xe7\xa7\xfb\xe5\x97|\x04\xcc\xa5\x88c\xb3\xae\xee\x97\x9b\xa7\x8c\xef\xe0\xf4\x8d\x10\xcd!\xdb\xd7\xaf\xf4\x02\x96\x9d0\xb5\xd3\xaf\ri\xa3\xa3\xfb/w\xb8\x88\xb8\xb9\xbf\xbd\xad\xd7\xf5\xf2\xba\x16\x8f\xe9w\x02\xccK\xe8;\xdbB\xdc\xd4\xf5c\x1ap\xb7Z\xd4b\xc7\xa5*\x0f{a\x07\x0f\xf4P\x89E\xfdw\xbd\xc87\x9a\xe4\xff\x19\xd3y\xca")\xb6\xfb\x9f\xad\x97\xa4;.\xf9O\xa3\xc3\x9f\xa9vf\x08A\x97;N\xa1\x94b-1`{\xb743E\x06\xce\xd4\xed\xcc\xa8S=\x92\xa2$\x15\xb7\xa9\nM\xa9gtfBk:h\xb32\xcd5i(q?\x8e\x16g\xa2+\x9c\xd9v\xa6W\x89]\xf3[\x18]*\xcd\x94WG\xf7DO9cQ\x9e\x07\x94\xbdbl,\x94\xbe\x8f\xee\x99f\xfa\x0e\xda\xfcV;ea\x88\x05m\xd2Uc{\xa6B\xe0,\xb431\xf4e\xf9LU`\xca\xb9\x89\x97Gg&\xdb\xc6v&\xd6\x8d\xbe\x9c\xb3\x9c\xd7\xfc\xf4V\xd2\x0b\xf53\x16\x9b\x88>\xbf-\xc6\x19F\xcb23\xbd5\x1a\x9b\xe9\xf3\x8f`B$\xc7\xbc\xbc\xab1\xc40B\x1e\xca\x0fS\x9f\xeb\xc5\xea\x9b\xf8V=\x89\xea\xe6\xa6\xfc|6\xcf\xbf84\x13h^\x8e\xc3N\x18\x8e\xc4`\n\xc1^\x04\x02j4\xdb\xc4_Yg\xf9\xba\xfay\xf8\xa5\x87/bO\xfc\xbfXJ.\xbe=\x12H4\xef\xa4\xae\x96\xe2\xe2\xee\xfev#p\xdcI\xf5\x9d\xbe$\x0b\xe5\xf3\xd1\xc8\xad\xad-qY}~^Tkq|\xff\xb4IXV\xb7\xe2<\x83{\xa8\x97\x1b\xf1\xaec2\x1c\xddZ\xe5S:\xe6^s\xeeN\xf7\x97\r\xdb\x8bz\xbf\x9d\x7f\xc2\xe3\xe6ntn\x86\xf9v>?\xc4N\xc0\xc4c\xa8/\x03\xfd\xf4\x80\x90\xf7\n\xdc\xde\x83t\xb2=\xc1\xbd\x08tQ_\'pO\r\x9el\xf8\xb1\xc7\x19W\xba<z\xf8\xbe\xbd\x8c\xbdt\x01l\xf5d\xcf\xbd\x97\x16}\x9f\xcc\xbe\xd7pK\xe9:\\T\xd7_3Jm~\xd5\xaf\xc8\xaa\xff\x03C*\x81\xc5'
p298
sg22
g23
sg259
Nsg260
Nsg261
VShelXL
p299
sg263
Nsg264
S'2e564ea949568893bf823984b31e28a0'
p300
sg266
I26
sg267
VLeast Squares
p301
sg269
F0.098900000000000002
sbag1
(g12
g3
NtRp302
(dp303
g15
I00
sg16
I29
sg17
S'b84b75b6caaa2f9d79cf07da5fa21e22'
p304
sg18
(lp305
I29
asg20
S'x\xda}YmO\x1bI\x12\xfen\xc9\xff\xa1\xb5\xba\x936\x02\x9c\xae~\xef\xd3\xb1\x12K D\x078\xbc$\x97\xa0\x95\xa2\t\x0c\xc1\x8a\xb1\x911\x97\xe4\xdf_u\xcfT\xf5\xe0\x19\xd6\x89\xc4\xb8gz\xfa\xe9\xaa\xa7\x9e\xaaj\x8fG\x02?\xd7K}\xf3k\xb2\xaa\x1f\xc5\xf5\xaa\xae\xd6\xf5\x8d\xf8\xfaK\\\x1c\x1d\x1c\x7f:\xdeQ\x12\xcck?\x1e\x8dG\x97\xef.\x8f\xc5\xc3\x97*?8[\x88\xf7\xeawx\xa5\xc7\xa3\xf3\x83\x131\x9d\xdf\x88\xe6~s\xa7\x1d\xce\xef\xb8\x14\x8f\xcb\xf9\xd3z\xb6\\l\xce:\x07!\'*\xeamq\xfe\xa3\xae\xbe\xe3\x17\xa9\xf1\xcb\xde\xfc\xe1\xaeJ_\x00\xbfLW\xb3z\xb1\xae\xf2\xf4*\xad\xfb\xf0\xb4nf\x1f.W\xf7O\xf3J\xdc.\x9f\x16\x05\xf1\xe5\xbf\xc4\xbeW\xe2\x14\xb4\x98B\x10\xfbK-\xde\xfc\x1a\x8f\xf6\x0f\x8e\x8f\xf1\x95\x1e\xa4\xd7B\xc1D\xc1\xc0\xdf(\x9b\xff\xe3\xd1\xd5\xc1\xf9\xb9\x08*\x81\x90\xcal\xfeI\xff\xc6\xa3\xe3\xbd\xcbK\xb1\x03\xe3\xd1\xc5\xe7\x93\x13\xbcgw>m\xef|\xde\xc6\x8b\xad\xabv\x10G\xd2\xd7<\xb8sU\x9e\xdc\xca\xe3\xf80\x0fn]m\xe3\xe0\xd6\xe7\xce3W\xdb\xf4\xce\xce\x12W\xdb\xf4NZ"?F/\xa4\xb7}\xde\xce/\xa4gZT\xcd\x0b;K\xb4\xc0\xb6\xbb\x83\x19U\xf3N\x1c<\xdc\xdb\x17\xfb\xe2H\x9c\x8a)\xda2\x9b\xf2\xc3\xe9\xbb\xcbd\x9b\xe7\xff\xc7\xa37\x07\xc7\x1f\xc4>8\xb1/\xe5G1Uh\xff\xf1\xe8\xdd\xc5\xf4<\xdb\xcdf\x87\xb6\xf7\xf7\xf6\xc6#\x81\x16\x9c\\L\x84j\xcd\xf9\xfex\xefT\x08\xc0\xab?\xa7\xa7o\xc4?\x8e\xc6\xa3\xf9\xecq-\xccxt2=?\xc8\x96\xde\x9f\x9e\x1e\x8eG\xb7\xf7\xd5\x83P\xc2"\x8b\xaa\xebu%\xacj\x08\xf1\xef\xe5\xbc\xfe\xa9&\xf5\xcf\xf5\xaaz\xfc\xa3\x1d;\xfa>\xbfX]\x8b\xdf\xfe9\xf9\xeb\xaf\x87\xc9\xdd\xf7\xf9ot\xe7\xf5\xc6\xe3\x08\xe8\xbfo\x8f.S@ +e\xfa\x8cG\x87\x1f\xf7\xceE\xf3\x91\x13@\x92\xe0\xd8\x9b\xcf\xb8\x11\xe1\x9a1ol\xf0\xa6\x9d\xd4\xbd\xb6\x06T~\x06\xe4D\xa7O3.\x9dQ\xae{\xb9;\x1e\t\xc1KtoK\x1b\xe2\xf3\xcb\x9d\xf62YB*!l\x8b\x01\xb4\x07\xdf\\kg\\l\xd7\xd2\x06\xc0@\xc6\x00\x93\xbc\xa1\xf6u&\x02_\x06\r}\x0c\x1ah5\xa3\x18\x832\x9eF\x9dE\x0cS)q\xa1v\xbf.\xe8([\xe4\xda\x9b\x18\xda\x05\x0c\x1a\xc5\xc6\x01\x0c\xd6\x93\xa9\xa4\x8dF\xf50\xe0\x9e\xda\xd5\xc0h\xcb\x9b\xb7\x96\xe0h\xe92\x06\xc3\x18\xbc\xf4\xd6\xb6{W\xde\x80\x8dd\x07/\x1bl\x1b\x18\xb4\xb7\x84\xc18\xdd\xf3\x85\t*\xd0jFK\xbe\xcc\xc03\x1c\x05:c\xb0\x05\x03DK\xb3\x8cU\x9e\xcc\xa7Up\x83v\xc0\'\x14\xedY\xa1A\x9fc\x00\xa9\\\xa0\xd5\x82R\xbc\xb0\'\x93(i\x1b;\xb8\x82\xc1\xf8\xd8\xf8=\xed=\x80\x0c\xc4\xc9\x18\xbd\x1a\xf2Ed\xd2Y\x1d\xfb\xbe\xf0\xc4\xa8d\x07\xb2\x18xI\x9c\x84\x98b\xe5T\xa6\x81\xf6I\xa7\x82\r\xed\xc64\xbe\x9f\xed\x00\xd6H?\x80\xc1i\xe5\x8b\xdd{\xbe@\x8e\xb0\x1d@\x02c\xd0\x1c-&\xda\x8c\xe1O\xc6\xe0c4\x8608\xa7\xbc\xe3k\xdd\xf8\xa8\xc7IC\x0e\x0f\xe06}!}\x13Y\t\x83Q\x01x\xe1\x1cL\rS\x03\xda\x01\xf5o\x1f_\xdd\xdc\xb6\xd1Yh\xf7n\x90/t\xadB\x88f\xd0\x0e \xc9\x0e\xd6\xf9\x1e\x06gYI\xc0yb\x0e~\x98\xa9!\xe8\x8c\xe1\rc\xf0\xe0$k\x02\xfa\xc2\xb4.4\x1e\xf9i\x878iC\x91\n\xf4\xdc\xa6\x1d@q\x048 \xb7\x80\x05\x8e\xcd(!c8d\x0cA\xe1[\x89\x93(a\x920@\x080\x84\xc1\x04\xc7nQ=\x8d\x02\xad#\x05\x83\x86B\x8dF\xae\x9a\x10\xb1!cx\xcb\x18\x9c\x0f\x91\xf4\xc1\x04\xabH\xaf0\x02\xa3\xd7\x03\x18\xa2\x06W0\x98M;\x04\xc9\x10\xa57t\xa9 h\x86\x13l\xc6pT0\x04\xcc\x0c\xc4I4.\xe1\xb1\x1a\x94\x1e\xc2\x10\xb4b\xb7`H\xf5\xf8\xe0\xa2#\x07h\xc9\x0e\x00\xe7\x18\x8e2\x19\xc3q\x87\x93\xd1\x90\xf0\xa5\x9d;\xe2\x86\xf2rP\xa3\x0c\x87/\xf2\xa1\xaf\x0fFi\x16&LO\x1c\xa6\x9a&\x81\x92M\\\x9c\x16N\x06i\x0c\xe7\xa9\xc8\xfc4>\x18;\x18\x172F\xd6(\xd9\xb3C\x00\x8eM\xf0@$P\xb8#\x86c\x1a;L\x0b\'\xa5v\xa4\xd5:h\x0b\x8at\xd2*\x18\xd4j\x0f\x14f.@\xcf\x0eQ[\xc7\x9egjh\xe0\xf4\x85\xaeo\xecpV\xf8\x80\x0f\x92q\x91\xb1\xc8z\xd6\xa8\x96R\x9b9\xcbX6Ip=;XK*\'\xb1\\\xe1`\x88\x91\xf5\x013F\xc6pQ\xec`L\xa4d\xac1\x1fy\xb2\t\xd066u\xb2d\x017\x90\xbbQa\x98\x93A\xb1\x03\xa4\xa2\x8c\xae\xc8\x17\x1f\n\x06\x8fa\xdc\n\x1f\xd2\xc1\x15\x0cH\x079\x18\x9b\x8e\x14\x18\xc5d3_\x80\x02Y*&\x1f\n\x1f\xf8\xd2\x99F\xa3>2\x86\xe8\x90;\xa4K\t.c\xc0jd\xa8\x8e\xf2\xc1\xb7S\x95N\xf9\xe99\x06\x15\x94o\xe3\x02\x03\xc0\xd9R]\x91\x1d\xbc\x8e.c\xf8T\xec\x80\xa98Z\xaa\x9d\xb4\xe7\x9c\x85,\nC:\xe9p#\x1c\x03\xb0\x89\x01\r]8\xe9-\x87\x88\xe6zR\x99\x8c\xa1y5\xe5\x8bNl\xe2\xe6I\xda\x10\x80\t\x03\x1a\x85E\n\xc9\xb9\xc4\xca\xc3\xf4\xeb\x07\xc7\x0bc\x06dN2\x89\x14f\x14\xc4\xe0\xba\x18P\xab#\xed]\xa142\x86\x88\x05\xee \x06]\xec\x10\xfd\xa6\x1d H\xd2(\x0cn\xc3\x01i\x15GK\xaa\xa3\xf6}\x07\x83sR\xb3>\x07\xacj}qv\x1c\xa8\x1f\xb0d\xd0E\xaezq\x01X>(\x8e \xaea\\\t&\xcc\xdd\xa9\xb6\x0f]\x0cH_\xdd\xaekQ\x03i-\x05\xa8\x82\x035-`(\x974\xee\xfby\xd3\xb3\x8c\x1a\xaf-k\x14\xf3\t-\x95\xe2"v1(\x19(g\x19g\x18/\xd2[\r\xe6M\x1f\x03\xbd\xd9bf\xeci\xb5\xb2\\\xc0\x19M\xc2\xa4$\x93(\xd5\x96\x88!\xd7U\x84\x01\xf3\x0e\xd5\x93\x16[\n\xae\xa3P%\xdd\x90\x1d\xd0\x9d\xaa\xd4\xb4\xb2\xc7\x07S\xba\x19\xc9Y\xde\x00W\x15Xa\xf8\x84A\x15\x0c\x11km\xe2\x80\xd5\x0e\xbdE\xb1\xe9\x83\x1b\xaa\'#\x97\xe1\xa0\x13c6}a#\x07\x83\xf4\\bkM\x11\x8b\x1bMq\x91\xe9J\xfa\x00i\x1a\xc7f\xa4\x9ce5\xea\xc0\x90/\\\x90\x91K\xec~\xfd\x80]IQ\xe5`\xb9\x90\x95%\xa3\xcb\xa4\xd5\xd9D\x8d\x06\xa6\xdaJK\xca\xd7X\xe5G\x12\xc1\x18\xed\xa0/\x9c\xa5\xfe"\xd5\xac\x9b|\xc0|]\x9aL6*\xe9o\xdbof\x0c\xbe\xd8!\xc5#m\xccJ\x1d\x88\xf4\xa8\x02\x10\xcc\x10\x1fJ\xab\x80\x8dX\x8f\x93\xd1r@\xe2\xba\xe4\x0b\xac\xbd\xb8\x86\t.c\xe8\xc4E\xaa\x12\x94%_hI\xe5\x97I\xe9v\xc8\x17h\x06\xe0~\x06d\xaf\x8e\xf2\x86#\xc0\xab\xd2\xe8\x96.\xd4gN\xaa.\x06m\xa4/\xb5\x1ch\xee\xb9\x8csf\xa8\x96k\x9a\xfb\x06\x0e\xf4\xfa\x0b+9\x9d\xa4\xda\x92\x85\xa9\xc4\xa6N\x87=\xfb\xba\x83\x01\x8b\x96H\x1a\x85=\xa6\x0cl\x13\\b\xb0\x9e\xf4\xb6\xe8\x83\xec\x9f?(\x0eH\xe0\xcd\xa5\xd2\x92\xabm\x9d\xf9`\xba\x18\xb0\xdb\xb7\x84!\xa2\xb3\xa9\x07\xc7\xcc\rC\xf5\x036\xfc\x9c\xb3\x8c\xee\xd50H\xae\xd2Yz\x96+\xe0b\x1c\x0b\xf3T\xdb\xab\xbd\xbd\x82\x013%mL\xa33\x14\xd5\x12\xe9@d\x08\x83w$\'\xe8Y\xa5\xfb|(\xbd?pG\x86\xe1B\xc6C\x8d\xca\x9c\xecbP\x81=\x88\xd9\xcd\x94\x9e+\xb6\xd879Y\x82\xcf\xa5\x83\x96\xde9\x0c{\x1e\xbbH_\x9a+_\xf8\x90\xfb\xcd\x0e\x06T\x7fI5\x8c\xc5n\x88j{\xf4\x8b\x1d:\x8f\xc2\xce\x87 #\x98~\xde\xd4\xb6\x88c\xe7\xf0E\xdaN\x17\x8a9k\x9a_mJ\x7f\xe7\xfe\xf6\xfa\xf9\xb9\x1c\xb6_|\\\x91/\x9fc\xa0\xdb;\xb9\xe4e\x9d\xdc\xb8D\x0c\xaa\x83\x01QY:&@_*:\xa3C\xa7\x988`\x07,\x9b\xa9J\x84\xd8\xc7\x80\xfa\xec\x80\xb5\xdar\x1a\xb7\xc5x\xc6`l\x1e\xfd\xe7\xf80\x1d\x9b\x8a\xe6\xa0\xf3\xa53\xfbs\x8c\xbb6K\x81\xb8]\xae\xd2;4\xb6_\xe2p)\xfe\x10\xe6q\xf6\xed\xf7\xc3\xe5+!\xaa\xc5MS`!W\xd3c\xd5|\x9e\x1f\xc5\x8c#n\xaau\xd5\xae\x92&G\xf1P\xad\xaa\xfbz]\xaf\x1e\xc5\xaa\xbe\x9d-\xea\x1b\xf1\xf48[|\xcb[@\xb5A\x1c\xebU5[\xac\x1f3\xbe\x83\xd37B\xb4\x9b,\xc7\xaft\x00\xcb$L\xd7\xe9\'\x88\xb4\xd0\xd1\xec\xdb\x1d\xbeD\xdc\xccno\xebU\xbd\xb8\xae\xc5C\xfa\xf1\x00\xf3\x92\x96q[\x88\x9b\xba~H\x0f\xdc-\xe7\xb5\xd8q\x13\x1f%\x8e\xc2\x0en\xe8\xbe\x12\xf3\xfa\x7f\xf5<{T\xa2\xbb\xceX\xceS\x16Q\xd0\xff[X\x92b\xa5\xc9\x7f\x1a\xc9v\xa6\xca\xcc\x10\x127\x92\x8f\xd1\x029\xd6\x123\x8boi&F\x06\x96wg\xba\xcc\xf4\xca\xa9\xf6DD7]_\xe2\xc8\xe0\xcc\x84\xd6\x94\x99(\xb8\xb1\x89/\xd7\xac\x19R\xe6}q&\x97\xf7\xf9\x81\xd8tY\xb1\xddg\xfa\xde\xdf\'\xceD\x12\x9d\xb9\x8e\x85r7\x92\xfb`\xd7hMR\xb8\xc1\x99H\xc33_f:\x88\xae\xa9$SZK\x99\xd3\xbe\x84\x16\x0b\xbf\xb3Pf\x9a\xdc\xa1\'\x0b\xb9fMk_\xb0P*\x9d\xcfb\x07m>\x0bJ\x99\xbf\xf1\xa7QI7_\x9c\xc9\xc5f\xb2\x98n\xd6\x92\x0e\xda\xf3\xa10<\xd3\xc7DK!\x121/\xefj\x0c1\x8c\x90\xfb\xe6\xd7\xaa\xaf\xf5|\xf9C\xfc\xa8\x1eEus\xd3\xfc\xa66\xcd\xbf8\xb4\x13h^\x8e\xc3N\x18\x0e\xc4`\n\xc1\x8d\x08\x04\xac\xd1l\x1b\x7f\xcd{\x16\xaf\xab\x97\xc3/\xdd|\x16{\xe2\xefb)Q|{ \x90h\xdeI]-\xc4\xc5\xdd\xecv-0\xb6N\xaa\x9f\xf4%%\xaa\xbc?zrkkK\\V_\x9f\xe6\xd5J\x1c\xcf\x1e\xd7\t\xcb\xf2V\x9cgp\xf7\xf5b-\xdeuL\x86O\x17\xab|I\xdb\xdcm\xf7\xdd\x19\xfe\xb6f{\xd1\xe8\x8f\xf3/\xb8\xdd<\xdc\xb4\xf5\xcd\xf0\xdb\xe9\xf4\x10\x07\x01\x1dhh,\x03\xfdr\x8f\x90w\x1b\xb8\x1b7\xd2\xcev\xd3\xefQ\xedz\xf5\xed\xbc\xbeN\xe0\x1e[<\xd9\xf0C\xb73\xae\xe4<\xba\xf9\xbe8c79\x80\xad\x9e\xec\xb9\xfb\xdc\xa2\xef\x93\xd9w[mi\x86\x0e\xe7\xd5\xf5\xf7\x8cR\xeb\xdf\xf5+\xb2\xea\xff\x01c\xbf\x86\x04'
p306
sg22
g23
sg259
Nsg260
Nsg261
VShelXL
p307
sg263
Nsg264
S'2e564ea949568893bf823984b31e28a0'
p308
sg266
I27
sg267
VLeast Squares
p309
sg269
F0.099099999999999994
sbag1
(g12
g3
NtRp310
(dp311
g15
I00
sg16
I30
sg17
S'1b409fcefedb24bf2df80d990b8922c7'
p312
sg18
(lp313
I30
asg20
S'x\xda}Ymo\xdb8\x12\xfen\xc0\xff\x81X\xdc\x01[$q\xc9\xe1\xfb\xe1\xb2@6/MqI\xdc\xbc\xb4\xd7\x06\x0b\x14j\xa24F\x1d;p\x9ck\xfb\xefoHi\x86\x8a\xa5\xae\xb7\xd8\xc8\x94H>\x9cy\xe6\x99\x19y<\x12\xf8\xb9Y\xea\xdb\x9f\x93U\xfd$nVu\xb5\xaeo\xc5\x97\x9f\xe2\xf2\xf8\xf0\xe4\xe3\xc9\x0eHe^\xfb\xf1h<\xbaz{u"\x1e?W\xf9\xc1\xd9B\xbc\x83\xdf\xd5+=\x1e]\x1c\x9e\x8a\xe9\xfcV4\xf7\x9b;\xedp^\xe3J<-\xe7\xcf\xeb\xd9r\xb19\xebB\t9\x81\xa8\xb7\xc5\xc5\xf7\xba\xfa\x86_\xa4\xc6/{\xf3\xc7\xfb*}Q\xf8e\xba\x9a\xd5\x8bu\x95\xa7Wi\xdf\xc7\xe7u3\xfbh\xb9zx\x9eW\xe2n\xf9\xbc(\x88\xaf\xfe%\xf6=\x883\xa5\xc5T\x05\xb1\xbf\xd4\xe2\xe0\xe7x\xb4\x7fxr\x82Kz%\xbd\x16\xa0&\xa0\x06\xfeF\xd9\xfc\x1b\x8f\xae\x0f/.D\x80\x04B\x82\xd9\xfc\x93\xfe\x1b\x8fN\xf6\xae\xae\xc4\x8e\x1a\x8f.?\x9d\x9e\xe2=\xbb\xf3q{\xe7\xd36^l]\xb7\x838\x92\xbe\xe6\xc1\x9d\xeb\xf2\xe4V\x1e\xc7\x87yp\xebz\x1b\x07\xb7>u\x9e\xb9\xde\xa65;[\\o\xd3\x9a\xb4E~\x8c\x16\xa4\xd5>m\xe7\x05\xe9\x99\x16U\xb3`g\x8b\x16\xd8vw0\xa3j\xd6\xc4\xc1\xa3\xbd}\xb1/\x8e\xc5\x99\x98\xa2-\xb3)\xdf\x9f\xbd\xbdJ\xb6y\xf9o<:8<y/\xf6\x95\x13\xfbR~\x10S@\xfb\xe3\x02oO\xdfgW\xa6\xff\x81P\x13\xa4\xd2\xdb\xcb\xe9E\xb6\xa5m\xee4s\xf6\xf6\xc6#\x81V\x9d\\N\x04\xb4&~w\xb2w&\x84\xc2\xab?\xa7g\x07\xe2\x1f\xc7\xe3\xd1|\xf6\xb4\x16f<:\x9d^\x1cf\xeb\xefO\xcf\x8e\xc6\xa3\xbb\x87\xeaQ\x80\xb0\xc8\xac\xeaf]\t\x0b\rI\xfe\xbd\x9c\xd7?`R\xffX\xaf\xaa\xa7?\xda\xb1\xe3o\xf3\xcb\xd5\x8d\xf8\xed\x9f\x93\xbf\xfez\x9c\xdc\x7f\x9b\xffFw^o<\x8e\x80\xfe\xfb\xe6\xf8*\x05\t2U\xa6\xcfxt\xf4a\xefB4\x1f9Q\xca\x03\xa28\xf8\x84\x07\x11\xae\x19\xf3\xc6\x06$R3\xa9{m\x8dR\xf9Z\xc9\x89N\x9ff\\:\x1c\xef^\xee\x8eGB\xf0\x16\xdd\xdb\xd2F\xff\xf2r\xa7\xbdL\x96@\x0b\x0b\xdbbP\xda\xeb\xd8\\kg\x9c\x0f\xed5\xae\x85\x1cN\x18\xd4$\x1f\xa8]\xceD\xed\xe82\xc8\xd8\xc3\xa0m\xa0\xdd\x8c"\xe0\x12@\xd1\xa8K\x813\x95\x12\xef\x99\xe6\xb6\x0b:Z\xda\xd7[e\xda\r\x0c\x18\rv\x00\x83\x93\xb6\x9d*\xb3\xd561\x80\xa3\xdd\x94\x8d@\x1b\x07\'\xd9$!f\x0c\x861x\xe9} \xfb{\xa3\x95$;\xb8\xe0\xf5\x00\x06m=\x9b\xc4\xbb\x9e\x1d\x0c{\x13O\xea#\xdb!8\x82\x03\xd2g\x0c\xb6`P\xd1\x85\xf6\xdaX\xc0e[\x0c8+\xa8\x01\x0c\xdeY\xe6\x83\x06\xb7\x89!\x06U\xac.\xd9-\x92G\x810\xb8\x82\xc1\x04\xf0\x96\xce\xee=\xd1\x08l\xb4r\xc8\x0e\x0e\x99M\xbe0\xcalb\xc03\x05:\xbc\x01z\x12\xd9N\x9cT.\xc5\xca\x99D*\x89\x96.\x0eB\xf4\xed\xb5F\x07*\xc2\xa3\xac\xb5C\x9cDl\xc4\xb4d\xb7M\x0c6\x1a\xc9Vwd1\xa5\x83e\xb7\xd8\x981\xfc\xc9\x18|D_x\x8a\x0b\x8b_\xe8\xdai\x03C\x18|$N\xe2\xc4\x1e\x1fB0\xa6\xc5\x90(\xce\xd4\x88\x91\x90\xc5h16\xa5\xdc\xc7\xa5\x9b\xdb\xb8\xab\xa1\xb3\x1b\tH\x83\xd6\x17!\xeaf\xdf^\\\xd0#\xd2B\x08\xbd\xb8pt\n\xa4@p\x8cA\x03]z\x80\x8c\xe1\x801x\xe5\x8c%}\xc0\xb0\xa1\xe07\x1e\xcd0\x14\x9b\x18H\xb1\xf0A\xf7\xf8\x00\x8e\x89\x18\x1d\x1d^\x81\xe2h\xc1\xd1\x8c\xe1\x881\x04\x90A\x06\xe6\x83q-^\xa3P8\xc2\x90/4\xfb\xc2\xfa\xb0\xc9\x07\x85\xdb\x91(\x80\x0eE\xae\x80cS\xb5\xbex\xc3\x18\x9c\xf7\xd6\xb4\xdc0\xc1\x02\xb4v\xc0\xb2D\xc5\xa1\xb8\xc0\xf8g\x0c\xd6\xf5|\x11A3\xfbp\trK\xc81\xd6\xc8\x95\xf6\x19\xc3q\xc1\x10\xb0\xfc\xe0\xd8\x0c\x9e\xc2\xc9"\x043\x88A\xc6\xc8q\xa8\xfb\xb1)\xadd\x9d\xf4L\xc4\x12\xd0\n\xf7\xc8\x18N:\x9c\x8c\x9a\x84\x0f\xa2W@\xdc\x00ga\x88\x93F\xb1/\xcc@\\\x18L9\x1c\x85\x99\xec\x8dFq\xfaR(\x16\x19\xc3Y\xe1dP2\xeab\x07\n\'\xe3\x0387\xacQ\x1c\x17.\xf6c\xd3I\xb2\x032\x8dS\x87s\x04\x1cm\xd2\xf0aZ8\x89\t \x92/\x82\x91\xb4\x01\xa0D\x05=\x18\x17\x8c\xc1i\xe9\xfb\xfaP\x1c\x00,L\xa8\x93\xa4\x1a*\x18\x951\x9c\x17>\x18\x87"F\xfb\x06\x134k\x94\x81!\x8d\xd2\xda\x03c0\xb6\xa7\x93Z\xf3\x89\x83\xe2\xb8\x08\xc0\x9cD\x17f\x0c\x97\xc5\x0e\x06\x1d`(wc\xb6$>`\x05\x13\x87}\xe1=\xebd_\xabc\xe4\xd8T>p\xeap\x10\xd8C\xba\xb1\xc3\xfb\x82\xc1\xeb\x86\xc9\x89\x03\x11w0\x9c/\xfc\xa0\x1d\x82\xe5\x95QbaS\x1f\xc0KV\x82&\xb34)\x14<\xab\x86m0|`\x0c\xd1b\x92\x88\xa4\xd5Hj\xb2\x03\x9aO\x0e\xd9!J*yP\xfcl\x0f\x83q\x8esV\xb0,\x8eA\x17z\xb6|\xf8X\xec\x80\xa2\xc2\xda\x08\xe8\x17EvH\xd5\xe5\x10\'\x81\xf3fp~\xc0\x0e%K+U\x82\xa1D\x0b\xf8\xc4\x87&\rP\xbe\xc0\x14L\xfbj4o\xbb\x97\rvX\xab1\x95\x11\'\x83\xea\xd70\xbe\xb0\x0fkH]\nY\x02\x8e>\xc6\xfaa\xdfu1`\xd9b\xa8~K\xbe\xb2\x84!\xc8\xc1\xbc\x89\xbe`\x9d\xf4}}\x88\x18\xd4\x94\xbb\xc1\x11\x06\xa5\x1d\xa7P\x9b9\xe9;\x18\xd0}\x96\xa2\t\x05\xc1P]\x07\x9a\xf4\xf3%\x06<z\xd1\xa8\x18|\xcf\x17\x81O\xac\x81+O\xf0\xa5\xa6\xc5r\x061\x84.\x06t[$\xddvH\x18\xcaY\xca*\xa7\x071\x94\xd8\x8c\xbd\xba\x1a\xb3f\x04\xc6\x00t\t\x96\x1d\x88\xeeN\xf9"v1\x80\xb4\xd4\x06\x98TJP=\x89\xedP\x18\xf2EP\xae\xe4\xcd\xd0\xebq\x82\xe1\xbc\xa9\x9c\xe5r&\x96\xce\x07\x8b\x02\xc4\x90\xeb\t\xc2\x10}\xa0E\xad\xb1\x96\xa8\x8cu>4\xbd\xcf\x86\x1d0K8\xce\x17\xb0Y\xc3`c\xe49a+In\x01\x07\x86UC\xa6\x1aFA\xc1\x10\xb1\xe0\xa2\\iuP\xd4kh\xbc2~\x88\x93\x91\xd2\xb0\xc2ZbS\xab\x95\x96E\x1f\\\xe4\xb8\x80H\x180!\xb8\x84\xc1\x14\x0c\x986=\xf7w\xc8"2\x9f\xd5\x18Y\x83}V0dl\xcc\xee\xfd\x1aF\xba\xa2\x88E\xb6M)oq\xd9\x84\xc1\x11\x86\xb4\xbcr@5m\x92g\xf2E\xb4`\x07tR)G\xad\x00\xc6@O\x1f\xb0{\xf5\xa5h\x00[\x1a<\x0eS\x99k\xb9lL\x8a\x05lq\\\xbb\xa8M\xe1\xa4(6u\xd00\xc4\x07/K\x9f\xd5\xd7jYj9\xf0\x94\x0c1M1\'\x95I\xef&\xf6U\'.,`}\xc1:\x89,\xe0:\x1f3\xd2`\x8fc4\xd7\xd5\xde\xa9~\xbf\t\xdcd\x06\xee\xb3\xa4\x03\x96m\xebS\x1d\x05]\x0c\xda\x18kK-Gx\xb5\xb52\x0c\xe5,\xacFb\xe9/z}\xb7U\x9d*\xde\x17\x0c\xa6\xbc\x95pI\'u\x07\x83I\x89\x07\xb8\x86\x89\xa4Q\x98;\x8c\x1e\xca\x17xP\xd6I-{\xfd\x85S2r\xe5h\xb9\xfd-a\x8a\x15g\x8aM\xd3\xc5\x80\xae\xb0\xccCt\x00\x8fc\x93?\x14\x17\xb6\x94\xa7\x1e\x8b\xaa\x1e\x06\x1bJ\x83\xc7J\xa2J\x92A\xeb&\x8d\x82\xbd\xbd\x82\x01\x0b2\xd2(\x8d:\xcb\xf5L*\xaa\x86\xf4\x01\xcb\r\xae\'c\xbf\xb6\xc7\xa4g;\x8aH\x18\xc0\xf3\xa5n4\xaa\x8b\x01|\x0c\xdc\xef\x9b\xe8J\xdf7\\GYnG\x90h\xfd\x9a\xd6u\x9ampP\x8aH\xf6\x85\xd3I\xa3d\x07C\x0c\xc6\x1b\xeak\xb0\r\xa3\xbe\x0f\xfb\xac0\x84\x01\xeb\x12\xa2\x8f\x82>\x1f\x94V\x8e\xb3Sil\xf0\xc3\x95\r\x0e\x8fG\xd3\xbc\xbdaNJ\xa3\xfe\xee\xfa\xe5{9\xac\xf1\xe8\x91\xe6\xf2%\x06\xba\xbdC\xe5\xe6\xe0%b\x80\x0e\x06\x87\xa2O\xd9\x16{mN\xccXnG?`\x07Tp\xd2j@\x1d\xdc\xc4\x00h\xebR\xc3\x94\xfa\xa1\xc4f\x08\x11\xedp\xfc\x9f\x93\xa3\xf4\xdaT4/:\x7f\xf5\x1e\xff\x02\xd7o\xa4\x0f\x85\xf1n\xb9Jk M\x838Z\x8a?\x84y\x9a}\xfd\xfdh\xf9J\x88jq\xdb&\xd4\x90\x1f\xab\xe6\xf3\xfc(f\x1cq[\xad\xabv\x9749\x8a\xc7jU=\xd4\xebz\xf5$V\xf5\xddlQ\xdf\x8a\xe7\xa7\xd9\xe2k\xba\x0f\x88\x13q\xacW\xd5l\xb1~\xca\xf8\x0e\xcf\x0e\x84h\x0fY^\xbf\xd2\x0bX&a\xbaN?K\xa4\x8d\x8eg_\xefq\x11q;\xbb\xbb\xabW\xf5\xe2\xa6\x16\x8f\xe9\x07\x05\xccK\x10\xfc\xb6\x10\xb7u\xfd\x98\x1e\xb8_\xcek\xb1\xe30c:\x1cU;x\xa0\x87J\xcc\xeb\xff\xd5\xf3\xc6\xa3\x98R\xceY\xceS\x16I\xef\x036\xff\x16\x96\xa4Xi\xf2\x1f`\xd0\x9dC\x99\xe9sm\x99c\xcc5\xbd[\xaa\xf0\x8bo\xcbL\x89\xb6?\xd7ef\x08\x01\x1av\x18\xd9\xac\xe0\x07gbLa\x90\x9d\x9b23\xe67_)\xbeBl\xfa\xd7\x94\xb4\x06g\xa6sry\x9f\xb3\xb7j\xba\xacf\xa6\xcd\xdf\xfb\xe7lg\xba\xb2\xa7k\xf7r9\xe3\xa7\xfc\x97\x14npO\xa4\xe1\xb9\xef\xd8\xd6{hK\xf3\xe6\xbc\x90\x12\xc0\xe0\x9e\x98d\xcfC\x99\x89\xcd\xa8o,\xe3t\x1b;\xf0\x8b=\xd3\xcc\xd8\xd9\xd3\xa4=\x92\xba\xe8v\xcf\x94U\x86f\x86\x90\x98 \xcb\x9ed[\xa7l\x9b\x90\xec0\xdaT\xae\'\xfa&b^\xdd\xd7\x18b\x18!\x0f\xcd/X_\xea\xf9\xf2\xbb\xf8^=\x89\xea\xf6\xb6\xf9\x9dm\x9a\x7fqh\'\xd0\xbc\x1c\x87\x9d0\x1c\x88\xc1\x14\x82\x1b\x11\xa8R\x8d\xd6\xc6_\xb3\xce\xe2u\xf5\xeb\xf0K7_\xc4\x9e\xf8\xbbXJ\x14\xdf\xee\x07\x12\xd0\xbc\xd3\xbaZ\x88\xcb\xfb\xd9\xdd\xbay\xe3\xb8-N\xab\x1f\xed@R\'o\xf3!\xe9\xf1\xad\xad-qU}y\x9eW+q2{Z\'@\xcb;q\x91\x11>\xd4\x8b\xb5x\xdb\xb1\x1b>]L\xf39\x9du\xb7=|g\xf8\xeb\x9a\x8dF\xa3\xdf/>\xe3\x99\xf30V\x83\x8e\x86\xdfL\xa7G8\xa8R\xb5Lc\x19\xe9\xe7\x07\xc4\xbc\xdb\xe2\xdd\xb8\x93\xce\xb7\xdb\x9c\x8d7\xad\xef\xe6\xf5MB\xf8\xd4\x82\xca.\x18\xba\x9d\xc1%7\xd2\xcdw\xc5-\xbb\xc9\x15l\xffd\xd9\xdd\x97\xb6}\x97\x1c\xb0\xdb\xaaL3t4\xafn\xbee<\xda\xff\xae_\x91i\xff\x0f\x1e\xc0\x8b\x94'
p314
sg22
g23
sg259
Nsg260
Nsg261
VShelXL
p315
sg263
Nsg264
S'2e564ea949568893bf823984b31e28a0'
p316
sg266
I28
sg267
VLeast Squares
p317
sg269
F0.10009999999999999
sbag1
(g12
g3
NtRp318
(dp319
g15
I00
sg16
I31
sg17
S'8cc6c1cdbbc883efa71948303f2214c9'
p320
sg18
(lp321
I31
asg20
S'x\xda}YmO\x1b\xbb\x12\xfe\x1e)\xff\xc1::Wj\x05\xa4~\x7f\xb9\xba\x1c\x89C\xa1T\x17Hyio\x8b\x8eTma)QC\x82B8m\xff\xfd\x1d\xdb;\xe3%\xeb\x9e\x145^\xef\xda~\xfc\xcc\xcc3\xe3\xcdx\xc4\xe0s\xbdT7?\'\xab\xf6\x91]\xaf\xdaf\xdd\xde\xb0/?\xd9\xc5\xd1\xc1\xf1\xc7\xe3\x1d\xc9\x85~\xe5\xc6\xa3\xf1\xe8\xf2\xed\xe51{\xf8\xdc\xa4\x07g\x0b\xf6N\xbe\x10/\xd5xt~p\xc2\xa6\xf3\x1b\x96\xef\xe7;]w\x9a\xe3\x92=.\xe7O\xeb\xd9r\xb19\xea\\0>\x91Am\xb3\xf3\xefm\xf3\r.\xb8\x82\x8b\xbd\xf9\xc3]\x13/\x04\\LW\xb3v\xb1n\xd2\xf0&\xae\xfb\xf0\xb4\xce\xa3\x0f\x97\xab\xfb\xa7y\xc3n\x97O\x8b\x82\xf8\xf2\xdfl\xdfIv*\x14\x9b\n\xcf\xf6\x97\x8a\xbd\xfe9\x1e\xed\x1f\x1c\x1f\xc3\x94Np\xa7\x98\x14\x13)*\xdf\x81\xe7\xbf\xf1\xe8\xea\xe0\xfc\x9cy\x19Ap\xa97\xbf\xe2\xbf\xf1\xe8x\xef\xf2\x92\xed\x88\xf1\xe8\xe2\xd3\xc9\t\xdc3;\x1f\xb7w>mCc\xeb\xaa\xeb\x84\x9ex\x99:w\xae\xca\x93[\xa9\x1f\x1e\xa6\xce\xad\xabm\xe8\xdc\xfa\xd4{\xe6j\x1b\xe7\xec-q\xb5\x8ds\xe2\x12\xe91\x9c\x10g\xfb\xb4\x9d&\xc4g:Ty\xc2\xde\x12\x1d\xb0\xed~gB\x95\xe7\x84\xce\xc3\xbd}\xb6\xcf\x8e\xd8)\x9b\x02\x97\x89\xca\xf7\xa7o/#7\xcf\xff\xc6\xa3\xd7\x07\xc7\xef\xd9\xbe\xb0l\x9f\xf3\x0fl*\x81\x7f\x98\xe0\xed\xc9\xfbd\xca\xf8\x9fdb\x02\xae\xf4\xf6bz\x9e\xb84\xf9N\x1e\xb3\xb7\xd7\xdd\x99\n\x18<\x1e1`xr1a\xb2\xa3\xfb\xdd\xf1\xde)c\x02Z\x7fNO_\xb3\xdf\x8f\xc6\xa3\xf9\xecq\xcd\xf4xt2=?H\x96\xd8\x9f\x9e\x1e\x8eG\xb7\xf7\xcd\x03\x93\xcc\x80\x975\xd7\xeb\x86\x19\x99\x1d\xe6?\xcby\xfbCN\xda\x1f\xebU\xf3\xf8G\xd7w\xf4m~\xb1\xbaf\xbf\xfdk\xf2\xd7_\x0f\x93\xbbo\xf3\xdf\xf0\xce\xab\x8d\xc7\x01\xd0\xff\xde\x1c]\xc6\x80\x01\xaf\xe5\xf13\x1e\x1d~\xd8;g\xf9\xc3\'B8\x19\x89\xf8\x04\x9bb6\xf79m<8U\x1e\xd4o\x1b-Dj\x0b>Q\xf1\x93\xfb\xb9\xd5B\xf6\x9b\xbb\xe3\x11c\xb4D\xff67\xc1?o\xeet\xcd\xc8\x04\xb0\xcdL\x87A(\xa7Bn+\xab\xad\xeb\xb0)\x80 \xd3lBL\xd2\x86\xba\xe9tP8\xb3\xf6\x80r\x13\x832\x16W\xd3\x02\x81s)\x05\xf6\xda\x00\xd6\x98r\x0e\xf7t\xbem\xbd\nFt\xeb:#T\xd7\xaf\xa5V\x8aW0Xnp\xa3\x89\xb5M\x0c\xd2\xf2n5a<m\xde\x9bP(1\t\x83&\x0c\x8e;\xe7\xbb\xbdK\xa7\x15w\xc8\x83\xf5\xd6U0(\xe3\x88\x12g\xfd&\x06\xedq6\xd8\xa9\'\xb3H\x17\x10\x8e\xe4!a0\x05\x83\x08\xd6v<h#\xb5\xef\xe8S\xd2[\xab+\x18\x9c\xb5\xe4\x0f\nX\xdb\xc0\x10|$\xb9c=\xae\x93\x9bQ\xa7r\x13\xac\xc2\x13\x06[0h/\xbd\xc6\xbd\x03\'\n}2\x18^\xb5\x85 \xf7\x8cn\xbb\x89\x01\xf6D\x8e\xa8eG* p\xa6X\x08x8\xe5\x1c\x88\xe9&\xb2\xd2\x07\x87>i\x82\x14\xe8\x1b\xc2\xc0\x12\x15\x0c\x80\r\xc9\xd6F\xb8M\x0c&h\xf2\xbe\xec\x1a9\x838Gf\x89\x82\x00\x18\xfe$\x0c.\x04\x8b\xf1\xa8\xac\tNb\xdb\xaaj\\\x18\xcf\x05R\x02\xe6\xda\xc4\xe0\xbdv\x1d\x06pqN\x94p\x8a\x96\x10@\xff@\x1f\xf7a\xea|\xdb\x04\xaby\xb7.4\x94\xeab\x16\xe8\x91AW\xe3B"\xd9F\xfa\xa1>X\xda\xb1\x10\xde\x90{\x92\x01\xc1Z>axM\x18\x9c\xb0Z\x93-|\xd0\xdd\xb3\xda)\x9duc\xd3\'\xb9u\xc5\x1f\x06\xb6p\xd2\x91-2\xa9\xc9\t$\'\x0c\xc1\xaa\x84\xe1\x900x\xc9\xe1\x8f\xfcAc\x1ck\xe1u\xdd\x16\x8avgbT?\xc7 `9\x8cB\xa9\\\x91\xab\xa2Q"d\x1e\xde\x10\x06\xa0N\x07\\\xd7\x1b)\xd1\x16A\x89P\x8b\x0b\x0f>\x8c\x18\x8c\x1d\xf0\x10$\xaa\x1c\xecXb\x14\x0b\xe7I\x1f`o\t\xc3Q\xc1\xe0\xa50\xa4\xcf\xde\xa1\xbc\x1a\x80P\x8d\x0b\xd0gAq\xa8\x87\xb1\t\xec\x94($}\x104^x\xab\x13\x86\xe3\x9eO\x06H\x18\xb8w\'\x84A\x8d\xb2F\xd4|R\x8b`H\x13a\xe4\xa6Nj\'J\x92\xe0\xa4Q4\x08\xb6\x90mqZ|\xd2Cn\xd2\x85\x07\xe4D;/m\xa8j\x14\xb7\xe4\x0f|\x10\x17\xder\xe4\x01<\r%S\xd8\x12\xa6p\x910L\x8bO\xc6\x04\x80q\xe15\x17\x94\xbb\x8d\xc99t\x10\x17\x92\xf4AU0x\xafI\xa3\x82&\x9d\xd4\x04\xc7\xabl\x8b\xb3\xe2\x0f\xda\nC\xfa\xecu\xb0\xa4QZ\xd6|R)\xa7K\xbe\x08\x03\x9d\xec)\x81\xe7\xc5\x11\x055\xb9\xce<\\\x14\x1e\xb4\xf6\x94/\x9c2\xb8\x96\x82\n&\xa8\xaa-<a\xf0b\xe0\x0f!HL\xd8\xc2\x91\x13@J\xa7\x88\xe52\xc7\xc5\xfb\x82\xc1)\xae\xbb`\xd3\x01\xe4^R\xbep\xba\x96\xbb\xc1\xe0\x18qQb7\xf5AZ\xefH\xa3L)\\\x84%\xd50Y\xab?\x10\x06\xc8@\x06\x9dL\x03\x1a\xf4\x1d($|\xa8\xf9d\x00\x8aq=\xa17s\xb7\xd0V\x11\x06Oy\xb3g\x16a%O\x18>\x16\x1e@Tl\xa9\x9d\xbc\xa3\xbc\t\xf9\xb6\xa6\x93 \xc6\x8a(\xb1\x03\x0c\xd2\x19\xf2\xbe\x1c\xe8\xd9\t\xb8\xa0\xfa\xc1\xc5\xca:Y\x89\xf2\x05/\xf9B\xf1N\x97@7\xbcQu\x1e\xa8\xd4\x02G\xd3\xc3|\xe1\xa5\xa4\xd5\x14a0\x8e\xf4\xc1$[\xd8>\x06\xe7\x82\xc6X\x80A\x9a#\x06\x17\xbc\xaa\xda\x02i\x83\xf58\x1fj\xb5\xc1\x85A\xe6(gAY@\xf5\xa4\x8aq\xe1z\x18,\x14\\\x18l\xc6+\x83\x12/\x15@\xab`\x00\xa7\x13\x94\xb3@c\x07\xb6\x08$a\xaa\xd40`!\xaa\xaeT\xaa\x1f|\x1f\x03\x98\rc\xc1\x80\xf7b\xd1\x0cYDx_\xc5\xe0)Lk\x18$f@\xc0\x80\t\x104*\xf4rw\xc4\x10\xfa\x18$\x94"X3XM\x9a)\x9d\x14^Vs\x16\xd5r\xc6\xf8A\xce\x02\xbd\xa1\xecdi\xf3"\x08\xd2j\xd0\x17\xc0\x90\xae\x11Cp\x1e\x1d\xddhc0\x9c\xa0\xce\xef\x02`\x83\x07n,a\x80\xc3\xc4&\x0f\xc0\x93\xa5\xecD\x94\x80g\x90\x82\x07\x1e\xe3"\x9d\xc6P\x1f\xa0\xe0\xf2\x01\xf3\xb5\x17\xd8V\xc2\xf3j\xbe\x00!4\x08gx\xc6\x11\x8a\x97`p\xa5\xcc\x97\x81\xa2\xc5\xc4\x97\x15\xfb)\'\xa3>\x08^tII\x87\xc66J\n\xe5kZ\r\xf9\x14\x9bPd\x0c\xe2"KXVDARQ,\x04\xed\xa8\xd5I7s}\x12\xfb\xac\xa63\x8e\xe3\x02\xcf\\p\xbc0\x95\x1aF\x08\xc8\x12\xe8\x7f\x10G\x03\x1e\x9c\x17\xe5`C\xa5\x84!d\x91\xbd\x88\xc1\x15\x1e\x8c\xef\x14>\xb6\xc1\x95\xb5\xc7\xd8\x04\xc3\x98\x9a?8.\xfb\xe7\xdb\xcdzR\xa2\xda@@\xe2\x81\x89+\xc1\xd15\x80\x86\xc4C/.\x8c\x04\xf7\xc5\xbc\xa9\xc0\x0b\x90\x93X\xff\xd6r\x96\xd1\x8a\xeaI7\xc0\x00\xb5U\xa9\'\xbd"\x03XQ\xce\xbc.\xd6\xd5\xb2\x8fAimm\xaf\x96\xc3\xbci\x0c\x0f5\x9f\x84\xd8\x11\xe5|18o\x1a\xaa\x06!\x02\xca\xf1\xd7\x12p\x88\xa6\x18\x17\xaa\x87A\xc3\xe9\x1a\xef\xcbx\xbe\x90\x94;t5w\xeb\xb2;\xa3\xf8\x80\x07+\x84\xa6\xd8\xa4\xf4\x15\xbd\x80\x8e\\:j\x94\xeec\x10\xd6\x1a\xc4\x10 \xe5\xa3^\t0v-_\x98R\x9eB\xec\r\xcfY\x14\xe9\xa0\xcaV\x11\x1c:\xacs\x9fr\x96\xdc\xdb+\x18\xac\xd2\x165\x01\xa2\x980@Qe\xab\xe7n\x13\x8aVK?\xb4\x85\xed)"a\x90\x8e\x8e\x1aJ$\x9d\xecc\x90\x98\x1f\xd3;\xa8\x80>\t\xe7>\'\xab<\x08J\x81\xa0\xf3\xae\xf2\x1e\x86V\x93\xb6\x84\xa9\xea\x95u\xa9\x8e\xeaa\x08pNF}6pt\xc0\x19\xe0\x9c\x15j\xfe\x00\xe6\xc6\xf4"$\xf8\xcc@\x1f\xfa<\x14\xf7\xe4\x82\xd28\x8f<L\xd3\xf2\x9a|\x92\xe3K\xaez\xfb\xf9{9\x15c\xbd\xdf|\x8e\x01o\xef$\xc9\x0c\xaa\xde\x04\x0c\xb2\x87\xc1rO\xe5/\x9c\xb5\r\x1e\tb\xb9\xad*y\x13\x14\x1c=M\xc2\x99k\xd3\x1fD\x08\xbc\xd40t\xd8\x86\xdc\x8d\x01\rU*`8\xfa\xef\xf1a|m\xca\xf2\x8b\xce_\xbd\xd3?\x87\\\x90\xa5\x0fj\xc1\xdb\xe5*\xce\xa1\xe0\xf8\xc5\x0e\x97\xec\x0f\xa6\x1fg__\x1c._2\xd6,n\xba\x84\xea\xd3c\xcd|\x9e\x1e\x85\x8c\xc3n\x9au\xd3\xad\x12\x07\x07\xf6\xd0\xac\x9a\xfbv\xdd\xae\x1e\xd9\xaa\xbd\x9d-\xda\x1b\xf6\xf48[|\x8d\xf7c<\x00\x8e\xf5\xaa\x99-\xd6\x8f\t\xdf\xc1\xe9k\xc6\xbaM\x96\xd7\xaf\xf8\x02\x96\x9c0\xb6\xe3O\x14q\xa1\xa3\xd9\xd7;\x98\x84\xdd\xccno\xdbU\xbb\xb8n\xd9C\xfcq\x01\xf2\x12d\x84m\xc6n\xda\xf6!>p\xb7\x9c\xb7l\xc7N\xe0\xc0\r\xbdb\x076t\xdf\xb0y\xfbw;\xcf\x165\xe3\xd1\x19\xc9y\xcc"\xd1g7\xbf\x8b\x97\xc4X\xc9\xf9/:\xfc\x99,#]\xaa-S\x8c\xd9|v\x83<\xdb\xb3m\x19\xc9\x81\xfb3UF\xc2\x89Qf\xef\xd0<\xcf\x10c{82\x9eM`\xa4.#Cz=\x12\xe3+\xeaT<\xbf\xc6J\xf5\x97#\xa9\xbcO\xd9;\xaf\x19b\xfd\x18\xf7\x19\xaf\x87\xfb\x84\x91\xe0Dg\xb6\xaci\xbb\xb5\xac\x8cUR\xcc\x7f\xb1\x12\xa9\xae\t)\xe2\xcc\xf5\xb8uNf\xa9\xcd\xdf\x90K\xfd/\xd6\x84\x82\xe7\xcc\x97\x91 \xa8>3cU\x17;\xbfb(\x8e\x0c\xbd5\xb5\xf4Y]T\xb7f\xcc\xe5\xb5\x91>\xda\x93\x8a\xcd\xa8\xd7\x1d\xb7\xa9\x9cO\t\xc9\xd4\xd1z\x13\xdd\x92\xb1\xe8\x98\x97w-\x84\x18D\xc8}\xfe5\xebK;_~g\xdf\x9bG\xd6\xdc\xdc\xe4\xdf\xdc\xa6\xe9\x17\x87n\x00\x8eKq\xd8\x0b\xc3J\x0c\xc6\x10\xdc\x88\xc0(y\xa6\x8b\xbf<\xcf\xe2U\xf3\xeb\xf0\x8b7\x9f\xc5\x1e\xfb\xa7X\x8a.\xbe]\t$\x1cw\xd26\x0bvq7\xbb]3\xbe\xcdN\x9a\x1fx\x11\xb9M\xfb\xc3\'\xb7\xb6\xb6\xd8e\xf3\xe5i\xde\xac\xd8\xf1\xecq\x1d\xb1,o\xd9y\x02w\xdf.\xd6\xecm\x8f2x\xba\xb0\xf29ns\xb7\xdbw\xaf\xfb\xeb\x9a\xf8\xc2\xde\xef\xe7\x9fa\xbb\xa9\x1bN\xb3\x16\xbb\xdfL\xa7\x87\xd0)b\xa1\x8c}\t\xe8\xe7{\x80\xbc\x9b\xe1n\xdc\x88;\xdbe\xd4\x0b@\xe7\xedu\x04\xf7\xd8\xe1I\xc4\xd7n\'\\\xd1xx\xf3]1\xc6n4\x00\xb1\x1e\xf9\xdc}\xce\xe8\xbbH\xfbn\xa7-\xb9\xebp\xde\\\x7fK(\x95{\xa1^"\xab\xff\x07\xa1\x89\x8b\xf3'
p322
sg22
g23
sg259
Nsg260
Nsg261
VShelXL
p323
sg263
Nsg264
S'2e564ea949568893bf823984b31e28a0'
p324
sg266
I29
sg267
VLeast Squares
p325
sg269
F0.10009999999999999
sbag1
(g12
g3
NtRp326
(dp327
g15
I00
sg16
I32
sg17
S'0837bc038c306f6f142c7c288e187e1a'
p328
sg18
(lp329
I32
asg20
S'x\xda}Y\xfbO\x1bI\x12\xfe\xdd\x92\xff\x87\xd6\xeaN\xda\x08p\xba\xfa\xdd\xa7c%\x96@\x88\x0epx$\x97\xa0\x95\xa2\t\x0c\xc1\x8a\xb1\x911\x9b\xe4\xbf\xbf\xeaW\xf5\xe0\x19\x8e\xa0\xd0\xee\xe9\xc7W\xaf\xaf\xaa\xc6\xe3\x11\xc3\x9f\xeb\xa5\xbc\xf95Y\xb5\x8f\xecz\xd56\xeb\xf6\x86}\xfd\xc5.\x8e\x0e\x8e?\x1d\xef\x08\x0e\xea\xb5\x1d\x8f\xc6\xa3\xcbw\x97\xc7\xec\xe1K\x13\x17\xce\x16\xec\xbd\xf8\x1d^\xc9\xf1\xe8\xfc\xe0\x84M\xe77,=OO\xf2t<\xe3\x92=.\xe7O\xeb\xd9r\xb1\xb9\xeb\x1c\x18\x9f\x08/\xb7\xd9\xf9\x8f\xb6\xf9\x8e\x1f\xb8\xc4\x0f{\xf3\x87\xbb&|\x00\xfc0]\xcd\xda\xc5\xba\x89\xdb\x9bp\xef\xc3\xd3:\xed>\\\xae\xee\x9f\xe6\r\xbb]>-*\xe2\xcb\x7f\xb1}+\xd8)H6\x05\xc7\xf6\x97\x92\xbd\xf95\x1e\xed\x1f\x1c\x1f\xe3\x91\x16\xb8\x95L\xc0D\xc0\xc0_\xcf\xd3\xefxtup~\xce\x9c\x08 \xb8P\x9b\x7f\xc2\xbf\xf1\xe8x\xef\xf2\x92\xed\xc0xt\xf1\xf9\xe4\x04\x9f\xe9\x9dO\xdb;\x9f\xb7q\xb0u\x95\'q&|\x8c\x93;Wu\xe5V\x9c\xc7\xc54\xb9u\xb5\x8d\x93[\x9f;k\xae\xb6\xcb\x99\x9d+\xae\xb6\xcb\x99\xe5\x8a\xb8\xac\x1cXN\xfb\xbc\x1d\x0f,k2\xaat`\xe7\x8a\x0cl\xbb;\x19Q\xa53q\xf2po\x9f\xed\xb3#v\xca\xa6\xa8\xcb\xa8\xca\x0f\xa7\xef.\x83n\x9e\xff\x8eGo\x0e\x8e?\xb0}0l\x9f\xf3\x8fl*P\xffx\xc0\xbb\x93\x0f\xd1\x94\xe1?\xc1`\x82\xae\xf4\xeebz\x1eu\xa9\xd3\x93\xb4go/?\x99\x02n\xae\xab\xf2\xce|\x1eC\xbdO.&\x0ct2\xc2\xfb\xe3\xbdS\xc6\x00G\x7fNO\xdf\xb0\x7f\x1c\x8dG\xf3\xd9\xe3\x9a\xa9\xf1\xe8dz~\x10\xed\xb3?==\x1c\x8fn\xef\x9b\x07&\x98F\xdfk\xae\xd7\r\xd3"\xb9\xd1\xbf\x97\xf3\xf6\xa7\x98\xb4?\xd7\xab\xe6\xf1\x8f<w\xf4}~\xb1\xbaf\xbf\xfds\xf2\xd7_\x0f\x93\xbb\xef\xf3\xdf\xca\x93\xd7\x1b\xcb\x11\xd0\x7f\xdf\x1e]\x860B_\xe6\xe1g<:\xfc\xb8w\xce\xd2\x0f\x9f\x00X\x81p\xde|FQ\x98IsVi\xe7l\xde\xd4\x1dk\x05\xe8\xb9,\x884\x91\xe1\'\xcds\xa3@t\x87\xbb\xe3\x11ctE\xf71\xd7\xde>\x1f\xee\xe4a\xd0\x04j\x92\xe9\x8c\x01\xa4\x95>\x8d\xa5Q\x96\xf3<F\x08\x00\x11\x03L\xa2@\xf98\xe5\x15\r\x1d\xf7=\x0cR\xbbr\x9b\x02\xc2 \x04a0\x1e\xad1\xe5\x1c\x85R\xe9\xb1q\xd2\x99,\xa3\xb4\x1aT\x9eWBI\xe0\x03\x18\x0c\x97e\xa8\x9d6=\x0c\xc2\xa9|\x1bh#\xca\xc5t\x07b\x90>bP\x84\xc1rk\x9d\xcb\xfa\xb7JHS\xf4`\x9c\x19\xc2 5\x1d\xa7,\xde\xb7\x81A9[Vr\xd4%\xe9A\xf3\x02\x07\xbc\x8b\x18t\xc5\x00\xdeB\xb6\x8b\xd2B\x15\x13J\xe1\xac\xd7\x03\x18\xac\xe5\x9a\xf4.\xdd&\x06o\x9d\xa8Z\x97e\xc8\xb5\xc9C!T\xc2`*\x06\xe5\x84&\xd9\xad\xf5\xbc\xf8\xa4Wj\xc8\x1f\x0c\x88\xe2tZ\t\xbd\x89\x01e"\xe1\x95)C\xf4vC\x16\x92\x88\xe1\x94\xa3+\xb1\xacP\xb4\x9f3\xd9\x16R{\\\x91\xc7\xa0\x955\x03\x18\xb4\xd7\xe4\x93Z\xf60 t]\x84\x17\xb6\xa0\x05\xc5=\x99\x85\xfb\x88\xe1O\xc2`\xbdwR\x97\xb8\xd0\xb6\x8e\x8d\x96C\xfe\xa0\x8d\'\x95\xf8>\x06\xe7\xb5\xcf\x18\xa4ut\xb1t\x14\x17(\x03\xc6&\xe7\xfbxtz\xac\xbdQ*\xfb\x80B\x9d\x89b\x0b\xe71L\x06\xe3B\x14\rk\xa1\xfb\xfc`EqY\x00\xddqOU\x866cxC\x18,\x18Uvah{\x97\xb7)+\xd1E\x87|\x92\x93\x1et@\xbc\xe9\x0f\xc2\x16=\x00\x87b\x16\x10\x9c\xbc\xc4{\x1f1\x1c\x12\x06\'\xb8U\x9a\xfcAC\xc6\xa3\xc0\xa9\xcc\x93\x1b\xb6\x10\xce\x94\xa1\xb5\xb0\x81\x01\xefu%\x18\x84\x02\nHe\xab\x97\xc8\xa4\x87\xb7\x84\xc1XkL\xb1\x85\xd3\xc2g\x0c8\x80h\xd9M\x0c\xce\x81+\x18\xb4\xed\xd9\xc2#\xb7\x91\xc4P\x0c\x00\xc6y\xa2+\x91\xf4pT18\xa4Q\xe2g\xe7\x8a]\xb4\x04?\xe8\x93\x0e\n\x8d\xa1\xde\xa1\xc7Q\x06\xe9\xa6\x18\xc0\xd4\x10\x01\x02\x0eN\xdb\x88\xe1\xb8\xe3\x93\x85\x07\x82\xec\x96\x97\x90\x96\xc2\xe8\xe4\xab\x9b\xf9\x02\\\xcd\x17X^m\xf2\xa4\xe6r IpC\x99\xcc;\x171\x9cV\x9ft\xc0E\xd5\x03\x91 \xf2\xb0p\xc3q\xe1T\r\xd3^\xceB\x82/\xf9B\x80,\xfe\x00\xb6\xfa$\x0f\xb5,b\x98V\x9f\xc4\x04\xa03F\xe9\xa4/\x1c%\xb46\xc9\x9c\x9b\x18\xbc\'\xae\x16\xb6\xcf\x0f\xae2\x81\x90\x82x\x92\x93\x85\x1c\x88\x88\xe1\xac\xfa\x03\x12\xaa2\xe5^Lo\xa6r\x94\x18\xf2I\xa9H\xd9F\xba>OJQ\x99\xc0P\x1a\x0fV+f\xb1)..\xaa\x1e\x14V\x01\x94\xbb\xa5.\'H\xac\x1e\x8c\x19\xcc\x17\x8a\xf4`\xfbz@\xf7\xa2\xcc`\xbd\xa3\x84-J&\x13\\\x9a\x88\xe1C\xc5`\xd1\xecy\xa9\xf2\x9c\x88\x18#\x13i|(.\x0c\xf1\x83\xb7\xbd\xfa\x01\x84\xb1\x86X\xd9S@\x1aUY#\xf3\xe4G\xc2\xe0\xd1\xec\x12\nW++J\xee\xe6\xc6\r\xf2\x83\x87R\xac!\xf9\xb9\x1e\x06\xa5\x15\x19\xa0\xd26\xb7\xc4\\`\xac\x8a\x18>U=xa\x84\xa1\xda\xa9\xe6P\x94\xc8\x0cr\xb5$~p\xc6\xc8\x9e\x1e\xac\xa6:\n\xaa\x1e8e2t\xd4\xc0\x0f)\xe4J\xbe\xc00.\xfe \x91\xc42\x06\xac\xd3$\x1f\xc2\x80\x98\x1d\xd1\x95\xea\xf1$\xba\x08\xdd\x06\x04\x07!P\x1aG\x86G\x0c\xa6\x8b\x01y\x80|\x12+\xb9b\x17\x8de\x94\x18\xe2(\xf4\x19M\xf7a\x1c\xf6\xb8\x9a\x97\xd8\x94\xa9\x9c\x89*Q`:\xee\x89\x18l\x07\x831\\\x03\xdd\x8b\xdbr\\\x08\x89\x89a\x80\xa3@PZC\xe1L\xdf\']\xa9\xca8\x8aT\xea\x07A~\x86\xe9K\x06=\xb8.\x86\x10B\xf9^tOS\xca\xf1\xa0\xc8!\x7f@7\xd15\x8d\x83\xefa\x90t\x1b\nT\x86Xh\x10\x06\x8cD\xc4\xe0\xbb\x18D\xaeq\x82O"a\x95\xe0G\xe4\x02\x06c\x13\xa8k\xd0X\xcf\xf4xR:M\xc9\x92.\x86\x1cc\x89=5b\x88i\xbd`\xc0 w%Wb`yOu>\x1f\xd4\x03W\x9aj\xda\xc0\xaa\x1bz\x00I\x04\r\\+\xd2C\xa7\xd5\xb0!_\xc4\x00/\xfc\x805Gi\x9c\xb0\xe2U\xa5\x96\x90\xc8\xebZ\x0ea\xe0\xc5\xe0\x80\x0e\xd8\xb3\x85\xe4@\x1ce\x01j\xea\xa0Lf\xa2-b.*\xfc\x00H\xeb\xa5\xd7\xc3\xa6\xa2(\x1ay_\xf0\xc1\xbc\xe9\xa9H1\xda\xf4\xfb\x0b\xae,u\x12\xd6R\\p\xf2\x07\x14:`0\x05\x03\xc4\xbe\xa7hOa\xe8\x1a\xaa\xa34\x1f\xaa\xed1\x8bxrO\xd7\xab\'\xb1{u\xbc\x16\rP{^\xe2I,u\x03\x06[\xf5\xa0\xb1\xb4*5\x8e\x0eI\x91b\x13\xab\xec!\x0c\xe8%\xbc\xf6Y\xa2WO\nj\x81\x84\xe3\xe4\x0f\x9e\xd2\x17\xa8\x98\xb3\xa0\x13\x17Z\x80\xad<\x89\x0c]j\x18\xec\x03\xd4`\x8fS\xd5\xaa\xad\xea\xd7QNP\x048\xad+1Q\n\xd5\x11\x83\xe8b\xc0\xca\x9f\xcbZ\xcb\xb9R\xcfh\xcd\xdd\x10\x06\xec\xda\xa8\xbf\x90\xbcWO"\xe1\xf9\x1a\x17T\xc0\x99\xdag\xe9\xf0\xe2e_v0`\x96\xb2%\x84\xb0\xc7\xe4\xb2\xe6\x8e,\xf0&\x06WT\x15\xea\x95~\x8f\x03\xc0\xa9\xc7\xe1\x14"\xb5\x00\xc4.4\xf8\x83\xeab\xc0\\Z\x90\x0b\x8f)\xbf\xe4P\xc0zf(.4\x10\xf3`Y\xd7\xc7\xa059\xa24\x1d\xaa\xa0\x96\xcb\xc9\x10\x9bbo\xafb0A\xeb%gy)\x0bgbQ\xa5\x06\xebIm\x810\xf4\xdf\xc3h\xa0\x94\xc6ks\x05\xb2\xd4\x07\xe8\x93"\xd40\xd0\xc5\x80\xbd\x99\xa4:\x16i\x12\xa8\xef3v\xb0\xe7\x15\xb5\x9e\x04\xd7\x7f\x17$\x0c56B\xd4bZU\xf7L5m\x07\x83w\xe1EX\x89\x114V\xe5\x07\xab\x87\xf2&\xa8R\xcba~\xd2\xb6\xc7\x0f\xa2\xbe\x13\x03\x8ab\x9e\xfa\x87\xd4\x85\x86:j\x1a\xafW\xb5\xbf+\xe7\x0f\x8f\x9f\xbf\x97\xc3n\xb3\xb4\xd0i\xf8\x1cCy\x9c2\x03\xd5\x0f\x1bC\xc4 :\x18\xb0e\xd1\xb2\xe0\xc1\xee\xb7\xa4[,\xb7\xdd\x10W\x03\xf2\'\x94\xa1\xe9\xf3\xa4W\x9ej9W\xcd\xe2\x89\x1f\xd0\xd1\xb0~8\xfa\xcf\xf1axm\xca\xd2\x8b\xce\x97\xde\xf4\x9fcO\x9d\xb3\x94d\xb7\xcbU8Cb\xfb\xc5\x0e\x97\xec\x0f\xa6\x1eg\xdf~?\\\xbeb\xacY\xdc\xa4e\x98\x9e\xc3\xb2f>\x8fK1r\xd9M\xb3n\xf2-a\xb3g\x0f\xcd\xaa\xb9o\xd7\xed\xea\x91\xad\xda\xdb\xd9\xa2\xbdaO\x8f\xb3\xc5\xb7\xf0\\`\x8eD\x1c\xebU3[\xac\x1f#\xbe\x83\xd37\x8ce!\xeb\xeb\xd7\xf2\x02\x96\x9c0\x8c\xc3\x17\x17\xe1\xa2\xa3\xd9\xb7;<\x84\xdd\xccno\xdbU\xbb\xb8n\xd9C\xf8\xca!\xe4%\xef\xb6\x19\xbbi\xdb\x87\xb0\xe0n9o\xd9\x8e\x99`\x9c\xe2,\xec\xa0@\xf7\r\x9b\xb7\x7f\xb7\xf3T\xd4#\x85\x9c\x11\x9d\x87,\x12r\xdc\xe6\xdf\xea%!VR\xfe\x0b/\xa9\xcfD\xddi\x83d9\xc6R\xef\x16\xaa\xd5j\xdb\xba\x93\xa3Y\xced\xdd\xe9\xa5\x83xW,IC\x17j\x07w\xe2J$\xfe3Uwb\xab\xe9\xf3;\x1c\x9b\xee\x0e\\1\xb8\x13\xed}\xa6;r\xc6\xfa!\x94\x87\xe9\xaf\x12\x11mO\xceP\xef\xe0NSw*\xe3\xf2]Vf?V/\xdc\x194d\xeb\xce\xc8,\xb1\x92\x14I^\x81\xbe\xf2\xf2N\xd7\xb9S:\x99k_\x9bI\xca\x0e\xa3\r\xaf\x18\xce|GN\x15\xde\xf7Ev\x81$\'\xbc\x80\xd6\x05\xddR\xb1\x19\xeb\x1b\x9d\xfaP\xa7\xb3\'\xe8\x17\xeeT\xc1-\x19\x0b\x8eyy\xd7b\x88a\x84\xdc\xa7\xef\xb8\xbe\xb6\xf3\xe5\x0f\xf6\xa3yd\xcd\xcdM\xfa&n\x1a\xbfq\xc8\x1b\xca\xbe\x18\x87\x9d0\x1c\x88\xc1\x10\x82\x1b\x11\x08<\xf4\xe0)\xfe\xd29\x8b\xd7\xcd\xcb\xe1\x17\x1e>\x8b=\xf6\xffb)\xb8\xf8\xf6@ \x95}\'m\xb3`\x17w\xb3\xdbu\xca\xc6\xdb\xec\xa4\xf9Y\'\x84\x892\x96\xd5[[[\xec\xb2\xf9\xfa4oV\xecx\xf6\xb8\x0ex\x96\xb7\xec<\x02\xbco\x17k\xf6\xae\xa36\\]5\xf3%\x88\xba\x9be\xefL\x7f[\x93\xce\xca\xec\x8f\xf3/(r\x9c\x16\xf1k\x9a4\xfdv:=\xc4I@\xdb\x992\x17\x81~\xb9G\xc8\xbb\t\xee\xc6\x83 \xddn\x92\x8c\xeelo\xe7\xedu\x00\xf8\x981E\x03\x0c=\x8e\xd8\x82\x11\xcb\xc3\xf7\xd5(\xbb\xc1\x10\xa4\xfd\xa0\xd7\xdd\xe7\x9a}\x1f\xd4\xbf\x9b9&M\x1d\xce\x9b\xeb\xef\x11\x8ft\xbf\xcbWE\xb3\xff\x03=\xf8\x91\xd3'
p330
sg22
g23
sg259
Nsg260
Nsg261
VShelXL
p331
sg263
Nsg264
S'2e564ea949568893bf823984b31e28a0'
p332
sg266
I30
sg267
VLeast Squares
p333
sg269
F0.1003
sbag13
ag1
(g12
g3
NtRp334
(dp335
g15
I00
sg16
I34
sg17
S'5e1d458bd42fcc3e6b399d87abba237c'
p336
sg18
(lp337
I34
asg20
S'x\xda}YkO\x1bI\x16\xfdn\xc9\xff\xa14\xda\x95&\xc28\xf5~\xac\x96\x91\x18\x1e!Z\x83\x83!\xd9\x04\x8d\x14u\xa0\tV\x8c\x8dl\xb3I\xfe\xfd\xde\xaa\xea{\xabqw\x86\xa0\xd0\xae\xe7\xa9\xfb8\xf7T{8`\xf0s\xbbRw?\xc7\xebz\xc3n\xd7u\xb5\xad\xef\xd8\x97\x9f\xec\xea\xecd\xf2q\xb2/\xb9\xd0\xaf\xddp0\x1c\\\xbf\xbd\x9e\xb0\xa7\xcfU\x1a8_\xb2w\xf2w\xf1J\r\x07\xb3\x93s6]\xdc\xb1\xdc\x9f{\x9a\xe6\xb4\xc65\xdb\xac\x16\xcf\xdb\xf9j\xb9;k&\x18\x1f\xcb\xa0Fl\xf6\xbd\xae\xbe\xc1\x07\xae\xe0\xc3\xe1\xe2\xe9\xa1\x8a\x1f\x04|\x98\xae\xe7\xf5r[\xa5\xe9U\xdc\xf7\xe9y\x9bg\x9f\xae\xd6\x8f\xcf\x8b\x8a\xdd\xaf\x9e\x97\x05\xf1\xf5\xbf\xd8\x91\x93\xecB(6\x15\x9e\x1d\xad\x14;\xfe9\x1c\x1c\x9dL&\xb0\xa4\x13\xdc)&\xc5X\x8a\x9e\xbf\x81\xe7\xdf\xe1\xe0\xe6d6c^F\x10\\\xea\xdd?\xf1\xdfp09\xbc\xbef\xfbb8\xb8\xfat~\x0e}f\xff\xe3h\xff\xd3\x08\x1e\xf6n\x9aFh\x89\x1fS\xe3\xfeM\x19\xb9\x97\xdaa05\xee\xdd\x8c\xa0q\xefSk\xcc\xcd\x08\xd7lmq3\xc25q\x8b4\x0c\x17\xc4\xd5>\x8d\xd2\x828\xa6A\x95\x17lm\xd1\x00\x1b\xb5\x1b\x13\xaa\xbc&4\x9e\x1e\x1e\xb1#v\xc6.\xd8\x14l\x99L\xf9\xfe\xe2\xedu\xb4\xcd\xcb\xdf\xe1\xe0\xf8d\xf2\x9e\x1d\t\xcb\x8e8\xff\xc0\xa6\x12\xec\x0f\x0b\xbc=\x7f\x9f\\\x19\xff\x93L\x8c!\x94\xde^Mg\xc9\x96&\xf7\xe49\x87\x87M\xcfT\xc0\xe42\xaa\x99\xd9\xac\xc7\xc0\xee\xe3\xab1\x13&;\xe1\xdd\xe4\xf0\x821\x01O\x7fN/\x8e\xd9?\xce\x86\x83\xc5|\xb3ez88\x9f\xceN\x92\x7f\x8e\xa6\x17\xa7\xc3\xc1\xfdc\xf5\xc4$3\x10{\xd5\xed\xb6bF\xe60\xfa\xf7jQ\xff\x90\xe3\xfa\xc7v]m\xfeh\xda\xce\xbe-\xae\xd6\xb7\xec\xb7\x7f\x8e\xff\xfa\xebi\xfc\xf0m\xf1\x1b\xf6\xbc\xde\x19\x0e\x80\xfe\xfb\xe6\xec:\xa6\x11\xc42\x8f?\xc3\xc1\xe9\x87\xc3\x19\xcb?|,\x84\x8b\xf9p\xfc\t\x8e\xc2lns\xdax\xe7\x9bI\xedg\xa3\x85\x94\xf1Y\xf0\xb1\x8a?\xb9\x9d[-D\xfb\xf1`8`\x8c\xb6hws\x13\xcc\xcb\xc7\xfd\xe61Z\x02,\xc9\x9an\'\x94\xb3<?+\xab\x9dj\xb0)-xHx\x84\x18\xa7\x035\xcb\xe9 qe\xed!\xb7:\x188\xed\xa65N\xe2\xd2\x04l\xb5\x01\xec0\xe5\x1c\x0e\xa5s\xb7\xf5\xca;\xd7\xec\xeb\x8cB\x0cZjmt\x0f\x06\xcb%\x1e\xd4\xc0\xf8.\x06\xa7\x9b\xdd\x84-\x1b{\xef\x10\x8e\xb5:a\xd0\x84\xc1q\xe7l\xb3\xa8t\x9a\xe3X\xa5mHK\xecbPFk2\t\x1ct\x07\x83v\x96\x1c \x1d\x8e\xe4J"2.B\xc6`\n\x06\x11\x08\x836px\xc4 \x83\xd1}\x18\x9cu\x81Lb\xc3.\x86\x10|\xb1\xba\xb3\x88!\x99>\xb5J)\xb3/l\xc1\xa0\xbd\xe4\x01\xcf\xee\x82\xb7\x18\x93\xc1\x08\xdb\xeb\x0b\x0c\x1fn\xb4\x95\xbb\x18 \xbe(&\xb5\xc5@\x96*X\xf4\x90q\xc0\x06\x17<n\xdat[\xe9-\xae\xaf\x8c\x0f\xa1\xc9\x0b%\x8cv\xa2\x07\x83\t\x1a7\x01\xa3\xb9]\x0c\xc6\x97\x98\x94\x1c}!\x8c\x08\xe4!e\x12\x86?\t\x83\x83]9\xeek\x8d\x91\x94#\xd6\x06\xd7\x87ASL\xba\xe8\xd4]_p\xf2\x85\xf2\x92\xf2B\xc5T\xcc\xc8\x02\xb7\x90\x9b\x9c\x1f\xc1\xd2\xb9\xdb\x04\xeb=\xc6\x03D\x91m\xa0K\x0f\xbe\xe8\xc3`\x85D\x0b\x1b\xe1;\xbe\xb0\x1e-\xc9\x81\x8e(\x19\xb4\xa0H\xf5\xd6%\x0c\xc7\x84\xc1\t\xab(\x17L\x90\xb2y\x06\xa6\x10\xbe/7\xa1=\x90ID\'&\x9dN\xe1\x92</\x04\xa5\xa9\xb0\x08\x07js\xb6\xc3)a\x00{\x99\x10\n\x06\'\x1b\x0c\xc2\xbb\xbc\xef\xae/\x1a\xfa\x8c\x8f\xb6\x13\x93\x02\x12\xd6a\x06\xc09\n1\x85\x12%!axC\x18\xac\xf3\xd9\x83q_o\xa4E\xae\x0e\xd2\xbb\xbe\xbc\x00S\x12\x1c\xd3\xe5\x87\x00!G\xbe\xe0tx G\xc4\xe0L\xb6\xc3Y\xc1\xe0\xa5\xc1E\x95\xf6\x14\x1bF\tk\xfb|\xe1i8w0\xb5\x1b\x0f\x12O\x0c\xd5\xc9\x15bB\xaa\x10A\x8a\x84a\xd2\x8a\xc9\xa0\x82\xc4\xb3C|j\xe4(\x8c\xd5\xddz\xc1\xd1uP/T\x87\xab\xb51\xbed\xa1 \x0c\x9a\xe8\n\xf2?a\xb8(1\t\xae0\x8a\xec\xe0\x10\x83v\x10)}\xf1`\x81o(&C\'7\xc1\x92\xc8FR$8\xc9$\x9e\xdc\x02\xd0d\xc20-1\ti\x8c\xd5Vy\x158\xd5ncC\x9f\x1dl\xf0\xc4\xd5Zw\xea&\x14\xc0\xc2Q\x94\xc5\xd2H4\tx%\xdb\xe1\xb2\xc4\x83\xb6\x02K\x8b\x04\xf9 4q\x94\xb1\xb2\xaff\xc9\x80G\xb2F\xe9\x0eOJOL\x90\x0bQ\xae\x9b\x968\n\xb6K\x18\xae\x8a\x1d\x80p\x8d\xc1\xda\xad\x8c#\xae\x16\x8a\x87^\x8eR\x9aLb\xbay\xe1K\xed\x0e\xa5t\xd8\xe2!\xdep\xd4\xfb\x82\xc1A\x81DN\x08q\t\xaa\x17^\xf4\xd9\x01\xfc\xed\x90\x0b\xa0\x06\xee\xf2\x83t\xca\x101\x91\x03 !\x91\xb9 ws^| \x0c\x01\x92\x1ck\xa5\x86\x92Hy\x1a\xa9\xab\xcf\x0e\x81K\x8d\xfbI\xb1\xeb\x0b\xa15a\x00\x93Q28\xafH\xd9\xb8\x1c\x93\x1f\x8b\x1d@\x9ai\xb4\x03\x84\x0e\';H\xc3{\xb9Z\x92J\x0c\xb0v\x8f\x1d\xd0\xf3By\xcc\x0b\x88\x02\xf2\x05D `HkP\xbd\x88\xf1\xdb\xec\x0b\x87\xf7M(\x1b\x0f$\xa8\xfa\xec\xa0\r\xe6\x05\xa4u\'\x1e\x9c\x17\xa4Vx\x11\xb2\x9e\x80CHFMk\xdb\x18"A\x10/i\xe9\x90\xbb\x80\xa9\xb3x\xdd\xc5 \x03\x99\xc4\x03\xfbu\xb8\x9aN\xacD\x11.\x9eSx\x02\xd1\x02\x06\xd7\xc2`m\\\n\xf7\x85\xf5Q[*\xa0\x95\x9e\xda\rA@tc\x82\xeb\xfa"xOY\x8cN\x06MPRD\x8a\xc8\x0f\xbe\x8d!\xca_\xb4?\xe4\x1dV\x7f\x08\xb7\xd0\xc7\x0f\x02$\'qTL\xbe]\x0c\x96vSp\x0e\xe2(M<\t\x8f\x80!\xb41\x80\xe0\xc2d\xd3V\x87@\x1a[\xfa^\r\x03\xc2\xcbR\xdd\xec\xd6\x0bOj\x04\x0eG\x1b\x0bW4\x8c\x8c\xf7\x8b#\xc1[\x18\x82\xd5\x14\x87\x1a\xf8\x19\xeb\x97S\xca\xf5\xd9\x01lI\xbepjW\xc3\x80l\xb1\xe8\x00!IiHY2\x16\xc4c\xc4 \x0b\x86 \xbc\xe2T\xaf\x83\x10\x98#\x02\xaa\x8f\xef\xc5\x80v\x80\xb1\xb2\'\x1e,)\x05`\x1e*\x1d\xc2\x13G\xa9\x84A\x17\x0c^p\x8f\xd7\x00\xa5JD\x19%\x9b\xfb\xce\xae/4\x965\xa8\x17\x1d\x9e\x04\xcep\x81t\x94/W..KE\xe7\x11\x83E\x0c"I^n\xf0\x8ecsv\'-\xa1\xa5\xea\xd1Q\x02\xd2L\xd1\x99\xf5n<\x00/q\xbaQq\x1c\t;\x10]\t\x91\xee\xbc\xc9\xa1\xc4\x03\x8a\x13\'\xc0E\x0e\r-\xe1\xd2\xab\xfb0@\xb8\x93\x1d\x84\xb7\x1d=)\xc9L@\xa8T\xbb]Q\xdb \x8e"\x86V^@a\'\xcd\x00\xbe\xf0x\xc7\x07\xb9dT_\xbd0\x8aS^\x80\x88\xee\xe8(\xcf\xe96\xe3\x04\xd9\xc1R2\x81\xd2\x8a\xbe\x90m\x0c\n\xaa\x84A\xfb;)16\xa2H\xea\xc3\xa0\r\xd5n\xa3\\W?\x80\xf0&\x15o\xca\xfb\x07O\xd7\x1d+\xa2~P-\x0cP4\xbd3\xa4a\xe8\xbe\t\xb5C\xfa\xde\xf7\x0f\x0e%\x06\xc4\xbd\xe9\xdeqx\x11\xd3B\xf0"\xe0x\xb9\x85F\x9e\xd4m\x0c\xb1\x96:\xb4\x03\\\x8d\xb0\x8e\xc7w#\xbd\xf7M\xe9\xcb]\xaf\xeb\x0b+]\xb9\xe0\xd1\xe1\x05\x0f\xa5^$\xae\x96\x87\x87\x05\x83U\x81\xb4\x93\x0c\x01u\x9d\x06\x86\x92\xbdz\xd28Q\xa4\xa5\xec\xfa\xc2\x93\xe7\xa5\'\xba2D\xf0\xa00"W\x8b6\x068\x16\xa6\x10\x04\x86 ]\x07\xc5\xbb\xf7~\x011\xe9\xca\x99C\xd7\x17\xa1\xf8BRx\xb6\xec\xe0|\xccM\xde\xc2\x10\xbc&\xed\x0f9b$\xf1\x03\x94\x0b\xd1\xc7\x0f\x14\x0f\x90e\xba\xc3\x93Ji\xba_\x08+\xca;\x10\xe2\x07\xae\xc0\x17\xd3\xd4\x836\xf7\x10d\x7f\xfb\xfc\xf2\xbd\x1c\xb8+\xe8\xf6\xe3K\x0c\xd8\xddh\xb9\xd0\xff\x08\x18d\x0b\x03\xd8N\xa1(\x01\x85\xed\xf1\xbcpuhrz\xc7\x0e\xde`I\x81{\xb9\xed\xd4\xee\x10\x0c\x11\xb4W\xe8\x16Y.\xa9\x10\x80\xa0\xe5\xce\xfe39\x8d\xafMY~\xd1\xf9\xab7\xfd3X?S\x1f\xd4\xb4\xfb\xd5:\xae\xa1\xe0\xfa\xc5NW\xec\x0f\xa67\xf3\xaf\xbf\x9f\xae^1V-\xef\xf20\xb8|\xc6a\xd5b\x91\x86B\xc5aw\xd5\xb6jv\x89\x93\x03{\xaa\xd6\xd5c\xbd\xad\xd7\x1b\xb6\xae\xef\xe7\xcb\xfa\x8e=o\xe6\xcb\xaf\xb1_\x02\xad\x02\x8e\xed\xba\x9a/\xb7\x9b\x84\xef\xe4\xe2\x98\xb1\xe6\x90\xe5\xf5+\xbe\x80\xa5 \x8c\xcf\xf1\x8b\x8b\xb8\xd1\xd9\xfc\xeb\x03,\xc2\xee\xe6\xf7\xf7\xf5\xba^\xde\xd6\xec)~\xe5\x00u\t\xd2a\xc4\xd8]]?\xc5\x01\x0f\xabE\xcd\xf6\xed\x18\x84\x1b\xb4\x8a}8\xd0c\xc5\x16\xf5\xff\xeaE\x16\xf5`\xa2K\xa2\xf3XE\xa2\xfe\xd8\xfd[\xa2$\xe6J\xae\x7f\x91\x00/e\x99\t\xf7r\x8e9\x96\xefn\xb1\xd4\x14\xdf\x96\x99\x1cl\x7f\xa9\xca\xcc\xa0\\\xdeK\x04\x95o\xa1Q\xcbtg\xc2Hp\xec\xa5.3}z\xd3\x9c\xde\xe1\xe4\x99\x06\xdc\xd3?\x13\xae9\x97\xa6\xcc\x84\xea\xa7\xb2\xaa\x93<ghD\xdf7\xd3C@_\xda\x96\x85\x9c\r\xcd;\xcb\x90\xb9&j\xc9\xae\x85\x9a\x99\xae\xcc\xd4*[\x06\x14\xaciJ\xb0\xf9\xc5L(\xb2\x97$\x80\xc58\xdfT\xe2\x9d0\x8a\x93\xe4\x15\xfb\x8b\x99@\x85\x97\xa1\x85V\xc7\x17\x8aI\xea\xc9\x8c6\xcd\xec;g\x9cIb3\xf2\xb8\x14\xd9\xa6Vd\x8d\x13Y\xb4w\xa6\x8da\xc9X\x0c\xcc\xeb\x87\x1aR\x0c2\xe41\x7f\xc7\xf5\xa5^\xac\xbe\xb3\xef\xd5\x86Uww\xf9\x9b\xb8i\xfa\xc6\xa1\x99\x80\xf3R\x1e\xb6\xd2\xb0\'\x07c\n\xeed\xa0\x00\xf27M\xfe\xe5u\x96\xaf\xab_\xa7_\xec|\x91{\xec\xefr)\x86\xf8\xa8\x9bH\n\xe7\x9d\xd7\xd5\x92]=\xcc\xef\xb7\x8c\x8f\xd8y\xf5\x03?\xc4b\x99\xce\x87#\xf7\xf6\xf6\xd8u\xf5\xe5yQ\xad\xd9d\xbe\xd9F,\xab{6K\xe0\x1e\xeb\xe5\x96\xbdm\x99\x0cF\x17\xab|\x8e\xc7<h\xce\xddj\xfe\xba%{a\xeb\xf7\xd9g8nj\x86\x8b"\r~3\x9d\x9eB\xa3\x88\xb1\x82m\t\xe8\xe7G\x80|\x90\xe1\xeet\xc4\x93\x1d\xc4\xef\xa3\x9a\xfd\xea\xfbE}\x1b\xc1m\x1a<\xc9\xf0}\xdd\tWt\x1ev\xbe+\xce8\x88\x0e \xabG{\x1e\xbc\xb4\xe8\xbbh\xf6\x83\x86[r\xd3\xe9\xa2\xba\xfd\x96P*\xf7\xbbz\x85V\xfd?\xcc\x87\x91|'
p338
sg22
g23
sg259
Nsg260
Nsg261
VShelXL
p339
sg263
Nsg264
S'2e564ea949568893bf823984b31e28a0'
p340
sg266
I32
sg267
VLeast Squares
p341
sg269
F0.10009999999999999
sbag1
(g12
g3
NtRp342
(dp343
g15
I00
sg16
I35
sg17
S'9e01bbc5f33f2a48ddd101bfe34860d2'
p344
sg18
(lp345
I35
asg20
S'x\xda}Y\xfbO\x1bI\x12\xfe\xdd\x92\xff\x87\xd6\xeaN\xda\x08\xe3\xf4\xfbq:Vby\x84\xe8\x0c\x0e\x86\xe4\x12\xb4R4\x81!X16\xb2\xcd%\xf9\xef\xaf\xba{\xaaz\xf0L\x16\xa2\xd0\xee\xe7W\xaf\xaf\xaa\xdb\xc3\x01\x83\x9f\xdb\x95\xba\xfb9^\xd7\x1bv\xbb\xae\xabm}\xc7\xbe\xfcdWg\'\x93\x8f\x93}\xc9\x85~\xed\x86\x83\xe1\xe0\xfa\xed\xf5\x84=}\xae\xd2\xc4\xf9\x92\xbd\x93\xbf\x8bWj8\x98\x9d\x9c\xb3\xe9\xe2\x8e\xe5\xf1<\xd2t\xa7=\xae\xd9f\xb5x\xde\xceW\xcb\xddU3\xc1\xf8X\x065b\xb3\xefu\xf5\r>p\x05\x1f\x0e\x17O\x0fU\xfc \xe0\xc3t=\xaf\x97\xdb*-\xaf\xe2\xb9O\xcf\xdb\xbc\xfat\xb5~|^T\xec~\xf5\xbc,\x88\xaf\xff\xc5\x8e\x9cd\x17B\xb1\xa9\xf0\xech\xa5\xd8\xf1\xcf\xe1\xe0\xe8d2\x81-\x9d\xe0N1)\xc6R\xf4\xfc\r<\xff\x1b\x0enNf3\xe6e\x04\xc1\xa5\xde\xfd\x13\x7f\x87\x83\xc9\xe1\xf55\xdb\x17\xc3\xc1\xd5\xa7\xf3s\x183\xfb\x1fG\xfb\x9fF\xd0\xd8\xbbi:\xa1\'~L\x9d\xfb7e\xe6^\xea\x87\xc9\xd4\xb9w3\x82\xce\xbdO\xad97#\xdc\xb3u\xc4\xcd\x08\xf7\xc4#\xd24\xdc\x10w\xfb4J\x1b\xe2\x9c\x06U\xde\xb0uD\x03l\xd4\xeeL\xa8\xf2\x9e\xd0yzx\xc4\x8e\xd8\x19\xbb`S\xd0eR\xe5\xfb\x8b\xb7\xd7Q7/\xff\r\x07\xc7\'\x93\xf7\xecHXv\xc4\xf9\x076\x95\xa0\x7f\xd8\xe0\xed\xf9\xfbd\xca\xf8\x9fdb\x0c\xae\xf4\xf6j:K\xba4y$\xaf9<lF\xa6\x02\x16\x97Y\xcd\xcaf?\x06z\x1f_\x8d\x990\xd9\x08\xef&\x87\x17\x8c\th\xfd9\xbd8f\xff8\x1b\x0e\x16\xf3\xcd\x96\xe9\xe1\xe0|:;I\xf69\x9a^\x9c\x0e\x07\xf7\x8f\xd5\x13\x93\xcc\x80\xefU\xb7\xdb\x8a\x19\x99\xdd\xe8\xdf\xabE\xfdC\x8e\xeb\x1f\xdbu\xb5\xf9\xa3\xe9;\xfb\xb6\xb8Z\xdf\xb2\xdf\xfe9\xfe\xeb\xaf\xa7\xf1\xc3\xb7\xc5o8\xf2zg:\x00\xfa\xef\x9b\xb3\xeb\x18F\xe0\xcb<\xfe\x0c\x07\xa7\x1f\x0eg,\xff\xf0\xb1\x10.\xc6\xc3\xf1\'\x10\x85\xd9\xdc\xe7\xb4\xf1\xce7\x8b\xdam\xa3\x85\x94\xb1-\xf8X\xc5\x9f\xdc\xcf\xad\x16\xa2\xdd<\x18\x0e\x18\xa3#\xda\xc3\xdc\x04\xf3\xb2\xb9\xdf4\xa3&@\x93\xac\x19vB9\xcbs[Y\xedT\x83Mi\xc1C\xc2#\xc48\t\xd4l\xa7\x83\xc4\x9d\xb5\x87\xd8\xea`\xe0t\x9a\xd6\xb8\x88K\x13\xb0\xd7\x06\xd0\xc3\x94s\x10J\xe7a\xeb\x95w\xae9\xd7\x19\x85\x18\xb4\xd4\xda\xe8\x1e\x0c\x96K\x14\xd4\xc0\xfc.\x06\xa7\x9b\xd3\x84-\x07{\xef\x10\x8e\xb5\x19\x83&\x0c\x8e;ge\xa3\x7f\xa79\xceU\xda\x86\xb4\xc5.\x06e\xb4&\x95\x80\xa0;\x18\xb4\xb3d\x00\xe9p&W\x12\x91q\x11t\xc2`\n\x06\x11\x9cml\xad\r\x08\x8f\x18d0\xba\xcf\x16\xcez\xf2\x07\xd0\xeb.\x86\x10|\xd1\xba#8I\xf5\xa9WJ\x991\xd8\x82A{\xc9=\xca\xee\x82\xb7\xe8\x93\xc1\x08\xd3k\x0bK\xb6\xd0\xa0\xc1\x1d\x0c\xe0_\x12\x0f\xd6\x16\xf5 U\xb0h!\xe3\x80\r.8\x07\xa8\x8d\xecVz\x8b\xfb+\xe3C@<\xc2h\xc7{0\x98@\x9e\x06J\xeb\xf8\xa4\xf1\xc5\'%\xc7`\x12F\x04\xb2\x902\t\xc3\x9f\x84\xc1\xc1\xa9\xa4\x07k\x8c\xa4\x18\xb16a\xef`\xd0\xe4\x93.\x1au\xd7\x16\xf0\xdb`P\x9efrE\xb6\x80q\xd0\x03\xb0\xe6\x11l\x9d\x87M\xb0\x1e\r\xac\xc1\x8b\xd0\xa3\xa4\x07[\xb8>[\x08\x89\xd2\x19\xe1\xbb\xfc\x00\xaaD\xe1\x05\x92\r\x98EXlz\x9b1\x1c\x13\x06\'\xac\xa2X0A\xca\xa6\rL!\xbc\xea\xf3IEj\x05\x1a\xeb\xf8\xa4\xd3\x16\xf5 \x84\xa00\x15\x16c\x13r\xb3M\x18N\t\x03xd\xcb\x1f\x82t\x18#\xc2\xdb\xd0\x17\x9b\xa6\xa1\xcf\xd8\x84P\xdf\xc1  `=F\x80v\xaa\x10S(^\x12\x12\x867\x84\xc1:p\x87F0\xed\x8d\xb4\xc8\xd5Az\xd7\x17\x17\xa0J\x8a\x0b\xd3\xe5\x87\x00.G\xb6\xe0$\xbc\r\x1218\x93\xf5pV0xil\xc0\xd8\x04:k\xdaF\tk\xfbx\xd2\x1b\xc2\xe0\xa4\xe9r\xb5\x97(1d\'\xd7"&\x84\x13$O\x18&-\x9f\x0c*(\x94\x1d\xfcS#G\xa1\xaf\xee\xe6\x0bNN\xa7\xbd\xeap\xb56\xa6\x15\x85\x820\xe8\xe2\x93!\xdb\xe2\xa2\xf8$\x98\xc2h\xd2\x83\xf3\xe8\x0f\x0e<\xa5\x0f\x83\x05\xbe!\x9f\x0c\x9d\xd8\xf4\xde#\x1bIA\xf9Bd\xd6\xc8\x94\x19s7`\x98\x16\x9f\x840\xc6l\xab\xbc\n< O\x9al\xc3\x0e\x86\x80\xee\x03\xf9Iwl\x01\t\xb0p\x14E\xb14\x12U"\x82\xcdz\xb8,\xfe\xa0\xad\xc0\xd4\x02\xe6uB\x13G\x19\xdb\xa7\x07H$\xe8i\xd6tma\xa4\'\xad\xe7d\x98\xf3\xa6\xa5\x10\x81\xe3\x12\x86\xab\xa2\x07 \\\x835\x83S\x86\xf2\xb8\x10\x8a\xfb^\x8eR\x9aTb\xbaq\xe1K\xee\x0e\x8ax\xd2\x16\x0bA;ax_08H\x90M\xc0\xeb\x10\xb7\xa0|\xe1Eo\\x\x0c_\x91\x94\xbd\xc3\x0f@0\x86\x88I\x96\x80\xd4\xe8\x1a\x10\xbb"a\xf8@\x18\x02\x049\xf9a\xce\xc6\x19\x03$\'\xdf\xc7\xd5\x81K\x8d\xe7I\xd1\xc1\xa0\xb5\xa2J\xc1\nrD\xf0p\xaal\x9cL\x18>\x16=@i\xa6\x11\x03\xb8\x0eG\xbb\x08ix\x9f\x1e\xa2\xde\x08\x0e\x90PW\x0ft\x9a*\xa5\x04\x17H\x15\x12<\x100d\xfa\xc3|\xc1\xa98S \xbco\xecb by_\xbe\x08\xda\x92Yx7g9OI\x02H\x99B\xc4\x13pp\xc9\xe8\x93\xb6\x8d!\x12\x04\xf1\x92\x96\x8e0\x80W\xf7\xe9!\xc8@*\xf1\x90\xdd;\\-\xd0\xfb \xb9\xd9\xc2\x0f\xe4\x9e@\xb4\x80\xc1\xb50X\x1b\xb7\xc2sa\xff\xa6_*\x0f\xb1\xd5\xc5\x00N@Y\xc0@\x19\xd8\xb1E\xa1\x8f(\x12\xf2\x83S\xa5\xc4\x16\x91\x1f|\x1bC,\x7f\x1b\x1f\x00BP\x18\xfcR\xe8\xd0\x97/\x04\x94\x9c\xc4QA\xf1\x0e\x06K\x01\xa9@\x0e\xe2(Mu\xb5I\xfe\x10\xda\x18$\x94}\xcdT\xa8\xffB@=8\xe9{k\x18(\xbc\x0c\xe5\xcd.Gy\xaaF@8\xed\xc9\tJ\x88\xc8x\xbf8\x12\xbc\x85\x01\xa4%?\xd4\xc8\xcf\x11\x83R\xae\xc7\'\x81\x14\xa8$2N\xedr5\x94-\x96\x8aHI\x95\x06\x10\tE,\x14\x8f\x11\x83,\x18\x82\xf0D\xbeF\x05!(6\xbd\x0f\xbc\x17\x03N\x8f\x1c\xe4\xbb\xfePX9_\x0er\xea(\xb1\xa9T\xc2\xa0\x0b\x06/ \xcd\xe0\xb9\x90\x0b<\xe1\x81\x92\xbf\xaf\xa6\x8d\xf7 \xca\x17\x1d\x9e\x8c\x15+1"\xd4DDL\\\xb62z\xc4`\x11\x83H%/\xe6M0\x85\xc7\xb92\xc4\xdb^\x8f\x1e \xcc\x14\xc9\xac;<\t\xe1DZ\xe7T\xdb\x03\xefxb\xf0t\xe7Mz\xc1\x1a\xc6+\x8e>i\xe0"Gq\x01\x97^\xdd\x17\x9b\xe0\xee\xa4\x07\xa89;\xf5$\xdd\x98\xc0h\x86r\xb7\xa3d\x0b\x91\x13cS\xb4\xe2\x02\x12{\xa0\xfb\x05l\xaf(w\xc0\x0e}y\xd3(^|Rwj\x18\xed9\xd5Qp\xe7\xa2\xbc\x19(\xa3k\x13k9\xd9\xc6\xa0 K\xe0\x9d"8)\xd17b\x91\xd4{\xf77\xf4\x14a\x14\xe4\xe9\xdd\xfa\x81c\x16\x86*\xde\x94\xf7\x07O\x1ceE\xe4j\xd5\xc2\xa0!\x15\xe3\xd5\x14j\x18\xbaoB\xee\x90\xbe\xaf\xb6\xd7\x8en.\x10\xcb\xdd;\x0e/\xc5\xb4\x10\xbc\x14p\xbc\xdcB\xa3-t\x1bC\xcc\xa5T\xcf\xc3\xd5\x08\xdf\x1f\xe8md\xd7\x16\xd2\x97\xbb\x9e\xee\xe4\x0b+\x1d\x9d\xa6Hx\xc1C\xc9\x17\x89\xab\xe5\xe1a\xc1`\x81\x9e\x03\xdd\xf7\x03\xd6uZ\xb9\x86bv\xeb\xa8R\xdbCi)\xbb\xb6(\xb5\x9c\xf4d\x16c\x08\x0e\x14n\xd1\'\xdb\x18@,N\xf5$\\\xf7\r\xdd\xc1\x8d\x95\xfd>\xe9\x8a\xcc\xa1k\x0b\xf2>\xe00r\xcf\x96\x1e\x9c\x8f\xb1\xc9[\x18\x82\x87\x18\xd4\x14#\x06\xf3\x1b\xb0\x95\xe8\xe3(\xb0\x16\xaa\r\xa2\xacSW\x0b\xa5(\xa5\x013\x89\xf2\x06B\xfc\xc0\x15\xd8b\x9aFP\xe7^;k\xff\xae\xfd\xf2]N\xc1\xd6/\x9a/1\xe0pS\xcb\xf9\xfe&`\x90-\x0c\xa0;\x85\x16\x84\n\x9bj\r\xb8:\xf4\xbe?\x08o\x84\xc4\xa6\xee\xdeyC\xae\x90s\xe1\x82\x0flP\xc0\x91\xa7\xc2\x1a\xa8\'\xcf\xfe39\x8d\xcf\xa6,?t\xfe\xea\xa5\x7f\x06q\x97\xa9\x0fp\xdd\xaf\xd6q\x0f\x15_^NW\xec\x0f\xa67\xf3\xaf\xbf\x9f\xae^1V-\xef\xf24\xe3\xd2\xb4j\xb1HS!\xe3\xb0\xbbj[5\xa7\xc4\xc5\x81=U\xeb\xea\xb1\xde\xd6\xeb\r[\xd7\xf7\xf3e}\xc7\x9e7\xf3\xe5\xd78.\x81V\x01\xc7v]\xcd\x97\xdbM\xc2wrq\xccX#dy~\xc5\x07Xr\xc2\xd8\x8e_\\\xc4\x83\xce\xe6_\x1f`\x13v7\xbf\xbf\xaf\xd7\xf5\xf2\xb6fO\xf1+\x07\xc8K\xe0t#\xc6\xee\xea\xfa)NxX-j\xb6o\xc7\x90\xb3\xa1W\xec\x83@\x8f\x15[\xd4\xff\xab\x17\xd9\xa2\xa0\xa2K\xa2\xf3\x98Eb\xfd\xb1\xfb\xb7xI\x8c\x95\x9c\xff"\x01^\xca\xb2\x12\xee\xe5\x1cc,\xdf\xdd"\x13\x15\xdb\x96\x95\x1ct\x7f\xa9\xca\xca\xa0\\>K\x04\x95o\xa1\xb1\xce\xed\xae\x84\x99P\x94]\xea\xb2\xd2\xa7\x97\xe6\xf4\x86\x93W\x1a0O\xffJH\xdf\x97\xa6\xac\xb4\xe9\xcd\'Vu\x92\xe7\x08\x8d\xe8\xfbVz\x08\xaaK\xdb\xd2\x90\x8b7\xa2\xf4f\x192\xd7\xc4Z\xb2\xab\xa1f\xa5++\xb5\xca\x9a16\xeb6_\x87zWB\x10]R\x01,R\xc4\xe7;a\xbc\r$\xab\xd8_\xac\x04*\xbc\x0c-\xb4Z\x8b\xa6\xd4\x93\x19mZ\xd9\'g\\I\xc5f\xe4q\xd9\xd8\xd3\x8a\\\xe3D\x16\xed]i\xa3[2\x16\x1d\xf3\xfa\xa1\x86\x10\x83\x08y\xcc\xdfq}\xa9\x17\xab\xef\xec{\xb5a\xd5\xdd]\xfe&n\x9a\xbeqh\x16\xe0\xba\x14\x87\xad0\xec\x89\xc1\x18\x82;\x11(\x80\xfcM\x13\x7fy\x9f\xe5\xeb\xea\xd7\xe1\x17\x07_\xc4\x1e\xfb\xbbX\x8a.>\xea\x06\x92\xc2u\xe7u\xb5dW\x0f\xf3\xfb-\xe3#v^\xfdh>\xe4\xf7\x85$ N\xdd\xdb\xdbc\xd7\xd5\x97\xe7E\xb5f\x93\xf9f\x1b\xc1\xac\xee\xd9,\xa1{\xac\x97[\xf6\xb6\xa53\x98]\xd4\xf29\xcay\xd0\x08\xde\xea\xfe\xba%\x85a\xef\xf7\xd9g\x907uK\'h\xf2\x9b\xe9\xf4\x14:Et\x16\xecKH??\x02\xe6\x83\x06\xef\xceH\x94\xed ~#\xd5\x1cX\xdf/\xea\xdb\x88n\xd3\x00J\xaa\xef\x1bN\xc0\xa2\xf9p\xf0]1\xc7A4\x01\xe9=j\xf4\xe0\xa5N\xdfE\xc5\x1f4\xec\x92\xbbN\x17\xd5\xed\xb7$\x94r\xbf\xabW\xa8\xd6\xff\x03,\xdb\x91\x9a'
p346
sg22
g23
sg259
Nsg260
Nsg261
VShelXL
p347
sg263
Nsg264
S'2e564ea949568893bf823984b31e28a0'
p348
sg266
I33
sg267
VLeast Squares
p349
sg269
F0.10009999999999999
sbag1
(g12
g3
NtRp350
(dp351
g15
I00
sg16
I36
sg17
S'831df1d68fba9211b93d88a608d76580'
p352
sg18
(lp353
I36
asg20
S'x\xda}YkO\x1b\xc9\x12\xfdn\xc9\xff\xa1\xb5\xda+%\x02\x9c~?\xae.+\xb1<\x02\xba\x06\x07Cr\x13\xb4R4\x81!X16\xb2\xcd&\xf9\xf7\xb7\xba{\xaaz\xf0L\x16\xa20\xee\xe9\xc7\xe9\xaaS\xa7\xaa\xdb\xc3\x01\x83\x9f\xdb\xa5\xba\xfb9Z\xd5kv\xbb\xaa\xabM}\xc7\xbe\xfcdW\xa7\xc7\xe3\x8f\xe3=\xc9\x85~\xe3\x86\x83\xe1\xe0\xfa\xecz\xcc\x9e>W\xa9\xe3l\xc1\xde\xc9W\xe2\xb5\x1a\x0e\xa6\xc7\xe7l2\xbfc\xf9}~\xd34\xa79\xae\xd9z9\x7f\xde\xcc\x96\x8b\xedQS\xc1\xf8H\x06\xb5\xcb\xa6\xdf\xeb\xea\x1b|\xe0\n>\x1c\xcc\x9f\x1e\xaa\xf8A\xc0\x87\xc9jV/6U\x1a^\xc5u\x9f\x9e7y\xf4\xc9r\xf5\xf8<\xaf\xd8\xfd\xf2yQ\x10_\xff\x9b\x1d:\xc9.\x84b\x13\xe1\xd9\xe1R\xb1\xa3\x9f\xc3\xc1\xe1\xf1x\x0cS:\xc1\x9dbR\x8c\xa4\xe8\xf9\x1bx\xfe7\x1c\xdc\x1cO\xa7\xcc\xcb\x08\x82K\xbd\xfd\'\xfe\x0e\x07\xe3\x83\xebk\xb6\'\x86\x83\xabO\xe7\xe7\xf0\xce\xec}\xdc\xdd\xfb\xb4\x0b\x0f;7M#\xb4\xc4\x8f\xa9q\xef\xa6\xf4\xdcI\xed\xd0\x99\x1awnv\xa1q\xe7S\xab\xcf\xcd.\xce\xd9Z\xe2f\x17\xe7\xc4%R7\x9c\x10g\xfb\xb4\x9b&\xc4>\r\xaa<ak\x89\x06\xd8n\xbb1\xa1\xcasB\xe3\xc9\xc1!;d\xa7\xec\x82M\xc0\x96\xc9\x94\xef/\xce\xae\xa3m^\xfe\x1b\x0e\x8e\x8e\xc7\xef\xd9\xa1\xb0\xec\x90\xf3\x0fl"\xc1\xfe0\xc1\xd9\xf9\xfb\xe4\xca\xf8\x9fdb\x04T:\xbb\x9aL\x93-M~\x93\xc7\x1c\x1c4o&\x02\x06\x97^\xcd\xc8f>\x06v\x1f]\x8d\x980\xd9\t\xef\xc6\x07\x17\x8c\tx\xfasrq\xc4~?\x1d\x0e\xe6\xb3\xf5\x86\xe9\xe1\xe0|2=N\xfe9\x9c\\\x9c\x0c\x07\xf7\x8f\xd5\x13\x93\xcc\x00\xf7\xaa\xdbM\xc5\x8c\xcc4\xfa\xcfr^\xff\x90\xa3\xfa\xc7fU\xad\xffh\xdaN\xbf\xcd\xafV\xb7\xec\xb7\x7f\x8d\xfe\xfa\xebi\xf4\xf0m\xfe\x1b\xbey\xb3\xd5\x1d\x00\xfd\xef\xed\xe9u\x0c#\xe02\x8f?\xc3\xc1\xc9\x87\x83)\xcb?|$\x84\x8b\xf1p\xf4\t\xb6\xc2lns\xdax\xe7\x9bA\xedg\xa3\x85\x94\xf1Y\xf0\x91\x8a?\xb9\x9d[-D\xfbq\x7f8`\x8c\x96h\xbf\xe6&\x98\x97\x8f{\xcdc\xb4\x04X\x925\xaf\x9dP\xce\xf2\xfc\xac\xacv\xaa\xc1\xa6\xb4\xe0!\xe1\x11b\x946\xd4L\xa7\x83\xc4\x99\xb5\x87\xd8\xea`\xe0\xb4\x9a\xd68\x88K\x13\xb0\xd5\x06\xb0\xc3\x84s\xd8\x94\xce\xaf\xadW\xde\xb9f]g\x14b\xd0Rk\xa3{0X.q\xa3\x06\xfaw18\xdd\xac&lY\xd8{\x87p\xac\xcd\x184ap\xdc9+\x1b\xfb;\xcd\xb1\xaf\xd26\xa4)\xb61(\xa35\x99\x046\xba\x85A;K\x0e\x90\x0e{r%\x11\x19\x17A\'\x0c\xa6`\x10\xc1\xd9\xc6\xd7\xda\xc0\xe6\x11\x83\x0cF\xf7\xf9\xc2YO|\x00\xbbnc\x08\xc1\x17\xab;\x82\x93L\x9fZ\xa5\x94\x19\x83-\x18\xb4\x97\xdc\xe3\xde]\xf0\x169\x19\x8c0\xbd\xbe\xb0\xe4\x0b\r\x16\xdc\xc2\x00\xfc\x92\xb8\xb0\xb6h\x07\xa9\x82E\x0f\x19\x07jp\xc19@m\xf6n\xa5\xb78\xbf2>\x04\xc4#\x8cv\xbc\x07\x83\t\xc440Z\x87\x93\xc6\x17NJ\x8e\xc1$\x8c\x08\xe4!e\x12\x86?\t\x83\x83U\xc9\x0e\xd6\x18I1bm\xc2\xde\xc1\xa0\x89\x93.:u\xdb\x17\xf0\xdb`P\x9ezrE\xbe\x80\xf7`\x07P\xcdC\x98:\xbf6\xc1zt\xb0\x06\x16!\xa3\xa4\x07_\xb8>_\x08\x89\xbb3\xc2w\xf5\x01L\x89\x9b\x17(6\xe0\x16a\xf1\xd1\xdb\x8c\xe1\x8808a\x15\xc5\x82\tR6\xcf\xa0\x14\xc2\xab>NB;\x99Dt8\xe9\xb4E;\x08!(L\x85E\x0c\x90\x9bm\xc2pB\x18\x80\x91->\x04\xe90F\x84\xb7\xa1/6M#\x9f\xf1\x11B}\x0b\x83\x80\x80\xf5\x18\x01\xda\xa9"L\xa1\xb0$$\x0co\t\x83u@\x87\xc6z\xda\x1biQ\xab\x83\xf4\xae/.\xc0\x94\x14\x17\xa6\xab\x0f\x01(G\xbe\xe0(L\xc2\x06\x89\x18\x9c\xc9v8-\x18\xbc46`l\x82\x9c5\xcfF\x81\xf9z1\x18\xc2\xe0\xa4\xe9j\xb5\x97\xb8c\xc8N\xae%L\x08\'H\x9e0\x8c[\x9c\x0c*(\xdc;\xf0S\xa3F!W\xb7\xf3\x05\'\xd2i\xaf:Z\xad\x8diE\xa1 \x0c\xbap2d_\\\x14N\x82+\x8c&;8\x8f|p\xc0\x94>\x0c\x16\xf4\x868\x19:\xb1\xe9\xbdG5\x92\x82\xf2\x85\xc8\xaa\x91%3\xe6n\xc00)\x9c\x840\x16\xc8I\xaf\x02\x0f\xa8\x93&\xfb\xb0\x83! } ?\xe9\x8e/ \x01\x16\x8d\xa2(\x96F\xa2ID\xb0\xd9\x0e\x97\x85\x0f\xda\nL-\xe0^\'4i\x94\xb1}v\x80D\x82L\xb3\xa6\xeb\x0b#=Y=\'\xc3\x9c7-\x85\x08,\x970\\\x15;\x80\xe0\x1a\xac\x19\x9c2\x94\xc7\x85P\xdc\xf7j\x94\xd2d\x12\xd3\x8d\x0b_rwP\xa4\x93\xb6x\x08\x9e\x13\x86\xf7\x05\x83\x83\x04\xd9\x04\xbc\x0eq\n\xca\x17^\xf4\xd5\x0f\xe0o\x8fZ\x10\x8d\xbd\xa5\x0f 0\x86\x84I\x96\x80\xd4H\r\x88]\x910| \x0c\x01\x82\x9cx\x98\xb3q\xc6\x00\xc9\xc9\xf7\xe5\x8b\xc0\xa5\xc6\xf5\xa4\xe8`\xd0ZQ\xa5`\x05\x11\x11\x18N\x95\x8d\x93\t\xc3\xc7b\x07(\xcd4b\x00\xeap\xf4\x8b\x90\x86\xf7\xd9!\xda\x8d\xe0\x80\x08u\xed@\xab\xa9RJp\x81R!\x81\x81\x80!K\x0f\xe6\x0bN\xc5\x99\x82\xcd\xfb\xc6/\x06"\x96\xf7\xe5\x8b\xa0-\xb9\x85ws\x96\xf3\x94$@\x94)D<\x01\x07JFN\xda6\x86(\x10\xa4KZ:\xc2\x00\xac\xee\xb3C\x90\x81L\xe2!\xbbw\xb4Z \xfb\x94 \x0c\xa0\x0fDO\x10Z\xc0\xe0Z\x18\xac\x8dS\xe1\xba0\x7f\xd3.\x95\x87\xd8\xeab\x00\x12P\x160P\x06v|Q\xe4#n\t\xf5\xc1\xa9Rb\x8b\xa8\x0f\xbe\x8d!\x96\xbf\r\x07@\x10\x14\x06\xbf\x14:X\xdd\x87Ak\xd2\xa8\xa0x\x07\x83\xa5ZN\xc1>H\xa34\xd5\xd5&\xf1!\xb41H(\xfb\x9a\xaeP\xff\x85\x80vp\xd2\xf7\xd60Px\x19\xca\x9b\xaaSOz\xaaF`s\xda\x13\tJ\x88\xc8x\xbe8L\xda\x8c\x18`\xb7\xc4C\x8d\xfa\x1c1(\xe5z8\t\xa2@%\x91qj[\xab\xa1l\xb1TDJ\xaa4@H(b\xa1x\x8c\x18d\xc1\x10\x04\x90\x00}\xa1\x82\x10\xa4Q\xde\x07\xde\x8b\x01\xdd\x155\xc8w\xf9PT9\x1f\x0er\xea(\xb1\xa9T\xc2\xa0\x0b\x06HX\xde\xa1&@.@K\x82\x99y\xafF\xc5s\x10\xe5\x8b\x8eN\xc6\x8a\x95\x14\x11j"\x12&.[\x19=b\xb0\x88A\xa4\x92W\xa0V\x1bK1$C<\xed\xf5\xd8\x01\xc2L\xd1\x9euG\'!\x9c\xc8\xea\x9cj{\xd0\x1dO\n\x9e\xce\xbc\xc9.X\xc3x\xc5\x91\x93\x06\x0er\x14\x17p\xe8\xd5}\xb1\tt\';@\xcd\xd9\xa9\'\xe9\xc4\x04N3\x94\xbb\x1d%[\x88\x9c\x18\x9b\xa2\x15\x17\x90\xd8\x03\x9d/`zE\xb9\x03f\xe8\xcb\x9bF\xf1\xc2I\xdd\xa9a\xb4\xe7TG\xc1\x99\x8b\xf2f\xa0\x8c\xaeM\xac\xe5d\x1b\x83\x82,\x81g\x8a\xe0\xa4Dn\xc4"\xa9\xf7\xeco\xe8*\xc2(\xc8\xd3\xdb\xf5\x03\xc7,\x0cU\xbc)\xf7\x0f\x9e4\xca\x8a\xa8\xd5\xaa\x85AC*\xc6\xa3)\xd40t\xde\x84\xdc!}_m\xaf\x9d+\xe7\x0b\xd3=\xe3\xf0RL\x0b\xc1K\x01\xc7\xcb)4\xfaB\xb71\xc4\\J\xf5<\x84&\xde?\xd0\xdd\xc8\xb6/\xa4/g=\xdd\xc9\x17V:ZM\xd1\xe6\x05\x0f%_$\xad\x96\x07\x07\x05\x83\x05y\x0et\xde\x0fX\xd7i\xe5\x1a\x89\xd9\xae\xa3Jm\x0f\xa5\xa5\xec\xfa\xa2\xd4r\xd2\x93[\x8c!8P\xb8EN\xb61\xc0\xb68\xd5\x93p\xdc7t\x067V\xf6s\xd2\x95=\x87\xae/\x88}\xa0aD\xcf\x96\x1d\x9c\x8f\xb1\xc9[\x18\x82\x87\x18\xd4\x14#\x06\xf3\x1b\xa8\x95\xf0\xaeO\x1f\x1c\x9a\r\xa2\xacSW\x0b\xa5(\xa5\x812\x89r\x07B\xfa\xc0\x15\xf8b\x92\xde\xa0\xcd\xbdvx\x1e\xed\x7f~y/\xa7`\xea\x17\x8f/1\xe0\xeb\xa6\x96\xf3\xfd\x8f\x80A\xb60\x80\xed\x14z\x10*l\xd2I8:\xf4\xde?\x08oPV\x85\xd7\xdd3o\xc8\x15r.\\\xf0\x82\r\n8b*\x8c\x81z\xf2\xf4\xbf\xe3\x93xm\xca\xf2E\xe7\xafn\xfa\xa7\x10wY\xfa\x00\xd7\xfdr\x15\xe7P\xf1\xe6\xe5d\xc9\xfe`z=\xfb\xfa\xead\xf9\x9a\xb1jq\x97\xbb\x19\x97\xbaU\xf3y\xea\x1a\x13\xfb]\xb5\xa9\x9aU\xe2\xe0\xc0\x9e\xaaU\xf5Xo\xea\xd5\x9a\xad\xea\xfb\xd9\xa2\xbec\xcf\xeb\xd9\xe2k|/AV\x01\xc7fU\xcd\x16\x9bu\xc2w|q\xc4X\xb3\xc9r\xfd\x8a\x17\xb0D\xc2\xf8\x1c\xbf\xb8\x88\x0b\x9d\xce\xbe>\xc0$\xecnv\x7f_\xaf\xea\xc5m\xcd\x9e\xe2W\x0e\x90\x97\x80t\xbb\x8c\xdd\xd5\xf5S\xec\xf0\xb0\x9c\xd7l\xcf\x8e Q@\xab\xd8\x83\r=Vl^\xff]\xcf\xb3G\xc1D\x97$\xe71\x8b\xc4\xfac\xfboaI\x8c\x95\x9c\xff\xa2\x00^\xca2\x12\xce\xe5\x1cc,\x9f\xdd\xa2\x12\x15\xdf\x96\x91\x1cl\x7f\xa9\xca\xc8\xa0\\^K\x04\x95O\xa1\xb1\xce\xed\x8e\x84\x9eP\x94]\xea2\xd2\xa7\x9b\xe6t\x87\x93G\x1apO\xffHH\xdf\x97\xa6\x8c\xb4\xe9\xce\'Vu\x92\xe7\x08\x8d\xe8\xfbFz\x08\xaaK\xdb\xb2\x90\x8b\'\xa2tg\x19\xb2\xd6\xc4\xc3]\xd7B\xcdHWFj\x95-cl\xb6m>\x0e\xf5\x8e\x84 \xba\xa4\x02X\xa4\x88\xcfg\xc2x\x1aH^\xb1\xbf\x18\tRx\x19Zh\xb5\x16M\xa9\'3\xda4\xb2o\x9fq$\x15\x9bQ\xc7e\xe3O+r\x8d\x13U\xb4w\xa4\x8d\xb4d,\x12\xf3\xfa\xa1\x86\x10\x83\x08y\xcc\xdfq}\xa9\xe7\xcb\xef\xec{\xb5f\xd5\xdd]\xfe&n\x92\xbeqh\x06\xe0\xb8\x14\x87\xad0\xec\x89\xc1\x18\x82[\x11(@\xfcM\x13\x7fy\x9e\xc5\x9b\xea\xd7\xe1\x17_\xbe\x88=\xf6O\xb1\x14)\xbe\xdb\x13H8\xee\xbc\xae\x16\xec\xeaav\xbfa\x10[\xe7\xd5\x8f\xe6C\xbe_H\x1b\xc4\xae;;;\xec\xba\xfa\xf2<\xafVl<[o"\x98\xe5=\x9b&t\x8f\xf5b\xc3\xceZ6\x83\xde\xc5,\x9f\xe3>\xf7\x9b\x8d\xb7\x9a\xbfn\xc8`\xd8\xfa}\xfa\x19\xf6\x9b\x9a\xa5\x13\xd4\xf9\xeddr\x02\x8d"\x92\x05\xdb\x12\xd2\xcf\x8f\x80y\xbf\xc1\xbb\xf5&\xeem?~#\xd5,X\xdf\xcf\xeb\xdb\x88n\xdd\x00J\xa6\xef{\x9d\x80E\xf7\xe1\xcbw\xc5\x1d\xfb\xd1\x05d\xf7h\xd1\xfd\x976}\x17\r\xbf\xdf\xa8Kn:\x99W\xb7\xdf\xd2\xa6\x94{\xa5^\xa3Y\xff\x0f\xc53\x91\x8f'
p354
sg22
g23
sg259
Nsg260
Nsg261
VShelXL
p355
sg263
Nsg264
S'2e564ea949568893bf823984b31e28a0'
p356
sg266
I34
sg267
VLeast Squares
p357
sg269
F0.10009999999999999
sbag1
(g12
g3
NtRp358
(dp359
g15
I00
sg16
I37
sg17
S'ee498590ceb16e964a3525066e2e1265'
p360
sg18
(lp361
I37
asg20
S'x\xda}Ymo\x13I\x12\xfen\xc9\xff\xa1\xb5\xba\x93@qL\xbf\xbf\xac.+eMB\xd0918\x81\x85h%4$\x13b\xe1\xd8\x91\xed\x1c\xf0\xef\xaf\xba{\xaaz\xf0\x0ck"2\xee\x99\xee~\xba\xea\xa9\xa7\xaa&\xc3\x01\x83\xcf\xcdZ\xdd\xfe\x18o\xea-\xbb\xd9\xd4\xd5\xae\xbee\x9f\x7f\xb0\xcb\xb3\x93\xe9\x87\xe9\xa1\xe4B\xbfp\xc3\xc1pp\xf5\xfaj\xca\x1e?U\xe9\xc1\xc5\x8a\xbd\x91\xcf\xc4s5\x1c\xccO\xce\xd9ly\xcb\xf2\xfd|\xa7\x19Nk\\\xb1\xedz\xf9\xb4[\xacW\xfb\xb3\xe6\x82\xf1\xb1\x0cj\xc4\xe6\xdf\xea\xea+|\xe1\n\xbe\x1c/\x1f\xef\xab\xf8E\xc0\x97\xd9fQ\xafvU\x9a^\xc5}\x1f\x9fvy\xf6\xe9z\xf3\xf0\xb4\xac\xd8\xdd\xfaiU\x10_\xfd\xce&N\xb2\x0b\xa1\xd8Lx6Y+\xf6\xf2\xc7p09\x99NaI\'\xb8SL\x8a\xb1\x14=\xbf\x03\xcf?\xc3\xc1\xf5\xc9|\xce\xbc\x8c \xb8\xd4\xfb\xbf\xe2\xbf\xe1`z|u\xc5\x0e\xc5pp\xf9\xf1\xfc\x1c\xee\x99\xc3\x0f\xa3\xc3\x8f#\xb88\xb8n\x06a$~M\x83\x87\xd7\xe5\xc9\x834\x0e\x0f\xd3\xe0\xc1\xf5\x08\x06\x0f>\xb6\x9e\xb9\x1e\xe1\x9a\xad-\xaeG\xb8&n\x91\x1e\xc3\x05q\xb5\x8f\xa3\xb4 >\xd3\xa0\xca\x0b\xb6\xb6h\x80\x8d\xda\x83\tU^\x13\x06O\x8f\'l\xc2\xce\xd8\x05\x9b\x81-\x93)\xdf]\xbc\xbe\x8a\xb6\xf9\xf9g8xy2}\xc7&\xc2\xb2\t\xe7\xef\xd9\x0cF._\x9f\xbfK~\x8c\xffI&\xc6\xc0\xa3\xd7\x97\xb3y2\xa4\xc9w\xf2\x84\xe3\xe3\xe6N\x9c\x86\x8f4\xd3\xe2\x10\x03s\x8f/\xc7L\x98l\xfb7\xd3\xe3\x0b\xc6\x04\\\xfd9\xbbx\xc9\xfeu6\x1c,\x17\xdb\x1d\xd3\xc3\xc1\xf9l~\x92\xdc2\x99]\x9c\x0e\x07w\x0f\xd5#\x93\xcc\x00\xe5\xaa\x9b]\xc5\x8c\xcc\xec\xf9\xcfzY\x7f\x97\xe3\xfa\xfbnSm\xffh\xc6\xce\xbe./77\xec\xb7\x7f\x8f\xff\xfe\xfbq|\xffu\xf9\x1b\xdey\xb1\xf78\x00\xfa\xeb\xd5\xd9U\x8c\x1e\xa00\x8f\x9f\xe1\xe0\xf4\xfd\xf1\x9c\xe5\x0f\x1f\x0b`\x94\x05\xab|\x84s0\x9b\xc7\x9c6\xde\xf1fR\xfb\xdah\xa1\xd2\xb5\xe0c\x15?y\x9c[\r\x1cn]\x1e\r\x07\x8c\xd1\x16\xed\xdb\xdcr\xfe\xf3\xe5as\x19-\x01fd\xa6\xc1 \x94\xd3\xcd\xa3\xcaj\'\x9bq\xa5\x05\xb7\xe9Z\x88q:P\xb3\x9c\x0e\x1a7\xd1\x9e\x87.\x06I\xbbi%\x10\x834\x8e0Dv\xcc8\x87C\xe9|\xdbz\xe5\rbpF\x06\x97\xaf5\x18%\xdbd\x0f\x83\xe5\x061\xc0\x03];\x18n\x9a\xdd\x84\xe3\x1a7\xf6\x9eL\xe2t\xc6\xa0\t\x83\xe3\xce\xa1\x9d\xa5\xd3B*\xb4\x83\r*\xf4`P\xc6X2\x89u\xfb\x18\xb4\xb3\xa1\x1c^\xd3\xa5Gd\\x\x970\x98\x82A\x04+\x9a\xf5\xb5\x91\xda6\xe6S2x\xaf{08\',\x99D\xef\xdbAp\x95n\xa7\xdd\x80}\x88\x81\'\xb7\xc4Q\t\xa6N\x18l\xc1\x00N%_h\x17\x84AN\x06\xe5T\xaf/\x02\xd2\xd3\x18 \xd6\x9e\x1d\x9c0du\xa3\xf0Rj\x89|\x10\xc6B\x98^p\xa0\x12k\x16\xb2\xd2[\x8b\x18L\xe0\x12\xed \x90\x1b{\x18L\xd0\x88Ak\xdf\xe1\xa4i\x91@\xe8\xe6@p\x85g\x03\xb7\xb8\x900\xfcI\x18\\\x08\xe0\x0e\x8c\x0b\xa3\xd0\xd9\xcaZo\xfb8i4\x9d\xceq\xf0\xdc\x1e\x86 \x9co0\xa8@\xcc\x81\xeb\x80\xc8\x82\x04;\x80XN`\xe9|\xdb\x04\x88\x15\xe4\x03PG5>\x92>\x18\xee\xfb|!\x88i\x06\x98\xdf\x89\x8b@O\x027H*\x94$;x\xc5\x13\x86\x97\x84\x01\x18\xa6\xa4&_\x08\xd3\x8ck\xa7\x12m\xba\x9c\x94\xce\x90IL\xc7\x17\x0e\x82\x05=/\\\xa0K#\x11\x99h\xecpJ\x18\xc0\x08\xda\xb50\xe8\xc6/ w\xba\x9f\x0f\xc5\xcb\xc6\xc2~\xfbq\x01\xa6\xc4\x08\xd0\xa2\x08S\x89\x16\xa1]\xc2\xf0\x8a0X\xe75\xf2A\xc3\xb6\xb61\x9f\x0c\x10\xd2}\xbe\xf0N\xda\x12\x17]>\xc8BD^\x0e\xef\x88%\xa0b!a8+\x18\xbc\xd4\xceal\x06!\x90\'J\x08\xdf\x17\x9b\xde\x10\x1f\x80\xcc\x9d\xd8\xb4>Ht\x80-D\x94\x8e\xe0x\x97\xed0mq2(Mg\xb7\x0e\xaf\x95\x84\x15\xfatRs\xa4\x0f(\x14\x9cy_\'\xb5u\xc8>\xe1T\x11GR\rH\r\t\xc3E\xe1\xa4\x07>H\xb4\x03\x18\x1a\xfd\xe2<\x90\xb5/.\xa4\n\xc4I\xdf\xb1\x83\xf7\x85\x93\x81\xec\x00\xec\xa4\x10\x81/\t\xc3\xacp\x12\x02\x08\x91+\xafB\xc9\xdd\xc6\x8a>\x0c\x0e\xea\xd7\x92#{08I\x0e\xc0\x03\xc5\xccAp\x82\x93\t\xc3\xdb\xc2\x07m%\x17\xb8\xaf\xb7\x987A\xa3\xac\xec\xcb\x17JQR\xb21\xa2\xf6u\x12R\x0eeHC\x89\xca\xcb\xa2\x9eN%\x0c\x97\xc5\x0eZ\x07L\xc6\x90  \xed\xa1V\x0b\xdd\x8b\xc1\noH\x8fD7.B\xc0\x08\x90\x82\xb7\xe0\xa0\x87$\x976axW0\xc0\xbe(\xbe:\xc4x\xa2|\x11z}\xe1\r\xdaApH\xb4\xfb\xfa\x001MV\xe7\xda\x17;\x18\xca\x9b6s\xf2=a\x08\x10j\x98\xaf5\xb7\n\xf9\xab\x80\xe1\xbaO\xa3\x02E\xbd\x90]\xad\x16Z\x15\x07XRT\x9e\xf5.G\xac\xcd|\xf8P\xec\x10\xa4B_h\t\xde\xc4\x1aF@\xf9\xd5\x17\x9bN\xa0\xbb ?\xf9\x8eNJ/I\x1f\x94\'zf\xddIv\x80\xea\x110\xe42\x11\xeb\xa8@q\xa3\x140\xae\xe1\xa4\x01\x95\xe4}\xbe\x08@bt\x8b\xb0\x1dN:G\x18$/\xc5S\xf0\xa8\x1a\xc2\xc6b~b\xdb\x18\x1cdo\xd4\x07\xaa!#\x06HN}:\x19$)\xb0\xf3\xa0\xa4\xfb\x9c\xe4\x02\xf9\x00\'"jx\xafH\xa3B\xccY\xae\x85\x01\n\x18\x89y\xcax\xe91\xf8\xa5r\xc1\xf4\xc4\x85\x80\xa0\xa7\xd8\x04kw}Au\x94*h\xa1n\tE=c\x97\xe3\xdb\x18\xa2\x9c5\xe2\x0b\xaa\xa4\x08\x03\xa4Go\xfa0\x94\x8a\x1dj\x18\xdd\xc1\xa0I\xc2 \xbc\t\x83-]\x07$:\xc0\x10\xda\x18$\xb0\x0cc3\x8a\x0e\xd60.f\x8f>N\x06Ai\xdctk\x18\xaf\xb0\n\x8a\x9e\xa7r\xc6\x04\xca"\xc0v\xc0\x90\x16A\x0c\xc1\x92>CMb\xb0\xb6\x042@\x9b\xd3c\x07^|a\xac\xef\xd8AhK\xb9[r4\x89\xcc\xe2\x9a\xe9\x99\xea\xa8d"\xd4\x07\xa8\xffpQ\x03U\x1fJ\xbc\x82\x10\xec\xebq\x00\x03\x96\x1b\xb0\x9f\xea\xc6f0\xb4\x9b*5\x8c\xa2\xceG*\x11\xeb\x07\xa1\x0b\x06\x0f\x82\x8a=\x0e4\x95\x1c\xe5\xd5()e\xaf/t\x91\xed\xaeN\xf2\xd0R\x02\xa5\x15\t\x13U6\x00\'ju\xaa\xab\xb2\x9dcv\x13\xc8\x01\x88L\xca\xf3\x12\xa2\xc9\xf7\xd9\x01\xd2E\xa03\xfbN\\@\xee\xa5\xc3\xf3R\xd0\x1bA\x1d\xa0P&bp\xc5\x0e\x06\xca\\\xdc\xd7pE\xfc\x94\nJ\xf3^>(\xaa\xe5\xac\x14\xddz\x92\x97\xc6\xc6Sw\x0c\x05QaI\xecq&\xa2\x15\x17FJ*\x08\x94\x92\xa4\x99\x9aCw\xd0[\xd3*Yz\xden\x7f\x01e\rE\x80\xa5\x0c\x0ba\xdcJ\x1d16e\x1b\x03\xb0\xdfP-\xe7r\x8f\x9ejl\xf3\x8b\xde\xbf\xd4\x93Psvj{\x1d<\xc5f\x94\x0f\x84\xa3\x8a[|\xc4\xa0Z\x184\x94-\xc4\x81\xd8\xeb\x91M`\x8b\xbe\xba\x1a$\xa4\xf4\x17\xa2SO\x82\xec\x96NB\x13\x06n\\\xab\xe5\x02\x0c\xba\x8dAX\x87\xd6\x93@j|\x16\xe4.\xe8>;\x18hPI\'C\xb7\xcfR\xad\xe6\xaa\x98D\x92d\xc2\x9c\x98\xb3\xe4\xf1q\xc1\x00V\xa2z\x12\x9c\xe1\x1a;h\xe5$\xef}\x07b\xe8\xa0\x80\xa1c\x07\xd3*\x9ed\xc1`\x1c\xe5M#\x92F\xb51D\x1a\x96:\x96S\x1e\x87l!T\xaf\x1dx\xc9Y\xc6v}\x11l\xf1\x85,\x89\xca\x96~3\xd5\xd5-\x0c\xc1\x1b\x8d\xbe0\x02\xfazI\xbd\x86\xd1\xb2W\x1f\xacE}\xb0\x9d\xf70B\xa9\xd2l\xe7&3K\x05\xa7V#8\xd0\xa8YZ\x1a\xdfG\tH\x9c\x06{\n\xa30_h\xe85\xfa\xde\x05\x89\xa8\'\xcd%\xa4\xaf\x8e>\x84`5\x15\rT\x81+\xee(\xa3\xbbX?\x9c\xfdwz\x1a_Y\xb2\xfc\x92\xf1W/\xd7\xe7\x10\xfb\x8d\xec\x18v\xb7\xde\xc45\xa0\xee\xf6\xect\xcd\xfe`z\xbb\xf8\xf2\xect\xfd\x9c\xb1ju\x9b\x1f\x83\xcd\xe3c\xd5r\x99\x1e\x05!a\xb7\xd5\xaejv\x89\x93-{\xac6\xd5C\xbd\xab7[\xb6\xa9\xef\x16\xab\xfa\x96=m\x17\xab/\xf1>4\x9d0\xb8\xddm\xaa\xc5j\xb7M\xf8N.^2\xd6\x1c\xb2\xbc\xfa\xc4\x97\x9fD\x80x\x1d\xffV\x107:[|\xb9\x87E\xd8\xed\xe2\xee\xae\xde\xd4\xab\x9b\x9a=\xc6\xb7\xfc\x90\x13\xbc\x10#\xc6n\xeb\xfa1>p\xbf^\xd6\xec\xd0B\x87\xa5aT\x1c\xc2\x81\x1e*\xb6\xac\xffW/\x9b\xa2~8xKR\x1a+\xfeX\xdb\xee\xff.oN#Os\xee\x89\xe2\xf3\x96\x040\xbaP\xa8<#V\x931\x17\xc4\xef}3U\x9c\xa9\xca\x9e.\xbd\xd2\xcb\x91\x91;\xae\xc8\xd9\xc2\n\x9c\x19\xf9\x0c3u\x99it\xd4\x86\xc8[\xc3s\xcc\xc5\xec\xd8;3\x9e\xd3\x94\x99\xd0!\xba\xccH\xa9\x9a\xbd\xe5?\xcc\xb4efP^\xe4x\x8a\xb2\x15\xfb\xd5\xf8\xf6\xa2w&\x94No]\x99i\xd3{\x85X\xc5\t\x9b\xb3\x96\xf9\xd5\x9e\xd1B\xbe\xe5\x15\x95\xbda\xac\x14\x988\xfbl\x0b3A\x86\xde\x86\xd69\x83\xce\xe7LmO\xec*\xc5/\xd0\xfa\x10\x99\xc0\x8bm\x9d5Y\x10\xf3o-c\xe6\xe9\xdb3\xce\x8c\xf4\x8d\xc4\xbc\xba\xaf!\xc4 B\x1e\xf2\x9f\x95>\xd7\xcb\xf57\xf6\xad\xda\xb2\xea\xf66\xff\xf1k\x96\xde\xf67\x13p^\x8a\xc3V\x18\xf6\xc4`\x0c\xc1\xbd\x08\x14\xe9\rd\x8e\xbf\xbc\xce\xeaE\xf5\xeb\xf0\x8b7\x7f\x8a=\xf6O\xb1\x14)>\xea\t$\x9cw^W+vy\xbf\xb8\xdb\xe5,4b\xe7\xd5\xf7f\xe00\xea\x18O\x87\xc4\xc7\x0f\x0e\x0e\xd8U\xf5\xf9iYm\xd8t\xb1\xddE@\xeb;6O\x08\x1f\xea\xd5\x8e\xbdn\xd9\r\x9e.\xa6\xf9\x14\xcfz\xd4\x1c\xbe5\xfceGF\xc3\xd1o\xf3Op\xe64,\x9d\x118\xfcj6;\x85A\x88=C\xf8\x13\xd2O\x0f\x80\xf9\xa8\xc1\xbbw\'\x9e\xef(\x9f\x8d6\xad\xef\x96\xf5MD\xb8m@%\x17\xf4\xddN\xe0\xa2\x1b\xf1\xe6\x9b\xe2\x96\xa3\xe8\n\xb2\x7f\xb4\xec\xd1\xcf\xb6}\x13\x1dp\xd4\xa8L\x1e:]V7_\x13\x1e\xe5\x9f\xa9\xe7h\xda\xff\x03\x903z\xbb'
p362
sg22
g23
sg259
Nsg260
Nsg261
VShelXL
p363
sg263
Nsg264
S'2e564ea949568893bf823984b31e28a0'
p364
sg266
I35
sg267
VLeast Squares
p365
sg269
F0.10050000000000001
sbag1
(g12
g3
NtRp366
(dp367
g15
I00
sg16
I38
sg17
S'8fe50a6faae72eeae9f0ece46afbe367'
p368
sg18
(lp369
I38
asg20
S'x\xda}YkO\x1bK\x12\xfdn\xc9\xff\xa1u\xb5+\xdd\x08p\xfa\xfdX-W\xe2:\x10\xa2\x05\x1c\x1e\xc9&\xe8J\xd1\x04\x86`\xc5\xd8\xc8\x98M\xf2\xef\xb7\xfaQ\xd5\x13\xcf\xe4:(\xb4{\xa6\xbbOW\xd59U\xdd\x8cG\x0c>7+u\xfbc\xb2n\x9f\xd8\xcd\xbam6\xed-\xfb\xfc\x83]\x1e\x1f\x9e|8\xd9\x93\\\xe8\x97n<\x1a\x8f\xae\xde\\\x9d\xb0\xc7OMzq\xbedo\xe5\xef\xe2\x85\x1a\x8f.\x0eO\xd9lq\xcb\xf2\xf3\xfc\xa4t\xa79\xae\xd8\xd3j\xf1\xbc\x99\xaf\x96\xdb\xa3.\x04\xe3\x13\x19\xd4.\xbb\xf8\xd66_\xe1\x0bW\xf0\xe5`\xf1x\xdf\xc4/\x02\xbe\xcc\xd6\xf3v\xb9i\xd2\xf0&\xae\xfb\xf8\xbc\xc9\xa3\x8fV\xeb\x87\xe7E\xc3\xeeV\xcf\xcb\x8a\xf8\xea_l\xea$;\x13\x8a\xcd\x84g\xd3\x95b\xaf~\x8cG\xd3\xc3\x93\x13\x98\xd2\t\xee\x14\x93b"\xc5\xc0\xef\xc0\xf3\xcfxt}xq\xc1\xbc\x8c \xb8\xd4\xdb\xbf\xe2\xbf\xf1\xe8\xe4\xe0\xea\x8a\xed\x89\xf1\xe8\xf2\xe3\xe9)<3{\x1fv\xf7>\xeeBc\xe7\xbatBO\xfc\x9a:\xf7\xae\xeb\x9b;\xa9\x1f^\xa6\xce\x9d\xeb]\xe8\xdc\xf9\xd8y\xe7z\x17\xe7\xec,q\xbd\x8bs\xe2\x12\xe95\x9c\x10g\xfb\xb8\x9b&\xc4w\n\xaa<ag\x89\x02l\xb7\xdb\x99P\xe59\xa1\xf3\xe8`\xca\xa6\xec\x98\x9d\xb1\x19\xd82\x99\xf2\xdd\xd9\x9b\xabh\x9b\x9f\x7f\xc6\xa3W\x87\'\xef\xd8TX6\xe5\xfc=\x9bA\xcf\xe5\x9b\xd3w\xc9\x8f\xf1?\xc9\xc4\x04\xe2\xe8\xcd\xe5\xec"\x19\xd2\xe4\'y\xc0\xc1A}R\xde\x8e\x130\xb0\xf2\xe4r\xc2\x84\xc9&\x7f{rp\xc6\x98\x80\xd6\x9f\xb3\xb3W\xec\x1f\xc7\xe3\xd1b\xfe\xb4az<:\x9d]\x1c&oLggG\xe3\xd1\xddC\xf3\xc8$3\x10i\xcd\xcd\xa6aF\xe6\xa0\xf9\xf7j\xd1~\x97\x93\xf6\xfbf\xdd<\xfdQ\xfa\x8e\xbf..\xd77\xec\xb7\x7fN\xfe\xfa\xebqr\xffu\xf1\x1b>y\xb9\xf5:\x00\xfa\xef\xeb\xe3\xabH\x1a\x88\\\x1e?\xe3\xd1\xd1\xfb\x83\x0b\x96?|" \x90\x00\xce\xab\x8f\xb0\x0ffs\x9f\xd3\xc6\xdb\xd2\x96\xdd\xb6\xd1B\xe9\xd8\x16|\xa2\xe2\'\xf7s\xab\x85\xeb6\xf7\xc7#\xc6h\x89\xeecn\xe3:\xdd\xe6^iFK\x80\x19\x99)\x18\x84r\x8a\xe7\xb6\xb2\xdaIlk\xc1\xadO\x18\xc4$m\xa8L\xa7\x83\x91\xd8\xf4\xe0\xad\x1e\x06\xa9p5-\t\x0el\x890x\xb0\xcd\x8csxM\xe7\xc7\xd6+\xaf\xcb\x1e\x953\n\xa1\xebh\x141\x80\xc1r\x13J\xd3\xd8 \xfa\x18B(\xab\t\xc7ia\xef\x118wV$\x0c\x9a08\xe8\x0beR\xe9\xd0\xfe\xd1\x0e6h>\x80A\x19\xc2\xa0\x83\xe3\xdb\x18\xb4\xb3\x866oia\xe9\x10\x19\x17^\'\x0c\xa6b\x10`\xdb2J\x9b\xb8\xf9\x82A\x86`\xdc\x00\x06\x177\x8f&Qr\x0b\x83\x00\x07\x18\\-;95\xc1\x05\xa5)\xa5\xf7\t\x83\xad\x18\xc0\xa9"\xe0\xde]\x90\x1ec2(m\x86|!\xf0\x15n\x8c\xe8\xf9\xc2\x89j\x07#p\x90\x84@C\x0f\x19\x07\x18\xce8\x87EK\x0cX\xe9\x1d/&S&p\x8aOa\xa4\r\x03\x18L\xd0\x14\x93\xda\xf9m\x0c\xc6zOVW\x08G(\xef\xc9-A%\x0c\x7f\x12\x06\x17\x82\x93\x18\x93\xd6(\xef\xb0m\xbd\x1b\x8aI\xa3\x15\xb9\x85\x83\x97\xb70\x04aq\xc7*\x18\x8d\x0bk\xf2\x05\x0f\xd2\x0079\x9f\xc2\xd4\xf9\xb1\t\xc0\x95\x82As\xe9\r\xea\x83\x0f:\x93\xb0\xe7\x0b\x87\x8c3\xc2\xf60XO\xbe\x10)\xf6\xcb\xe6=\xea\x0b\xf7B%\x0c\xaf\x08\x03\xf8O"\\\xf0\x85\xb0\xa5\xad!\xa0\x0618i\x15\x99\xc4\xf64\xca\x81\x0b\xd1\xf3RP\x10\x08\x8f\xe3\x85(v8"\x0c^rmT\xc5\xa0\xcb&5P(/\xb6\xed\x0ba]\xd7\xf7\xdb\xbc\x90\xca!\x03T\xa8\xe2(\xa9)\x84H\x18^\x13\x06\xeb<\xa9\xab\xf6\x1a@\x14_\x00C\xf4P<xG\x91fb\xe0o\xc7\x83\xc4\xe8\x02_(d\xb1\x88\x8aJp\xb2\x1d\x8e+\x06/IR\x15@\x08%~\x8d\x82-\ri\x947\x94\x10@[\xfa:\x19D\xd5Ir\x0b\xd4Z\x92\xe0\x84\x900\x9ctb2\xa8\xbaw[9"\x81\xb2C\xfa\xa0\x81\xe1\x94/T/\x1e\xb4\xd6\x16\xa3/\x07W\xc2 k\xfa\xf2*c8\xab1\xe9a\x18j\xa3\xf6\xceI\x8cI\x08\xf0A^H\xad)&\xdd\xb6Nr\x9f\xbd\x99\xec\x90\x95$5\xbd }\x00\x14\t\xc3\xac\xc6$\xd0X\x97\xb6\x02\x88U\'!/\x0c\xd9\xc1q!k\x8e\xecq\xd3{\xcaY \xcb\x98Y\x80z\xc4\x96`37\xcfk<h+qRi@\x96H\xaf\xac\x1d\xd4(\xa5\x9c&\x0c}}0\x92B\x96;Mp\xbc\xa0\xd0\x80t\x9a0\\V;h\x1dj\xeeV\x86\x1b\xd4j\x91\x99\xde\xf7\x05\xf75\xfex\x8f\x9b\x9cr\x96\x14\xba&lG\xbd\\f;\xbc\xab\x18\xa0\xb4\xc2x\xd0>x\xaf)_\x04\xe5\x07y!-\xe5H\xdf\xcb\x9b2p\xd4\x07\xc1\xeb\xe6\xbd&\xd5\x90:\xc7\xe4{\xc2\x10\xc0\xefX\xbf\x81\xa8[\x14A\x05\xa1\x1a\x860\x04\x8e\xdc\x04\x1d\xd4=;h\xa5j\xee\xaee]\xd6\xa0\x84\xcc\x06\x9b0|\xa8v\x00Q\t\x1ck\'\xa3$\xd9\x01*\x9a!_\xc0\xc4\x92\xf4\x082\xd1\xb6\x1d<a\x80*\xd1\xd5\x14\x8a:)\x9d\x8d\xf1\x90\xc3\x1d\xeb\xa8\xe04\xc6\x80\x82\xc4Z\xda\xc6C"\xd7Cv\xd0\x121\xf8x\xd8\xda\xce\x176x\x8a\x07\xce\xc9-\x922\x99\xd5Q\'m\x17\x83\xf3\x82\x93.\x01IP\'\x81"zH\x1f\x82D*s\xe7{\xf9\x02\xf4\x816\xaf\xb8\xaa\x84\xe4\x947a\x02\xc0\xe0:\x18\xac\xe5\x94\xd3\x8c\x97\x1ey\x01\xa9\xa7d\xe1\x9f1\x08\xd9)\xf3\x85\xef\xfb\xc2Y\x14\x05\x95\xd3W\xd2\x07_K\xec\xccM\xdf\xc5\x00d\xb1\xa8\xdbV\xa8P\xde\x85x3^\ra\xd0\xb4\x88\x03o\xf40(RD\x05\x05\'b\xb0t \x00\x05\x81\xf3\xd44t1HN\xc85\x88\x8e\xc3\x1a\x06\xea\x079\xa4QPrR\xfd`l_\xab\xa1T#\xcf\x93N\n\xe3\xb1\t\xc9\x14\x8e\x93\xd3Tj"\x86\xe0\x04\xea\xa4\xd1\xc6\xa8\x8aA\r\xe5M\x08\x1e\xaa\xe5LT\xd5-;\x009)\xfaH\x80\xa1\xa6\xadG\x8d bL\xa6G\xa8\x0f\x90NT\xc0|\r\x07\x06\x8cO\x01t\x19\xc4 \xd0\xc2\xb0\x9e\x1d\xe0f a\x92$\x8e\x1c$\x98*\x1b\x1dk\x98\x94\xd9P\x1fD<""7A\x99\x08\x8f,\xa2\xbc\xed\x8b<]\xc9Y\xba_\xd3Rv\x82\xd0\xa8\xc2d\\\xf5E\xcc\x9bIB\xb3\xafS\x967\xa8Q\xc6i\xd4I\t\xacP\x03g\x1c\xa8\x0c1\xbd\x80.\xf7\xb5Ze\x06\xe4\x83MM\xd8\xdaQF\x17\x89\x9b\t\x9e >\x06\x8b\x9a\x00&\x93\x02\xb9\xa9\x86\xb9\t\x87=U\xd3\x97\xed\xd9!\x10\x0b\xe1|W\x9bdG(iS<tx\x01L\xe1T;A\xf1\x84\x079\xcd\x83\xe5C\x1a\x05N\xa2\x9a\xd6\xb9\x1e\x06\xa8\xad\x88\x85\xd6\xd74\xce\x89\x17\x90\x86\x00\x83\xecb\x80\x10\xa9\xb5\x9c\x93XW\xc3\xd1\x16dy\xa8\x963N\x10\x1c\xde\x8b\x078\x07S\xe5\xc8u\xbd\x8a0\xe4\x16\x13/\x84\xa6\xaa\x83A{GZ\x0egLNu\xbe\xc2+\x8cm\x0c\x8e\xd4\xcfh\xd9\xb3\x03\x18\x8f0\x08M\x02\xcd\xeb\x91K\xf9\xc8\x0b\xdd\xc5 \xa0^";@\xc0`\x1e\x07\xc6\xca\xa1s\xb7\x91\xae\xd6\xd5\xa2g\x07\xab\xea\xe6U\xa8A@\xc0\xa1\xda\x8b\x1a%\x0f\x0e*\x06\x18$,\x9d\xf7]\xc0s\x96rbP\'\xad\xc6\xf2\x1f0\xe8^\xde4\xe4\xd9\xa8\x0f$\x99p\xd8\xa6f\xba\x0b\x12]\x0c\x10\x86\xa8\t\x10\xb1\x82\xee\x82 y;9|\xce\xa2Z.f\xd6\x9e/p\x17\xe0\x8bz\r |\xb5\x83J\xf5d\x07C\xf0P\xf2\x96Q\x06\xde\xf4\xc8\xcd` 3\x0c\xeb\x83@}\xb0\xbaw\xd6SJ\xd4\x85u\xbd\x03\xa9\xc7\x1d\x90\x82\xf1h\x96\xa6\xc6\xfb\xa8Hx\xbc\x87q\x86\x92"\x14\x99*\x0c\xdc?\x08\xaf\x90\xbe\xc2A\x11\xb6\x8d!\x04\xba\x7f\x80W)\x85\n\xbc\xe3\x00\t\xf2PO\x1e\xff\xe7\xe4(^Y\xb2|\xc9\xf8\xab;\xf5\x0b\xc8\xcb\xa5T\xd6\xecn\xb5\x8es\xa8x\xebq\xb4b\x7f0\xfd4\xff\xf2\xfb\xd1\xea\x05c\xcd\xf26\xbf\x06\x12\x1b_k\x16\x8b\xf4*\x08\t\xbbm6MY%\x0e\xb6\xec\xb1Y7\x0f\xed\xa6]?\xb1u{7_\xb6\xb7\xec\xf9i\xbe\xfc\x12\x9fG]\x00\x1c\x9bu3_n\x9e\x12\xbe\xc3\xb3W\x8c\x95M\xd6\xabO\xbc\xfc\xa4\x00\x88\xed\xf8\'\x82\xb8\xd0\xf1\xfc\xcb=L\xc2n\xe7ww\xed\xba]\xde\xb4\xec1^\xeeCN\xf0B\xef2v\xdb\xb6\x8f\xf1\x85\xfb\xd5\xa2e{v\xe2\x82\x85^\xb1\x07\x1bzh\xd8\xa2\xfd_\xbb(E\xfdxtNR\n^\t\xb1\xce\xda\xfe]oNc\x9c\xe6\xdc\x13\x89\x7fN\x02\x98r\x91,#|\xce\x05\xf1\xfb\xd0H\x15G\xaa\xba\xa6\x931>23\xf2\x89+\xeaD\x8d\n\x1c\x19\xe3\x19F\xea:\xd2\xe8X}\xa4\xa4\xee2\xe7b|\x0e\x8e\x84\xf2\xfe\xdc\xd4\x91\xa0\x19>G\xa4\x94em\xfb\x8b\x91\xd1B\xb6\x8e\x84C\x90(|\xb2\xf9\xbc\x1ai;8\x12\xe4\xf9\xdcul\xab\xf2\x9aP\x88\xc9\x92\xfe\x06-\x04#\x81\xc8\xe7\xbe\x8e\x84\x1aV\xe7\xfaO\x98\x9c\xef\xa2\xb2\x0f\xae\x19G\x86\xce>C\xb1L\xd2\xe4x\xaa\x14\xf6oFR\xa1\x07k8\xab\xca\xa1Ae\xdbF\xc5\xfd\x15\xda\x18\xbe10\xaf\xee[\xa0\x180\xe4!\xff5\xe9s\xbbX}c\xdf\x9a\'\xd6\xdc\xde\xe6\xbfy\xcd\xd2m\x7f\x19\x80\xe3\x12\x0f;4\x1c\xe0`\xa4\xe0\x16\x03\xa1\xae\x83\xe3Q\xe6_\x9eg\xf9\xb2\xf95\xfd\xe2\xc3\x9f\xb8\xc7\xfe\x8eK1\xc4w{D\x8a\xf7\xedy\xdci\xdb,\xd9\xe5\xfd\xfcn\x93\xf3\xc2.;m\xbe\x97\x8e\xa8N:o\x12_\xdf\xd9\xd9aW\xcd\xe7\xe7E\xb3f\'\xf3\xa7M\x04\xb4\xbac\x17\t\xe1C\xbb\xdc\xb07\x1d\xbb\xc1\xdb\xd54\x9f\xe2^\xf7\xcb\xe6;\xdd_6d4\xec\xfdv\xf1\t\xf6\x9c\xba\xa1\x90\x15\xd8\xfdz6;\x82N\xe0\x9e!\xfc\t\xe9\xa7\x07\xc0\xbc_\xf0n=\x89\xfb\xdb\xcf{\xa3E\xdb\xbbE{\x13\x11>\x15P\xc9\x05C\x8f\x13\xb8\xe8F|\xf8\xb6\xbae?\xba\x82\xec\x1f-\xbb\xff\xb3m\xdfF\x07\xec\x17\x95\xc9]G\x8b\xe6\xe6k\xc2\xa3\xfc\xef\xea\x05\x9a\xf6\xffE\xc6x\x1c'
p370
sg22
g23
sg259
Nsg260
Nsg261
VShelXL
p371
sg263
Nsg264
S'2e564ea949568893bf823984b31e28a0'
p372
sg266
I36
sg267
VLeast Squares
p373
sg269
F0.1004
sbag1
(g12
g3
NtRp374
(dp375
g15
I00
sg16
I39
sg17
S'8ca273edc959803848377a3243365cd3'
p376
sg18
(lp377
I39
asg20
S'x\xda}Y\x7fO\x1c9\x12\xfd\x7f\xa4\xf9\x0e\xd6\xeaN\xda\x08\x98\xb8\xfc\xdb\xa7c%\x96@\x88\x0e\x98\x04H.A+E\x1dh\x02\xca\xc0\xa0a\xb2I\xbe\xfd\x95\xed\xaerg\xbas\x13\x14z\xec\xb6\xfd\\U\xefU\xd9L\'\x02?WK}\xfdc\xb6j\x9f\xc4\xd5\xaam\xd6\xed\xb5\xf8\xf4C\x9c\x1f\x1d\x1c\xbf?\xdeQ\x12\xccs?\x9dL\'\x17\xaf.\x8e\xc5\xe3\xc7&\xbfx\xf7 ^\xab\xdf\xe1\x99\x9eN\xce\x0eN\xc4|q-J\x7f\xe9\xe9\x9a\xf3\x1c\x17\xe2i\xb9\xf8\xba\xbe[>l\x8e:\x03!g*\xeamq\xf6\xadm\xbe\xe0\x17\xa9\xf1\xcb\xde\xe2\xf1\xb6I_\x00\xbf\xccWw\xed\xc3\xba\xc9\xc3\x9b\xb4\xee\xe3\xd7u\x19}\xb8\\\xdd\x7f]4\xe2f\xf9\xf5\xa1"\xbe\xf8\x97\xd8\xf7J\x9c\x82\x16s\x08b\x7f\xa9\xc5\x8b\x1f\xd3\xc9\xfe\xc1\xf11N\xe9Az-\x14\xcc\x14\x8c\xfc\x8e\xb2\xfcL\'\x97\x07gg"\xa8\x04B*\xb3\xf9+\xfd\x9bN\x8e\xf7..\xc4\x0eL\'\xe7\x1fNN\xb0\xcf\xee\xbc\xdf\xde\xf9\xb0\x8d\x0f[\x97]#\xb6\xa4\xaf\xb9q\xe7\xb2\xbe\xb9\x95\xdb\xf1en\xdc\xba\xdc\xc6\xc6\xad\x0f\xbdw.\xb7i\xce\xde\x12\x97\xdb4\'-\x91_\xa3\ti\xb6\x0f\xdbyBz\xa7CU&\xec-\xd1\x01\xdb\xee7fTeNl<\xdc\xdb\x17\xfb\xe2H\x9c\x8a9\xda2\x9b\xf2\xed\xe9\xab\x8bd\x9b\x9f\x7f\xa6\x93\x17\x07\xc7o\xc5>8\xb1/\xe5;1\xc7\x96\xf3W\'o\xb3\x1f\xd3\x7fJ\xc0\x0c\xe3\xe8\xd5\xf9\xfc,\x1b\xd2\x96\x9e2`o\xaf\xf6to\xa7\t\x04Zyv>\x13`\x8b\xc9_\x1f\xef\x9d\n\x01\xf8\xf4\xe7\xfc\xf4\x85\xf8\xc7\xd1t\xb2\xb8{Z\x0b3\x9d\x9c\xcc\xcf\x0e\xb27\xf6\xe7\xa7\x87\xd3\xc9\xcd}\xf3(\x94\xb0\x18i\xcd\xd5\xba\x11V\x95\xa0\xf9\xf7r\xd1~W\xb3\xf6\xfbz\xd5<\xfd\xd1\xb5\x1d}Y\x9c\xaf\xae\xc4o\xff\x9c\xfd\xf5\xd7\xe3\xec\xf6\xcb\xe27\xeay\xbe\xf1:\x02\xfa\xef\xcb\xa3\x8bD\x1a\x8c\\\x99>\xd3\xc9\xe1\xbb\xbd3Q>r\x06\x18H\xb8\xe8\x8b\x0f\xb8\x0f\xe1J\x9b768\xdb\r\xea?[\x03:?\x83\x9c\xe9\xf4)\xed\xd2\x19\xf0\xfd\xc7\xdd\xe9D\x08^\xa2\xdf-\x1d\x9a\xea\xa7\xc7\x9d\xee1Y"5tky\xd0^\xc5\xf2\xac\x9d\xf1\xc8\x8d\xf2l\x90\x122c\x80Y\xdeP7\x9d\x89\x96\xe0\x98\x80\xde\x1a`P\x96V3\xca\x11\x06\x95\x07\x15\x0c\x01m3\x97\x12\x1bL\xe9vA\x07\x03\xdd\xba\xde\xaa\xd8\r3h\x94\xe8G08iif\xeb\x90\x9a\x03\x0cy\x86\xb4\x1axI\x8f2\xf8Hp\xbc\x83\x8c\xc10\x06\x8fm\xb13\x99\xf2h\x7f\xc2c\\4cv\xd0\xd6F6\x89\x0b\x9b\x18\x8cw\x9a7\xef\xaa\x1d\x02\x10\x1c\x08.c\xb0\x15\x03D+i\xef\x167\xdfyS\xab\x18\x9d\x19\xc1\xe0\x9d\x0fl\x12T\xa0\x9f1\x804&\xd0j^yz\x94@\x8fJ\xf9\x981\xb8\x8a\x01\x9d\xaax\xef>jO1\x19\xd1\x14c\xbe\x00r\x9d\xb4\x16\x06\xf1\xe0\xa1\xda\xc1D\xb2\x98\xc2U\xc8C6\xd9\xe1TJ\xec\xeb\xdet*x\xe8|\xa1mD\xa3u\xcf`U\xe1\xc8\x06\x06\x1b\x19\x831~\xc0\x0b\xeb\x02o\x1e\x98L\xa0\x03SD\xc5\x901\xfc\xc9\x18|\x8c^\x19\xe2\x855\x929\xe2\x82\rc\x18\x8c\xa6\xe9\xbcD/o`\x88`\x08\x83\x8e\x16\xd8$\x92y\x11\x15\xca j\xe4>N]\xba-\xc6\x95\xecxj\xd0\n\xae\xc3\xa3B4Z\x8e\xfa"0\x9c\x94\xb86y\x11\xac\xa1\xcd\xd7ARy\x86\x13\x92\x86"\x86\x17\x8c\x01\xfd\xa7\xb4d_\x80\xeb\xe2\xc1x-G\xed\xe0\x95Sl\x127\xf0\x85\xb7\x9a\x18\x00\n(<\x01\xd8\x17\x80\xcd\x19\xc3!c\x08*\xb9\xb5b\xd0]<\x18\x08\xc6\x8d\xc5$n\xde\xf4}\xbf\xc9\x0b\x95\x15/3\xa0\x04A\x11&\xc5\xbe\x80\xac\x93R\xbed\x0c\xc84C\xdah\x82\x89\x92|\x11U(!\xb5\x81!x\xdd\xe3\xc5\xc0\x17Q\x81c_(vK\x00VO\x071c8\xaa\x18\x822U\x9fq\x86\xcefV\xcb\x18\xc6\xf4!X\xb0\xccCT\xb7\xcdx\x88\xaa\xea\xa4f;h\xb2\xb5\x04\xb4u\xc6p\xdc\x8b\xc9\xa8\xeb\xde]\xcd\x17\xca\xcb\xb2\xe1\xcd|\x81D\xe3|\xa1\xcd@\'\x8da}\x00\xc7\x18\x94d\xc9\x0c\xdae\x0c\xa75&\x834\x965\ne\x9d8\xe2\x91"\xa3\xf9\x02\xb5\xb4\xc6\xe4@\xabC\xcc\x0e\xc8v\x88\x8a0`H22\xc4\x961\xcckL&\x1a\x93>\x04\x1dA\x92NZ\x1bFy!\xd9\x17\xceh=\xc4 \xd9\xf3\x8a#\x07+\x01\xcd\xc8\\\xe1\xe6\x9b\x1a\x0f\xc6) _X\xd4\xcc\xaaQn4\x1e4\xe6z\xc6\xe0\xe2@\'\x95\xb6\x9c!Y\xae\x92(0/|\xc1p^\xed`\x0c&\x06\xca\xdd\xda*\xd2m\x80\x82}\xe8\x0b\x0e|\x17\x01\x06\xdc,j\x9f\xb9\t\xa6&lO\xd6Q\xc8\xde\x8c\xe1m\xc5\xe0\xb5\xb1\x14\x03!\x06\xd6+@\xb1P\xe3\xbc\x08\x9c#\xc3f\xfd\x00\xa8\xaflu\xd9\xab\x1f,cP\xb6\xc4\xc3;\xc6\x10\xd1\xefT_\x18\x89jA\xbcHIx,\x1e\xa2\xa4b\r\x05o\xc0\x0b\xc0l\xe2j\xee\xe6@\xd4Q\xd5\xca\xc6f\x0c\xef\xab\x1d0xI\xf8\xb0\x0c\xd3\xe4M\x8d;*\xf9k3&\x81\xe3!*\x19\x87v\xd0\xb4c\xac\x12]M\xa1\xc4\x16\x855\x13b()\x99\xea\xa8\xe8u\xe7`\xad1\xb1\x92F\x05\x1b\xd5\x98>`\xea\xa6\xa0\x0b0\xcc\xdd\xb8B\x8d\x07\xc9\xf9\x02kK\xd2(\x97\x8a\xf9}\xd7\xc7\xe0\x03\x18\xc2\xa0\x8c\xd3\x910x\x18\x8d\x07\xe4?\xc5\xa4\x0f\xd1\x0e\xb9\xe9\xc9\xea\xc9\x9dLH\x0ed\x89e\x12b\xf0=\x0c\x0e\x0b2\x19h]\x15\x88#J\xfb(Gr7(\xcdB\x88\xca\x1f\x06\xbe\xf0\\\xf2j\xa5\xb9\x8e\n\xc6\xb0zfn\x86>\x06\x84\xc0{Ou\x1a\x9d/\xc0`\xd9<\x86!\x15O\\\xc3\x0c1(.\xe00\xf9\x93\x03\xb0\xba\xe5:\xcaj\xac\xa3\xf6c\x1f\x83B\xeev\xfd\x06E\x87v\xa1\xb0~\xd0\xa3:\x19\x15k\xb5u\x83\x9c\x85\xa6\xe4\xbc\xe9\x14\x07\x81\x8d\xec\x0b\x9d\xf3f\xd6,\xc2\x10\xb1\x8a\xa1\xfc\x85J\xc1\xbe\xc0#\x99\x1c\xd1(\xc0\x14\xc85\x0c\xd63\x9bv\x00\xc3\x10\xa1\xaa\x992\x8ak\xfb\x98\xeb\xa8\x1ck\xa4\x0f\x98N(\xcd[\x1d]\xd5(o$\x8ca\xe0\xba\x1a\xd7\xf3#\x1a\xe5#\xe7\x0b\xc7Z\xad#\xd7\xf6\x98\x19\x13\x06S1\xa0\x90;\xe6\x05n\x9d\xce\x17V+\x05c\xdcD&\xd7|\x01fX\xd3Z\xe6\xa6\x06\x16&\xc7\x07#\xf4E\xd2\xa8l\xa22\x7f\x8aSK\xb9\x1b\x0f8\xac\xdb\xe8V\x18\xabi\xb124\xa4\xd5X\xa5or3\x15\xf1\xbd\x83\r\xa7/\xe3\xb8\xca,\xf5d\x16[`>F"\x9b\x95\xda\xd31Ui<\x87\xc6\xd1x`\xf2\xa5x\x1e\xd8!\xb2\xc5\x94\x0f\x9a\x1fe\x8d\x12\x9b\xed\xd0\xe3\x05&JI\xb9[c\xf1\x14%\xe5\x8e\xe8`\xb4\xa6\xd5\\%\xda\xb4\xc8f\x1d\x15j\xee\xc6:\x9f\xf3&i\x10rS&\x9dT}\x0c\xe9\x90\xaf\xa9\x96\xc3,\xc35\xb6\x95q\x8c\x9b\xe80\xcdp\xe4\x80\x9b&\xf2I\x02Xx\x10\x8e\xe3[\t\x1b\x92/t\x0f\x03\x96o\x92\xf9\x88g=[s\x87\x83\xd1\xfb\x07O\xe5\x7f:r\r\xcf\xfe\xb2\x8a\x02T\x0c\xd2\xb2I0\x93!\x06\xd3\xc7\x00\xce\x91\x9c)\xacI(1\x1b\x9c@\x8d\xd50V\xf9ZW\xab\xe19K[Y\x136\x9f7U\xadtC\xba\x03\xd9W{{\x15\x83\xc3\xe0\xe3\x9c\x15\x03\xd5\xd8F{\x90\xa3u\x94\x89\xac\xd5`\x07\x18,\xd4\xec\xa4\\`\x9d\xe4\x0b\x03,\xaeR\xce\x82>\x06\x0cC"\x9bJ\x87\x16\xaa\xb1S\xf2\x86\xd1s\x96\r\xf5\x1a`\xc4\x17\x91\x0f6\xc0\x16K\x17\x1fl\x87r\xe6\xeda@\x8a\x1b:\xc4b\x95\xc6\xd7X\n\x0b,0\xa3\xfa@\xe1\x03\n\x0b\xeb\x81>\xf0i%\x15.|\x1d"u=w\xbbt\x0f\x93\x97\xa1\xfb\xa8\x1e\xe1\x8d\xb7\x86\\\x88\x95\x9c2cZ\x8dGCz\xf4\xc1\x0e\xf2E\x8c1\xf2\xa1\x825J\x83\xe4l\x1a\x1c\xd6\xb4G\xff9>LW\x96\xa2\\2\xfe\xeaN\xfd\x0ck\xe6\xaeT6\xe2f\xb9Js\xe0\x91-\x88\xc3\xa5\xf8C\x98\xa7\xbb\xcf\xbf\x1f.\x9f\t\xd1<\\\x97\xd7P\xc3\xd3k\xcdb\x91_E!\x11\xd7\xcd\xba\xe9VI\x83\x9dxlV\xcd}\xbbnWOb\xd5\xde\xdc=\xb4\xd7\xe2\xeb\xd3\xdd\xc3\xe7\xd4\x8fU\x016>\xadW\xcd\xdd\xc3\xfa)\xe3;8}!D\xb7\xc9z\xf5I\x97\x9f\x1c\x00\xe99\xfd\x89 -tt\xf7\xf9\x16\'\x11\xd7w77\xed\xaa}\xb8j\xc5c\xba\xdc\xc7\x9c\x806\xd9\x16\xe2\xbam\x1f\xd3\x0b\xb7\xcbE+v\xdc\xcc\xa7?\x00\x08\xd8\xc1\r\xdd7b\xd1\xfe\xdd.\xba\xa2~:y\xc3R\x8a^\x89)^6\x7f\xd7\x9b\xd3\x14\xa7%\xf7\xa4\xdb\xe87,\x809\x17\xa9nD(\xb9 }\x1f\x1b\xa9Q\xb6\xde\xe8\xba\xa6W)>\n3\xca\x89+e\xa1\x1a\x1542\xc53\x8e4u$j\x96\xeb\x92\xba+\x9cK\x011:\x12\xc3\xf2\x8d\xad#C\xf0\xa1D\xa4R\xdd\xda\xee\x17#\x93\x85\\\x1d\x19\xf3%G\xe1S9\xaf\xa6\xeaotd\xb2\x90\xef\xd9V\x975\xad+k\xca\xfc{h\xa1T\xdf\xe0\xc8PG:H\'\xd0T\xff\x81-\xf9.\x9d\x96G\xd7D)|\x13{\xfb\x8c\xe9\xe8\x99\x14\xd1\x9br\xaa\xfc\xa5\x85\xd2H.\xf4p\x8d|\xe7\x9a\x0f\r\xba\xd86e\xb4Q\xb42\x85\xa5\x10)0/n[\xa4\x182\xe4\xbe\xfc5\xe9S\xbbX~\x13\xdf\x9a\'\xd1\\_\x97\xbfy\xcd\xf3m\x7f7\x80\xc6e\x1e\xf6h8\xc2\xc1D\xc1\r\x06\xa6\xba\xcev\xfc+\xf3<<o~M\xbf\xd4\xf9\x13\xf7\xc4\xff\xe3R\n\xf1\xed\x11"\xd1\xb8\x93\xb6y\x10\xe7\xb7w7\xeb\xa2\x87\xdb\xe2\xa4\xf9\xde5\x94cU\xde$\xbd\xbe\xb5\xb5%.\x9aO_\x17\xcdJ\x1c\xdf=\xad\x13\xa0\xe5\x8d8\xcb\x08\xef\xdb\x87\xb5x\xd5\xb3\x1b\xbe]M\xf31\xedu\xb7\xdb|\xaf\xf9\xf3\x9a\x8dF\xad\xdf\xce>\xe2\x9es3\xa6U\xa0\xe6\x97\xf3\xf9!6"\xf7\xac\xa4\xb6\x8c\xf4\xe3=b\xde\xed\xf0n\xf4\xa4\xfd\xed\x96\xbd\xf1\xa2\xed\xcd\xa2\xbdJ\x08\x9f:P\xd9\x05c\xdd\x19\\r#u\xbe\xaen\xd9M\xae`\xfb\'\xcb\xee\xfel\xdb\xd7\xc9\x01\xbb\x9d\xca\x94\xa6\xc3Es\xf5%\xe3\xd1\xe1w\xfd\x8cL\xfb?D\x8ew\xeb'
p378
sg22
g23
sg259
Nsg260
Nsg261
VShelXL
p379
sg263
Nsg264
S'2e564ea949568893bf823984b31e28a0'
p380
sg266
I37
sg267
VLeast Squares
p381
sg269
F0.1004
sbag1
(g12
g3
NtRp382
(dp383
g15
I00
sg16
I40
sg17
S'eb92a8c78fe917f480bf4e823b76643b'
p384
sg18
(lp385
I40
asg20
S'x\xda}YkO\x1b\xc9\x12\xfdn\xc9\xff\xa1\xb5\xda+%\x02\x9c~?\xae.+\xb1<Bt\x01\x87Gr\x13\xb4R4\x81!X162f\x93\xfc\xfb[\xfd\xa8\xea\x89g\xb2\x0e\n\xe3\x9e~\x9c\xae:\xa7\xaa\xba\x19\x8f\x18|n\x96\xea\xf6\xc7d\xd5>\xb1\x9bU\xdb\xac\xdb[\xf6\xf9\x07\xbb<><\xf9p\xb2#\xb9\xd0\xaf\xdcx4\x1e]\xbd\xb9:a\x8f\x9f\x9a\xd4q\xb6`o\xe5\x0b\xf1R\x8dG\x17\x87\xa7l:\xbfe\xf9}~S\x9a\xd3\x1cW\xeci9\x7f^\xcf\x96\x8b\xcdQ\x17\x82\xf1\x89\x0cj\x9b]|k\x9b\xaf\xf0\x85+\xf8\xb27\x7f\xbco\xe2\x17\x01_\xa6\xabY\xbbX7ix\x13\xd7}|^\xe7\xd1G\xcb\xd5\xc3\xf3\xbcaw\xcb\xe7EE|\xf5o\xb6\xef$;\x13\x8aM\x85g\xfbK\xc5\x0e~\x8cG\xfb\x87\'\'0\xa5\x13\xdc)&\xc5D\x8a\x81\xdf\x81\xe7\x9f\xf1\xe8\xfa\xf0\xe2\x82y\x19Ap\xa97\x7f\xc5\x7f\xe3\xd1\xc9\xde\xd5\x15\xdb\x11\xe3\xd1\xe5\xc7\xd3Sxgv>l\xef|\xdc\x86\x87\xad\xeb\xd2\x08-\xf1kj\xdc\xb9\xae=\xb7R;t\xa6\xc6\xad\xebmh\xdc\xfa\xd8\xe9s\xbd\x8dsv\x96\xb8\xde\xc69q\x89\xd4\r\'\xc4\xd9>n\xa7\t\xb1OA\x95\'\xec,Q\x80mw\x1b\x13\xaa<\'4\x1e\xed\xed\xb3}v\xcc\xce\xd8\x14l\x99L\xf9\xee\xec\xcdU\xb4\xcd\xcf?\xe3\xd1\xc1\xe1\xc9;\xb6/,\xdb\xe7\xfc=\x9bB\xcb\xe5\x9b\xd3w\xc9\x8f\xf1?\xc9\xc4\x04x\xf4\xe6rz\x91\x0ci\xf2\x9b<`o\xaf\xbe)\xbd\xe3\x04\x0c\xac<\xb9\x9c0a\xb2\xc9\xdf\x9e\xec\x9d1&\xe0\xe9\xcf\xe9\xd9\x01\xfb\xfdx<\x9a\xcf\x9e\xd6L\x8fG\xa7\xd3\x8b\xc3\xe4\x8d\xfd\xe9\xd9\xd1xt\xf7\xd0<2\xc9\x0c0\xad\xb9Y7\xcc\xc8L\x9a\xff,\xe7\xedw9i\xbf\xafW\xcd\xd3\x1f\xa5\xed\xf8\xeb\xfcru\xc3~\xfb\xd7\xe4\xaf\xbf\x1e\'\xf7_\xe7\xbf\xe1\x9bW\x1b\xdd\x01\xd0\xff^\x1f_E\xd1\x00sy\xfc\x8cGG\xef\xf7.X\xfe\xf0\x89\x00"\xc1\xa2\x07\x1fa\x1f\xcc\xe66\xa7\x8d\xb7\xa6\x0c\xea>\x1b-Tz\x16|\xa2\xe2\'\xb7s\xab\x85\xeb>\xee\x8eG\x8c\xd1\x12\xdd\xd7\xdc\x82\xa9~z\xdc)\x8f\xd1\x12\xb1\xa1\xac\xe5\x84r2\xe4ge\xb5\xc3\x19\x94\x06I\xf0\x84AL\xd2\x86\xcat:\x18\x84\xa3=x\xab\x87A\x1a\\-?fy\xa4A\x19\x83\x07\xdbL9\x87\x06\x9d_[\xaf\xbc\x16e]gd(\xedZ\xea\xb2\x8d\r\x0c\x96\x1b\x9c\xd9X\x90f\x0fC@\x0c\xc2q\x87\x0b{\xe7\x11\x8e\xb3"a\xd0\x84\x01\xfa\xd9P0H\x07\xf6\xe7h\x07\x1b\xf4\x90\x1d\x94\xb1\xd5$\xd6ob\xd0\xce\x92\x03\xa4%\xb7HO\xbe\x10\xde%\x0c\xa6b\x10\xc1\xa0\xdb\xb4\x01F\x14\x9e(\x19B\xe6\xc6\x06\x06g\x1dQ\x83K\xb9\x81Apm4\xae\xe6\xaa[\xb8\x08\xe5QJg\x13\x06[1\x80S\xa5\xc4\xbd\xbb\xb2\xf7\xc8\xc9\x00_\x87|!\xb4F_\x18\x10\xed\x86\x1d\x9c\xa8v\xc8nI2\xd6^\xa0\x87\x8c\x0f\xe3\xd1\x19\xe7\x00\xaal\xc6J\xefD\x99T\x99\xc0%rR\x18i\xf5\x00\x06\x13\x90>\\k\xd7\xd3\x85\xb1\x9eH HLBy\x1c\xc4U\xd4+`\xf8\x930\xb8\x10\x9cD\x0c\x16\x04\x89\xbe\xb0\xd6g\x01lb\xd0\n7\xea8\xcc\xbc\x81!\x08\x8d\nP\xe0e2I\xd5f\x90\x1e\xb4\xc9\xf9>L\x9d_\x1b\xe0\x15/{\x87\x8e\xde\x16\x0c\xd2\x07-\xd5\xa0/hKF\xb8\xbe6\xbdA\x88\xa2\x0e\xea\xd2\xd3\xc7\x18\n\x18\x0e\x08C\xf4\x9f\xac\xbe\x10\xd8W;\x05f\x1f\xe2\xa4$\x87\x1bm{\xbepF\xe1\x8e\x85$"\n\xe1\t\x99\x10!a8"\x0c^\x82[m\xc5\xa0\n\x8d\xb4\xf0\xda\x0eq2m\xbe\xe3\xfbM]H\x89|\x90\xca\x05\nL\x92b\x94\xe0\xd9\x0e\xaf\t\x83u\x9e\xa2\xab\xf6:\xa0N%\xb8M\r\xc5\x07\xef\x14\xaf\xbaP=>Hd8\x17$8\x88\t\xc2\x13\x1c\x91\xf9p\\1x\xa9\x85Am\xc2\x0c\xe5\xd9(\x1e\xdc\x90.\xbcA\xda\x82\x0e\x83\xec\xf1\x01\xb0S\x9cT\xb4ye\x90D"\x14\x0c\'\x1dN\x06\xc51N\x06[\xf3\x85t\\\rqR\x83\x9f)_\xa8\x1e\x06\xad5\n\x92\x0b\x8bA\x81K^9\xa9L\xc2pV9\xe9!\xb2)\xb4\x83\xf7\x143\x9d\xb7\x99\'\x9b\xba\x905F\rp\xd2\x07\xe2\x03\xec\xd8\xe2\xa3\xaf|\xe0)or>\xad\x9c\x8c2.\xf9Dy\x15\xb8\xc68i \x91\x0f\xe9\x82\x93/\xacV\xba\x8f\x81[\xda\xbcB\x07\xc4J\x80\x90\x99\xac\x8b\xf3\xca\x07m\x89\x03\xd2x\'\x05\xc5(\xeb\xfdP\xce\x82\\O\x18l\xe8\xc5I\xa9(a;Mp<\'NB:M\x18.\xab\x1d\xb4\x0e\x18\xf8\x94S\xa6\xc6ja\x86\xf3\x85\x14\x9e\xf8\'DO\x9b\\Rv\x12DD\xee\x1c\xa6/\t\xed\t\xc3\xbb\x8a\xc1)mH\x9b\xc1S\xac\x16\xa6\xf8\xe5\x97\xba\x80\x1c\xe96\xed \xa4\xf7\x14\x98R\x8dP\xec`(jH\x931\xbc\'\x0c!\xfa\x1dy\x08\x91\x16K\x1f\x05\x0c\xf7C\xba\x08\x1c\xa5\x03qPm\xc6\x07\xc8\x16\x95}\x94\x88@\x9b\xbe[\xd9$\x0c\x1f\xaa\x1d\x02\x046\x8e\xb5\x93Q\x8a\xec\x00e\xc7\x90/@\xbd\x92\xe2\x11\x1f\xb0\x83\xc2\xcdC\x95hk\n%_8\x17u\x91K\x13\xac\xa3\x82C\x16)\x05\xce,\x0b\x18o\x82\x1c\xaaa uc\x00\xf0\xc2\xf5\xea(\xa8\xca<\xf1A\x90\x18\xb8\xc6\xf8 \xac\x81\x1af\xdfv18/\x0c\xc5%\r%)b\x80s\xde \x06I\xd39\x1f\x06\xe2\x83\xc3\x85U^8\x0bRR\n\x85M\x00\x06\xd7\xc1`\xa1 C\xa2\x031<\x06\xa0\x98p\xc4\x00\'\x85T\x9a\xe2\x03\x1c\xae{\xbepTv\xc3\x96(>@&\xa2\xe8\x99\xb4\xe9\xbb\x18@,\x18J\x0c\xd4i\xa2\xf4\x85\xd4c\xec \x06\xed\x02\x85\xab^]-\xa4\xa4\x02\x0e\x92?n^ZKQ\x03\x8a \xc0\x10\xba\x18 \x92#\xc9\xc0\x13\x16\x87IH\x8fzH\x17.\xd0\xa9\xc1\x18\xdb\xcb\x17`JC\x9e\'\x07\x80\xd0\xc9\x0eJF;\x08\xde\xc1\x00\xfe\xc3\x82\xc0hc\x94&\x0c2\x0c\xc4I\xc1\xab/LL\xe3\x1bv\x10\xba&lIG.\xa9%I$\xf0\x18\xabS\xe2\xc3\xf8\x00\xe9\x04IfT\xb0\x02c5d^\x1f\x860\x08\x94/\xac\xe7\xfa|\xf0\x8e\x02\x93\xb4\xf5\xc8E\xe1\n\xf8\x940\xe8\x8a\x01\xaa;\x8b\x18\xe0PY\xea\xb7\x88GJ1t\xce\x02%\x87z\xb6\x1c\xa8i)aC\xca\xe2\xa8\x0bk\xaa/\x84\x8e\x18,b\x88\xd3\x0b\xca\x11\x10\xb45j\x13\xaa[.\x87|!\x88\xe2\x02\x9c\xb5Y\xd3B\x11O5L\x9c\x9a\xeaj\x8a\xd5Bd>\xb8j\x07\xd0c\xc0\x18e8\xe4D\x87\xda\x84s\xa8\x19\xe4\x83qU\x9b\xbd\xf8\x10<F9\x88\x88\x9et\xe1\xa8\x86\x11P\x15D\x0c\x1d]\x18)\xa90RP<\x05\x8c\xdb<\x14Zo\xd6\xb49!dN\xf6\xec\x10k+K\x07~_\xd3x\xad\xa3\x0c\x8f\x18d\x17C<\xe4\xa3\x1e\xe1\xb8\xa3\xa8\xce7|H\x17\xd1\xaaTGAl\xefa\xc8q2\xd7\xb4\xaa^EX\xe2\x83\xf11N\xaa\x0e\x06\xed\x1du\x853&\xa7\xb8\xadx\xd1\xc8&\x06\xd0K=r\xf58i;\xc5\xb4\xa0\x9e\xbc^\x18\xc0j\xd1\x0e\xba\x8bAX\xab\xb1\x8e\x82\x9a\x04+s\xc8LA\x0e\xe9\x02\x18l(\x85\xca\xde\x99\xd7*:gA\x95H\xe7\xcdZ\x84\xc6\xab\x88\xe8\x8b\xbd\xbd\x8a\xc1Bq\xe6\xe9\xbc\x9fk\xae\xd8\xae\xdc\xb0/\xac\x0e\x9e0\x98\x1e\x06#\xea]\x90\xc4\x83#\x08\xc4\x11\'u\x88ySt1\x00\r\xb5\xa7:\x96\xceY*&o;x\xce2\xb6^\x03\xf4\xefax\xa03\x8e\xa8\x97/\xc2\x13S\xa1,\x895L\x07\x03H\x1c\x8eW\x85\x9f\xc2\x1b\x83\xb1:\x80\xb7\xed`|\xc0\xf2\x13<\xa1{w \x8aN+\xb1p\xa1k\x00N5\x0c\xe8\r\xf80Ms\xe0}T\x14<r\xc0\x1924Tr"\x0c\xe5MO\xc72\xd8\xa6\xde\xd4f\xbc\x0f\xa43/9\x16b#\xe6\x00\xa8\xea\xe2]\xd0\xf1\x7fO\x8e\xe2\x95%\xcb\x97\x8c\xbf\xbaS\xbf\x00\xce\x97RY\xb3\xbb\xe5*\xce\xa1\xe0\xe8\xc3\x8e\x96\xec\x0f\xa6\x9ff_^\x1c-_2\xd6,ns7H\xa2\xb1[3\x9f\xa7\xae\xf1\x00~\xdb\xac\x9b\xb2J\x1cl\xd9c\xb3j\x1e\xdau\xbbzb\xab\xf6n\xb6ho\xd9\xf3\xd3l\xf1%\xbe\x8fy\x0bp\xacW\xcdl\xb1~J\xf8\x0e\xcf\x0e\x18+\x9b\xacW\x9f\xb8Y"@|\x8e\x7f"\x88\x0b\x1d\xcf\xbe\xdc\xc3$\xecvvw\xd7\xae\xda\xc5M\xcb\x1e\xe3\xe5>\xe4\x04\xa8\xd6\xb6\x19\xbbm\xdb\xc7\xd8\xe1~9o\xd9\x8e\x9d@!\x00\xadb\x076\xf4\xd0\xb0y\xfbw;/E\xfdxtN\xa1\x14\xbc\x12b\xc8\xdd\xfc]oN#Os\xee\x89\xb7\xd1\xe7\x14\x00S.\x92e\x84\xcf\xb9 ~\x1f\x1a\xa9 l\x9d\xab\xba\xa6\x93\x91\xf8Y\x19\xf9\xc4\x15sHe\x05\x8e\x8c|\x86\x91\xba\x8e\x04\x16\x9b\x92\xd4m\xd6\\\xa4\xce\xe0H\x90\xe7\xb9\xa9#}\xba\xbf\x8c\x8c\x94\xb2\xacm\x7f12Z\xc8\xd6\x91AyY\xf4\x94Q\xfb\x18\x91\x07GF\x0b\xb9\x8emU^\x13\n1Y\xd2\xdf\xa0\x85b}\x03#}\x1diETq\xac\xff\x84\xc9\xf9.*jpMH\xcf\xe7\xa1\xb3\xcf\x10k\x94\x18\x11\x9d\xce\xa7\xca_Z(\x8e\xa4B\x0f\xd6pV\x95C\x83\xca\xb6\x8d\x82\x1fD\xcb#-\x19\x8b\xc4\xbc\xbaoAb\xa0\x90\x87\xfc\xd7\xa4\xcf\xed|\xf9\x8d}k\x9eXs{\x9b\xff\xe65M\xb7\xfde\x00\x8eK:\xec\xc8p@\x83Q\x82\x1b\n\x84\xba\x0e\x02D\xd6_\x9eg\xf1\xaa\xf9\xb5\xfc\xe2\xcb\x9f\xb4\xc7\xfeIK\x91\xe2\xdb\x03B\xc2q\xa7m\xb3`\x97\xf7\xb3\xbb5\xe3\xdb\xec\xb4\xf9^\xbe\xe4k\x9f\xb4A\xec\xba\xb5\xb5\xc5\xae\x9a\xcf\xcf\xf3f\xc5NfO\xeb\x08fy\xc7.\x12\xba\x87v\xb1fo:6\x83\xde\xd5,\x9f\xe2>w\xcb\xc6;\xcd_\xd6d0l\xfdv\xf1\t\xf6\x9b\x9a!\xa5\nl~=\x9d\x1eA#\xe8\xceplKH?=\x00\xe6\xdd\x82w\xe3M\xdc\xdb.\xa3\xfe\x80t\xde\xdeDtO\x05P2\xfd\xd0\xeb\x04,\xba\x0f_\xbe\xad\xee\xd8\x8d. \xbbG\x8b\xee\xfel\xd3\xb7\xd1\xf0\xbb%\xba\xe4\xa6\xa3ys\xf35mJ\xf9\x17\xea%\x9a\xf5\xffSUv]'
p386
sg22
g23
sg259
Nsg260
Nsg261
VShelXL
p387
sg263
Nsg264
S'2e564ea949568893bf823984b31e28a0'
p388
sg266
I38
sg267
VLeast Squares
p389
sg269
F0.1004
sbag1
(g12
g3
NtRp390
(dp391
g15
I00
sg16
I41
sg17
S'b0bf17c3433012b64c2d9944add61317'
p392
sg18
(lp393
I41
asg20
S'x\xda}Y\xfbO\x1bI\x12\xfe\xdd\x92\xff\x87\xd6\xeaN\xda\x08p\xba\xfa\xdd\xa7c%\x96@\x88\x0epx$\x97\xa0\x95\xa2\t\x0c\x89\x15c#\xdbl\x92\xff\xfe\xaa{\xa6\xaa\x07\xcf\xe4\x1c\x14\xda\xfd\xfc\xba\x1e_U5\xe3\x91\xc0\xcf\xedR\xdf\xfd\x9c\xac\xea\xb5\xb8]\xd5\xd5\xa6\xbe\x13\x9f\x7f\x8a\xab\x93\xa3\xd3\x0f\xa7{J\x82y\xe9\xc7\xa3\xf1\xe8\xfa\xcd\xf5\xa9x\xfcT\xe5\x89\xb3\x85x\xab~\x87\x17z<\xba<:\x13\xd3\xf9\x9dh\xc6\x9b\x91\xb6;\xefq-\xd6\xcb\xf9\xd3f\xb6\\l\xaf\xba\x04!\'*\xea]q\xf9\xbd\xae\xbe\xe1\x17\xa9\xf1\xcb\xc1\xfc\xf1k\x95\xbe\x00~\x99\xaef\xf5bS\xe5\xe5U:\xf7\xf1i\xd3\xac>^\xae\x1e\x9e\xe6\x95\xb8_>-\n\xe2\xeb\x7f\x89C\xaf\xc49h1\x85 \x0e\x97Z\xbc\xfa9\x1e\x1d\x1e\x9d\x9e\xe2\x96\x1e\xa4\xd7B\xc1D\xc1\xc0\xef(\x9b\x9f\xf1\xe8\xe6\xe8\xf2R\x04\x95@He\xb6\x7f\xa5\x7f\xe3\xd1\xe9\xc1\xf5\xb5\xd8\x83\xf1\xe8\xea\xe3\xd9\x19\x8e\xd9\xbd\x0f\xbb{\x1fw\xb1\xb1s\xd3vbO\xfa\x9a;\xf7n\xca\xcc\x9d\xdc\x8f\x93\xb9s\xe7f\x17;w>v\xe6\xdc\xec\xd2\x9e\x9d#nviO:"O\xa3\ri\xb7\x8f\xbbyC\x9a\xd3\xa2j6\xec\x1c\xd1\x02\xdb\xedvfT\xcd\x9e\xd8y|p(\x0e\xc5\x898\x17S\x94e\x16\xe5\xbb\xf37\xd7I6\xcf\x7f\xc6\xa3WG\xa7\xef\xc4!8q(\xe5{\\\xfa\xe6\xec]Vb\xfaO\t\x98\xa0\x11\xbd\xb9\x9a^f)\xdaf\xa4\x99}p0\x1e\t\x94\xe7\xe4j"\xc06\xc2}{zp.\x04`\xeb\xcf\xe9\xf9+\xf1\x8f\x93\xf1h>[o\x84\x19\x8f\xce\xa6\x97GY\xee\x87\xd3\xf3\xe3\xf1\xe8\xfe\xa1z\x14JX\xb4\xa9\xeavS\t\xab\x1a\xf3\xf8\xf7r^\xffP\x93\xfa\xc7fU\xad\xffh\xfbN\xbe\xcd\xafV\xb7\xe2\xb7\x7fN\xfe\xfa\xebq\xf2\xf5\xdb\xfc7\x1ay\xb95\x1d\x01\xfd\xf7\xf5\xc9ur\x0f\xb4Q\x99>\xe3\xd1\xf1\xfb\x83K\xd1|\xe4\x04\xd0d\xd2\xb5?\xe2E\x84k\xfa\xbc\xb1\xc1\xc9vQ\xb7m\r\x98\xdc\x069\xd1\xe9\xd3\xf4Kg\xf0\xc6\x9d\xe6\xfex$\x04\x1f\xd1\x1d\x966\x9a\xe7\xcd\xbd\xb6\x99$\x81\x12\x16\xedL\x0f\xda\xc5\xb6\xad\x9d\xf1\xa0\xda\xb6\x01\x193N\x80I\xbeP\xbb\x9d\x89\x86\xe0\x98 }\x1f\x83rt\x9aQ\x8cA\x99H\xbd^\xba\xf1h*%\xee\xd2\x0e\xbb\xa0\x1d\xb4m\xed\xad\xa1\xfb\xe2z\xdd\xca\xe19\x06\x076\xb6M\xeb\x8c\xebc\x08t\x1aJ\xdd\xd3\xc1\x91\x17!\x06\x991\x18\xc6\xe0\xa5\x0f\xb1=Wy\xa3\x18\x8fq\xa1Y\xb7\x85A;Ir\xb0R\xc5m\x0c&(\xa0\xd3\xb4V,\x07\x07\x04GA\xc8\x18l\xc1\x80\x96\xe3\xdb\xa9\xc6*\x88\xbe\xc5\xa0\xa22a\x00\x83\x0f\xc6\x11\x86\x80\xc2~\x8e\x01$@`\xcd\x1bV\x0bJ\xa2m*e!cp\x05\x83\xf1^9\xba{\x90\xca\x92MFm\xec\xa0.\x0c\xeb\xc2\x04\xd8\x96\x83W\x9e\xe5\x80\xbaj\x9b\xca(R\x0bX\x8d\xba8\xcf\xa0Z\x81:\x15\x82\'\xf9\xdb\x10}h\xdb`M#\xf4-\x0c6h:\xc4X\xd8\x96\x03\x9e[\xe4 \x19\x0eh6did\x83\xe1O\xc6\xe0ct\x8e\xe4\xef\x10c\xa4\xb6\x0b\xe0\x870X\xe5\xe9\xceR\xf5\xfc"*\xa7[\x0c:\xd2\xc6(\xf8@\xf6\x00`\xd0/\x90\r\x0fq\xebf\xd8Fg\xc9&\x8dT\xc1\xb6\xcbT\x88\xc3r@]\xd0\xed,\xd8\xd0\xf3\x8bh\xe8`\x00\xe9\xd8&c`\xbf\x082cx\xc5\x18<\x14V\xd16\x02\xb4\xfd\xc6\xeb\xd6>\xb7m\xd2\xb0\x1c\xacA\xf4\xdb\xf6\xa0}\xb9\xb1.\xcd\xc8\xcc\x15\xad\xcf\x18\x8e\x19\x03\xba\x92d\xf9\xdb\x18\r\xf9\x08\xa0\xcf\x0e\xd9\xa4\xd5\xa6\xc3\x0f\xb1\xef\x17\x9et\xa1\xac\x8f\x85\x1c\x15\xfb\xa6\n\x19\xc3k\xc6\xe0|\xd0\xe4\x0b\x06\xdd\x8e\xbc\x1b\x13\x12\x15\x868*x`\x0ch\x9f}{0L\n\x91\xb5\x06!\x9f\x911\x04\xdd\xe8\xe2\xa4`\x08\xe0$\xe9\x02e\xab[\x1fA\xeb\xc4\x91!\x0c&\x90\x89{\xb0}\x9e\xf4\xde\xb0\x17J\xe6\x07\x0c?\x04\xc7\xd9\x06\xc3i\xc7&\xa3\x96\x86\xee\xee<9\x9eV.85\x14/$\x85\x14\x0c\x1d\xb6\xe7\x9b\xc6rt\x93J\x17rTl\x0f>\xaa\x8c\xe1\xbc\xd8dH\xce\xc0\x1c\x15\x89\xaf\x8c\x0f\xb6\xd1\xcb\xb6_\x18\xc5\\ml\x8f\xab\x03\x12/\xd9\x83tLL\xc6\xb3.\xa0\xf5\x8bi\xb1I\xa9\r\xf3R0\x96\xdcIY\x94\xd0\xa0_\x80\x04\x86\xe3C\x1fC`\x8e\xd2\x9e|\x13\xcd\x930@\x8c\r\x86\x8bb\x0f\xc6\xe9\xc89Cp\xa6p\x94QC\xf1Bkf?\\\xd9\xe3(d0&&o5\xc7M]\xe4`\x1a\x0cWE\x0eH\xb8@<\x89)\x8e"\x0c\x80&5\x84\xc1\xa9\xa8\x98\x8fl/^\xc4\xc8\n@s 9\x80d\xf3TJ6\xf6\xf0\xae`\xf0Z\x12G\x99\x8834a@\'\x1c\xf4\x0bG\xb4\x8a\x19\xbe\xdb\x96\x03\xa8\xe0\x03\x1b\x81*\xfc\x10\x0cc\x00\x9b1\xbcg\x0c\xd1Z\xe6I\x83\x04D\xd05\x86|9\xc4QQZ\xc2\x80\x17\xedq\x14\x06\tv\x06\xa7e\xe1j\xb2\xd4t\xb7\x8c\xe1C\x91C\xc4\xb4\x850\xe0\xb1\x1cC\x01\xedH\x0fr5\x87\xc0hL_\x0e^3?h\xefK\xfe@<\x89\x91\x03\x13\xe9\xc3\xe6z\x94G\xa1\x9d*\xce["\xe5\xb4h\x9e.\x0c\xf1C\xd4\x9ex2@\x0f\x83\xf4\xe87\xec\x9b\xac\x00P\xc54\x90\x01\x10\x83\xebb\xc0\xb0@.\x84\xa4m\xb4c\x0c6\x0c\xc9!\x02{\x9c\xf7\xae\xef\x9b\x91\x83\x84\n\x86C\x07\xf2:{\x8b\x89\x88\xc1w0\xe0I1\x04:WY"b\xa5Q\xe8\x03\x1c\x05\xe89\x8e}\xd3\xcb\x9e.\x9c\'U\xa1:\xc9\x830\xb9\xea\xa4\xd8\xc9\x1eB\x17\x03\xe6\x98\x94\xf3b\x0e\xa4\xc8\xe0\xd0J\x1c\x0cb\xe04\x07\x13\x13\xab{\x18\x80\rQ%1=\xe3\xa8&\x8f\xca\xfc\x10\xbb\x18T\xe1j\xe3\xac"<\xca\xab\xa0\x87\xe2&&^\x85\xab\xa1\x17\xb3B\x87\x14\x8aH\x00\xb3/\xc2\x80\xe2C\x0c\xd9j\x08\x03f\xfe\x84\x11\xf9\x9f\xe7\xa2}\xbb&\x86n\xc9A\x1a\xc7\x18\x90\xe8\xb7\xe5\x80\x04\xc1\x11R3e*\x00\xae\xb3\xa2Jr\xc8\x81\x8f\xf8\x010z\x13\x06\x1d<-\xd3\xe0-\x84!\x0c:8:\xcf!en\xeb"B\xa7\xb0a\xae\xb6\xcc\\J\xf9\xe4\x17\x19\x13\xf1\x03\x96t\xe4lXT*K\xbe\xa9\xb1\xf0\x80\xc1\x98\xc5\nw\xb6\xaf\x8b(}aDv\x11L<c)w2\x06G\x18 \xc7R\x90T\xe3DI\xdaD\xce\xd5z nbp\xa1T\x0b\xc5\x0e=\x8e\xd2V\xf2\xe5e)\xb9\x0cg\xfcm^\x9d\xa5\x05\xec\x8f\x86\x821.\x8f&\x90o\xea \xe5\x90.\x14\xa7\xa7N\xf59*\x06.\xb6\x953\xec\x17Nq\x8a\x8d\xdaO\x18:~a\x95RD\xbe\xa8\x8a@\xa5\x91A\xdb\xf1q0\xa7\r%\xa7\r\xb2_ojW\xaa[N\xa9\x1c\xbb\xa9\xc4Z\x1a1\xa8.\x06m0zS.\x97\x82(\xe5\xd8\x98\t\x0c\xf9\xa6\xc1*\x99s\x05\xabz\x18\xa2S\\_\x94\x1a\xc7\x16\xb58\x998Jw0\x18L\xbe\x18C\xaa\xf5X&\x98\x12\xf9A\x0c,a\xab]/\x97\xc3`\xcb\xfc\xa0\x8aC\xca\x02Gg{0]\x0c\xe0\x9c\xa3:7\xa2\x02"\xf5\xa3f\x06k=\xcd\xd4\x8f\xf1\xae\xa7\x0b\xc7\xae\x9b\x18\x91\xa9BI\xd6ELo \x87\xea\xe0\xa0`\xc0E\x94w\xe3\xdd1\x85k\xfb1^\xc8\xc17\x10m\xb9\xdeL\x01\xa1\x97\xcb\x15{`%\xa3o2W\x83v\xc9\x1e\xa0\x8b\x01+\x19\xcai1\x8f5d;X\x83\xb7O\x18\xdbr\x00\xc6\xe0\xe4\x90.\\\xe4\x04\xce1\x1c\xf0\xe5\x1d\xc6\xe6<\xaa\x83!b\x15AI\xaaE\xdfg\xdf\x8cx\x8b!~Px\x13\xceWz\xb5?jP\xb3\xd4K%\xd2>\x03\xb4u\x16\xea\xe2\xe4?\xa7\xc7\xe9\xb9P4\x0f|\xbfz\xb9\xbe\xc4|\xb5eg\x10\xf7\xcbU\xda.\xd7\x01\xc7K\xf1\x870\xeb\xd9\x97\xdf\x8f\x97/\x84\xa8\x16w\xcd4\xe4\x8d4\xad\x9a\xcf\xf3TdZqWm\xaa\xf6\x14\xecA\xce{\xacV\xd5C\xbd\xa9Wk\xb1\xaa\xefg\x8b\xfaN<\xadg\x8b/i\x1c\x83:v\xae7\xabj\xb6\xd8\xac3\xbe\xa3s\xac\xce\xdbK\x96gGzxd\xe1\xa7vz\x88O\x07\x9d\xcc\xbe|\xc5M\xc4\xdd\xec\xfe\xbe^\xd5\x8b\xdbZ<\xa6\'\xf4\xf4\xce\x1a\xfd\xae\x10wu\xfd\x98&|]\xcek\xb1\xe7&h\x8a\xd8\x0b{x\xa1\x87J\xcc\xeb\xbf\xebyc\x98\xa8\xae\x0b\xa6\xb1\x94m\'{\xd9\xfe]^-\x93\x8d4\xbc\x9f\n\xa8\x0bUV\xba\xf4f\x96k\xb6\xd8\xac4\xa9\xaa,\xba-+\xd3\x13\xd5\x05SF\x9e\xe0\x9b\xb3\xa2n\x18<}\x1f:S\xa5\x95\xa6\x9c\x19b*0\xd3\x99\xa9\x9aHuR"\xca\xa13%\xea\xfb\xc2\x96\x95\xd6\xb9f\xbc\xfd\xdd\xbcK\x0e\x9d\x99\x8a\x93\x0b\xd7Yi\x9a3!\xbf\xc5%\x1fKQn\xf0\xcc$!\xdf\x91m\xae\x1b\xd2\xd9\xde\xb6QH\x0e\xadD\x9f\xc1\xe4\xf3"\x94\x951\x86\x06eLyJ\xaaO\x95\xf9\xc5\xca\xa4\xcf\xd8Y\x99\xd3\x99\xe4y\x89\xc9\xd3\xca\x14t~\xb9\x92\x93,\xd4\'Dhs\t\xd3\xe8\x13\xf4/V\xaad\x96B$\xc3\xbc\xfeZ\xa3\x8b\xa1\x87<4\x7f\xb3\xf9\\\xcf\x97\xdf\xc5\xf7j-\xaa\xbb\xbb\xe6/K\xd3\xfc\xd2\xde.\xa0u\xd9\x0f;n8\xe0\x83\xc9\x05\xb7<\x10+p,\x8f\x1a\xffk\xf6Y\xbc\xac~\xed~i\xf0\x99\xef\x89\xff\xe7K\xc9\xc4w\x07\x1c\x89\xd6\x9d\xd5\xd5B\\}\x9d\xddo\x1a\x12\xdc\x15g\xd5\x8fNG\xccw\xa4\xd9;;;\xe2\xba\xfa\xfc4\xafV\xe2t\xb6\xde$<\xcb{q\x99\x01>\xd4\x8b\x8dx\xd3\x11\x1b\xce.\x92\xf9\x94\xae\xba\xdf\xde\xbd\xd3\xfde\xc32\xa3\xde\xef\x97\x9f\xf0\xca\xb9\x1bSZO\xdd\xaf\xa7\xd3c\xec\x84\x89\x8e\x81\xfa2\xd0O\x0f\x08y\xbf\x81\xbb5\x90n\xd7\x8c\xf0\xee\x08v^\xdf&\x80\xeb\x16SV\xc0\xd0p\xc6\x96\x94H\x83o\x8bR\xf6\x93"X\xfaI\xae\xfb\xcf%\xfb6\x89\x7f\xbf\xe5\x98\xa6\xebx^\xdd~\xcbxt\xf8]\xbf \xc9\xfe\x0f\x99!]\xcc'
p394
sg22
g23
sg259
Nsg260
Nsg261
VShelXL
p395
sg263
Nsg264
S'2e564ea949568893bf823984b31e28a0'
p396
sg266
I39
sg267
VLeast Squares
p397
sg269
F0.1031
sbag1
(g12
g3
NtRp398
(dp399
g15
I00
sg16
I42
sg17
S'c2b53a2cfc8b0d0387e9f96dd9501522'
p400
sg18
(lp401
I42
asg20
S'x\xda}YkO\x1bK\x12\xfdn\xc9\xff\xa1u\xb5+\xdd\x08p\xfa\xfdX-W\xe2\x12\x08\xd1\x1a\x1c\x1e\xc9&\xe8J\xd1\x04\x86`\xc5\xd8\xc8\x98\x9b\xe4\xdfoU\xcfT\xf5\xc43Y\x07\x85qO\xf7\xf4\xe9\xaaS\xa7\xaa\x86\xf1H\xc0\xe7fen\x7fL\xd6\xf5\x93\xb8Y\xd7\xd5\xa6\xbe\x15\x9f\x7f\x88\xcb\x93\xa3\xe9\x87\xe9\x9e\x96\xca\xbe\x0c\xe3\xd1xt\xf5\xe6j*\x1e?Uy\xe2|)\xde\xea\xdf\xd5\x0b3\x1e]\x1c\x9d\x8a\xd9\xe2V4\xf7\x9b;\xedp~\xc6\x95xZ-\x9e7\xf3\xd5r{\xd5\x85\x12r\xa2\x93\xd9\x15\x17\xdf\xea\xea+|\x91\x06\xbe\x1c,\x1e\xef+\xfc\xa2\xe0\xcbl=\xaf\x97\x9b*/\xafp\xdf\xc7\xe7M\xb3\xfax\xb5~x^T\xe2n\xf5\xbc,\x88\xaf\xfe%\x0e\x83\x16g\xca\x88\x99\x8a\xe2pe\xc4\xab\x1f\xe3\xd1\xe1\xd1t\n\x8f\x0cJ\x06#\xb4\x9ah5\xf0;\xc9\xe6g<\xba>\xba\xb8\x10Q#\x08\xa9\xed\xf6/\xfc7\x1eM\x0f\xae\xae\xc4\x9e\x1a\x8f.?\x9e\x9e\xc2=\xb7\xf7aw\xef\xe3.\\\xec\\\xb7\x830\x82_\xf3\xe0\xdeu\x99\xb9\x93\xc7a2\x0f\xee\\\xef\xc2\xe0\xce\xc7\xce\x9c\xeb]zfg\x8b\xeb]z&m\x91\xa7\xd1\x03\xe9i\x1fw\xf3\x03iN\x8b\xaay`g\x8b\x16\xd8nw0\xa3j\x9e\t\x83\xc7\x07\x87\xe2P\x9c\x8831\x03[fS\xbe;{s\x85\xb6\xf9\xf9g<zu4}\'\x0e\x95\x17\x87R\xbe\x87\xa5oN\xdfe\'\xe2\x7fZ\xa8\t\x90\xe8\xcd\xe5\xec"[\xd15w\x9a\xd9\x07\x07\xe3\x91\x00{N.\'B\xb9\xc6\xb8o\xa7\x07gB(\xb8\xfasv\xf6J\xfc\xe3d<Z\xcc\x9f6\xc2\x8eG\xa7\xb3\x8b\xa3l\xf7\xc3\xd9\xd9\xf1xt\xf7P=\n-\x1cp\xaa\xba\xd9T\xc2\xe9\x86\x1e\xff^-\xea\xefzR\x7f\xdf\xac\xab\xa7?\xda\xb1\x93\xaf\x8b\xcb\xf5\x8d\xf8\xed\x9f\x93\xbf\xfez\x9c\xdc\x7f]\xfcFw^nM\x07@\xff}}r\x85\xe1\x01\x1c\x95\xf8\x19\x8f\x8e\xdf\x1f\\\x88\xe6#\'\n(\x83\xc7\xfe\x08\x07\x11\xbe\x19\x0b\xd6E/\xdbE\xddkg\x95\xcd\xd7JN\x0c~\x9aq\xe9-\x9c\xb8s\xb9?\x1e\t\xc1[toK\x97\xec\xcf\x97{\xed%Z\x02,,\xda\x99A\x19\x9f\xdak\xe3mP\xba\xbd\xb6J6\xe3JM\xf2\x81\xda\xc7\xd9d\t\x8e\x8d2\xf41hO\xbbY\xcd\x18\xb4M4\x1a$\xf8v&%<\xa5\xbd\xed\xa3\xf1\xaa}\xa8\t\xce\x9av\x1c\xd6\x1b\x93\x060x\xe5R{\xe9\x00s\x1fC\x8c\xedn`\xf5@\x1b\'^\x04\x18d\xc6`\x19\x03\xa0\x8ad2\x1d\xacV\x96\xec\xe0\xa3\x1b\xc2`\xbc$;8\xa9\xd36\x06\x1b\xb5\xa2\xdd\x8c\xd1l\x07\xaf\x08\x8eV1cp\x05\x030\'\xb4\xbe\xb0N+\xf6\x8bN\xda\x86\x01\x0c!6\xc3\x88!\xeam>(\xa92\x1f\x1a\xcf[v\x8b\x94d\x1d\xad\x91\xff\x80\xc1\x17\x0c6\x04\xed\xe9\xecQjC\x9cL\xc6\xbaA_X\xf6\x05\xcc\xdf\xb6C\xd0\x81\xed\xe0<\xd1S[MnQN\xa7\xf1\xe8\x0c\xdc#D\xbb\x97\xd71\x06\xe2\xa1\x8b)\xc4\xf6Z9+\xf5\x00\x06\x17\rmb]?.\x9cW\xcc>\xc9p\x94a"K\x8b|\x00\x0c\x7f2\x86\x90\x92\xf7\x81\xe2\xc2\x19\x99\xe8\xdaG\xe5\x87082\x1b\xb0K\xf78\x99\xb4\xa7(4\x89\x1e\x0c\x86\x8f\x86\xec\xa0,\xc4\x05\xa8\xe1!<\xba\xb9\xed\x92\xe70\x86\x83G\xd7n\xa0\x81\xa9\r\xf9\xfa\xbe\xa0\xd3\x81\x19b/.\x12\xbbJAjcN\xa6\x12\x17Qf\x0c\xaf\x18CPEU\x8cK\x8a\xf4\xc1\x06\xa3\x06\xf5\x01b\'2\x1f\x92\xe9\xf1\x01\xe4\x86Ol$_\x16\xb9J\xae\xb1\xc31c\x80P\x92J2\x86d\xc9&\nbv\x90\x0f\xa6\xc4\x85\xb7\xa9\x1f\x17\x81|\xa1]\x94E\x1c5\xc7&r\x120\xbcf\x0c>DC\x0e\xb6\xd1z\xdd\xda\x01\n\x12\x1d\x86\xf4!\x06\xc5q\x01\xc1\xd9\xe7\x83eQH\xec5\x155\xf1A\x02\xa73\x86\x93\x82\x01\x98\'Y\x97\x12\xcb\n\xb03\xaa8\x84\xc1F\xa2xP\xc0\x9em>\x84\xc0\xecs\x92\xa5\x02D\x81\xe0\x80\xf12\x86i\x87\x93\xc9H\xe2!\x10\x990\x80qb\xd6\xb6^\xbe\x90\x8a\xf3Er=>XgJ\x920\x1d\x07\xf0hH:c8+\x9c\x04Y\x8aE\xa3\x12\xcd\xb5!:=\xc4\x07HJ\xac\xd5\xd6\xf5\xb4\x1a\\\xc5\x8a(\x0b=-\xb3\x04\xfc\xd2\xc4\xc5\xacpR\x02\xc7\x08C\xb4\x8e\xc2I;\xb0\xd0\xa0V+\xa9\x18N\x18\xc0\xc09K\x9a@\xec\xd5.\x90[TJ\r\x86\xf3\xc2\x07\xebML\xb4o\xf4\xb6hT\x1b\x84\xdb9\xcb\xb0\xfay\x93z\x1a\xe54)-\xe6!>|2\x9c:\xa0,\xc9\x18.\x8b\x1d@p\x15\xd9\x01\xd8\xa0Y\xab[J\xf5|\xa1\x93f=r\xaa\x17\x17 \xbb\xe4\x0b\xc3\xe5\x8c\x92LO\xad\xa5\xc9\x18\xde\x15\x0c\xc1H\xca\xd76\xc9\x0e\x06H#C|\x88>y\xd2\x82\xe0\xb7\xe3B\xe9\x18\xb8~\xb0\x86\x13\xb6c\xad\xd6Z\xb9\x8c\xe1=cH\x0e\x8a6IZ\x8d\x11\xd9b\x80\x94\xdf\xec\xbb\x85!\xc1$\xda\x0f\x80nc\x80$\xc1\xc2\x04&+ZMp\x14\x1c"c\xf8P\xec\x90\xa0l\tT;y\xc8Cd\x07\xed|\x1c\xd4jK\x16\x06Q\xed\xdb!p@\xaa\x86\x93m\xfd@\xa3:a)\x7f\xd8\xb8\x99\xea(\xe0\xa9\xe1\xba%y\xd2\x8d\x08\x89s\xd0\x0e&\xb2[T\xbf\x96\x0bAI\x8e\xcdH\x9cT\xbaP\x03\x14\x000\xf8.\x06H\x0b\x81k\xa7RO\x02\x06\x17\x87b3)\x8e\xb8\x10|\x0fCL\x9c$t\xb4\x9c:@\xd79Z\xb2N\x86\x0e\x06\xd8)Qlbm\x16)_\x98`\x87jZ\x05)\x87k{\xe3{|\xd0>\x90"\x82;)\x824\xd7\xebXb\xa3/b\x17\x03\xd4\x98\xd4S@\r\xa4\x89p\xc0\x92\xb6\xde\xde\xc6\xc0e\x0e\x14&\xbd\xd8\x04\xa3\x9b\xb2\xb1OE\xa3X\xab\xe1h\x80!u1h\xb4Y\xcbI\x0f5\x12\xf58AG=\xa8\x93\x90`X\xabU/gAV\xf4\x9c\x9dxc\xe5\x1cW\x99\x10.\x80!\xb3\x860@\xe5O\xb1\x00\xfa\xef\xd8\x0eP\x8c4\xdc\xd8\xb2\x83\xb4\x9e\xeb(\xc85\xdbvP|"\x8c\x0b\x82\xa3\x95b\xa9H\x1au2\xfb\x86\xf4A\x01\xfd\x89\x0f\x06\x04\x86\xf2\xa6\nN\x0fb01\xd2~\xbeWG)\x10\x82NcS\xca\xfcR\xd9\x80\x98#\x06[0Dh\xe9x_\xa8\x1el$<\x90\\\xd2`\xceb\x87{\xd7\xf7E\x92\xa1("\x87\x08\x14\x9eE\xae|\xc6\xe0\t\x83\xca\xb9T\x91F\xb9$)\x8eAsM\x1a\xe2\xa4\x82\xae\x88u\xb9\x87A\x19\xc7j\x84-\x15\x13Q\x95*\xd3z\xc4\x10\x8a\x1d \x18M\xa2\xb3C9N\x9a\xa9\rh\x91\x1c\xf2E\'6\xb5\xed\xdb\x81;G80\x19\x15.5\xeb\x03x\x1f1t\xe2\x02\n\x15Mu,\xb8"z\xae\xf3\x93\x0ea\xb0\xa6\x8d\xa5\xe7\xed\xf7YP\xe9\xf9\xd2\xddrc\xe3},\xb1\x89ySw1\x18\xd0\x7f\xaec1\x89R\x8d\r\x95\xc0\x90V\xdb\xc0]\x83\xc3*q\x1bC\xf2\\9\xaa\xb2\xb1#\x07\x02\x1c\x895\xad\xe9`\xb0\x90\xa2)v5\xf6zl\x13(\x89\xfc \x06\xb6\xb0\xc3^b\xbb\xa6\x85\x10 \x0cM\x13\xdfP\xa3\xc01\xb9\xcf\xb2]\x0c\xca\xb3\x9dt\x02\x07$\x1a\x07\xcf\x0c\xfb\x82\xa5\x1f\xf2]\xcf\x17P\x95\xb1\xe7K\x86U\xba\xb4\\\x90\xfc\xd1\x17\x07\x07\x05\x03.\n|vC-\xa2\x85|1\xdc\xebAg\xcca\xaaU\xbf\x963\xbc\x9b-\x05\xbdc\xb9R\xa0}\xc8\xc9.\x06\x08\xe2\xc8\xef\xa0\x9c%\x89\x87\x9d\x8c\x19\xe2Cn2\xc9\xeeC\xbe\xe0$\xa1$\xf7\xfe\xd0}u\xaa\xcc\\Gu0\xa4\xe8uh\xe9\xeb \xf6).t\xb2\xce\x0f\xe6,\xee/\xa0^\x01\x87o\xebC\xfb\x06)\x93\xa0$\xcb\xa2\\\x90Q 6O\xfe3=\xc6\xd7\x85\xa2y\xc1\xf7\xab7\xd7\x17`\xe7V\x9d\x95\xb8[\xad\xf1q\xc0\xa7(\x8eW\xe2\x0fa\x9f\xe6_~?^\xbd\x10\xa2Z\xde6\xd3@7pZ\xb5X\xe4\xa9\x0e\xf4\xf4\xb6\xdaT\xed.0\x02^z\xac\xd6\xd5C\xbd\xa9\xd7Ob]\xdf\xcd\x97\xf5\xadx~\x9a/\xbf\xe0}\r\xad!\xe0\xd8\xac\xab\xf9r\xf3\x94\xf1\x1d\x9dAw\xde\x1e\xb2\xbcv\xa4\x17\x8fl|\xbc\xc6\x17\xf1\xb8\xd1\xc9\xfc\xcb=<D\xdc\xce\xef\xee\xeau\xbd\xbc\xa9\xc5#\xbeB\xc7\xf7\xac)\xec\nq[\xd7\x8f8\xe1~\xb5\xa8\xc5\x9e\x9fDgaT\xed\xc1\x81\x1e*\xb1\xa8\xff\xae\x17\r1\xc1]\xe7,cXm\xa3/\xb7\x7f\x97\xb7\x96\xc8\x91F\xf7\xb1\x81:\xd7e\xa5\xc7wf\xb9gK\xcdJ\x8b\x9dm\xf1mY\xe9@2\xceY2\xf2\x84\xd0\xec\x95L\xa3\xe0\xf8}hO\x8d+m\xd93&,\xe6qO\xec`\xb1O\xc2\xc8\x1a\xda\x13[\x8csWV:\xefR\x9b\x06\x1b\xd4\x06[\xf6\xa1=%\x14\x1f\xe7\xbe\xb3\xd26{Bq\xd0\x9c3\xc7\xe5\xe0\x9eh\xa1\xd0\xb1\xad\xc7;\xb8wpm\x16\x92C+!f\xa0\xe8:\x8fee\xca\xf5*Z\x08\xeb\x14\xecO\xb5\xfd\xc5J\xf4g\xea\xac\xcce>F\x1e*9\xae\xc4\xa4\xf3\xcb\x95\\d\x81?URMN\xd1\xa6\xf1\xa72\xbfX\xa9\x91\x96B 1\xaf\xeek\x081\x88\x90\x87\xe6o6\x9f\xeb\xc5\xea\x9b\xf8V=\x89\xea\xf6\xb6\xf9\xcb\xd2,\xbfio\x17\xd0\xba\x1c\x87\x9d0\x1c\x88A\x0c\xc1\xad\x08\x84\x0e\x1c\xd4\xb8\x89\xbf\xe69\xcb\x97\xd5\xaf\xc3\x0fo\xfe\x14{\xe2\xff\xc5\x12R|w \x90h\xddi]-\xc5\xe5\xfd\xfcn#`\xdei\xf5\x9d\xbe\xa0"\xe6\xf3\xd1\xcc\x9d\x9d\x1dqU}~^Tk1\x9d?m\x10\xcb\xeaN\\dp\x0f\xf5r#\xdetL\x06\xb3\x8bU>\xe11\xf7\xdbsw\x86\xbfl\xd8^4\xfa\xed\xe2\x13\x1c7\x0fC9\x1bh\xf8\xf5lv\x0c\x83j\x02\x15\x12\x8de\xa0\x9f\x1e\x00\xf2~\x03w\xeb\x06\x9el\x1f\xff\x0e\xd3\xeeW\xdf-\xea\x1b\x04\xf7\xd4\xe2\xc9\x86\x1f\xba\x9dq\xa1\xf3\xe8\xe6\xdb\xe2\x8c}t\x00[\x1d\xed\xb9\xff\xb3E\xdf\xa2\xd9\xf7[mi\x86\x8e\x17\xd5\xcd\xd7\x8c\xd2\xc4\xdf\xcd\x0b\xb2\xea\xff\x00\xed\xe7\\\x8a'
p402
sg22
g23
sg259
Nsg260
Nsg261
VShelXL
p403
sg263
Nsg264
S'2e564ea949568893bf823984b31e28a0'
p404
sg266
I40
sg267
VLeast Squares
p405
sg269
F0.1031
sbag1
(g12
g3
NtRp406
(dp407
g15
I00
sg16
I43
sg17
S'c7f9dda618bb904f35c9326289748573'
p408
sg18
(lp409
I43
asg20
S'x\xda}YmO\x1bI\x12\xfen\xc9\xff\xa1\xb5\xba\x936\x02\x9c\xee\xea\xf7\xd3\xb1\x12K DgpxI.A+E\x13\x18\x82\x15c#c6\xc9\xbf\xbf\xea\x9e\xa9\xea\x89gr\x0e\n\xe3\x9e\xee\xe9\xa7\xab\x9ez\xaaj\x18\x8f\x04~nV\xfa\xf6\xc7d]?\x89\x9bu]m\xea[\xf1\xf9\x87\xb8<9\x9a~\x98\xee\x81T\xe6\xa5\x1f\x8f\xc6\xa3\xab7WS\xf1\xf8\xa9\xca\x13\xe7K\xf1\x16~W/\xf4xtqt*f\x8b[\xd1\xdco\xee\xb4\xc3\xf9\x19W\xe2i\xb5x\xde\xccW\xcb\xedU\x17J\xc8\tD\xbd+.\xbe\xd5\xd5W\xfc"5~9X<\xdeW\xe9\x8b\xc2/\xb3\xf5\xbc^n\xaa\xbc\xbcJ\xfb>>o\x9a\xd5\xc7\xab\xf5\xc3\xf3\xa2\x12w\xab\xe7eA|\xf5/q\xe8A\x9c)-f*\x88\xc3\x95\x16\xaf~\x8cG\x87G\xd3)>\xd2+\xe9\xb5\x005\x015\xf0;\xca\xe6g<\xba>\xba\xb8\x10\x01\x12\x08\tf\xfbW\xfa7\x1eM\x0f\xae\xae\xc4\x9e\x1a\x8f.?\x9e\x9e\xe2=\xbb\xf7aw\xef\xe3.^\xec\\\xb7\x838\x92\xbe\xe6\xc1\xbd\xeb2s\'\x8f\xe3d\x1e\xdc\xb9\xde\xc5\xc1\x9d\x8f\x9d9\xd7\xbb\xf4\xcc\xce\x16\xd7\xbb\xf4L\xda"O\xa3\x07\xd2\xd3>\xee\xe6\x07\xd2\x9c\x16U\xf3\xc0\xce\x16-\xb0\xdd\xee`F\xd5<\x13\x07\x8f\x0f\x0e\xc5\xa18\x11gb\x86\xb6\xcc\xa6|w\xf6\xe6*\xd9\xe6\xe7\x9f\xf1\xe8\xd5\xd1\xf4\x9d8TN\x1cJ\xf9\x1e\x97\xbe9}\x97\x9d\x98\xfe\x03\xa1&H\xa27\x97\xb3\x8blE\xdb\xdcif\x1f\x1c\x8cG\x02\xed9\xb9\x9c\x08e\x1b\xe3\xbe\x9d\x1e\x9c\t\xa1\xf0\xea\xcf\xd9\xd9+\xf1\x8f\x93\xf1h1\x7f\xda\x083\x1e\x9d\xce.\x8e\xb2\xdd\x0fgg\xc7\xe3\xd1\xddC\xf5(@X\xe4Tu\xb3\xa9\x84\x85\x86\x1e\xff^-\xea\xef0\xa9\xbfo\xd6\xd5\xd3\x1f\xed\xd8\xc9\xd7\xc5\xe5\xfaF\xfc\xf6\xcf\xc9_\x7f=N\xee\xbf.~\xa3;/\xb7\xa6#\xa0\xff\xbe>\xb9J\xe1\x81\x1c\x95\xe93\x1e\x1d\xbf?\xb8\x10\xcdGN\x14R&\x1d\xfb#\x1eD\xb8f\xcc\x1b\x1b\x9cl\x17u\xaf\xadQ&_+9\xd1\xe9\xd3\x8cKg\xf0\xc4\x9d\xcb\xfd\xf1H\x08\xde\xa2{[\xdah~\xbe\xdck/\x93%\xd0\xc2\xa2\x9d\xe9\x95v\xb1\xbd\xd6\xcex\x05\xed\xb5Q\xb2\x19Wj\x92\x0f\xd4>\xceDCpL\x90\xbe\x8f\x01\x1c\xedf\x801\x80\x894\xea%\xfav&%>\xa5\xbd\xed\x82v\xaa}\xa8\xf6\xd6\xe8v\x1c\xd7k\x1d\x0708ec{i\x11s\x1fC\x08\xednhuO\x1bG^\x84\x18d\xc6`\x18\x03\xa2\nd2\xf0\x06\x94!;\xb8`\x870h\'\xc9\x0eVB\xdc\xc6`\x02\x00\xed\xa65_\x82S\x04\x07T\xc8\x18l\xc1\x80\xcc\xf1\xad/\x8c\x05\xc5~\x81\x08\xc6\x0f`\xf0\xa1\x19N\x18\x02l\xf3AI\x95\xf9\xd0x\xde\xb0[\xa4$\xeb\x00$\xfe#\x06W0\x18\xef\xc1\xd3\xd9\x83\x04M\x9c\x8c\xda\xd8A_\x18\xf6\x05\xce\xdf\xb6\x03>L1\x11\x1d\xd1\x13\x0c\x90[\x94\x858\x1e\x9d\xa1{\x84h\xf7r\x10\x82\'\x1e\xda\x10}h\xaf\x955\x12\x060\xd8\xa0i\x13c\xfbqa\x9db\xf6I\x86\xa34\x13Y\x9a\xc4\x07\xc4\xf0\'c\xf01:GvpV\xcbH\xd7.(7\x84\xc1\x82\xa33K\xe8q2\x82\xa3(\xd4\x91\x1e\x8c\x86\x0f\x9a\xec\xa0\x0c\xc6\x05\xaa\xe1!>\xba\xb9m\xa3\xe30\xc6\x83\x07\xdbn\x00\xc8\xd4\x86|}_\xd0\xe9\xd0\x0c\xa1\x17\x17\x91]\xa50\xb51\'c\x89\x8b 3\x86W\x8c\xc1\xab\xa2*\xdaFE\xfa`\xbcV\x83\xfa\x80\xb1\x13\x98\x0fQ\xf7\xf8\x80r\xc3\'\xd6\x92/\x8b\\E\xdb\xd8\xe1\x981\x04HTf\x0c\xd1\x90M\x14\xc6\xec \x1ft\x89\x0bgb?.<\xf9\x02l\x90E\x1c\x81c3q\x121\xbcf\x0c\xce\x07M\x0e6\xc18\x8e\x8b\xa8\xc1\x0f\xe9C\xf0\x8a\xe3\x02\x83\xb3\xcf\x07\xc3\xa2\x10\xd9k*\x00\xf1A"\xa73\x86\x93\x82\x01\x99\'Y\x97"\xcb\n\xb23\xa8A\x0c&\x10\xc5\xbdB\xf6l\xf3\xc1{f\x9f\x95,\x15`\x19\x0e\x1a/c\x98v8\x19\xb5$\x1e"\x91\t\x03\x1a\'dm\xeb\xe5\x0b\xa98_D\xdb\xe3\x83\xb1\xba$\t\xddq\x00\x8f\xfa\x08\x19\xc3Y\xe1$\xcaRp\xacQ\x91\xe6\x1a\x1f,\x0c\xf1\x01\x93\x12k\xb5q=\x8dBW\xb1"\xcaBO\xc3,A\xbf4q1+\x9c\x94\xc81\xc2\x10\x8c\xa5p\x02\x8b\x16\x1a\xd4j%\x15\xc3\xf1\xb1\x8f\x81s\x96\xd4\x9e\xd8\x0b\xd6\x93l\xab\x18\x1b\x0c\xe7\x85\x0f\xc6\xe9\x10i\xdf\xe0L\xd1\xa86\x08\xb7s\x96f\xf5s:\xf64\xca\x02)m\xcaC|\xf8\xa89u`Y\x921\\\x16;\xa0\xe0*\xb2\x03\xb2\x01X\xab[J\xf5|\x01\x11X\x8f\x90i\xdbq\x81\xb2K\xbe\xd0\\\xce(\xc9\xf4\x04\x90:cxW0x-)_\x9b(;\x180\x8d\x0c\xf1!\xb8\xe8H\x0b\xbc\xdb\x8e\x0b\x05\xc1s\xfd`4\'l\xcbZ\r\xa0l\xc6\xf0\x9e1D\x8bE\x9b$\xadN\x11\xd9b\xc0\x94\xdf\xec\xbb\x85!\xe2$\xda\x0f\x81nc\xc0$\xc1\xc2\x84&+ZMp\x14\x1e"c\xf8P\xec\x10\xb1l\xf1T;9\xccCd\x07\xb0.\x0cj\xb5!\x0b\xa3\xa8\xf6\xed\xe09 U\xc3\xc9\xb6~\xa0Q\x88\xa9\x94?l\xdcLu\x14\xf2Ts\xdd\x12\x1d\xe9F\xc0\xc49h\x07\x1d\xd8-\xaa_\xcby\xaf$\xc7f N*(\xd4@\x05@\x0c\xae\x8b\x01\xd3\x82\xe7\xda\xa9\xd4\x93\x88\xc1\x86\xa1\xd8\x8c\x8a#\xce{\xd7\xcb\x9b!r\x92\x80`8u\xa0\xaes\xb4d\x9d\xf4\x1d\x0c\xb8S\xa4\xd8L\xb5YhI\x0f\xda\x9b\xa1\x9aVa\xca\xe1\xda^\xf70(p\x9e\x14\x11\xddI\x11\x04\\\xaf\xa7\x12;\xf9"t1`\x8dI=\x05\xd6@@\x84C\x96\xb4\xf5\xf66\x06.s\xb00\xe9\xc5&\x1a]\x97\x8d],\x1a\xc5Z\x8dGC\x0c\xb1\x8b\x01\x92\xcdZN:\xac\x91\xa8\xc7\xf1\x10`P\'1\xc1\xb0V\xab^\xce\xc2\xac\xe88;\xf1\xc6\xcar\xceJ\xe1\x82\x182k\x08\x03V\xfe\x14\x0b\xd6X\xcbv\xc0b\xa4\xe1\xc6\x96\x1d\xa4q\\Ga\xae\xd9\xb6\x83\xe2\x13\xa5\xb8 8\xa0\x14KE\x84\xa4\x93\xd97\xa4\x0f\n\xe9O|\xd0(0\x14#\xca[\x18\xc4\xc0\xd2\x8e\xfa\xda\xab\xa3\x14\nA\xa7\xb1)e~\xa9lP\xcc\x13\x06S0\x04l\xe9\x88\x87\xd8T\x82\t\x84\x07\x93K\x1c\xccY\xecpg\xfb\xbe\x88\xd2\x17E\xe4\x10\xc1\xc2\xb3\xc8\x95\xcb\x18\x1caP9\x97*\xd2(\x1b%\xc51j\xae\x1e\xca\x9b\xd87\x03\xd33\xf4j{\xa5-\xabQj\xa9\x98\x88\xaaT\x99\xc6%\x0c\xbe\xd8\x01\x83QG:;\x96\xe3\xa4\x99\xa0Q\x8b\xe4\x90/:\xb1\t\xa6o\x87\xc0\xb7\xb1\xca\x0f|\t\xac\x0f\xe8\xfd\x84\xa1\x13\x17X\xa8\x00\xd5\xb1\xe8\x8a\xe0\xb8\xce\x8f\xe0\xfd`M\x1bJ\xcf\xdb\xef\xb3\xb0\xd2s\xa5\xbb\xe5\xc6\xc6\xb9Pb3\xe5M\xe8b\xd0\xa8\xff\xa4K1%Q\xaa\xb1\xb1\x12\x18\xd2j\xe3\xb9k\xb0\xd8:\xf60D\x07\xdc_\x94\x8d-9\x10\xe1\xc8T\xd3\xea\x0e\x06\x83)\x9ab\x17R\xaf\xc76\xc1\x92\xc8\rb`\x0b\xdb\xd4Kl\xd7\xb4\x18\x02\x84\xa1i\xe2\x1bj\x148:\xf7Y\xa6\x8bA9\xb6\x13Dt@\xa4q\xf4\xcc\xb0/X\xfa1\xdf\xf5|\x81U\x19{\xbedX\x05\xa5\xe5\xc2\xe4\x9f|qpP0\xa4E\x9e\xcf\xae\xa9E4\x98/\x86{=\xec\x8c9LA\xf5k9\xcd\xbb\xb1\x931\xdaX\xae\x14j_\xe2d\x17\x03\x06q\xe0wPX)G\xee\xc1\xb5\x1e\xe2Cn2\xc9\xeeC\xbe\xe0$\xa1$\xf7\xfe\xd8}u\xaa\xcc\\Gu0\xc4\xe0\xc0\xb7\xf4\xb5\x18\xfb\x14\x17\x10M\xfb\xfa`;gq\x7f\x81\xf5\n:|[\x1f\xda7H\x99\x04%Y\x16\xe5\xc2\x8c\x82\xb1y\xf2\x9f\xe9qz](\x9a\x17|\xbfzs}\x81vn\xd5Y\x89\xbb\xd5:=\x0e\xf9\x14\xc4\xf1J\xfc!\xcc\xd3\xfc\xcb\xef\xc7\xab\x17BT\xcb\xdbf\x1a\nC\x9aV-\x16y\xaaE=\xbd\xad6U\xbb\x0b\x8e\xa0\x97\x1e\xabu\xf5Po\xea\xf5\x93X\xd7w\xf3e}+\x9e\x9f\xe6\xcb/\xe9>`k\x8886\xebj\xbe\xdc<e|Gg\xd8\x9d\xb7\x87,\xaf\x1d\xe9\xc5#\x1b?]\xa7\x17\xf1i\xa3\x93\xf9\x97{|\x88\xb8\x9d\xdf\xdd\xd5\xebzyS\x8b\xc7\xf4\n=\xbdg\x8d~W\x88\xdb\xba~L\x13\xeeW\x8bZ\xec\xb9I\xb0\x06G\xd5\x1e\x1e\xe8\xa1\x12\x8b\xfa\xefz\xd1\x10\x13\xddu\xce2\x96\xaa\xed\xe4\xcb\xed\xdf\xe5\xade\xe2H\xa3\xfb\xa9\x81:\x87\xb2\xd2\xa5wf\xb9g\x8b\xcdJ\x93:\xdb\xe2\xdb\xb2\xd2\xa2d\x9c\xb3d\xe4\t\xbe\xd9+\xeaF\xc1\xd3\xf7\xa1=!\xad4e\xcf\x10S1\x9f\xf6L\x1dl\xea\x93Rd\r\xed\x99Z\x8cs[V"\xf5b\x9b\x06\x1b\xd4:\xb5\xecC{J,>\xce]g\xa5i\xf6\xc4\xe2\xa09g\x8e\xcb\xc1=\x93\x85|\xc7\xb6.\xddI{{\xdbf!9\xb4\x12c\x06\x8b\xae\xf3PV\xc6\\\xaf&\x0b\xa5:%\xf5\xa7`~\xb12\xf93vV\xe62?E^R\xf2\xb42%\x9d_\xae\xe4"\x0b\xfd\xa9\xa2jr\n\xe8\xc6\x9fJ\xffb%$Z\n\x91\x88yu_c\x88a\x84<4\x7f\xb3\xf9\\/V\xdf\xc4\xb7\xeaIT\xb7\xb7\xcd_\x96f\xf9M{\xbb\x80\xd6\xe58\xec\x84\xe1@\x0c\xa6\x10\xdc\x8a@\xec\xc0Q\x8d\x9b\xf8k\x9e\xb3|Y\xfd:\xfc\xd2\xcd\x9fbO\xfc\xbfXJ\x14\xdf\x1d\x08$ZwZWKqy?\xbf\xdb\x08\x9cwZ}\xa7/\xc9B\xf9|4sggG\\U\x9f\x9f\x17\xd5ZL\xe7O\x9b\x84eu\'.2\xb8\x87z\xb9\x11o:&\xc3\xd9\xc5*\x9f\xd21\xf7\xdbsw\x86\xbfl\xd8^4\xfa\xed\xe2\x13\x1e7\x0fc9\xebi\xf8\xf5lv\x8c\x83j\x82\x15\x12\x8de\xa0\x9f\x1e\x10\xf2~\x03w\xebF:\xd9\xbe\xe0Q\x04\xba\xa8o\x12\xb8\xa7\x16O6\xfc\xd0\xed\x8c+9\x8fn\xbe-\xce\xd8O\x0e`\xab\'{\xee\xffl\xd1\xb7\xc9\xec\xfb\xad\xb64C\xc7\x8b\xea\xe6kF\xa9\xc3\xef\xfa\x05Y\xf5\x7f\x1d\xe7\\\x8e'
p410
sg22
g23
sg259
Nsg260
Nsg261
VShelXL
p411
sg263
Nsg264
S'2e564ea949568893bf823984b31e28a0'
p412
sg266
I41
sg267
VLeast Squares
p413
sg269
F0.1031
sbag1
(g12
g3
NtRp414
(dp415
g15
I00
sg16
I44
sg17
S'8ba06b13ed266f933551e52daca47252'
p416
sg18
(lp417
I44
asg20
S'x\xda}YmO\x1bI\x12\xfen\xc9\xff\xa1\xb5\xba\x936\x02\x9c\xee\xea\xf7\xd3\xb1\x12K DgpxI.A+E\x13\x18\x82\x15c#c6\xc9\xbf\xbf\xea\x9e\xa9\xea\x89gr\x0e\n\xe3\x9e\xee\xe9\xa7\xab\x9ez\xaaj\x18\x8f\x04~nV\xfa\xf6\xc7d]?\x89\x9bu]m\xea[\xf1\xf9\x87\xb8<9\x9a~\x98\xee\x81T\xe6\xa5\x1f\x8f\xc6\xa3\xab7WS\xf1\xf8\xa9\xca\x13\xe7K\xf1\x16~W/\xf4xtqt*f\x8b[\xd1\xdco\xee\xb4\xc3\xf9\x19W\xe2i\xb5x\xde\xccW\xcb\xedU\x17J\xc8\tD\xbd+.\xbe\xd5\xd5W\xfc"5~9X<\xdeW\xe9\x8b\xc2/\xb3\xf5\xbc^n\xaa\xbc\xbcJ\xfb>>o\x9a\xd5\xc7\xab\xf5\xc3\xf3\xa2\x12w\xab\xe7eA|\xf5/q\xe8A\x9c)-f*\x88\xc3\x95\x16\xaf~\x8cG\x87G\xd3)>\xd2+\xe9\xb5\x005\x015\xf0;\xca\xe6g<\xba>\xba\xb8\x10\x01\x12\x08\tf\xfbW\xfa7\x1eM\x0f\xae\xae\xc4\x9e\x1a\x8f.?\x9e\x9e\xe2=\xbb\xf7aw\xef\xe3.^\xec\\\xb7\x838\x92\xbe\xe6\xc1\xbd\xeb2s\'\x8f\xe3d\x1e\xdc\xb9\xde\xc5\xc1\x9d\x8f\x9d9\xd7\xbb\xf4\xcc\xce\x16\xd7\xbb\xf4L\xda"O\xa3\x07\xd2\xd3>\xee\xe6\x07\xd2\x9c\x16U\xf3\xc0\xce\x16-\xb0\xdd\xee`F\xd5<\x13\x07\x8f\x0f\x0e\xc5\xa18\x11gb\x86\xb6\xcc\xa6|w\xf6\xe6*\xd9\xe6\xe7\x9f\xf1\xe8\xd5\xd1\xf4\x9d8TN\x1cJ\xf9\x1e\x97\xbe9}\x97\x9d\x98\xfe\x03\xa1&H\xa27\x97\xb3\x8blE\xdb\xdcif\x1f\x1c\x8cG\x02\xed9\xb9\x9c\x08e\x1b\xe3\xbe\x9d\x1e\x9c\t\xa1\xf0\xea\xcf\xd9\xd9+\xf1\x8f\x93\xf1h1\x7f\xda\x083\x1e\x9d\xce.\x8e\xb2\xdd\x0fgg\xc7\xe3\xd1\xa6~x\x1c\x8f\xee\x1e\xaaG\x01\xc2"\xb3\xaa\x9bM%,4$\xf9\xf7jQ\x7f\x87I\xfd}\xb3\xae\x9e\xfeh\xc7N\xbe..\xd77\xe2\xb7\x7fN\xfe\xfa\xebqr\xffu\xf1\x1b\xddy\xb95\x1da\xfd\xf7\xf5\xc9U\n\x12d\xaaL\x9f\xf1\xe8\xf8\xfd\xc1\x85h>r\xa2\x908\xe9\xf0\x1f\xf18\xc25c\xde\xd8\xe0d\xbb\xa8{m\x8d2\xf9Z\xc9\x89N\x9ff\\:\x83\xe7\xee\\\xee\x8fGB\xf0\x16\xdd\xdb\xd2F\xf3\xf3\xe5^{\x99\xec\x81v\x16\xedL\xaf\xb4\x8b\xed\xb5v\xc6+h\xaf\x8d\x92\xcd\xb8R\x93|\xa0\xf6q&\x1a\x82c\x82\xf4}\x0c\xe0h7\x03\x8c\x01L\xa4Q/\xd1\xc33)\xf1)\xedm\x17\xb4S\xedC\xb5\xb7F\xb7\xe3\xb8^\xeb8\x80\xc1)\x1b\xdbK\x8b\x98\xfb\x18BhwC\xab{\xda8\xf2"\xc4 3\x06\xc3\x18\x10U \x93\x817\xa0\x0c\xd9\xc1\x05;\x84A;Iv\xb0\x12\xe26\x06\x13\x00h7\xad\xf9\x12\x9c"8\xa0B\xc6`\x0b\x06d\x8eo}a,(\xf6\x0bD0~\x00\x83\x0f\xcdp\xc2\x10`\x9b\x0fJ\xaa\xcc\x87\xc6\xf3\x86\xdd"%Y\x07 \xf1\x1f1\xb8\x82\xc1x\x0f\x9e\xce\x1e$h\xe2d\xd4\xc6\x0e\xfa\xc2\xb0/p\xfe\xb6\x1d\xf0a\x8a\x89\xe8\x88\x9e`\x80\xdc\xa2,\xc4\xf1\xe8\x0c\xdd#D\xbb\x97\x83\x10<\xf1\xd0\x86\xe8C{\xad\xac\x910\x80\xc1\x06M\x9b\x18\xdb\x8f\x0b\xeb\x14\xb3O2\x1c\xa5\x99\xc8\xd2$> \x86?\x19\x83\x8f\xd19\xb2\x83\xb3ZF\xbavA\xb9!\x0c\x16\x1c\x9dYB\x8f\x93\x11\x1cE\xa1\x8e\xf4`4|\xd0d\x07e0.P\x13\x0f\xf1\xd1\xcdm\x1b\x1d\x871\x1e<\xd8v\x03@\xa66\xe4\xeb\xfb\x82N\x87f\x08\xbd\xb8\x88\xec*\x85\t\x8e9\x19K\\\x04\x991\xbcb\x0c^\x15U\xd16*\xd2\x07\xe3\xb5\x1a\xd4\x07\x8c\x9d\xc0|\x88\xba\xc7\x07\x94\x1b>\xb1\x96|Y\xe4*\xda\xc6\x0e\xc7\x8c!@\xa22c\x88\x86l\xa20f\x07\xf9\xa0K\\8\x13\xfbq\xe1\xc9\x17`\x83,\xe2\x08\x1c\x9b\x89\x93\x88\xe15cp>hr\xb0\t\xc6q\\D\r~H\x1f\x82W\x1c\x17\x18\x9c}>\x18\x16\x85\xc8^S\x01\x88\x0f\x129\x9d1\x9c\x14\x0c\xc8<\xc9\xba\x14YV\x90\x9dA\rb0\x81(\xee\x15\xb2g\x9b\x0f\xde\x03G\xa1d\xa9\x00\xcbp\xd0x\x19\xc3\xb4\xc3\xc9\xa8%\xf1\x10\x89L\x18\xd08!k[/_H\xc5\xf9"\xda\x1e\x1f\x8c\xd5%I\xe8\x8e\x03x\xd4G\xc8\x18\xce\n\'Q\x96\x82c\x8d\x8a4\xd7\xf8`a\x88\x0f\x98\x94X\xab\x8d\xebi\x14\xba\x8a\x15Q\x16z\x1af\t\xfa\xa5\x89\x8bY\xe1\xa4D\x8e\x11\x86`,\x85\x13X\xb4\xd0\xa0V+\xa9\x18\x8e\x8f}\x0c\x9c\xb3\xa4\xf6\xc4^\xb0\x9ed[\xc5\xd8`8/|0N\x87H\xfb\x06g\x8aF\xb5A\xb8\x9d\xb34\xab\x9f\xd3\xb1\xa7Q\x16HiS\x1e\xe2\xc3G\xcd\xa9\x03\xcb\x92\x8c\xe1\xb2\xd8\x01\x05W\x91\x1d\x90\r\xc0Z\xddR\xaa\xe7\x0b\x88\xc0z\x84L\xdb\x8e\x0b\x94]\xf2\x85\xe6rFI\xa6\'\x80\xd4\x19\xc3\xbb\x82\xc1kI\xf9\xdaD\xd9\xc1\x80id\x88\x0f\xc1EGZ\xe0\xddv\\(\x08\x9e\xeb\x07\xa39a[\xd6j\x00e3\x86\xf7\x8c!Z,\xda$iu\x8a\xc8\x16\x03\xa6\xfcf\xdf-\x0c\x11\'\xd1~\x08t\x1b\x03&\t\x16&4Y\xd1j\x82\xa3\xf0\x10\x19\xc3\x87b\x87\x88e\x8b\xa7\xda\xc9a\x1e";\x80uaP\xab\rY\x18E\xb5o\x07\xcf\x01\xa9\x1aN\xb6\xf5\x03\x8dBL\x05\xfda\xe3f\xaa\xa3\x90\xa7\x9a\xeb\x96\xe8H7\x02&\xceA;\xe8\xc0nQ\xfdZ\xce{%96\x03qRA\xa1\x06*\x00bp]\x0c\x98\x16<\xd7N\xa5\x9eD\x0c6\x0c\xc5fT\x1cq\xde\xbb^\xde\x0c\x91\x93\x04\x04\xc3\xa9\x03u\x9d\xa3%\xeb\xa4\xef`\xc0\x9d"\xc5f\xaa\xcdBKz\xd0h\xf4\x01;(L9\\\xdb\xeb\x1e\x06\x05\xce\x93"\xa2;)\x82\x80\xeb\xf5Tb\'_\x84.\x06\xac1\xa9\xa7\xc0\x1a\x08\x8b\xbd\x16\x832m\xbd\xbd\x8d\x81\xcb\x1c,Lz\xb1\x89F\xd7ec\x17\x8bF\xb1V\x1b\x9d\xec\x10\xbb\x18 \xd9\xac\xe5\xa4\xc3\x1a\x89z\x1c\x0f\x01\x06u\x12\x13\x0ck\xb5\xea\xe5,\xcc\x8a\x8e\xb3\x13o\xac,\xe7\xac\x14.\x88!\xb3\x860`\xe5O\xb1`\x8d\xb5\x14x\xc8o\xd7pc\xcb\x0e\xd28\xae\xa30\xd7l\xdbA\xf1\x89R\\\x10\x1cP\x8a\xa5"B\xd2\xc9\xec\x1b\xd2\x07\x85\xf4\'>h\x14\x18\x8a\x11\xe5-\x0cb`iG}\xed\xd5Q\n\x85\xa0\xd3\xd8\x942\xbfT6(\xe6\t\x83)\x18\x02\xb6t\xc4Cl*\xc1\x04\xc2\x83\xc9%\x0e\xe6,v\xb8\xb3}_\xc4\xf4\x92\x84v\xe3\x10\xc1\xc2\xb3\xc8\x95\xcb\x18\x1caP9\x97*\xd2(\x1b%\xc51j\xae\x8e\x03\x1a\x85}30=C\xaf\xb6W\xda\xb2\x1a\xa5\x96\x8a\x89\xa8J\x95i\\\xc2\xe0\x8b\x1d0\x18\xdb\xbd\xf0\x1a\xcbq\xd2L\xd0\xa8EC\xb1);\xb1\t\xa6o\x87\xc0\xb7\xb1\xca\x0f|\t\xac\x0f\xe8\xfd\x84\xa1\x13\x17X\xa8\x00\xd5\xb1\xe8\x8a\xe0\xb8\xce\x8f\xe0\xfd`M\x1bJ\xcf\xdb\xef\xb3\xb0\xd2s\xa5\xbb\xe5\xc6\xc6\xb9Pb3\xe5M\xe8b\xd0\xa8\xff\xa4\t1%Q\xaa\xb1\xb1\x12\x18\xd2j\xe3\xb9k\xb0IM\xb61D\x07\xdc_\x94\x8d-9\x10\xe1\xc8T\xd3\xea\x0e\x06\x83)\x9ab\x17R\xaf\xc76\xc1\x92\xc8\rb`\x0b\xdb\xd4Kl\xd7\xb4\x18\x02\x84\xa1i\xe2\x1bj\x148:\xf7Y\xa6\x8bA9\xb6\x13Dt@\xa4q\xf4\xcc\xb0/X\xfa1\xdf\xf5|\x81U\x19{\xbedX\x05\xa5\xe5\xc2\xe4\x9f|qpP0\xa4E\x9e\xcf\xae\xa9E4\x98/\x86{=\xec\x8c9LA\xf5k9\xcd\xbb\xb1\x931\xdaX\xae\x14j_\xe2d\x17\x03\x06q\xe0wPX)G\xee\xc1\xb5\x1e\xe2Cn2\xc9\xeeC\xbe\xe0$\xa1$\xf7\xfe\xd8}u\xaa\xcc\\Gu0\xc4\xe0\xc0\xb7\xf4\xb5\x18\xfb\x14\x17\x10M\xfb\xfa`;gq\x7f\x81\xf5\n:|[\x1f\xda7H\x99\x04%Y\x16\xe5\xc2\x8c\x82\xb1y\xf2\x9f\xe9qzi(\x9a\x17|\xbfz\x7f}\x81vn\xd5Y\x89\xbb\xd5:=\x0e\xf9\x14\xc4\xf1J\xfc!\xcc\xd3\xfc\xcb\xef\xc7\xab\x17BT\xcb\xdbf\x1a\nC\x9aV-\x16y\xaaE=\xbd\xad6U\xbb\x0b\x8e\xa0\x97\x1e\xabu\xf5Po\xea\xf5\x93X\xd7w\xf3e}+\x9e\x9f\xe6\xcb/\xe9>`k\x8886\xebj\xbe\xdc<e|Gg\xd8\x9d\xb7\x87,\xaf\x1d\xe9\xc5#\x1b?]\xa7\xd7\xf1i\xa3\x93\xf9\x97{|\x88\xb8\x9d\xdf\xdd\xd5\xebzyS\x8b\xc7\xf4"=\xbdm\x8d~W\x88\xdb\xba~L\x13\xeeW\x8bZ\xec\xb9I\xb0\x06G\xd5\x1e\x1e\xe8\xa1\x12\x8b\xfa\xefz\xd1\x10\x13\xddu\xce2\x96\xaa\xed\xe4\xcb\xed\xdf\xe5\xade\xe2H\xa3\xfb\xa9\x81:\x87\xb2\xd2\xa5wf\xb9g\x8b\xcdJ\x93:\xdb\xe2\xdb\xb2\xd2\xa2d\x9c\xb3d\xe4\t\xbe\xd9+\xeaF\xc1\xd3\xf7\xa1=!\xad4e\xcf\x10S1\x9f\xf6L\x1dl\xea\x93Rd\r\xed\x99Z\x8cs[V"\xf5b\x9b\x06\x1b\xd4:\xb5\xecC{J,>\xce]g\xa5i\xf6\xc4\xe2\xa09g\x8e\xcb\xc1=\x93\x85|\xc7\xb6.\xddI{{\xdbf!9\xb4\x12c\x06\x8b\xae\xf3PV\xc6\\\xaf&\x0b\xa5:%\xf5\xa7`~\xb12\xf93vV\xe62?E^R\xf2\xb42%\x9d_\xae\xe4"\x0b\xfd\xa9\xa2jr\n\xe8\xc6\x9fJ\xffb%$Z\n\x91\x88yu_c\x88a\x84<4\x7f\xb9\xf9\\/V\xdf\xc4\xb7\xeaIT\xb7\xb7\xcd\xdf\x97f\xf9M{\xbb\x80\xd6\xe58\xec\x84\xe1@\x0c\xa6\x10\xdc\x8a@\xec\xc0Q\x8d\x9b\xf8k\x9e\xb3|Y\xfd:\xfc\xd2\xcd\x9fbO\xfc\xbfXJ\x14\xdf\x1d\x08$ZwZWKqy?\xbf\xdb\x08\x9cwZ}\xa7/I\x11\xf3\xf9h\xe6\xce\xce\x8e\xb8\xaa>?/\xaa\xb5\x98\xce\x9f6\t\xcb\xeaN\\dp\x0f\xf5r#\xdetL\x86\xb3\x8bU>\xa5c\xee\xb7\xe7\xee\x0c\x7f\xd9\xb0\xbdh\xf4\xdb\xc5\'<n\x1e\xc6r\xd6\xd3\xf0\xeb\xd9\xec\x18\x07\xd5\x04+$\x1a\xcb@?= \xe4\xfd\x06\xee\xd6\x8dt\xb2\xfd\xf4\xd7\x98v\xbf\xfanQ\xdf$pO-\x9el\xf8\xa1\xdb\x19Wr\x1e\xdd|[\x9c\xb1\x9f\x1c\xc0VO\xf6\xdc\xff\xd9\xa2o\x93\xd9\xf7[mi\x86\x8e\x17\xd5\xcd\xd7\x8cR\x87\xdf\xf5\x0b\xb2\xea\xff\x000\x0c^T'
p418
sg22
g23
sg259
Nsg260
Nsg261
VShelXL
p419
sg263
Nsg264
S'2e564ea949568893bf823984b31e28a0'
p420
sg266
I42
sg267
VLeast Squares
p421
sg269
F0.1031
sbag1
(g12
g3
NtRp422
(dp423
g15
I00
sg16
I45
sg17
S'06f36fb9d90bac83cae4de42ab966b9c'
p424
sg18
(lp425
I45
asg20
S'x\xda}YmO\x1bI\x12\xfen\xc9\xff\xa1\xb5\xba\x936\x02\x9c\xee\xea\xf7\xd3\xb1\x12K DgpxI.A+E\x13\x18\x82\x15c#c6\xc9\xbf\xbf\xea\x9e\xa9\xea\x89gr\x0e\n\xe3\x9e\xee\xe9\xa7\xab\x9ez\xaaj\x18\x8f\x04~nV\xfa\xf6\xc7d]?\x89\x9bu]m\xea[\xf1\xf9\x87\xb8<9\x9a~\x98\xee\x81T\xe6\xa5\x1f\x8f\xc6\xa3\xab7WS\xf1\xf8\xa9\xca\x13\xe7K\xf1\x16~W/\xf4xtqt*f\x8b[\xd1\xdco\xee\xb4\xc3\xf9\x19W\xe2i\xb5x\xde\xccW\xcb\xedU\x17J\xc8\tD\xbd+.\xbe\xd5\xd5W\xfc"5~9X<\xdeW\xe9\x8b\xc2/\xb3\xf5\xbc^n\xaa\xbc\xbcJ\xfb>>o\x9a\xd5\xc7\xab\xf5\xc3\xf3\xa2\x12w\xab\xe7eA|\xf5/q\xe8A\x9c)-f*\x88\xc3\x95\x16\xaf~\x8cG\x87G\xd3)>\xd2+\xe9\xb5\x005\x015\xf0;\xca\xe6g<\xba>\xba\xb8\x10\x01\x12\x08\tf\xfbW\xfa7\x1eM\x0f\xae\xae\xc4\x9e\x1a\x8f.?\x9e\x9e\xe2=\xbb\xf7aw\xef\xe3.^\xec\\\xb7\x838\x92\xbe\xe6\xc1\xbd\xeb2s\'\x8f\xe3d\x1e\xdc\xb9\xde\xc5\xc1\x9d\x8f\x9d9\xd7\xbb\xf4\xcc\xce\x16\xd7\xbb\xf4L\xda"O\xa3\x07\xd2\xd3>\xee\xe6\x07\xd2\x9c\x16U\xf3\xc0\xce\x16-\xb0\xdd\xee`F\xd5<\x13\x07\x8f\x0f\x0e\xc5\xa18\x11gb\x86\xb6\xcc\xa6|w\xf6\xe6*\xd9\xe6\xe7\x9f\xf1\xe8\xd5\xd1\xf4\x9d8TN\x1cJ\xf9\x1e\x97\xbe9}\x97\x9d\x98\xfe\x03\xa1&H\xa27\x97\xb3\x8blE\xdb\xdcif\x1f\x1c\x8cG\x02\xed9\xb9\x9c\x08e\x1b\xe3\xbe\x9d\x1e\x9c\t\xa1\xf0\xea\xcf\xd9\xd9+\xf1\x8f\x93\xf1h1\x7f\xda\x083\x1e\x9d\xce.\x8e\xb2\xdd\x0fgg\xc7\xe3\xd1\xa6~x\x1c\x8f\xee\x1e\xaaG\x01\xc2"\xb3\xaa\x9bM%,4$\xf9\xf7jQ\x7f\x87I\xfd}\xb3\xae\x9e\xfeh\xc7N\xbe..\xd77\xe2\xb7\x7fN\xfe\xfa\xebqr\xffu\xf1\x1b\xddy\xb95\x1da\xfd\xf7\xf5\xc9U\n\x12d\xaaL\x9f\xf1\xe8\xf8\xfd\xc1\x85h>r\xa2\x908\xe9\xf0\x1f\xf18\xc25c\xde\xd8\xe0d\xbb\xa8{m\x8d2\xf9Z\xc9\x89N\x9ff\\:\x83\xe7\xee\\\xee\x8fGB\xf0\x16\xdd\xdb\xd2F\xf3\xf3\xe5^{\x99\xec\x81v\x16\xedL\xaf\xb4\x8b\xed\xb5v\xc6+h\xaf\x8d\x92\xcd\xb8R\x93|\xa0\xf6q&\x1a\x82c\x82\xf4}\x0c\xe0h7\x03\x8c\x01L\xa4Q/\xd1\xc33)\xf1)\xedm\x17\xb4S\xedC\xb5\xb7F\xb7\xe3\xb8^\xeb8\x80\xc1)\x1b\xdbK\x8b\x98\xfb\x18BhwC\xab{\xda8\xf2"\xc4 3\x06\xc3\x18\x10U \x93\x817\xa0\x0c\xd9\xc1\x05;\x84A;Iv\xb0\x12\xe26\x06\x13\x00h7\xad\xf9\x12\x9c"8\xa0B\xc6`\x0b\x06d\x8eo}a,(\xf6\x0bD0~\x00\x83\x0f\xcdp\xc2\x10`\x9b\x0fJ\xaa\xcc\x87\xc6\xf3\x86\xdd"%Y\x07 \xf1\x1f1\xb8\x82\xc1x\x0f\x9e\xce\x1e$h\xe2d\xd4\xc6\x0e\xfa\xc2\xb0/p\xfe\xb6\x1d\xf0a\x8a\x89\xe8\x88\x9e`\x80\xdc\xa2,\xc4\xf1\xe8\x0c\xdd#D\xbb\x97\x83\x10<\xf1\xd0\x86\xe8C{\xad\xac\x910\x80\xc1\x06M\x9b\x18\xdb\x8f\x0b\xeb\x14\xb3O2\x1c\xa5\x99\xc8\xd2$> \x86?\x19\x83\x8f\xd19\xb2\x83\xb3ZF\xbavA\xb9!\x0c\x16\x1c\x9dYB\x8f\x93\x11\x1cE\xa1\x8e\xf4`4|\xd0d\x07e0.P\x13\x0f\xf1\xd1\xcdm\x1b\x1d\x871\x1e<\xd8v\x03@\xa66\xe4\xeb\xfb\x82N\x87f\x08\xbd\xb8\x88\xec*\x85\t\x8e9\x19K\\\x04\x991\xbcb\x0c^\x15U\xd16*\xd2\x07\xe3\xb5\x1a\xd4\x07\x8c\x9d\xc0|\x88\xba\xc7\x07\x94\x1b>\xb1\x96|Y\xe4*\xda\xc6\x0e\xc7\x8c!@\xa22c\x88\x86l\xa20f\x07\xf9\xa0K\\8\x13\xfbq\xe1\xc9\x17`\x83,\xe2\x08\x1c\x9b\x89\x93\x88\xe15cp>hr\xb0\t\xc6q\\D\r~H\x1f\x82W\x1c\x17\x18\x9c}>\x18\x16\x85\xc8^S\x01\x88\x0f\x129\x9d1\x9c\x14\x0c\xc8<\xc9\xba\x14YV\x90\x9dA\rb0\x81(\xee\x15\xb2g\x9b\x0f\xde\x03G\xa1d\xa9\x00\xcbp\xd0x\x19\xc3\xb4\xc3\xc9\xa8%\xf1\x10\x89L\x18\xd08!k[/_H\xc5\xf9"\xda\x1e\x1f\x8c\xd5%I\xe8\x8e\x03x\xd4G\xc8\x18\xce\n\'Q\x96\x82c\x8d\x8a4\xd7\xf8`a\x88\x0f\x98\x94X\xab\x8d\xebi\x14\xba\x8a\x15Q\x16z\x1af\t\xfa\xa5\x89\x8bY\xe1\xa4D\x8e\x11\x86`,\x85\x13X\xb4\xd0\xa0V+\xa9\x18\x8e\x8f}\x0c\x9c\xb3\xa4\xf6\xc4^\xb0\x9e\xdc\xa2bl0\x9c\x17>\x18\xa7C\xa4}\x833E\xa3\xda \xdc\xceY\x9a\xd5\xcf\xe9\xd8\xd3(\x0b\xa4\xb4)\x0f\xf1\xe1\xa3\xe6\xd4\x81eI\xc6pY\xec\x80\x82\xab\xc8\x0e\xc8\x06`\xadn)\xd5\xf3\x05D`=B\xa6m\xc7\x05\xca.\xf9Bs9\xa3$\xd3\x13@\xea\x8c\xe1]\xc1\xe0\xb5\xa4|m\xa2\xec`\xc042\xc4\x87\xe0\xa2#-\xf0n;.\x14\x04\xcf\xf5\x83\xd1\x9c\xb0-k5\x80\xb2\x19\xc3{\xc6\x10-\x16m\x92\xb4:Ed\x8b\x01S~\xb3\xef\x16\x86\x88\x93h?\x04\xba\x8d\x01\x93\x04\x0b\x13\x9a\xach5\xc1Qx\x88\x8c\xe1C\xb1C\xc4\xb2\xc5S\xed\xe40\x0f\x91\x1d\xc0\xba0\xa8\xd5\x86,\x8c\xa2\xda\xb7\x83\xe7\x80T\r\'\xdb\xfa\x81F!\xa6\x82\xfe\xb0q3\xd5Q\xc8S\xcduKt\xa4\x1b\x01\x13\xe7\xa0\x1dt`\xb7\xa8~-\xe7\xbd\x92\x1c\x9b\x818\xa9\xa0P\x03\x15\x001\xb8.\x06L\x0b\x9ek\xa7RO"\x06\x1b\x86b3*\x8e8\xef]/o\x86\xc8I\x02\x82\xe1\xd4\x81\xba\xce\xd1\x92u\xd2w0\xe0N\x91b3\xd5f\xa1%=ho\x86jZ\x85)\x87k{\xdd\xc3\xa0\xc0yRDt\'E\x10p\xbd\x9eJ\xec\xe4\x8b\xd0\xc5\x805&\xf5\x14X\x03a\xb1\xd7bP\xa6\xad\xb7\xb71p\x99\x83\x85I/6\xd1\xe8\xbal\xecb\xd1(\xd6j<\x1ab\x88]\x0c\x90l\xd6r\xd2a\x8dD=\x8e\x87\x00\x83:\x89\t\x86\xb5Z\xf5r\x16fE\xc7\xd9\x897V\x96sV\n\x17\xc4\x90YC\x18\xb0\xf2\xa7X\xb0\xc6Z\n<\xe4\xb7k\xb8\xb1e\x07i\x1c\xd7Q\x98k\xb6\xed\xa0\xf8D).\x08\x0e(\xc5R\x11!\xe9d\xf6\r\xe9\x83B\xfa\x13\x1f4\n\x0c\xc5\x88\xf2\x16\x061\xb0\xb4\xa3\xbe\xc6\x1e\x06\x14\x82NcS\xca\xfcR\xd9\xa0\x98\'\x0c\xa6`\x08\xd8\xd2\x11\x0f\xb1\xa9\x04\x13\x08\x0f&\x978\x98\xb3\xd8\xe1\xce\xf6}\x11\xd3K\x12\xda\x8dC\x04\x0b\xcf"W.cp\x84A\xe5\\\xaaH\xa3l\x94\x14\xc7\xa8\xb9:\x0eh\x14\xf6\xcd\xc0\xf4\x0c\xbd\xda^i\xcbj\x94Z*&\xa2*U\xa6q\t\x83/v\xc0`l\xf7\xc2k,\xc7I3A\xa3\x16\xc9!_tb\x13L\xdf\x0e\x81oc\x95\x1f\xf8\x12X\x1f\xd0\xfb\tC\'.\xb0P\x01\xaac\xd1\x15\xc1q\x9d\x1f\xc1\xfb\xc1\x9a6\x94\x9e\xb7\xdfga\xa5\xe7Jw\xcb\x8d\x8ds\xa1\xc4f\xca\x9b\xd0\xc5\xa0Q\xffI\x13bJ\xa2Tcc%0\xa4\xd5\xc6s\xd7`\x93\x9alc\x88\x0e\xb8\xbf(\x1b[r \xc2\x91\xa9\xa6\xd5\x1d\x0c\x06S4\xc5.\xa4^\x8fm\x82%\x91\x1b\xc4\xc0\x16\xb6\xa9\x97\xd8\xaei1\x04\x08C\xd3\xc47\xd4(pt\xee\xb3L\x17\x83rl\'\x88\xe8\x80H\xe3\xe8\x99a_\xb0\xf4c\xbe\xeb\xf9\x02\xab2\xf6|\xc9\xb0\nJ\xcb\x85\xc9?\xf9\xe2\xe0\xa0`H\x8b<\x9f]S\x8bh0_\x0c\xf7z\xd8\x19s\x98\x82\xea\xd7r\x9awc\'c\xb4\xb1\\)\xd4\xbe\xc4\xc9.\x06\x0c\xe2\xc0\xef\xa0\xb0R\x8e\xdc\x83k=\xc4\x87\xdcd\x92\xdd\x87|\xc1IBI\xee\xfd\xb1\xfb\xeaT\x99\xb9\x8e\xea`\x88\xc1\x81o\xe9k1\xf6). \x1a\xeb\xdcP\xce\xe2\xfe\x02\xeb\x15t\xf8\xb6>\xb4o\x902\tJ\xb2,\xca\x85\x19\x05c\xf3\xe4?\xd3\xe3\xf4\xd2P4/\xf8~\xf5\xfe\xfa\x02\xed\xdc\xaa\xb3\x12w\xabuz\x1c\xf2)\x88\xe3\x95\xf8C\x98\xa7\xf9\x97\xdf\x8fW/\x84\xa8\x96\xb7\xcd4\x14\x864\xadZ,\xf2T\x8bzz[m\xaav\x17\x1cA/=V\xeb\xea\xa1\xde\xd4\xeb\'\xb1\xae\xef\xe6\xcb\xfaV<?\xcd\x97_\xd2}\xc0\xd6\x10ql\xd6\xd5|\xb9y\xca\xf8\x8e\xce\xb0;o\x0fY^;\xd2\x8bG6~\xbaN\xaf\xe3\xd3F\'\xf3/\xf7\xf8\x10q;\xbf\xbb\xab\xd7\xf5\xf2\xa6\x16\x8f\xe9Ezz\xdb\x1a\xfd\xae\x10\xb7u\xfd\x98&\xdc\xaf\x16\xb5\xd8s\x93`\r\x8e\xaa=<\xd0C%\x16\xf5\xdf\xf5\xa2!&\xba\xeb\x9ce,U\xdb\xc9\x97\xdb\xbf\xcb[\xcb\xc4\x91F\xf7S\x03u\x0ee\xa5K\xef\xccr\xcf\x16\x9b\x95&u\xb6\xc5\xb7e\xa5E\xc98g\xc9\xc8\x13|\xb3W\xd4\x8d\x82\xa7\xefC{BZi\xca\x9e!\xa6b>\xed\x99:\xd8\xd4\'\xa5\xc8\x1a\xda3\xb5\x18\xe7\xb6\xac\xb4\xce\xc66\r6\xa8uj\xd9\x87\xf6\x94X|\x9c\xbb\xceJ\xd3\xec\x89\xc5As\xce\x1c\x97\x83{&\x0b\xf9\x8em]\xba\x93\xf6\xf6\xb6\xcdBrh%\xc6\x0c\x16]\xe7\xa1\xac\x8c\xb9^M\x16JuJ\xeaO\xc1\xfcbe\xf2g\xec\xac\xcce~\x8a\xbc\xa4\xe4ieJ:\xbf\\\xc9E\x16\xfaSE\xd5\xe4\x14\xd0\x8d?\x95\xfe\xc5JH\xb4\x14"\x11\xf3\xea\xbe\xc6\x10\xc3\x08yh\xfer\xf3\xb9^\xac\xbe\x89o\xd5\x93\xa8no\x9b\xbf/\xcd\xf2\x9b\xf6v\x01\xad\xcbq\xd8\t\xc3\x81\x18L!\xb8\x15\x81\xd8\x81\xa3\x1a7\xf1\xd7<g\xf9\xb2\xfau\xf8\xa5\x9b?\xc5\x9e\xf8\x7f\xb1\x94(\xbe;\x10H\xb4\xee\xb4\xae\x96\xe2\xf2~~\xb7\x118\xef\xb4\xfaN_\x92"\xe6\xf3\xd1\xcc\x9d\x9d\x1dqU}~^Tk1\x9d?m\x12\x96\xd5\x9d\xb8\xc8\xe0\x1e\xea\xe5F\xbc\xe9\x98\x0cg\x17\xab|J\xc7\xdco\xcf\xdd\x19\xfe\xb2a{\xd1\xe8\xb7\x8bOx\xdc<\x8c\xe5\xac\xa7\xe1\xd7\xb3\xd91\x0e\xaa\tVH4\x96\x81~z@\xc8\xfb\r\xdc\xad\x1b\xe9d\xfb\xe9\xaf1\xed~\xf5\xdd\xa2\xbeI\xe0\x9eZ<\xd9\xf0C\xb73\xae\xe4<\xba\xf9\xb68c?9\x80\xad\x9e\xec\xb9\xff\xb3E\xdf&\xb3\xef\xb7\xda\xd2\x0c\x1d/\xaa\x9b\xaf\x19\xa5\x0e\xbf\xeb\x17d\xd5\xff\x01\x85A^['
p426
sg22
g23
sg259
Nsg260
Nsg261
VShelXL
p427
sg263
Nsg264
S'2e564ea949568893bf823984b31e28a0'
p428
sg266
I43
sg267
VLeast Squares
p429
sg269
F0.1031
sbag1
(g12
g3
NtRp430
(dp431
g15
I00
sg16
I46
sg17
S'ce327a134a362d244ff83223e94be6f1'
p432
sg18
(lp433
I46
asg20
S'x\xda\x8dZmo\x1b7\x12\xfe.@\xff\x81(\xee\x80\x16\xb6U\x0e9|;\x9c\x0b\xb8\x8e]\x07g[\xf1KzIP \xd8\xdarbD\xb6\x0cYi\xda\x7f\x7f\xc3\xdd\x9d\xe1J\xbb\xbe\xca\rj\x8a\xbb$\xe7\xf5\x99g(\x8fG\x8a~n\x16\xf6\xf6\xaf\xc9r\xf6\xacn\x96\xb3j5\xbbU\xbf\xff\xa5\xaeN\x8eN\xdf\x9d\xee\x19\r\xf8c\x18\x8f\xc6\xa3\xeb\xd7\xd7\xa7\xea\xe9cU\xbfx\xff\xa8\xde\x98\xef\xe1\x07;\x1e]\x1e\x9d\xa9\xe9\xfcV5\xcf\x9b\'\xedt\xbd\xc7\xb5z^\xcc\xbf\xae\xee\x17\x8f\x9b\xab.A\xe9\x89IvW]~\x9bU_\xe8\x83\xb6\xf4\xe1`\xfe\xf4\xb9\xca\x1f\x80>L\x97\xf7\xb3\xc7UU/\xaf\xf2\xb9O_W\xcd\xea\xe3\xc5\xf2\xe1\xeb\xbcRw\x8b\xaf\x8fE\xe2\xeb\x7f\xa9\xc3`\xd49X5\x85\xa8\x0e\x17V\xbd\xfak<:<:=\xa5-\x03\xe8`\x95\x81\x89\x81\x81\xdfI7\xff\xc6\xa3\x0fG\x97\x97*\x9a,\x846\xb8\xf9+\xff7\x1e\x9d\x1e\\_\xab=\x18\x8f\xae\xde\x9f\x9d\xd13\xb7\xf7nw\xef\xfd.\rv>\xb4\x934\x93?\xd6\x93{\x1f\xca\x9b;\xf5<\xbd,\x93;\x1fvir\xe7}\xe7\x9d\x0f\xbb\xbcg\xe7\x88\x0f\xbb\xbc\'\x1fQ\xbf\xc6\x1b\xf2n\xefw\xeb\r\xf9\x9dV\xaaf\xc3\xce\x11\xad`\xbb\xdd\xc9Z\xaafO\x9a<>8T\x87\xeaD\x9d\xab)\xd9\xb26\xe5\xdb\xf3\xd7\xd7\xd96\xeb\xff\xc6\xa3WG\xa7o\xd5!xu\xa8\xf5\xaf\xb4\xf4\xf5\xd9\xdb\xda\x89\xf9\x7fF\xc1\x84\x82\xe8\xf5\xd5\xf4\xb2\xb6\xa2k\x9e4o\x1f\x1c\x8cG\x8a\xec9\xb9\x9a(p\x8dq\xdf\x9c\x1e\x9c+\x054\xfayz\xfeJ\xfd\xe3d<\x9a\xdf?\xaf\x14\x8eGg\xd3\xcb\xa3\xda\xee\x87\xd3\xf3\xe3\xf1h5{x\x1a\x8f\xee\x1e\xaa\'e\x94\xa3\xc8\xaanV\x95r\xa6\t\x92\x7f/\xe6\xb3?\xcdd\xf6\xe7jY=\xff\xd4\xce\x9d|\x99_-o\xd4w\xff\x9c\xfc\xf6\xdb\xd3\xe4\xf3\x97\xf9w\xfc\xe4\xc7\x8d\xd7I\xac\xff\xferr\x9d\x93\x84"U\xe7\x9f\xf1\xe8\xf8\xd7\x83K\xd5\xfc\xe8\t@\xd0$\xcb\xab\xf7\xa4\x8e\xf2\xcd\\@\x17\x83n\x17u\xc7\x0e\xc1\xd6c\xd0\x13\x9b\x7f\x9ay\xed\x91,\xd2\x19\xee\x8fGJ\xc9\x11\xdd\xc7\xda\x03\xae\x0f\xf7\xdaa\xb6\x07\xd9Y\xb5o\x06\xb0>\x85fl=\xfa\xd8\x9ee\x11t\xaa\xdf\x01\x98\xd4\n\xb5\xdba\xf22\x8c4\xbb)\x83\r\x81O\xb3\xbc1\xa5\x83\xf6<\x1b \x8eGSz\xaaT+"\x1d\x8a1\xb6\xe7\x06\xe7mj\xc6h\xd0\x18\x18\x90\xc1kg\xda\xa1\xf3~\xc0\x0e\xc0\xa7A\xf0\x91\x87Z\x03\x8b\x13]#\x03\x8a\x0cA\x87\xc0\x9b\x9a\x80h\x91\xed\xe0}\xe3\x97\r\x19\xac\x0b\xac\x1d\x06\x92~C\x06L\xce\xf3i\xd6\xcb\xc1\xe0\xc4\x0e\x90\xd1o\x9ac\\d\x80\x14b\xfb*:c5\xfb\xc2$0C\xbe\x08Q{1\t\xf6dH\xa1vU}\x1aE\x17\xcb\xa0={\xc8@jd\xf0E\x06\x0c(\xe7b\x10g\x1b\x97H\xf8!_@\xf1\x85\xa5\xe1\x86\x0c\x81l]\x02\x91e0X\xefU\xbb\x05\x03\xe5\xc5\xb9\xd6\xe4\xf4\xf6\\/\xfa\x92\x0c.\x01\xb66\xb1\xe0\xc8\x1b\x032\xb8\xe89\xda\xd1;\xd8\x94\xc1\xf9\x12}\x06\xd9bt\x84-\x1e\xc2Z\x86\x9fE\x86\x90\x12\x05*\xe7\x85/\xf2x?\x9c\x17.\x9a :CO\x86\xa4=kl\x13\xf2"\x9d\xc4\x17\x94\x87\x14\x93\x84\x89\x87\xb4u\xf3\xd8%\x0f\xa9\x95\x01\xb51\xa1\x15\xdd\xc4\xe4\x10\x87dH\xc6\x8b/4\xf4}a\xd8U\xa0;1)\x8b\xc8R\x84\x87\x07\xc7\xaf\xdfQ<Pd\x9c\xd4\xd2\xb4k\x9cC\xcd\xe1f\x13\x85\x7fdi\x00\xddf\x96\xeeA\x03\x83\xbc[\xc6j\xd2\xed\x95\xe8\x16\xc0\x1bk\xd8\xc7\xa4\x10\xc7}\xa0\x9d\xedP\xac\xeb\xe0\xc4\xd4\xd8\xd7\xcd\xf8$\x89\x0e\x1c\xf6`\xa2\x91\x9c\xb7\x8d\x0c\xc7"C4\x00\x1c\x0e\xd6\xd3\x1blk\x88\xba\xc1\xa0M\xfb\x1a\x8c"\x83\xdd\xc4>\xc8h\xc3\x99\x15\xa2\x93\xd4K \x88\xe8\xc3\x86}\x8f\xc5\xbe\x14\xc3>0\xeaxc\x8ce\x144\xa1\xb1\xd4\xdf\xdb\xf7\x17\xd1\xcd\x87\x88\x9e\xf5\xa1!\xb4\xf3D\xa3\xbc\x1f\xc2\xb3\x18\xb0`*EW/~m(Q\xc2V \x85E\xcdX\xd7\x16\xadO\x8a\x0c\x11<oj1\x05l\xb5s\x96\xd2i(\x8fCr\x92C8\x80\xeb)\xa0\xa0\x06XI\xe9 )\xed-n\xd8\xf7D\xec\xebmt\x9a3\xda\x11\xd8\'\x91\xc6%\xdc\xce\xbe\xa7\x9d\xdcL&"\xdb\xd4G\x1e[\x8aC\x18\xaaYhJ\xfcR\xad\xe9\xd5\x0b\x07%!\xad\xe8&\x19\x97\xe3\xd7\xb34\xd0\xe8vZr\x93pZ\xf21\xb8\xe0-\xe7\xa6K.m\xa7\xdby\xc9M\n\x7f\xc3\x98K\x95\x99\xe1\x8a\xea\x9c\x8d\x83\xf5\x184\x16\x18\xec\xe5f\xf4\xc0E\x98x\x80\xb8\xd0:a\n\x14<\xb5\x0c\xd3\x92\x9bT`\x85\x97D*\xc7R\x87\xa8\x10\x85A|\x00#\xb50\xf5b\'\xa6R\x03\xac\x84\xb2\xf1R!\xc1{\xcb\x161\x8d}\x0f\xc4\xbe!\x99\xc0\xdc\n\r\x115\x10\xa6\xa6\xf1e\xec;\xa9+\n\xe7\xb7\xa1\xa4N\xccrl\xe4\xfd\xa8\xa5\xf0=\x8d^\xf0\xd1E\xc9-$\xa6\xc5^&\xfc\xb4\xa5V9?\x84\x9f\xb9\x88\x89}l\xbfF\x1aL\x92\xdfQhCt\x12\x8a\x90\xeb\xf4Zn]tr\x8b\x00\x86\xab\x93\xa5\xe2\xc3\xd9\x90b\xcb^\xff^\xb7\xab\xe2{t\xc8\xc5\x94\x94\x04\xcd\x18\x02`\xcd\x90\xef=U\x10\xc1\x08\xaaf\x9b\xb8\xac\xc5\xcb\x06\x99\\R\xb8h\xd6\x8d\xb0\xd6n\xe4\xd6U\x07\x97s\xd8\xb7\x12XKu\xab\x1d\x93\x9a\xdb\xe2\xf2\xdb\xa2[\xb0\x893\x9dR\xcbsA\xb1@\x9cgH\xb7H,\x98\xf5\xc8\x84zC7\xc2\x1e\xe1\xba\r\x844!nxH\xaamb\xe2\xdb\xa2\x9b\x05\xf4\x1c\xd7\x89\xa2\x9c\xe3\x93\xa2\x01\xb6\xc4\xc4_E7b%\x86\xd9\x1ef\x9a\xc3\x11\x91\x08\x84\xe2\x80n\t\xf8u\xa0\xd1&\x7f\x05\x1bt\xe1\xaf\x853!\x16v_b\xb2\xcd\xd9W\xa2[r\xb60\x8c@fgvO\xc4\xa3\'\xcdZ\xce\x1e\x95=(\x9cXDK%=\xb2},\xba^\x05{\xc1>\xef\x8a\xef\x13\t\x84\x8c"\xceqA\xb0\xd4\xed\x99A\xce\x83\xc1\x88\xa9L\xdf\xf7\xa5\xfa\x82\xd0\x05\x9d\xb9\x9d\xb0\x10\x9dkrCW\x99wi\x1bK_\x11x\xec\xa8R\x18\x1c\xf4\x91\xe0\x06\xa5\x81\xeb\xf3.\xe9h b\x94&\xcfjI\xb3\xb4\xce)ki\x187\xa2\xf7bSHB_\xbd!N\x19\xb7\xb1\xaf\xef\xeaF?\xdc\xaf\xd8\xdcPk\xd6\x8dz\xb8\xc1\xdc\xf2\xc5\xd4\xc1\xf7jrD\x14\xdcp\x92P\x10\x04l4\t\xbf\xa6\x9b\xef\xe8\x16R\x94\x8e\x92(\x86\xe7\x9a\xe1\r\xea\xb4\x15&\x86\x8en\x9e\xf86#\x0f\xd5\xd8\xc4\xc5\xceX\x02\xbf\x81\x9aL\x0cK\xa8\xaf\'\xd8\xec\xc5\x8e\x91\x0b\x02\xea3\xa3\xd4C\x90*\xe0\x0b&\xd6\xba\x85\xae\xdf\xa8\x1a\xf2m\x05\xa5\x132\xcb3\x14\xd5v\xab^ vu\xa3Z\xcf\xe7:\xe2\x12\xdc\xa5\x18\xf0\xda\xf8!\xdd\x0c\xb7cT\xf6\xfb\xb8\x01D\x95X\xa1\xd8\xe99\x83\xf8-\xe0\xban\xb1\xa3\x1b\x19:\x04\x89\x1cg|\xbb\x01\xc4\x04a\xab:\x9d\xba\xba\x99|\xe3\xd1\xe6<\xf1j\x16\xdcP\x03\x84C=F\x08Fz\x0c\x1fR/&\xad\xbc\t!\xca\xd0Ea\x8f\xc4dH\x86\xba\x05b\x19\x12\xe5\x13\xf3V\x02\xae$L\xd1\xc6!\\&6\'hB \x05=\xfbj\xe9\x9c\xc1JGD\xe5T\xb8\x02q\xe05\xfb\xd6\xd2p^\x90\xb3\x99\xd5\x92\xb7-\xdb\xd7D\xef\xecV9_\xc7>\xd7\x1c\xf0)\xb1\xb7l\xf0\xd2\xcf\x81\x8f:\r\xe9\x06^j\x0eaa\xaf\xe6h\xcfZ@\xc3jk\x85Ph\xab\xa1\x1ee]7St#\x92\x19\xb4\xc4Q2 H\xeb!l\x95\x17uVr\xbd\x00\xdda\x1eT\x88\x1c\xebI\x1c+\r\xf2\xa0\xc4\xe9\xeb\x07b\'i\x01h\x03\x11\xca\x05\x8c\\\x15Z\xb3\x9e\x17\xb54\xcc\x15\x1c\x8a\xb3\x89\x869n\xd5H\x1a\xd8\x8e+\xd4\x0c\xb1\xb1B\xcd\xf9\x13s\x05jR\x98}\x9aH\x11>\x80\xd5@u$\t\xb4\xe9\x1e\xc7#\x7f\xfb\x81\xa6\t\xa5\xc7 oo\xf8\xcd\xb3nt\x10\x022\\"\xa6\xc4\xd5\xcb\x04\x8c\xd6m\xa5[(~s\x91\xfc\xc0\x11N[s\xfe\x13\x15K`\x87b\xb2\xe0\x99\xcf\xe9\xdf\xe7\xaf(\x00-\xa8n\xe4\x8e2\xdf\\\xac\xd7\xd8Z\x1a\x8eC\xcc)\xcf\x1cO[\xc9~\xea\xc5\xecV\x1c\x06:xFu02\x93\xb29\x0c\xd8j\x9a\xe8\xc3\xe0\x9d\x14\xda\x82%\xbaw\xaf\x80\xd1\xcb\xbd\x82$\xaf\xce\xe1[\xba\x91\x8d\x98\xecb\xb5\xb3Zb\x92\xc0\x1a\xa5G\xf3\xb0]\xdfa\xba\xbaQ!C\xb9\'\t\xda\xca\x1d\xa4\x037x\x17N\x04^\xfa\'?\xa0[\xb9o+\x1d2M\x97\x1ak\xb2\x0c\xb6#\x03\xc6\x80\x1c\xe8\xb9\xaf\xe3\xbb\rk\x89\x8e\xa4\xc1\xfbx\xb9\xd9\xa5L\xec\xdd\xbf\xe6k\xad\xf5;\xbf&EJ\xec\x90\xcak\xf6\xb5\x1d\xfb"\x81\x1d\xa3\x03\x95y\xe92\t\x04\x01\xb7\xea}\xb0\xab\x1b\x95<\xe6\x9b&\x11\xb3\x0c<o\xfc\xa0}\x9d\x8e\xe5N5\xf4\xec\xeb;U\xcf\x95\xb2h\xa4\xe4Sb\xad\xf7>\xd8\xd1-\xf7\x04(\xb5\x87\x8c\xcb\xb7\x1cdE\xdc.v\x0e\x0e\x8an\x9e\x96\xe9\xc2\xab\xd9RH5i\x18\xab\xd1\x0bV\xc7\x81~\x1c\n\xcb\xb4|9JX\xed\xcb\xd0\xe85\xddji\xd8o\x84\xa7|;`\x1d\xb5\xfeInW\xedvw]\xd0\xd5\x8dX\x94Ti\x97\x89h\'\xe3\x06\xefI\xb5\x08\xefR\xff\xae\xd6\x97f\x05 I\xce\xd32\x89I\xeb\xd6s\xbe\xa3\x9bMT\xd9c\xb9k`\xc9,\x12\xc2o\xd7\x8fwt\xa3\xec\xb1\xdc\x87\x91\xcd-h\xb9\xd3\xd3I\x0f\xd5!\xc7_\x0b\xe4\x9e\x0b\xfa\xfcA\xe0\x8e\x98X*\xdf\x7f\xf1\xed\xb4\xa6\x9er\xbd\x1f\x17\xdd \xf7P\x16\xad0\xb5\x00Nn\xfc\x13n\xc3=O\xfesz\x9c\xbf\xfcT\xcd\x17\x95/}\x0f\x7fIr7\x94\x80\xaa\xc1\xddb\x99w\xb6\x99\x1f\x1f/\xd4O\n\x9f\xef?}\x7f\xbc\xf8A\xa9\xea\xf1\xb6\xa9@\x04n\xf9\xb5j>\xaf_%\xa4Q\xb7\xd5\xaajO\xa1\x19\x1b\xd4S\xb5\xac\x1ef\xab\xd9\xf2Y-gw\xf7\x8f\xb3[\xf5\xf5\xf9\xfe\xf1S\x9ds\x14\x05$\xc7jY\xdd?\xae\x9ek\xf9\x8e\xce\xa9Wo\x8dW\xbe>\xe5/P%X\xf28\xffYA>\xe8\xe4\xfe\xd3g\xdaD\xdd\xde\xdf\xdd\xcd\x96\xb3\xc7\x9b\x99z\xca\x7f\x10\x90\xbf5F\xb3\xab\xd4\xedl\xf6\x94_\xf8\xbc\x98\xcf\xd4\x9e\x9f\x10\x97\xa0Y\xd8#\x85\x1e*5\x9f\xfd1\x9b7`JT\xe0B\xcaZ\xc6\xb9\x8c$\x9b\xbf\xcb\xb7\xaf9\x90\x1b\x0f\x052\xee\x85)+\xa9w1\rng\x993{\xc8\xec\xa5x\xa9\xac\xcc\xce\xbe\xb0eeJ\x19\xe73C\xd0\xed\x99\xf9\xf3\xd0\x99\x86\x8a\xfb\x05\x96\x95\xce\xe7\x16\xa1N\xa4\xd8b\x8c\x19^\x99\xdb\xff\x0bWVR\xe9n\xa4\r`\x9a\xdb\xc2\xcct\x86\xa4\xd5YZ\xdf\x91\xd6:\xdb\xe4H\xd0\xcd\x9dlHC+sF\xd1\xca\xd0\x91\xb6\xfe>\xb1fp\xaeA\x93\x1c\xd5/\xae\x8c]\x0bE\xd7z\xa3=3\x17\xd1\xc1\x95\x04\x17\x17\xa9\xac\x0c\xc6\xe9\xf6\x9e\x1f\xdb\xefS\xe2\x0b+\xb3\x85\xa4Y\xca\x9f3\t\xc9^\xc9\xcc1#i&\\\x83+M\x0eK\xa5r`^\x7f\x9eQ\x8aQ\x86<4\x7f\x81\xf2\xfbl\xbe\xf8\xa6\xbeU\xcf\xaa\xba\xbdm\xfeNfZ\xff\xc5@\xbb\x80\xd7\xd5y\xd8I\xc3\x81\x1c\xcc)\xb8\x91\x81\xd4\xc3\x10\xd1i\xf2\xaf\xd9\xe7\xf1\xc7\xea\xe5\xf4\xcb\x0f\xd7rO\xfd\xbf\\\xca!\xbe;\x90H\xbc\xeelV=\xaa\xab\xcf\xf7w\xab\xa6\x8a\xed\xaa\xb3\xea\xcfvb\xaf\xae\xeb\xb5\x92\xfc\xfa\xce\xce\x8e\xba\xae~\xff:\xaf\x96\xea\xf4\xfey\x95\x05Z\xdc\xa9\xcbZ\xc2\x87\xd9\xe3J\xbd\xee\xd8\x8d\xde.\xa6\xf9\x98u\xddo\x95\xefL\x7fZ\x89\xd1x\xf6\xdb\xe5G\xd2\xb9\x9e6!%\x9e\xfee:=\xa6I\xc8\xb7\xc8<WK\xfa\xf1\x81d\xdeo\xe5\xddx\x92\xf5\xdbot\x93Cgw\xf3\xd9M\x96\xf0\xb9\x15\xaav\xc1\xd0\xe3Z\xb8\xecF~\xf8\xa6\xb8e?\xbbB\xec\x9f-\xbb\xbfn\xdb7\xd9\x01\xfb-\xca4S\xc7\xf3\xea\xe6K-\x0f\xea\xef\xed\x0fl\xda\xff\x01\x01\x1c\xe5]'
p434
sg22
g23
sg259
Nsg260
Nsg261
VShelXL
p435
sg263
Nsg264
S'2e564ea949568893bf823984b31e28a0'
p436
sg266
I44
sg267
VLeast Squares
p437
sg269
F0.0998
sbag1
(g12
g3
NtRp438
(dp439
g15
I00
sg16
I47
sg17
S'c424f1515a085bdc8fd994ca89c8e7b0'
p440
sg18
(lp441
I47
asg20
S'x\xda\x8dZ\xfbo\x1b7\x12\xfe]\x80\xfe\x07\xa2\xb8\x03Z\xf8Q\x0e\xdf<\x9c\x0b\xb8\x8e]\x07\xe7G\xfcH/\t\n\x04[[N\x8c\xc8\x96!+\x97\xf6\xbf\xbf!\xb93\\\xed\xae[\xb9A\xb5\xe2.\xc9y|3\xf3\rW\xd3\x89\xc0\xbf\x9b\x85\xbe\xfdsw9{\x167\xcbY\xb3\x9a\xdd\x8a\xdf\xff\x14W\xc7\x87\'\xefNv\x94\x04\xf3\xa3\x9fN\xa6\x93\xeb\xd7\xd7\'\xe2\xe9c\x93\x1f\xbc\x7f\x14o\xd4\xf7\xf0\x83\x9eN.\x0fO\xc5\xf9\xfcV\x94\xfb\xe5N;\x9c\xd7\xb8\x16\xcf\x8b\xf9\xd7\xd5\xfd\xe2\xb1?\xeb\x12\x84\xdcUQo\x8b\xcbo\xb3\xe6\x0b~\x91\x1a\xbf\xec\xcf\x9f>7\xe9\x0b\xe0\x97\xf3\xe5\xfd\xecq\xd5\xe4\xe9M\xda\xf7\xe9\xeb\xaa\xcc>Z,\x1f\xbe\xce\x1bq\xb7\xf8\xfaX%\xbe\xfe\x978\xf0J\x9c\x81\x16\xe7\x10\xc4\xc1B\x8bW\x7fN\'\x07\x87\'\'\xb8\xa4\x07\xe9\xb5P\xb0\xab`\xe43\xca\xf2o:\xf9pxy)\x82JBHe\xfa\x1f\xe9\xbf\xe9\xe4d\xff\xfaZ\xec\xc0tr\xf5\xfe\xf4\x14\xef\xd9\x9dw\xdb;\xef\xb7\xf1b\xebC;\x88#\xe9k\x1e\xdc\xf9P\x9f\xdc\xca\xe3\xf80\x0fn}\xd8\xc6\xc1\xad\xf7\x9dg>l\xd3\x9a\x9d->l\xd3\x9a\xb4E~\x8c\x16\xa4\xd5\xdeo\xe7\x05\xe9\x99V\xaa\xb2`g\x8bV\xb0\xed\xee`\x96\xaa\xac\x89\x83G\xfb\x07\xe2@\x1c\x8b3q\x8e\xb6\xcc\xa6|{\xf6\xfa:\xd9f\xfd\xdft\xf2\xea\xf0\xe4\xad8\x00\'\x0e\xa4\xfc\x15\xa7\xbe>}\x9b\x9d\x98\xfe\xa7\x04\xec"\x88^_\x9d_f+\xdar\xa7<\xbd\xbf?\x9d\x08\xb4\xe7\xee\xd5\xae\x00[\x8c\xfb\xe6d\xffL\x08\xc0\xab\x9f\xcf\xcf^\x89\x7f\x1cO\'\xf3\xfb\xe7\x950\xd3\xc9\xe9\xf9\xe5a\xb6\xfb\xc1\xf9\xd9\xd1t\xb2\x9a=<M\'w\x0f\xcd\x93P\xc2"\xb2\x9a\x9bU#\xac* \xf9\xf7b>\xfbC\xed\xce\xfeX-\x9b\xe7\x9f\xda\xb1\xe3/\xf3\xab\xe5\x8d\xf8\xee\x9f\xbb\xbf\xfd\xf6\xb4\xfb\xf9\xcb\xfc;\xba\xf3c\xefq\x14\xeb\xbf\xbf\x1c_\xa7 A\xa4\xca\xf47\x9d\x1c\xfd\xba\x7f)\xca\x9f\xdc\x05p\t0\xaf\xde\xa3:\xc2\x951ol\xf0\xd0N\xea^[\x03*\xa6k\x90\xbb:\xfd\x95q\xe9\x8c\x94\xdd\xcb\xbd\xe9D\x08\xde\xa2{[:\xb4\xd0\xda\xe5N{\x99\xec\x81v\x16\xedm\x0f\xda\x85V\x1e\xed\x8cs\xb1\xbd6\x00\xb2\xc8\x00\xbbY\xa1v9\x13\x1d_\xfa\xa8\x062h\x1bh7\x1d"\xc9\x00Q\xd2\xa8O2\x9c\xe3]!L\xb9\xed\x826\xbc\xaf\xb7N\xfbrm\x94Q\x00#2\xd8\x18=]z\xed\x862`d\x97\xdd\xc0\x07O\x97R\x01\x89\x13\xa4\xcb2\x18\x96\xc1K\xef\xb5j\xed\x8f\x8e\x91@vp\xad<=\x19\xb4u\xc0v\x90\x03\x19L\x8c\xac\xbc\x0e\x9a\xed\x90\'e;\x80)2\xd8*\x03\xc4\x00\xed,c\x95\xa2\x15\xb4\n\xbe,\xd1\x93\xc1{C\x9b\xa0g}_\x86\xe8<{\xde\xc6@2H \x19\x94\x8c\xc5\x17\xae\xca`\xbcQ\xac\xbb\x0f\xc1\x13&#\xae7"\x83\x03\xd6\xcej5\xc0\xa4\x07\xe7hc\x1b\xc9b\xca&\xf7\x17\xb7\x98\x10\xa6\x933\x99\xc0\xd6.\xe4TT\xe4\x0bm\xa3"(k\xb0-N\xfax\x08\x8e\xd0n\x92\xb7z2X\xaf\x0ccR\x918\xa08\xae\xa4\x86\x98e\xf8\x99e\xf01:\xeb).\x1c\n\xcc\xd7\xf0\x02&\r\xad\xec\xa5\x1a\xe0!DEV\xd7Q\x91\xb4Xf\x80\xed\x90cS\xca\x03\\\xba\xdc\xb6\x11-\xd6\xba\xcd zm\xeb#\x15\xa21z\xd4\x0e\x9ed\xb0\x06\x11\xdc\x8f\x8b@Q\x86\x1b\x1b\xcfx0\x86.M\xc0\x1c\xb5\x7f\xf4\xfa\x1d\xe2\x01S\xe4q\x96\xa6\xf5\x84\xb5\xdaE\xb2B\xd4:\xb24\x08j\xd5\x93f\x07J\x1a\xa4\xd5R\xaeF\xdd^\xb1n\x88\x0b\x05\x86|\x1c\x82lMb0\x9e\x83\x1c\xc3\xba\xd4UM\x04\xcb\x00g\x81\x10\x85\xa0f\xa3j\xc9\xbay[d8b\x19\x02f\x17\x13\xc8\xaf\x12l\xeb{\x03>\x1a5f_m\x18\xeba\x10o\x80\x08\xa7\xdc\xa7\x82\xe4@79\xbf\x96K\xe8\xdb\xf7\x88\xed\x1b0\xfb\xd6L\xac\x946\x94\x05\x95ua3\xfb\xfe\xc2\xba9\x9f\x92j\xbbB0\xf8\xb5\xf5V\xd4A\x8e\xe9\x16<\xe3\xd7"\x80\x87\xf8\x8d\\P\x8c\xa5\\\x02\xde\xb0\xd5\xb1\x18d\x19\x8e\xab\x0c\x01\x8c"\xfb\x9a\xe8}\x8b>\xab\xc1\x980\x9a\xcf\xbc\xa2K\x83\xde\xe8\xfbX*\xce\xeb\xa5\xb6\x94\x90\xe6\xf9\xe0t\xdf\xbe\xc7l_\xa7\x83\xa2\x04\xa4\xad\xc7\x1a\xcb\xd2\x04\xaf7\xb3\xefI\'6\xa3\xa60V\x11\xc1I\x9eSh\xea1\xfb\x1am)\xfbY\x19\x06\xb1i\x8c\xe7\x80d \xa6\xe9\xb5f\xa5<Y\xa4\x81\xa2\xdbI\x8d\xcd\xe8\x80\x9eT\x1e\xf3\x06\xc7\xa6\r\x9b\xc6\xe6Y\x8d\xcd\x80\xeaP\xa4cz\x8e\x14\x17\x88)7\xa6\x9b\xab\xa5\xd5\x868\xcc}hb\xae8\x0c\x18$\x1e\x1c\x17`]\x96\xe1\xbc\xc6\xa6\xd4FQ\xfd\x0b\xc6(Iu\x08#O\x8d\xe7\x87\xc0\xe2x\x18\xc1\xafg\xc0\x90y0O\x07\x8aXp^\x93ET\xb1\xef>\xdb\x17\xb1\xcd\xdc\n!\xed\xadb\xa6&\xbd\x7f\xd1\xbe\xc7\xb9\xa2P|\xabJ[\xb4\xd7\x91\n2\xb6\x14\x18\xa0\x9b\xf9\xe8\xa2\xc6\x96\xc1*I+`\xfe$2\x82F\xb5q\xacFj\x1c\xaf\xf4\xc9\x0ej\xa42\xb5NW\xda\x10\x1c\xf36P\xaa\x17[\x17\x9d\xd8\xb2U\x1f\xcc\xb9\\\xb1c\xd0\xe07\xd3\xed\xaa\xfa\xde\xe4\xeaE\x96\x82H\\\x00+o\x18\xe3bN3\xbbq!\xc20/{\xd2B\x19f+\xa0<gkti/\xb6\xae:y\x19\x99!e1\xad+\x1b\x91\x16\n\xed\xf8{\xdd\xdeV\xddp-O\x99=$MI\xb7\x88Ey,/k\n?$\xb0\xb2\xef7\xec\x13"\x17;\xcb\x14\x035\xa2\xd8B\xe6\x12z~{[u\xc3LL)\x17\x13t\x04\xb24\xdaI\xb9\xcdt\xfb\x95u\xc3\xb4S\x98V\xe6+\x98\xef4Y\n\xf3\xc3\x18w\x8c\xecZ\xc0\x92;\xa8\xa7H\xe3\x15\xf3W[\xe1\xa99\x85\x04\x08\xbd\x98}\xc5\xba\xa14\x8a\xb8\xa7\xf6\xdeQ\x86VH\xe64\xfcU\xcc\x1e\xd65\\\xb4\x9e\x91\xe8\x03\xa32\x95\xb3\xb8\x99}\xdeU\xdfc\x16q\\\xd5\x91O\x11\xaa@k\x18\xad\x87\x16(\xaf\xc6\x948\xfb\xbe\xf7\x9e-\xd1\t_e\xc9j\n\xb9*\xcaP@J\xbc+\xb5m\xa4\x05>\xdc\xee\x95\xf8\x8c\x1b\xe3\xb5Q*\xcfP\xc4<\xd5\xaf\xc9\x9aA\x07!\xb0\xbbJ^-\x873\xca\xae\xe1/KCy\x03\x83+r\xe5D\xd2\x1a\xa9\x03\x00#7\xe2<\xae\xab[\xf2\x90d\x04\x03\xd1\x14l\x0f\xc2 R\xb3B\x86\xf92\x96\xb6!\xe71\x91-i;a\x16\xd8\xd4H\x1a\xd7ts\x1d\xdd|\x0c\x8e:\x0c\x0c3K\x91\xeeRW\xbbQ\xde\xf0\x1d\xdd\x1c\x92^\xe2\xb2\x16\x89L\xa0\n\xa4\x91\xf3\x8c\xe4{P.v\xea\xa1\x19`G1\xeb\xc7\xf9\x92\xeb\xa1f\x16\x82\xda\xaf\xe9\xe6\xbb~\xc3\x8e\xd7y\xd2G\xb3nHUm\xdc\x88o\x84\xaenR3O\xc7\xaeZR\xddG3\xf91\xae\x9a\x84\x07\xe6\xfdj\x90\x131\x97P\x92W\x81\x15\xc2\xb0`\xdd\x90\x04\xaf\xe9\x16:\xbaY\x8fY\xd9qT\x00]#\xbc\x83\xde\x08\x93\xb1\xab\x1b\xf6\xf4T\xf51\xf8\xb9YV\x1e\xc0\x8f\xf7\xf4\x9a\xeb4\xe2y\x80I\xc5-?\xf2\x86J|]m\xe7T\x92!\xd7\x12\x92!b\tk\xab\x96\xc5\x8aCvP\xb8@4#\xf6\x95L\x8eQ\x860\xb4\xaf\xe4d\x0c\xda2v\xc0\xd7>\xc7\xafc\'KCq\x81\xed\x1e\xd1E\xeb\xd0\x15\xe4m\x8c\xd1\xb0\x11W\xc8U\x8aj\x0e\xf8r\x96\x90\x99\xbcg(klJ\x8d\x1b\xd3\xad\x90\x81|\x19\x07gG\x80t\x85\x0f\x8c\xc0\xf3\xb1\x811\x94\t4vP\xeb\xba\xa9\xaa[\xc4H\xa3\x8e\x12-\xe7\x88\xc8c\x0e\xf4\x9b\xf5\x18\xb9\'\xa6z\x01\x98\x96(;j\xc5gC\x16\x9b\x0c\x18\xe5A-\xa42\x0f\x1a\xf6\xffQF\xaa\x17\n\xa0\xf6\xc8\x9e\x8f\x86\x14\xacs\xbc,\rq\x05k\xb8\xe3\xd1Xz\x88\x03\xa34Vm\xc4_3\x07(5&\x1f;\xd0\xf9\x96q\x15Q*\x12{\xec\xf9\r\x14\x1d\x11`\xad\x1b\xf2 \xac\xa1LZ%\x9f\x06a\xabe\xd8\x9b`\xd6us\xa4\x1bn\x84\xfdE\x00:y\xc3\x0c\xcf\xfd\x13&#\xb9\x91n\xbe\xfa\r\xa7+\x8as\x14@R\'\xaf4q\xbf>&\x15\xa5\xf3\xe4\xb78\xe4\xaf2p\x82v\xdc\xbbX\xcdu(\xda\xf5:\x94\xa5!\xff ")B\x0cVsK]\xab\xc2\xe2\r\x1b\xe9\xd6\xc9g\xc81=\x9f\x85!&\xf9\x8c!\x91\xb91Lb*!\xe1\xad\x1b\xf6\x1dXb\xb9\xd9\xf5|\xba\x82H\x8e\xb5\x1b\xe9\xc5[7W[\xc5I\x10\xd3J\xb4|rl\xa3\xdc(\xdeTW7m\x98\x81(\xa4~\x81W\xb6\xe3\xfc\xd5D\xce\xc0V\x8d\x9c\x01\xd7cID\x9f\xef\x1c\xb2U\xdd\xb0\xef8\xd0\x1d\x19\x0c"\x84*sRBq\xfc\xa3yF\xcf\xa4$sD\x9b\xb0\xda?\xf3\x93\xa1\x9e\xf9\xd5\x04\r\xb2s\x9a\xe3\xd6\xec\xab;\xf65\x11\xeb9\xe1%\x11z\x92,"\x926\xaa\x85\xa6\xab\x1b`\x01\xd4\x1c\xe7\x8c#\x03-\xbd\x1a\xda\xd7w\xda\xfb\xe1\xbb\x06W\xcfL\xb8\x08\xa09\xeak\x07l\x8e\xd6t3\x1d\xdd\x90\xcf3iVH]i\x16f9\x80\x8d\xf2\x99\xda\xdf\xaf\xba\xb9\xc4\xe2);F\xcb<?\xb5\x1ec\xfd\xb8\xb3|4\xe9\xbc\x1d\xd4y\x0b|X\x8e\x04\x1c\xb8\xdcR\xef(\x91 \xaf\x9fuei\xc8o\x88c\xaa\xf2\x1a\x134e\n\xe3\xb1\x9f\xde\x88{BW7L\x83.\xd4\xf3\x17B5F\x9c\xf3r\x14\x93\xaa\x9e5\xb8\x91\xf73\x9a\xe3B\xc5J\\xTb\xe7\xb7\x1e\xf3\x1d\xdd4\xae\x18\x18\x93hG>a\x04\xad6\xca\xd5\xb2\xa3[\xc4x\xd3\x14\xff\x80\x8d!\xc7\xbf\x19\x9ej\xe7:\xa4\xa9laE\naP\x87\xf2\xcb\x14z\xd1\xc2\x81\xaeT\xe4\xd7P\xb0\xde\x0fI\xd6\r\x12\xa7s\xb4<25\xe74\x9f\xe3\xb5\'\xa9\x7f\xa3\xdb\xf1\x7fN\x8e\xd2\xcbOQ^T\xbe\xf4\x1e\xfe\x12\xb9A\xa1\x04\xb8\xdb\xddb\x99VNo{\xc4\xd1B\xfc$\xcc\xf3\xfd\xa7\xef\x8f\x16?\x08\xd1<\xde\x96\n\x84.O\x8f5\xf3y~\x14!%n\x9bU\xd3\xee\x82#H\xb3\x9f\x9ae\xf30[\xcd\x96\xcfb9\xbb\xbb\x7f\x9c\xdd\x8a\xaf\xcf\xf7\x8f\x9fr\xcc!\xa1D9V\xcb\xe6\xfeq\xf5\x9c\xe5;<\xc3^\xbd5^}}J/P\x19,\xe9:\xfd\xac mt|\xff\xe93."n\xef\xef\xeef\xcb\xd9\xe3\xcdL<\xa5\x1f\x04\xa4\xb7\xc6:l\x0bq;\x9b=\xa5\x07>/\xe63\xb1\xe3\xb0\x07s8\n;\xa8\xd0C#\xe6\xb3\xff\xcd\xe6%\x99"\xfd\xbf\xe0\xb2\x96\xf2\\\xaa\xf8\xfd\xcf\xfa\xf65\x01\xb9x\xc8\xa3q/T\x9d\xe9R^\xcay;\xc9\x8c\x9f&uc\xd5Kufr\xf6\x85\xae3c>1K\x0cA\x96\x15\xf2\xf7\xb1=\xd3\xc1\xdb\x85\xa93\xadK\xb1\x9d\x02\xa9|b\x8e\xd1\xe33e\x92\xd6\xd6\x99\xe5-T\xca\x03\xa0\xcbiaz\xa92&m\x9e\xe9:\xd2\xea\xc4\xd0R\x8c\xb8P\xced\x13k\x1c\xceL\x11\x853}GZS\xee#\x83\xd3%\x9b$~7:\x13\x8b\xe1E\xa83\xbd\xb2\xd0\x9e\xd6\xbb\xf6\xad\xc8K{b\t\xbb\x88\x1d\x7f\xfat\'qp\xa7[\x86e^\x98i\x13\x12d\xc7+\xc1\xb6\x08\x90E\xcfTX^\x9a\x99\xe0\x9b\x80y\xfdy\x86!\x86\x11\xf2P~\x81\xf2\xfbl\xbe\xf8&\xbe5\xcf\xa2\xb9\xbd-\xbf\x939\xcf\xbf\x18h\'\xd0\xbc\x1c\x87\x9d0\x1c\x89\xc1\x14\x82\xbd\x08\xc4\x14bl\x1b\x7fe\x9d\xc7\x1f\x9b\x97\xc3/\xdd\\\x8b=\xf1W\xb1\x94 \xbe=\x08\xa4\xf4^\xb0\xcc;\x9d5\x8f\xe2\xea\xf3\xfd\xdd\xaa\xb0\x87mq\xda\xfcQ\x07\xbc\xc9:\xd2\xd3[[[\xe2\xba\xf9\xfd\xeb\xbcY\x8a\x93\xfb\xe7U\x92gq\'.\xb3\x80\x0f\xb3\xc7\x95x\xdd1\x1b>]-\xf31\xa9\xba\xd7\xea\xde\x19\xfe\xb4b\x9b\xd1\xe8\xb7\xcb\x8f\xa8r\x1eV>\xb2\xa8\xbf\x9c\x9f\x1f\xe1  p\xf8\xd1,\xe8\xc7\x07\x14y\xaf\x88\xdb\xbb\x91\xb4\xdb+\x9a\xf1\x9e\xb3\xbb\xf9\xec&\t\xf8\xdc\xca\x94\x1d0v;\xcb\x96\x9cH7\xdfT\xa7\xec%G\xb0\xf5\x93]\xf7\xd6-\xfb&\x99\x7f\xaf\xcd1e\xe8h\xde\xdc|\xc9\xf2\x18\xf9\xbd\xfe\x81,\xfb\x7fA\xfe\xe5I'
p442
sg22
g23
sg259
Nsg260
Nsg261
VShelXL
p443
sg263
Nsg264
S'2e564ea949568893bf823984b31e28a0'
p444
sg266
I45
sg267
VLeast Squares
p445
sg269
F0.099900000000000003
sbag1
(g12
g3
NtRp446
(dp447
g15
I00
sg16
I48
sg17
S'9f8f91070934bedd0734e1f7235e5fed'
p448
sg18
(lp449
I48
asg20
S'x\xda\x8dZmO\x1cG\x12\xfe\xbe\xd2\xfe\x87Vt\'%\x026]\xfd\xde\xa7#\x12\xc1\x10\xac\x03\xd6\x06\x9c\xb3\xadH\xd6\x04\x06\x1bya\x11\xac\xe3\xe4\xdf_u\xf7T\xf5\xec\xce8\xb7`y{{\xfa\xa5^\x9fz\xba\x87\xe9D\xe0\xcf\xf5R\xdf\xfc5{j\x9f\xc5\xf5S\xdb\xac\xda\x1b\xf1\xfb_\xe2\xf2\xe4\xe8\xf4\xed\xe9\x9e\x92`~\xf4\xd3\xc9tr\xf5\xf2\xeaT<~h\xf2\xc0\xbb\x07\xf1J}\x0f?\xe8\xe9\xe4\xe2\xe8L\xcc\x177\xa2</O\xba\xee\xbc\xc6\x95x^.\xbe\xac\xee\x96\x0f\x9b\xb3.@\xc8\x99\x8azW\\|m\x9b\xcf\xf8Ej\xfcr\xb0x\xfc\xd4\xa4/\x80_\xe6Ow\xed\xc3\xaa\xc9\xd3\x9b\xb4\xef\xe3\x97U\x99}\xbc|\xba\xff\xb2h\xc4\xed\xf2\xcbC\x95\xf8\xea_\xe2\xd0+q\x0eZ\xcc!\x88\xc3\xa5\x16/\xfe\x9aN\x0e\x8fNOqI\x0f\xd2k\xa1`\xa6`\xe43\xca\xf2o:y\x7ftq!\x82JBHe6?\xd2\xeftrzpu%\xf6`:\xb9|wv\x86\xcf\xec\xde\xdb\xdd\xbdw\xbb\xd8\xd8y\xdfubO\xfa\x9a;\xf7\xde\xd7\x91;\xb9\x1f\x07s\xe7\xce\xfb]\xec\xdcy\xd7\x1b\xf3~\x97\xd6\xecm\xf1~\x97\xd6\xa4-\xf20Z\x90V{\xb7\x9b\x17\xa41\x9dTe\xc1\xde\x16\x9d`\xbb\xfd\xce,UY\x13;\x8f\x0f\x0e\xc5\xa18\x11\xe7b\x8e\xb6\xcc\xa6|s\xfe\xf2*\xd9f\xfd\xdft\xf2\xe2\xe8\xf4\x8d8\x04\'\x0e\xa5\xfc\x15\xa7\xbe<{\x93\x9d\x98\xfeS\x02f\x18D//\xe7\x17\xd9\x8a\xb6<)\xa3\x0f\x0e\xa6\x13\x81\xf6\x9c]\xce\x04\xd8b\xdcW\xa7\x07\xe7B\x00\xb6~\x9e\x9f\xbf\x10\xff8\x99N\x16w\xcf+a\xa6\x93\xb3\xf9\xc5Q\xb6\xfb\xe1\xfc\xfcx:Y\xb5\xf7\x8f\xd3\xc9\xed}\xf3(\x94\xb0\x18Y\xcd\xf5\xaa\x11V\x95 \xf9\xf7r\xd1\xfe\xa9f\xed\x9f\xab\xa7\xe6\xf9\xa7\xae\xef\xe4\xf3\xe2\xf2\xe9Z|\xf7\xcf\xd9o\xbf=\xce>}^|GO~\xdc\x18\x8eb\xfd\xf7\x97\x93\xab\x94$\x18\xa92\xfdL\'\xc7\xbf\x1e\\\x88\xf2#g\x00.8T\xfe\x1d\xaa#\\\xe9\xf3\xc6\x06\x8c\xc12\xa9\xdf\xb6\x06THm\x903\x9d~J\xbft:\x86~s\x7f:\x11\x82\xb7\xe8?\x96\x0e-\xb4\xd6\xdc\xeb\x9a\xc9\x1ehg\xd1=\xf6\xa0\x1d\x06snkg\x9c\x87\xaem\x00 \xf7\x03\xcc\xb2B\xddr&ZOM\x1fa(\x83\r\xb4\x9b\x0e\x91d\x80\xc0\xbd\x1e\xd09s|*\x84)\x8f]\xd0\xc6u:jo\x9d\xe9\xfa\x8d\xc2_?"\x83\x8d\x11\xa8\xe9\xad\x1d\xca\xe0Ic\x08\xa0\xa8)\x81\xe6K\xefc\x96\xc1\xb0\x0c\x1e\xfbL\xe7\x17\xe5\x8d\x89\x9e\xec\xe0\x9c\x0e#2h\xeb\xd8$n\xe8\x0b\x13\xa3\xa3\xddt\x90\xd5\x0e\x92\xec\x00)\xf6\xe6)\xc6Y\x06\x88\xc1\x91\xeeV)2\x9fV\xa1\x93mC\x06\xef%\xc7\x03X\xb3)Ct\x06\xd8\xf3\x92}\x91\xd5\xce\xbdJ:\x9fepU\x06\x83[\xd1\xbe\xe8`\xa9)&#X\x18\x91\xc1\x81\xa7\x95\xadV\x83x\xf0@\x1a\xa1\xa6\x14\\\x88\x8eQ\x93[\xacD\x19\xcee\x92\xaf\xdb\xcb\xa9\xa8\x14\xc5\xa1\x8d\x88\xb9]\x1bu\x0cc\xbe\xb0\xc1D\xf6\x85\x19\xd8\xc1zSc\xd2\x90\x0c\xa0\xd8\x81R\xcb\x98e\xf8\x99e\xf0\xe8?\x8aC\xed\x9c\xd2\x8e\xdb2\x8e\xca\x105\xad\xec\xa5\x19\xd8!\x04O2\xe8\xa8h\x12\xc8\x1c\xdf\xd9\x0e:\xa2\x1d\x10\x13\x0fq\xe9\xf2\xd8F\x1b9\x17\xa4\x02G\xf8\x10"f\xe7\xa8\x1d\xac\xa2\xa6\x81!>\x04kxc\x0b\x1c\x0f<)e\xf4trp\xfc\xf2-\xc6\x03B\xe4I\x96\xa6{j\xad\xf6\xbaC\r\x1d\xb5&\xc9T@\xb7lJ\xb3\x07\x05\x06i\xb5\x84\xd5\xa8\xdb\x0b\xd6\r\xe3B\x11D!d\xf8\xd8\xedb\xbcvj,\xe7\xbd\xb4\x96\xfd\xe9\xfdH\x9cE\xf2q\xd4djP\x1c\x9c\xd2\x1b\x95e8f\x19\x82\x02P\x8c}8\xb8\x1bk0\xa4\x83\x19\xb3\xaff\x03\xa2\xa97e\x80\xb4\x07eV\x00Nt\x13k3\xc5\xfa\x9a}\x8f\xd9\xbe\x98\xfa\x8e\xa0\x15m\x00\xde\x13\n*\xa7\xdcv\xf6\xfd\x85us>h\xc2u\x13\x8c\'\xdd\x90F\xf98\xa6[\xf0\x10\xd8\xbe\x08\x9a\x9b\xf1\x1b#\x17\x14c\t\xda\x90\r9\xd2-\xc8\x12\xbf\'U\x86\x00\x86#\x06\x11\x95"\xc6b"+9\x8ag\xa44Z\xd2\xe8\x81\x8f+r\x81\xf6\x0cm\x9aq\x1d\x10\xaa7\xec{\xc2\xf6\xc5g\x88\xa3\x14q\xb8\xbeei\xa27\xdb\xd9\xf7\xb4\x97\x9b\x91\xeb\xb2\x8a^2f*\xe7K\x1d\xdf\xac\x9b\xbd\xd8\x91~X/L\xe0,\xec\x85r\xaff\x85\xc8\xd2@\xd1\xed\xb4\xe6ft \xb9z9)\x19)\xec\xd0\xdb\xdf\xd0\xed\xbc\xe6f\x90\xdas\r\x08Qsn\x06\x15\xc7r\x13s\xc7q^\x84!\xf6Y\xc6_%\xb5\xae.d5\xc1\x87,\xc3\xbc\xe6&\x0ed\x19\x821*P\x1d\xb2\xa1\xc4\xd4\x00\x1f\x0c\xd3$9\x94!\x16\x9b\x94\x80\xf1\x14\xca\xcaE\xc6_\x1787U\xb1\xef\x01\xdb\x17\xe1I+f%\xc1\xdb\xca\xd4:\xf4\x1c\xb5\xefI\xae(\x94\xdf*\x952b9F\xca\xae\x8d\x99n\xac\xde\xceG\xafkn\x19\x84I\xae\xcd!\x98Z\x9fl\x1c\xb3\x8fv\\\xf9\\*\xb6\x9b5\xb2cZ\xa5N\xb3c\n\x1f)>Rj#\xb7^\xf7r\x0b7\xa5z\xa0\x91\xf0\x904\x11#f\xcb\xf8\xbb\xac\xbeG{P6`\xcdQ\x9a\xea0R\xd2Q.\xe6\x8cd\xdd"\xe6\xc1\x00\x97-\x05\x9d2\x91\xc1BYFk5\xc8\xad\xcb\x1e.{\x17)\x125\x86\x01\xb51\x8f\xe3\x96~{Su\xf3:\x80&\\\x0e\xb6r\x9b\x80\xa4g\x0c\x97\xb1f\x90\x1e\xe07\xb9.\xd6,\xef\x98I\xb1\x9a\xa8\x11g\x9c\xb5r\xc3oo\xaan\x1a\x0c\x11C\x131\xe7\xc8\xd2\n\t\xb9\xdcN\xb7_Y7\x0c\x01O\x9c\xca Af\xfe\x8a)7\xca\x1d#\x04M\xc7\xa3\xa06y\x1b\x02\x84\xe2\xe8\xb3\x86\xe1\xd1Z\xceY\x8c\xae\x8d\x9c}\xc1\xba\xa14\x85e\xe6(\xc2R\xd4%=VS\xed\xe5\xdf\xe5\xecQ]\xc3a\xb9$\x9b\xa4\x03\x02\xb5\xb1\x9c\xc9-k\xf2\xdb\xea\xfb\xa8\xac\xb2\x84"\xd6RM\xd6\xa0;t\xd9\xc44\xab\x14\xe3\x97\x95\x03\xdf{\xceNls\xa1P\x81\xa3\x1d\x11\x07e(p@\xbcK\x1a2\xba\xd6\x12\x88\x83!\x9fq\xa3\x9c\'J:\x02\xc8\xa0\xbd\x1b\xd4d\xcc|\xf6Fd2\xe0\xa9f\xc8\xa4\xdbZ\xfc\xe5\r\t70\xb9\xd8\xbeJz\xc7\'\x00\xd0\xc6nc_\xd7\xd7\xcd\xfb@\xf1\x87\x06\x95tH\xb4\xc1E\'Gs\x8b6\xc4\x8a\xec\xe3\xb0n1\xbb\xc1\xa0aS;\x06\x1b\xacvzM7\xd7\xd3\xcd\xa7\xc3\x1c{\xd8h\xefH7\xa3\xe5V\xba\xf9\x9en\xce\x06\xa0\x1a\x88\xbbJ\xa0\xea\xa1\x9d\x06=\xd4\rO7\xb1\x96g3\xc4\rEvG\xfe\xc4Q\xa6j\x91@B\xb8\xce\xa5|\xdfox\\\xa6\x13r:\x1b\x01\xd5C\x85\xdcq\xab\xbc\x08}\xddP\x04\xddY\nO\xd5\x91\x9c\x82\x07\x04\xa3aL7E\xa6@\xde\xaf\x06x\x0fAs\x81\x0f\x96F"\xdc3\x83\x8da=&CO7\x9bX\x0eI\x83\x07K\xd3-\x00Xd\xb5\xdaF\xb7\xd8\xd7\r\xc9%\xb1z\x84\x0f\x05\xc4\xc3=\x16\xb3\xf13\xbd\xae\xe7\x9c(\x071\xa9ld\xf2\xcd~\x03\xaeP\xb8\x90Jw^\x997\x92\x0c\xd1\x05\x1a\x8aF0\xcc\x0e\x91\x85\x94\x08\xdd\xb0/\xd6K\xcf|\x0e\xf4\xc0\xbe\x92\xcf\xf4\xa0\x19wP5Fk\xe3`\xcd\xbeY\x1a\xca\x8bT\x18\x02{;8\xe2\xad\xc1\xd9\xed05G\x1b\xd5\x1c\xf0\x8er\x1e\xa5\x96T[5\xa6\xa9\xb7c\xbaIg\xa9\x19Gj\x8eb\x9e\x08\x10\x99\x07\x19CH\xa05\xac\xd7\xd3,\r\xd5\x8bt\x8b\xe49\x8eJA\xcehd\xbb8\xfa\xbf\xba\x99\xaa\x1b\x9e!=a\x18\xa2h\xa0\xd8\xb1x\xc8\x08\xe3w1|\xd3\x84\x03\xc2\x90\x03\xf3\xad\x0b\x9e|\xf9\x8c\xac\x1d\xdf\x1a"\xc1X\xd7\xcdT\xdd\x90\xc5kBu\xad\x10k\xab4v;\x1e\x94\xe3\xbd\xc8\x9d\xaf\x1d\x02\xe7\x050\x04\xa9\x08\x1dE\xdb\xf0\x1b\x9e\xd4\x81\xd2?\xd1\xbdM\xbf\x013\x1e\xf40+d%s\x05\\`]7G\xba\xe1FX\x8e\x1dIc\xc1z\xbe\xdb@\xe5\xfcV\xba\xf9\xea7D\r\xbe\x89\xb5x\xe6\x07f\xc6:\x8c\x9d\x9f@*\xbe\x19sA\xaa!\x7f\xa5\xb3\x1d\x02\xb4\xe7\xa6\xb5\x15\xcf\xdcz\x1d\xca\xd2p\xc6\xa3A\x89u\xc4T\xa5\t\xab\xb1\xfemU\x87\xa0\x87g6\xbd\x01\xe9\xc5$\x89\x93\xaam\x1c\xbd\x932\xcc\x1f\xb06\xc8\xe1=)C\r\x96\xffz}-{\xa7\x11\xb7\xae[\x1f\xab\xad\xaa\xdc\xdcFI$\x11\xdd\x19\xecVX\xad\xfa\xba!\xe7\xe03\x15R?>\x7f\xe26j\xfc.\\\xf1\xddg\xba\xa5\xdc\xd4-\xf0uF\rp\xc4\x92z\x1dl\x9dA\x19tO\x06\x9c\xa3\xe9\xe6\x18\xf3J\xf2\xf9@K7\x86g\x18\xe1Pe\x08\x03\x0e\x83\x00k\xf9\xce/\xf0\x9d\t\x00\xdf\xca\x1a\xb3^\xe7u\xcf\xbe&\xe2\xe9\x81\xa3\x17\x0f+\x9c\xa5\xa8\xc4Vw~\xa6\xaf\x1b \xbd\x90\xb4\x82\xf4\x8ab\x07k8\x98\xf1w\r\\\xe7\xa5\x1a\xdc\x079G\xdeJ\x89\xcee\x11|\xa8u~=\xe7MO7\xe4\xf3|\x96S!(:\xbfb\x91\x87\xed\xb0Z\x1d\x1cT\xdd\x1cV\x8e@\xe8\x18-\x95E\xe4}~\xf4\xbe\xd8Y\xbaRF\xc7\x9a\xc1}\x9b-\xd5\xb4\x10z\x17k\xb9%\xdd\xf0\xe0\xb6\x9e\xf3Y\x1a\xf2[r\x1b\xdf\xa0\'\x85\xf8v\xd5\xc7\xad\xfc\x06}\xddT\x90\xc1\xd5\xfb\x17\xd2\r\x0b\xb9sn4&\xf9\x86\xd0\xc6\xe1]\xad\xd3|\xf9\x0c\x9a\xa1M&\x0f\xf3\x1b\x93\r\xfe\xd0\xd3\r\xd3\xc3\x11\xba*\x9c\xce\x8c\xdf\xe0Qc\xbb{\xe8\x9en1xC\xd2 \xf0k\xc5\xf9\x8f\xd1:\xc6=\x81\xe9\x13\x16\x94A\xbe\xa1>\xa0\xea\x8b\x16\x061\xa5\xf8\x8d\x14\xbas\xfd<\xce\xbaA\xbeP%t@\xa6f\x1dp\x1dr\xb0M\x1d:\xf9\xcf\xe9qz\xf9)\xca\x8b\xcao\xbd\x87\xbf\xc0\xfaY(\x01\xa2\xe7\xed\xf2)\xad\xac\r\xc6\xd6\xf1R\xfc$\xcc\xf3\xdd\xc7\xef\x8f\x97?\x08\xd1<\xdc\x94\n\x84\x9c)\rk\x16\x8b<\x14\xed$n\x9aU\xd3\xed\x82=\x88\xe2\x8f\xcdSs\xdf\xae\xda\xa7g\xf1\xd4\xde\xde=\xb47\xe2\xcb\xf3\xdd\xc3\xc7\x9cs\x18\x8d(\xc7\xea\xa9\xb9{X=g\xf9\x8e\xce\xf1\xac\xde\x19\xaf\xbe>\xa5\x17\xa8\x1c,\xa9\x9d\xfe\xac mtr\xf7\xf1\x13."n\xeeno\xdb\xa7\xf6\xe1\xba\x15\x8f\xe9\x0f\x02\xd2[c\x1dv\x85\xb8i\xdb\xc74\xe0\xd3r\xd1\x8a=7\xf3!\xf5\xc2\x1e*t\xdf\x88E\xfbG\xbb(`\x8a\x90\xf7\x9a\xcbZ\xbe\xfb0\xc3\xcf\xfa\xf65\x05r\xf1\x90G\xe3\xbeVu&\x9e]T\xc1\xed$3~f\x84\xab^\xaa3\x93\xb3_\xeb:\x13M\xef\x0bC\x90\xba\xec\x99\xbe\x8f\xed\x99\xae6^\x9b:\xd3\xe67$)\x91\xca\'b\x8c\x1e\x9f)\x93\xb4\xb6\xce\x0c\xf9\x062\xe1\x00\xe8\xee=C\x1c\x976\xcft=iuJ\xe9\x94#\xa9H\xa7;Y?:3e\x14\xce\xf4=iu\xaa\xd0\x99\xc1\xd9\x82&\x89y}sf\xe8y\xc5K(L\xda\xeb\x12\x86\xe6[{z\x9c\x19\xebL\xaf\xac\xec\xee\xf9]\xa7\xa7\xff\xc6L\x97"A\xf6\xbc\xc2\x11PVH|l|\xa6Ma)D\n\xcc\xabO-\xa6\x18f\xc8}\xf9\x0b\x94\xdf\xdb\xc5\xf2\xab\xf8\xda<\x8b\xe6\xe6\xa6\xfc\x9d\xcc<\xff\xc5@7\x81\xe6\xe5<\xec\xa5\xe1H\x0e\xa6\x14\xdc\xc8@\x90\xe92\xab\xe4_Y\xe7\xe1\xc7\xe6\xdb\xe9\x97\x1e\xae\xe5\x9e\xf8\xbb\\J!\xbe;L\xa4H\xf3\xce\xda\xe6A\\~\xba\xbb]\x15\xa4\xde\x15g\xcd\x9f\xb5\xc3\xc4\xac#\x8d\xde\xd9\xd9\x11W\xcd\xef_\x16\xcd\x938\xbd{^%y\x96\xb7\xe2"\x0bx\xdf>\xac\xc4\xcb\x9e\xd9pt\xb5\xcc\x87\xa4\xea~\xa7{\xaf\xfb\xe3\x8amF\xbd_/>\xa0\xca\xb9[\xf9t\x95[\xba\x7f\x99\xcf\x8f\xb1\x13\xd0\xfd\x81\xfa\xb2\xa0\x1f\xeeQ\xe4\xfd"\xee\xc6\x83\xa4\xdd~\xd1\x8c\xf7lo\x17\xedu\x12\xf0\xb9\x93);`\xecq\x96-9\x91\x1e\xbe\xaaN\xd9O\x8e`\xeb\'\xbb\xee\xaf[\xf6U2\xff~\x871\xa5\xebx\xd1\\\x7f\xce\xf2\x18\xf9\xbd\xfe\x81,\xfb?\x89t\xe5\x8e'
p450
sg22
g23
sg259
Nsg260
Nsg261
VShelXL
p451
sg263
Nsg264
S'2e564ea949568893bf823984b31e28a0'
p452
sg266
I46
sg267
VLeast Squares
p453
sg269
F0.099900000000000003
sbag1
(g12
g3
NtRp454
(dp455
g15
I00
sg16
I49
sg17
S'0966ac44a1ae02e673d5056d9824e06b'
p456
sg18
(lp457
I49
asg20
S'x\xda\x8dZ{o\x1b7\x12\xff_\x80\xbe\x03Q\xdc\x01-l\xab\xe4\xf0}8\x17p\x1d\xbb\x0e\xce\xb6\xe2GrIP \xd8\xdarbD\xb6\x0cY\xb9\xb4\xdf\xfe\x86\xe4\xcep\xa5\xdd\xa4R\x8c\x88\xcb]\x92\xf3\x9e\xdf\xccj<\x12\xf8\xb9Y\xe8\xdb\xbf&\xcb\xd9\xb3\xb8Y\xce\x9a\xd5\xecV\xfc\xf1\x97\xb8:9:}{\xba\x07R\x99\x9f\xfdx4\x1e]\xbf\xbc>\x15O\x1f\x9a\xfc\xe0\xfd\xa3x\x05?\xaa\x9f\xf4xtyt&\xa6\xf3[Q\xee\x97;\xedt\xde\xe3Z</\xe6_V\xf7\x8b\xc7\xcdU\x97J\xc8\tD\xbd+.\xbf\xce\x9a\xcfx!5^\x1c\xcc\x9f>5\xe9B\xe1\xc5ty?{\\5yy\x93\xce}\xfa\xb2*\xab\x8f\x17\xcb\x87/\xf3F\xdc-\xbe<V\x8a\xaf\xff%\x0e=\x88s\xa5\xc5T\x05q\xb8\xd0\xe2\xc5_\xe3\xd1\xe1\xd1\xe9)n\xe9\x95\xf4Z\x80\x9a\x80\x1a\xf8\x8e\xb2\xfc\x8dG\xef\x8f./E\x80D\x84\x04\xb3\xf9\x95\xfe\x8dG\xa7\x07\xd7\xd7bO\x8dGW\xef\xce\xce\xf0\x9e\xdd{\xbb\xbb\xf7n\x17\x07;\xef\xdbI\x9cI\x97yr\xef}}r\'\xcf\xe3\xc3<\xb9\xf3~\x17\'w\xdeu\x9ey\xbfK{v\x8ex\xbfK{\xd2\x11\xf91\xda\x90v{\xb7\x9b7\xa4gZ\xaa\xca\x86\x9d#Z\xc2v\xbb\x93\x99\xaa\xb2\'N\x1e\x1f\x1c\x8aCq"\xce\xc5\x14e\x99E\xf9\xfa\xfc\xe5u\x92\xcd\xfa\xdfx\xf4\xe2\xe8\xf4\xb58TN\x1cJ\xf9\x06\x97\xbe<{\x9d\x95\x98\xfe\x03\xa1&hD/\xaf\xa6\x97Y\x8a\xb6\xdc)O\x1f\x1c\x8cG\x02\xe59\xb9\x9a\x08e\x8bp_\x9d\x1e\x9c\x0b\xa1p\xf4\xeb\xf4\xfc\x85\xf8\xc7\xc9x4\xbf\x7f^\t3\x1e\x9dM/\x8f\xb2\xdc\x0f\xa7\xe7\xc7\xe3\xd1j\xf6\xf04\x1e\xdd=4O\x02\x84E\xcbjnV\x8d\xb0P\x8c\xe4\xdf\x8b\xf9\xecO\x98\xcc\xfe\\-\x9b\xe7_\xda\xb9\x93\xcf\xf3\xab\xe5\x8d\xf8\xe1\x9f\x93\xdf\x7f\x7f\x9a|\xfa<\xff\x81\xee\xfc\xbc\xf18\x92\xf5\xdf\xdfN\xae\x93\x93\xa0\xa5\xca\xf4\x19\x8f\x8e\xdf\x1c\\\x8a\xf2\x91\x13\xa5\\@\xa2^\xbcCv\x84+s\xde\xd8\x80\xe6T\x16u\xc7\xd6(\xf0i\xac\xe4D\xa7O\x99\x97NG\xdf\x1d\xee\x8fGB\xf0\x11\xdd\xdb\xd2\xa1\x84\xd6\x86{\xed0\xc9\x03\xe5,\xda\xdb^i\x17M\x19kg\x1c\xd1\xa0\x8dR\n2\rj\x92\x19j\xb73\xd1\x1a\x1a\xfa\xa8\xfa4XO\xa7\xe9\x10\x89\x06\x15x\x16O\x1c\x8f\xa6xW\x88v#\x17\xb4q\xed\xfe\xda[g\xdb\xb1\x01\x03\xde\x0c\xd0`c \xee\xac\xf7\x034\xf8\xd8\x9e\xa6\x82V4\xac\xeb\xa5\xb71\xd3`\x98\x06/\xbd\xb7\xad\xf4\xf0P\xc321\xce\xe90@\x83\xb6\x96\xb83\xae/\x07\x13i\x07\xe4\xd4\x07\x96Cd](\xeb2\r\xb6\xd2\xa0b\x88\xed\xa6\xc6\x02\x04\xa2\x01\x82WC4x\xc7;\xa3f\xe5&\r\xd1e\r\xb6\x9aw4\x94\x92D\x02\xd2\xd8L\x83\xab4\x18o\xa5#\xdeQ\xc1\x8el2\xaa\xa8\x07hp\xca\xb3.4\xc0&\r^9\x96\xba\xb5\xedf\x18\x1d\x03Q\xa6,\xa0\xaf\x9cK\x89\x8c\xb7\xb6\xe7 \x82R-\r\x16\xc7\xed\x01ZY+\x07\xed!h\xcf\xba\xe8\xcb\xc1z\xc7R\xd7\xb6\xddX*\x08L\x99\x96:\xd3\xf0+\xd3\xe0ct\x9a\xe4\xe0\x1c\x80\xe7\xb1,\xc6\xd7\xb3I\xa0\x9d\xbd\xec\xd3\x10\x82!\x05h\x16*\xda$\xd0\xac\xd2)>`L<\xc4\xad\xcbm\x1bmt\xed\xa3F\x82r\xadm@\x88z\x98\x86\xc0\xa1\xc2\x1a\x88=\xbf\x08\xc6\xf2\xc1\x96\xe3\x83\xac\x1a2\x01uqp\xfc\xf2-\xda\x03J\xe4$S\x03-5V{\x8e\x0eQk\xb2\x12\x08\xaah\xb3K\xcd\x9e*a\x90vK\xb1\x1ay{\xc1\xbc\xa1]\x80\x8a\xa4\xe3\xe0\xc9\xd6\x8d\xc7\xab!;C\x075\xacO\x0cA=;\xb3\x81t\x1c\x81\x86\n,\xbb\x9e\xd7.\xd3p\xcc4\x04P2\x06\xd2\xabTdsF\x05YT\xb4)_\xed\x80E\x8d;\xaf\xd3\x80\x01&\xd0\xc1(\x14\xf6\xb7\x12K\xcaP\xda\r\xf9\x1e\xb3|\x03F_M\x96\x8e\xc2\xa1\xb1\x01h\xa3\xf2\xdf\xcb\xf77\xe6\r#\x83\x01\xda!\x18\xef(\xb7D\x0c\x8er\x80\xb7\xe08yX\xafz\xb9\x05\x03\x93c+\xb1de\x88\x868\xc2\x04\x153\r\'\x95\x06\xb4\x0cCq\xddD\xaf\xc8\x92\xd0\x91s\x84\xee\xe9\x98\xcd\x00\x95\xadC\xcf~c\xe4\xa8\xa1\xab\xba5\xa7:\xe5\x8c\xd9\x90\xef\t\xcb\x17\xc38\x04\xb2_\x8b\xd6@^\xa6A\xda\xb0\x9d|O;\xbe\x195\xf1\x06\xd1\xcbH\xf1\n\x95\xe5\x86b\x94\xd1\x96\xe5\x8b\x8c\xf6\xf2\x85\t\xae&K\xc5\xb1Z\xb1\xfd\xa2\xd3\x135\xaa\xf0vZ}\x13C=Y/x\'5\xfb\xa6\xf5An\xc7\xdby\xf5\xcd\x801\x8aq@\x88d\xf4\xc6\x070\x839@\xd2\xe1(I\xdf\x8f}%U\x96\x8c\x03\xb6\x06\xbc\xc8\xb90\xf1\x864L\xabo"\xc47\xed\xb9\x18\x19\x8d\x06\xcaC6\x0c\xe7Bi\x1c\x93\x13z\xf2\x8d\x19p\xb4\x06\x13i\x11x\xc9\x16\xe5\xa2#\x89@\x91\xef\x01\xcb\xd7Gt\xc2@\xfe\x18\xbcejLahX\xbe\'9\xa3\x90\x7fc,r\x94\xd1\xbd\x8e\x14y\xb0\xa40\xe0\xb6\xd3\xd1E\xf5-\xe3\x80\x80\x18n\x8c\x08\x8a\xf3\x93\x8dC\xb8\rC\x8a\xaf\xea\xea\xe5\x06\x0b\x86\xc1\x9a\r\xd5\xa9\x1d\xe36\x05\xb0\xe1[\x17\x1d\xdf\xaa\xe9\x0f0\x99R\xd6\xd21@\xcf\xd3\xbf\xc1\xdbU\xd5=\x06\x18\xde\x01#\x0cI^+\x8c\xd7Cq\xd9\x19i8F`\xe0\xed\xc5\xe5\xec\xa9\xd9\xfe\x18\xd8!?\x9a,\x02 \xaa\r\xdf\xba\xea\xc4e\xef\x98\x02\xad\xc1\x13\x12@?\xd6[\xea\xedu\xe5\xcdk\xcf\x96\x14\x82e>\x15^\x0c\xe9-\x18\n\x01\nK\xecM\xbd)\x88N3\x92\xf2\x0cs\x80a/\x1a\xc7\xa6\xde^W\xde\xb4\xe2\x94fbP@\xd4\x801^m\xc7\xdb\x1b\xe6\r+\x03\xef)\x87\xa2l\x08\xc7kT\x00\xa8\x01\xde\xa2\n@\xe5Q\xc2G\x1b\xbci\x0f\xec\xb3\x96\xad7\xa5\xa7\x8a\xee\xf5\x86\xcf\xbe`\xde\x90\x1aGQ\x03\x11\xb8\xa5\xa4\x05\x08\xe6d\xfc\x9e\xcf\x1e\xd5=\\\x04I\xbaG\xde8\xca\'h\xbc\xa5\xee\xdfV\xddG\xb0\x9ek\x1bk\xc9cP\t\t9\x0f\xc44\xab\x15\xc7\xaf\x1e\xe6\xc1\x1a\xd1r0\x85\x9a>4G:<.a\xca\x12\xa0\x08w!\xc8ckF\t\xb6\xcb\x10\xcf8\x18\xc4\x05\x91\xab8D\xd9\xbd\xd8\xee5c\x1e\x15e-\xf2\x1cC\\\xad\xe3\x9a\xfdej(n\xa0s\x11B\xc34\x1c\xc9\xfe\x10\xfe@\xdc\xca\xfe\\\x977\x8f\xd0\x86k&\xb4@O\xbcy\xa9\xcd\xa0oqN\xc6J\x07\xfay\xcbs\xdcp\x86\xd9t\x0c\xdf\xd1\x14\xd7}\xcbux\xf318\xe6Ma-K\x91\x1bs\xa8\xdf\no\xf8\x0eo\xb8\x15\x905#@\x96\x84\xe4A;\xad\x07b"\xba2\xf9\x16\xc6{\xf4\xa3M\xdb\x01\xca?\x88\x9f\x0c\xe1\xb9\x96\xcd\x16o\xaccU\xdf\xd5\x9b\x97\\\xa9:$\x81J@\xc0hc\xb6\xf2\x8b\xd0\xe5\rM\x96|\xc1:\x8c\n\x94\xd7\xb06\x1c\xe6\r\x18\x16\xf9\xd4)\xd9\xe0M\x95\xac\x95\x19\n\\5@-\xd8S$]\xe3-txC\xc4\xa4"K:\xf78\xca\xb6!(\xbd\x95M\xc6.o*:*9\x8dC+\xa0\xac\x9fZ\x8cn\x10\x03\xebZc\xc8>\x96\x02\x8a \x08\xbe%3\xe4\xa1\x96s)\x12\x1e*\xd9\xa1!\xa2\x9f\x11G\x98[C\xedsH5PGbqX\xeb\xc8\xa0\xa1\'_\xe9\xf8`\x1d\xd8v\xa0v\x1b\x8cUk\xf2\xcd\xd4\x90_ V \xfd\xa0\xb6\x83$j\x10\x1dm\x97O\xf39\x94s\x94\xe7\xaa\x14Q\x03cU\xad\x9c\x1c\xb4\x9d\xd4\n\xa1aT=\xbf\xc0@,9\xa6\xd6\xc6\x991\x84U1To\xf0\x06\x957\x8c\x80\xd1Y\xb6#C\x1d\x06\xc40Jn\x85\xc3\xb3\xedS\xbe@\x13\x89T\x11\xeaTgs\xc5\xe2!\x0c\xf6b8\x0b\xa0\xf7\x0f`\xe0\xc8\xa8@qj\xad\x08\x001\x9e\t\xeb\xbc\x99\xca[\xb0Fk\x8e\xd5\xde\x13\x88Fj\xb0\xec\xda\x8a7G\xbc\xe5\x07\x1dI\xca`\xf1B\xb1\x1a\x10i\x0f\xd5\xffJ\x81$\xac\x80\xa1]\xf5\xf4\x86\xb3\\4\xb9\ne9%\xe1\x06z\x9d7G\xbc\xe1A\x08\xea\xc9\xe7\xd1v-\xe3{d:\xd8\xadx\xf3Uo\x185\x0c5(-bO\xc9\xc8X\xc7\xa1\x1c\x9b\xba@\xdc\xe2\xed\xfb|j\\\x06\x0e\xd0\xaca\xb0\x95\xcd\xb8\x91\x8725\xec\xf1\x88\xec\x08uDT1EW\xcc\xb7[\xfa[\'\x9e!h\xf1d\x87\xc9&\xc9>M\x02s~\xb0g\x12k\xdf\xa6\x97\x87Rs\x84\x81]\xad\xfe\xa5\xad\x9dl\xbb\xd1\x93R\xddXm\xc1qMe\xa3\xa2\xec\x8f\xe8\n\x83\xf56\xbcA\x977m,\x11\x8b\xb8:RV\xd3x\x0c\x0c\xf7\xc2\x81\xd9\xc4\x02\xb1\xc7[\xe06\xb5bh\x9d\x9bl\xb5#\x9a\xfa\xf1\xbaC\x83\xc1\x02\x81\xfb\xd06\xe6\xf6p\x8b\xd5\x1c\x0c\xf6>%\xefl!\xf4{&2p\xc3S\x06\xd3)\xe6\x98\x1c\xb3n;\xba#\xdf\xd4\xec\xa7T\x00\xdar^\x04\xd4\x1al\xd5\xf33]\xde\x14\x16j\xec\xe7\x98\xbay\x1eZ\xa4\xde\x7f\xd7P\xcb\xfb~O\xca\xb9\x8e\xa3\xd7&\x90r\xa1\xfa\xc5\xba\xcf\x9b\x0eo\x88\xe7k6\x0e\x88\xae\xc8v4uZ\xff\xd6v\x0e\x0e*o\xaeS\xa7B\xb4d;\t\xeb\r\xda\x8e\xb3\xd5\xe7\xbd\xee\xbd?@Y\xb33\x00\xc3\x19L\xb7\x9c\xfd\x8dtk\xbcej8\x86Y\xc5\x1d\x01,"\xd8K\x11\xae\xeb\xad\xb0\xa7\xea\xf2\x86\xa9\x87\xec0\xf5_<\xef\x1c\x9c\x93\x836\xe9}}U\xe3\xfa\xefg\x1c\x17\xe1\x9a;G\xc9(\xb9\x84\t\xeb\xbc\xa9\x0eo\x1a\xd1\x83b\x9bD#\x00~c\xa5\xb5\xdf\xaa&\xeb\xf0\x16\x91\x1bF#\nq\x0f\xf7\xf4t0\x83y\xc8P\xe3\x1b3R\xec\xc5j-\xeb\x8b7)\xab\n\xa1\xbe\x86\xd2\x1b=`\xe6M% \xa7LEj\x86\xa0\n\xa0y\xaaml\xf2\xe4?\xa7\xc7\xe9\xe5\xa7(/*\xbf\xf5\x1e\xfe\x12\xed\xad@\x02D\xf1w\x8be\xda\x19K\xda \x8e\x17\xe2\x17a\x9e\xef?\xfex\xbc\xf8I\x88\xe6\xf1\xb6d L\xd5\xe9\xb1f>\xcf\x8fb\xce\x17\xb7\xcd\xaaiO\xc1\x19\x94\xfcS\xb3l\x1ef\xab\xd9\xf2Y,gw\xf7\x8f\xb3[\xf1\xe5\xf9\xfe\xf1c\xf69\xac~\x90\x8e\xd5\xb2\xb9\x7f\\=g\xfa\x8e\xce\xb1Vo\x85W_\x9f\xd2\x0bT6\x964N?+H\x07\x9d\xdc\x7f\xfc\x84\x9b\x88\xdb\xfb\xbb\xbb\xd9r\xf6x3\x13O\xe9\x07\x01\xe9\xad\xb1\x0e\xbbB\xdc\xcefO\xe9\x81O\x8b\xf9L\xec\xb9\x89\x0f\x1ag\xd5\x1e2\xf4\xd0\x88\xf9\xec\x7f\xb3y\t\xa6\x08s.8\xad\xe5\xde\x87\xe9\x7f\xd7\xb7\xaf\xc9\x90\x8b\x86RA}\x01u%\xa2L]\xe2v\xa2\x19\xbfM\xc2\xbaUKueR\xf6\x85\xae+Q\xf4\xbe \x04Yv\xc8\xd7Cg&\xe0ra\xea\xca\x90{m\xc9\x9b\x95n\xdf\x16\x84\xe13e\xa2\xd6\xd6\x95X\xe3\xbb\xe2\x82\xe5\x1b\xa3\xd37\xf8L/\xc4.\\\x87Zm]\xf1\x11\xe7KO6\xf5\xf5\xfag&\x8f\xc2\x95\xbes\xa6N\x95bFp\xe5LH\xc8\xeb\x9b+CG+\xb9;\x9b\x90\xb4\xd7\xc5\x0cM\xf8\xc6J\x8f+c]\x89\xe5\x90l\xfb\xfc\xae\x95\x90\xff\xceJ.\x96\x92V\x82\xa6nX\xe13\xd10\xb8\xd2&\xb3\x14"\x19\xe6\xf5\xa7\x19\xba\x18z\xc8C\xf9\x05\xca\x1f\xb3\xf9\xe2\xab\xf8\xda<\x8b\xe6\xf6\xb6\xfcNf\x9a\x7f1\xd0.\xa0u\xd9\x0f;n8\xe0\x83\xc9\x057<0\x95\xaf\xb6\xf5\xbf\xb2\xcf\xe3\xcf\xcd\xb7\xdd/\xdd\\\xf3=\xf1=_J&\xbe;\xe0H\xb4\xeel\xd6<\x8a\xabO\xf7w\xab\x12\xd8v\xc5Y\xf3g\x9d\xd0!\xf3HO\xef\xec\xec\x88\xeb\xe6\x8f/\xf3f)N\xef\x9fW\x89\x9e\xc5\x9d\xb8\xcc\x04>\xcc\x1eW\xe2eGl\xf8t\x95\xcc\x87\xc4\xea~\xcb{g\xfa\xe3\x8aeF\xb3_/? \xcby\x1a|\xe0\xe9\xdf\xa6\xd3c\x9cT\xa8~&?\x13\xfa\xe1\x01I\xde/\xe4n\xdcH\xdc\xed\x17\xce\xf8\xcc\xd9\xdd|v\x93\x08|ni\xca\n\x18\xba\x9diKJ\xa4\x9b\xaf\xaaR\xf6\x93"X\xfaI\xae\xfb\xeb\x92}\x95\xc4\xbf\xdf\xc6\x982u<on>gz\x8c\xfcQ\xffD\x92\xfd?T\xfd\xe5Z'
p458
sg22
g23
sg259
Nsg260
Nsg261
VShelXL
p459
sg263
Nsg264
S'2e564ea949568893bf823984b31e28a0'
p460
sg266
I47
sg267
VLeast Squares
p461
sg269
F0.099900000000000003
sbag1
(g12
g3
NtRp462
(dp463
g15
I00
sg16
I50
sg17
S'6698fd84bf02662d9a1122bf61367540'
p464
sg18
(lp465
I50
asg20
[truncated: 762,872 more chars]
