# Supplementary material for: Chiral Star-Shaped [CoIII3LnIII] Clusters with Enantiopure Schiff Bases: Synthesis, Structure, and Magnetism
Source: Molecules. 2024 Jul 12;29(14):3304. doi: 10.3390/molecules29143304 (PMC11279290; doi:10.3390/molecules29143304)
Supplement: Supplementary file 1 [file molecules-29-03304-s001.zip › Check cif/.olex/D-Co3Dy-1.metacif]

data_D-Co3Dy-1
_olex2_submission_special_instructions 'No special instructions were received'
_computing_molecular_graphics     'Olex2 (Dolomanov et al., 2009)'
_audit_creation_method            
;
Olex2 1.2-beta
(compiled 2018.05.29 svn.r3508 for OlexSys, GUI svn.r5506)
;

_audit_creation_date              2024-05-14
_computing_publication_material   'Olex2 (Dolomanov et al., 2009)'
_exptl_crystal_size_min           0.08
_exptl_crystal_size_mid           0.1
_exptl_crystal_size_max           0.12
_publ_contact_author_name         ''
_publ_contact_author_email        ?
_publ_contact_author_phone        ?
_publ_contact_author_address      ?
_publ_contact_author_id_orcid     ?
