# Supplementary material for: Chiral Star-Shaped [CoIII3LnIII] Clusters with Enantiopure Schiff Bases: Synthesis, Structure, and Magnetism
Source: Molecules. 2024 Jul 12;29(14):3304. doi: 10.3390/molecules29143304 (PMC11279290; doi:10.3390/molecules29143304)
Supplement: Supplementary file 1 [file molecules-29-03304-s001.zip › Check cif/.olex/p1.metacif]

data_p1
_publ_section_references
;
Dolomanov, O.V., Bourhis, L.J., Gildea, R.J, Howard, J.A.K. & Puschmann, H.
 (2009), J. Appl. Cryst. 42, 339-341.

Sheldrick, G.M. (2015). Acta Cryst. A71, 3-8.

Sheldrick, G.M. (2015). Acta Cryst. C71, 3-8.
;
_cell_measurement_reflns_used      5801
_cell_measurement_temperature      100.00(10)
_cell_measurement_theta_max        73.0900
_cell_measurement_theta_min        2.9370
_exptl_absorpt_correction_T_max    0.509
_exptl_absorpt_correction_T_min    0.417
_exptl_absorpt_correction_type     multi-scan
_exptl_absorpt_process_details
;
CrysAlisPro 1.171.39.28b (Rigaku Oxford Diffraction, 2015)
Empirical absorption correction using spherical harmonics,
 implemented in SCALE3 ABSPACK scaling algorithm.
;
_exptl_crystal_colour              crimson
_exptl_crystal_description         block
_exptl_crystal_size_max            0.12
_exptl_crystal_size_mid            0.10
_exptl_crystal_size_min            0.08
_diffrn_measurement_details
;
List of Runs (angles in degrees, time in seconds):

  # Type    Start    End  Width  t~exp~   \w     \q     \k     \f   Frames
--------------------------------------------------------------------------
  1  \w     26.00  76.00   0.50    4.00    --   94.60 -59.00-136.00  100
  2  \w     -3.00  31.00   0.50    1.00    --    0.00 -82.00-120.00   68
  3  \w    -32.00  -5.00   0.50    1.00    --    0.00 -82.00-120.00   54
  4  \w     88.00 167.00   0.50    4.00    --   94.60  82.00 -30.00  158
;
_diffrn_measurement_device         'four-circle diffractometer'
_diffrn_measurement_device_type    'XtaLAB AFC12 (RINC): Kappa single'
_diffrn_measurement_method         '\w scans'
_computing_cell_refinement         'CrysAlisPro 1.171.39.28b (Rigaku OD, 2015)'
_computing_data_collection         'CrysAlisPro 1.171.39.28b (Rigaku OD, 2015)'
_computing_data_reduction          'CrysAlisPro 1.171.39.28b (Rigaku OD, 2015)'
_computing_molecular_graphics      'Olex2 (Dolomanov et al., 2009)'
_computing_publication_material    'Olex2 (Dolomanov et al., 2009)'
_computing_structure_refinement    'ShelXL (Sheldrick, 2015)'
_computing_structure_solution      'ShelXT (Sheldrick, 2015)'
_olex2_submission_special_instructions  'No special instructions were received'
_oxdiff_exptl_absorpt_empirical_details
;
Empirical correction (ABSPACK) includes:
- Absorption correction using spherical harmonics
- Frame scaling
;
