# Supplementary material for: Chiral Star-Shaped [CoIII3LnIII] Clusters with Enantiopure Schiff Bases: Synthesis, Structure, and Magnetism
Source: Molecules. 2024 Jul 12;29(14):3304. doi: 10.3390/molecules29143304 (PMC11279290; doi:10.3390/molecules29143304)
Supplement: Supplementary file 1 [file molecules-29-03304-s001.zip › Check cif/D-Co3Dy-1.cif]

data_p1
_audit_creation_date               2024-04-10
_audit_creation_method
;
Olex2 1.2-beta
(compiled 2018.05.29 svn.r3508 for OlexSys, GUI svn.r5506)
;
_shelx_SHELXL_version_number       '2014/7'
_audit_contact_author_address      ?
_audit_contact_author_email        ?
_audit_contact_author_name         ''
_audit_contact_author_phone        ?
_publ_contact_author_id_orcid      ?
_publ_section_references
;
Dolomanov, O.V., Bourhis, L.J., Gildea, R.J, Howard, J.A.K. & Puschmann, H.
 (2009), J. Appl. Cryst. 42, 339-341.

Sheldrick, G.M. (2015). Acta Cryst. A71, 3-8.

Sheldrick, G.M. (2015). Acta Cryst. C71, 3-8.
;
_chemical_name_common              ?
_chemical_name_systematic          ?
_chemical_formula_moiety           'C90 H78 Co3 Dy1 N6 O12'
_chemical_formula_sum              'C90 H78 Co3 Dy N6 O12'
_chemical_formula_weight           1774.88
_chemical_absolute_configuration   syn 
_chemical_melting_point            ?
loop_
  _atom_type_symbol
  _atom_type_description
  _atom_type_scat_dispersion_real
  _atom_type_scat_dispersion_imag
  _atom_type_scat_source
 'C' 'C' 0.0181 0.0091 'International Tables Vol C Tables 4.2.6.8 and 6.1.1.4'
 'H' 'H' 0.0000 0.0000 'International Tables Vol C Tables 4.2.6.8 and 6.1.1.4'
 'Co' 'Co' -2.3653 3.6143
 'International Tables Vol C Tables 4.2.6.8 and 6.1.1.4'
 'Dy' 'Dy' -9.8046 9.8477
 'International Tables Vol C Tables 4.2.6.8 and 6.1.1.4'
 'N' 'N' 0.0311 0.0180 'International Tables Vol C Tables 4.2.6.8 and 6.1.1.4'
 'O' 'O' 0.0492 0.0322 'International Tables Vol C Tables 4.2.6.8 and 6.1.1.4'

_shelx_space_group_comment
;
The symmetry employed for this shelxl refinement is uniquely defined
by the following loop, which should always be used as a source of
symmetry information in preference to the above space-group names.
They are only intended as comments.
;
_space_group_crystal_system        'cubic'
_space_group_IT_number             198
_space_group_name_H-M_alt          'P 21 3'
_space_group_name_Hall             'P 2ac 2ab 3'
loop_
  _space_group_symop_operation_xyz
 'x, y, z'
 '-x+1/2, -y, z+1/2'
 '-x, y+1/2, -z+1/2'
 'x+1/2, -y+1/2, -z'
 'z, x, y'
 'z+1/2, -x+1/2, -y'
 '-z+1/2, -x, y+1/2'
 '-z, x+1/2, -y+1/2'
 'y, z, x'
 '-y, z+1/2, -x+1/2'
 'y+1/2, -z+1/2, -x'
 '-y+1/2, -z, x+1/2'

_cell_length_a                     21.3246(2)
_cell_length_b                     21.3246(2)
_cell_length_c                     21.3246(2)
_cell_angle_alpha                  90
_cell_angle_beta                   90
_cell_angle_gamma                  90
_cell_volume                       9697.1(3)
_cell_formula_units_Z              4
_cell_measurement_reflns_used      5801
_cell_measurement_temperature      100.00(10)
_cell_measurement_theta_max        73.0900
_cell_measurement_theta_min        2.9370
_shelx_estimated_absorpt_T_max     ?
_shelx_estimated_absorpt_T_min     ?
_exptl_absorpt_coefficient_mu      8.445
_exptl_absorpt_correction_T_max    0.509
_exptl_absorpt_correction_T_min     0.417
_exptl_absorpt_correction_type     multi-scan
_exptl_absorpt_process_details
;
CrysAlisPro 1.171.39.28b (Rigaku Oxford Diffraction, 2015)
Empirical absorption correction using spherical harmonics,
 implemented in SCALE3 ABSPACK scaling algorithm.
;
_exptl_absorpt_special_details     ?
_exptl_crystal_colour              crimson
_exptl_crystal_density_diffrn      1.214
_exptl_crystal_density_meas        ?
_exptl_crystal_density_method      ?
_exptl_crystal_description         block
_exptl_crystal_F_000                3600.0
_exptl_crystal_size_max            0.12
_exptl_crystal_size_mid            0.10
_exptl_crystal_size_min            0.08
_exptl_transmission_factor_max     ?
_exptl_transmission_factor_min     ?
_diffrn_reflns_av_R_equivalents    0.0519
_diffrn_reflns_av_unetI/netI       0.0733
_diffrn_reflns_Laue_measured_fraction_full  0.995
_diffrn_reflns_Laue_measured_fraction_max  0.969
_diffrn_reflns_limit_h_max         26
_diffrn_reflns_limit_h_min         -10
_diffrn_reflns_limit_k_max         21
_diffrn_reflns_limit_k_min         -26
_diffrn_reflns_limit_l_max         11
_diffrn_reflns_limit_l_min         -26
_diffrn_reflns_number              13074
_diffrn_reflns_point_group_measured_fraction_full  0.943
_diffrn_reflns_point_group_measured_fraction_max  0.901
_diffrn_reflns_theta_full          67.684
_diffrn_reflns_theta_max           73.858
_diffrn_reflns_theta_min           4.146
_diffrn_ambient_environment        N~2~
_diffrn_ambient_temperature        100.00(10)
_diffrn_detector                   'CCD plate'
_diffrn_detector_area_resol_mean   ?
_diffrn_measured_fraction_theta_full  0.995
_diffrn_measured_fraction_theta_max  0.969
_diffrn_measurement_details
;
List of Runs (angles in degrees, time in seconds):

  # Type    Start    End  Width  t~exp~   \w     \q     \k     \f   Frames
--------------------------------------------------------------------------
  1  \w     26.00  76.00   0.50    4.00    --   94.60 -59.00-136.00  100
  2  \w     -3.00  31.00   0.50    1.00    --    0.00 -82.00-120.00   68
  3  \w    -32.00  -5.00   0.50    1.00    --    0.00 -82.00-120.00   54
  4  \w     88.00 167.00   0.50    4.00    --   94.60  82.00 -30.00  158
;
_diffrn_measurement_device         'four-circle diffractometer'
_diffrn_measurement_device_type    'XtaLAB AFC12 (RINC): Kappa single'
_diffrn_measurement_method         '\w scans'
_diffrn_orient_matrix_type        
 'CrysAlisPro convention (1999,Acta A55,543-557)'
_diffrn_orient_matrix_UB_11        -0.0682842000
_diffrn_orient_matrix_UB_12        0.0158221000
_diffrn_orient_matrix_UB_13        0.0174864000
_diffrn_orient_matrix_UB_21        0.0165619000
_diffrn_orient_matrix_UB_22        -0.0058457000
_diffrn_orient_matrix_UB_23        0.0700193000
_diffrn_orient_matrix_UB_31        0.0167974000
_diffrn_orient_matrix_UB_32        0.0702957000
_diffrn_orient_matrix_UB_33        0.0019497000
_diffrn_radiation_monochromator    graphite
_diffrn_radiation_probe            x-ray
_diffrn_radiation_type             CuK\a
_diffrn_radiation_wavelength       1.54184
_diffrn_source                     'fine-focus sealed X-ray tube'
_diffrn_source_type                'Enhance (Cu) X-ray Source'
_reflns_Friedel_coverage           0.718
_reflns_Friedel_fraction_full      0.882
_reflns_Friedel_fraction_max       0.820
_reflns_number_gt                  4592
_reflns_number_total              6587
_reflns_odcompleteness_completeness  99.81
_reflns_odcompleteness_iscentric   1
_reflns_odcompleteness_theta       66.97
_reflns_special_details
;
 Reflections were merged by SHELXL according to the crystal
 class for the calculation of statistics and refinement.
 
 _reflns_Friedel_fraction is defined as the number of unique
 Friedel pairs measured divided by the number that would be
 possible theoretically, ignoring centric projections and
 systematic absences.
;
_reflns_threshold_expression       'I > 2\s(I)'
_computing_cell_refinement         'CrysAlisPro 1.171.39.28b (Rigaku OD, 2015)'
_computing_data_collection         'CrysAlisPro 1.171.39.28b (Rigaku OD, 2015)'
_computing_data_reduction          'CrysAlisPro 1.171.39.28b (Rigaku OD, 2015)'
_computing_molecular_graphics      'Olex2 (Dolomanov et al., 2009)'
_computing_publication_material    'Olex2 (Dolomanov et al., 2009)'
_computing_structure_refinement    'ShelXL (Sheldrick, 2015)'
_computing_structure_solution      'ShelXT (Sheldrick, 2015)'
_refine_diff_density_max           1.998
_refine_diff_density_min           -6.077
_refine_diff_density_rms           0.232
_refine_ls_abs_structure_details
;
 Flack x determined using 1476 quotients [(I+)-(I-)]/[(I+)+(I-)]
 (Parsons, Flack and Wagner, Acta Cryst. B69 (2013) 249-259).
;
_refine_ls_abs_structure_Flack     0.011(7)
_refine_ls_extinction_coef         .
_refine_ls_extinction_method       none
_refine_ls_goodness_of_fit_ref     1.051
_refine_ls_hydrogen_treatment      constr
_refine_ls_matrix_type             full
_refine_ls_number_parameters       331
_refine_ls_number_reflns           5934
_refine_ls_number_restraints       370
_refine_ls_R_factor_all            0.1145
_refine_ls_R_factor_gt             0.0986
_refine_ls_restrained_S_all        1.036
_refine_ls_shift/su_max            0.000
_refine_ls_shift/su_mean           0.000
_refine_ls_structure_factor_coef   Fsqd
_refine_ls_weighting_details      
 'w=1/[\s^2^(Fo^2^)+(0.1933P)^2^] where P=(Fo^2^+2Fc^2^)/3'
_refine_ls_weighting_scheme        calc
_refine_ls_wR_factor_gt            0.2538
_refine_ls_wR_factor_ref           0.2660
_refine_special_details            ?
_olex2_refinement_description
;
1. Fixed Uiso
 At 1.2 times of:
  All C(H) groups, All C(H,H) groups
2. Rigid bond restraints
 All non-hydrogen atoms
 with sigma for 1-2 distances of 0.01 and sigma for 1-3 distances of 0.01
 C24, C26
 with sigma for 1-2 distances of 0.01 and sigma for 1-3 distances of 0.02
3. Uiso/Uaniso restraints and constraints
All non-hydrogen atoms have similar U: within 1.7A with sigma of 0.02 and sigma
for terminal atoms of 0.04
C26 \\sim C24: within 1.7A with sigma of 0.04 and sigma for terminal atoms of
0.08
C24: within 2A with sigma of 0.01 and sigma for terminal atoms of 0.02
C24 \\sim C26: within 2A with sigma of 0.01 and sigma for terminal atoms of 0.02
C24 \\sim C25 \\sim C26: within 1.7A with sigma of 0.04 and sigma for terminal
atoms of 0.08
O4: within 3.8A with sigma of 0.04 and sigma for terminal atoms of 0.08
Uanis(C24) \\sim Ueq, Uanis(C25) \\sim Ueq, Uanis(C26) \\sim Ueq: with sigma of
0.1 and sigma for terminal atoms of 0.2
Uanis(C26) \\sim Ueq, Uanis(C25) \\sim Ueq, Uanis(C24) \\sim Ueq: with sigma of
0.01 and sigma for terminal atoms of 0.02
Uanis(C24) = Uanis(C26)
4.a Ternary CH refined with riding coordinates:
 C14(H14), C29(H29)
4.b Secondary CH2 refined with riding coordinates:
 C15(H15A,H15B)
4.c Aromatic/amide H refined with riding coordinates:
 C22(H22), C8(H8), C7(H7), C10(H10), C11(H11), C12(H12), C9(H9), C30(H30),
 C19(H19), C18(H18), C5(H5), C20(H20), C17(H17), C27(H27), C2(H2), C23(H23),
 C4(H4), C3(H3), C24(H24), C26(H26), C25(H25)
;
_atom_sites_solution_hydrogens     geom
_atom_sites_solution_primary       dual
_atom_sites_solution_secondary     ?
loop_
  _atom_site_label
  _atom_site_type_symbol
  _atom_site_fract_x
  _atom_site_fract_y
  _atom_site_fract_z
  _atom_site_U_iso_or_equiv
  _atom_site_adp_type
  _atom_site_occupancy
  _atom_site_site_symmetry_order
  _atom_site_calc_flag
  _atom_site_refinement_flags_posn
  _atom_site_refinement_flags_adp
  _atom_site_refinement_flags_occupancy
  _atom_site_disorder_assembly
  _atom_site_disorder_group
 Dy01 Dy 0.25426(4) 0.74574(4) 0.24574(4) 0.0500(4) Uani 1 3 d S TU P . .
 Co1 Co 0.34330(8) 0.71761(8) 0.36311(8) 0.0308(4) Uani 1 1 d . U . . .
 O2 O 0.3467(3) 0.7099(3) 0.2731(3) 0.0252(13) Uani 1 1 d . U . . .
 O3 O 0.2608(3) 0.7508(3) 0.3476(3) 0.0315(14) Uani 1 1 d . U . . .
 O4 O 0.4265(4) 0.6875(3) 0.3743(4) 0.0358(16) Uani 1 1 d . U . . .
 O1 O 0.3329(4) 0.7246(4) 0.4515(4) 0.0461(19) Uani 1 1 d . U . . .
 N1 N 0.3181(4) 0.6324(4) 0.3605(4) 0.0313(17) Uani 1 1 d . U . . .
 N2 N 0.3671(5) 0.8033(4) 0.3630(5) 0.0387(19) Uani 1 1 d . U . . .
 C22 C 0.4218(6) 0.8249(5) 0.3543(6) 0.041(2) Uani 1 1 d . U . . .
 H22 H 0.4270 0.8682 0.3543 0.049 Uiso 1 1 calc R . . . .
 C8 C 0.4112(5) 0.5269(5) 0.3355(5) 0.037(2) Uani 1 1 d . U . . .
 H8 H 0.4278 0.5588 0.3601 0.044 Uiso 1 1 calc R . . . .
 C13 C 0.3580(5) 0.5377(5) 0.3008(5) 0.031(2) Uani 1 1 d . U . . .
 C7 C 0.2920(6) 0.6014(6) 0.4049(5) 0.038(2) Uani 1 1 d . U . . .
 H7 H 0.2824 0.5595 0.3972 0.046 Uiso 1 1 calc R . . . .
 C10 C 0.4152(6) 0.4211(6) 0.2966(6) 0.046(3) Uani 1 1 d . U . . .
 H10 H 0.4345 0.3820 0.2959 0.055 Uiso 1 1 calc R . . . .
 C11 C 0.3628(6) 0.4313(5) 0.2608(6) 0.044(3) Uani 1 1 d . U . . .
 H11 H 0.3468 0.3992 0.2359 0.052 Uiso 1 1 calc R . . . .
 C12 C 0.3329(6) 0.4910(5) 0.2619(5) 0.036(2) Uani 1 1 d . U . . .
 H12 H 0.2977 0.4988 0.2375 0.044 Uiso 1 1 calc R . . . .
 C9 C 0.4401(6) 0.4689(6) 0.3340(6) 0.044(3) Uani 1 1 d . U . . .
 H9 H 0.4759 0.4617 0.3578 0.052 Uiso 1 1 calc R . . . .
 C16 C 0.4758(6) 0.7199(5) 0.3543(5) 0.038(2) Uani 1 1 d . U . . .
 C6 C 0.2764(7) 0.6265(6) 0.4659(6) 0.047(3) Uani 1 1 d . U . . .
 C14 C 0.3283(5) 0.6017(4) 0.2983(5) 0.030(2) Uani 1 1 d . U . . .
 H14 H 0.2875 0.5976 0.2777 0.036 Uiso 1 1 calc R . . . .
 C30 C 0.2562(7) 0.8079(5) 0.3805(6) 0.043(2) Uani 1 1 d . U . . .
 H30 H 0.2227 0.8188 0.4062 0.052 Uiso 1 1 calc R . . . .
 C21 C 0.4774(6) 0.7854(6) 0.3443(6) 0.041(2) Uani 1 1 d . U . . .
 C1 C 0.2965(7) 0.6875(7) 0.4847(6) 0.053(3) Uani 1 1 d . U . . .
 C19 C 0.5882(7) 0.7808(7) 0.3185(6) 0.052(3) Uani 1 1 d . U . . .
 H19 H 0.6250 0.8015 0.3077 0.062 Uiso 1 1 calc R . . . .
 C29 C 0.3124(6) 0.8490(5) 0.3689(6) 0.043(2) Uani 1 1 d . U . . .
 H29 H 0.3068 0.8698 0.3283 0.051 Uiso 1 1 calc R . . . .
 C28 C 0.3191(7) 0.8985(6) 0.4179(7) 0.057(3) Uani 1 1 d . U . . .
 C18 C 0.5876(7) 0.7162(7) 0.3264(7) 0.056(3) Uani 1 1 d . U . . .
 H18 H 0.6241 0.6931 0.3199 0.068 Uiso 1 1 calc R . . . .
 C5 C 0.2414(8) 0.5896(8) 0.5053(7) 0.068(4) Uani 1 1 d . U . . .
 H5 H 0.2282 0.5498 0.4931 0.081 Uiso 1 1 calc R . . . .
 C20 C 0.5326(6) 0.8141(6) 0.3272(6) 0.046(3) Uani 1 1 d . U . . .
 H20 H 0.5328 0.8573 0.3213 0.055 Uiso 1 1 calc R . . . .
 C17 C 0.5320(5) 0.6857(6) 0.3440(6) 0.044(3) Uani 1 1 d . U . . .
 H17 H 0.5320 0.6423 0.3491 0.053 Uiso 1 1 calc R . . . .
 C27 C 0.3292(9) 0.8836(8) 0.4815(8) 0.072(4) Uani 1 1 d . U . . .
 H27 H 0.3384 0.8426 0.4931 0.087 Uiso 1 1 calc R . . . .
 C15 C 0.3676(5) 0.6472(4) 0.2601(5) 0.0300(19) Uani 1 1 d . U . . .
 H15A H 0.4115 0.6429 0.2711 0.036 Uiso 1 1 calc R . . . .
 H15B H 0.3630 0.6383 0.2157 0.036 Uiso 1 1 calc R . . . .
 C2 C 0.2782(8) 0.7085(8) 0.5440(6) 0.062(3) Uani 1 1 d . U . . .
 H2 H 0.2898 0.7485 0.5567 0.074 Uiso 1 1 calc R . . . .
 C23 C 0.3091(10) 0.9591(7) 0.4016(9) 0.081(5) Uani 1 1 d . U . . .
 H23 H 0.3074 0.9709 0.3596 0.098 Uiso 1 1 calc R . . . .
 C4 C 0.2256(9) 0.6148(10) 0.5669(7) 0.077(4) Uani 1 1 d . U . . .
 H4 H 0.2025 0.5903 0.5946 0.092 Uiso 1 1 calc R . . . .
 C3 C 0.2433(9) 0.6715(9) 0.5844(7) 0.073(4) Uani 1 1 d . U . . .
 H3 H 0.2323 0.6866 0.6239 0.087 Uiso 1 1 calc R . . . .
 C24 C 0.3011(11) 1.0055(10) 0.4511(10) 0.091(4) Uani 1 1 d . U . . .
 H24 H 0.2901 1.0464 0.4405 0.110 Uiso 1 1 calc R . . . .
 C26 C 0.3253(11) 0.9296(9) 0.5263(10) 0.091(4) Uani 1 1 d . U . . .
 H26 H 0.3338 0.9194 0.5678 0.110 Uiso 1 1 calc R . . . .
 C25 C 0.3093(12) 0.9906(10) 0.5117(11) 0.095(5) Uani 1 1 d . U . . .
 H25 H 0.3043 1.0205 0.5430 0.114 Uiso 1 1 calc R . . . .

loop_
  _atom_site_aniso_label
  _atom_site_aniso_U_11
  _atom_site_aniso_U_22
  _atom_site_aniso_U_33
  _atom_site_aniso_U_23
  _atom_site_aniso_U_13
  _atom_site_aniso_U_12
 Dy01 0.0500(4) 0.0500(4) 0.0500(4) 0.0007(4) -0.0007(4) -0.0007(4)
 Co1 0.0365(9) 0.0272(8) 0.0287(8) -0.0002(7) -0.0067(7) 0.0014(7)
 O2 0.028(3) 0.019(3) 0.029(3) 0.000(2) 0.002(3) 0.000(3)
 O3 0.042(3) 0.026(3) 0.026(3) -0.004(3) 0.002(3) 0.004(3)
 O4 0.037(4) 0.032(4) 0.038(4) 0.004(3) -0.009(3) -0.004(3)
 O1 0.056(5) 0.050(5) 0.032(3) -0.010(3) -0.008(3) 0.007(4)
 N1 0.028(4) 0.036(4) 0.030(4) -0.001(3) 0.000(3) 0.004(3)
 N2 0.044(4) 0.034(4) 0.037(4) -0.003(4) -0.019(4) 0.007(4)
 C22 0.054(5) 0.030(5) 0.040(6) -0.002(5) -0.016(5) -0.004(4)
 C8 0.031(5) 0.038(5) 0.041(6) 0.007(5) 0.004(4) 0.002(4)
 C13 0.037(5) 0.025(4) 0.032(5) 0.004(4) 0.007(4) 0.001(4)
 C7 0.045(6) 0.040(5) 0.030(5) 0.008(4) 0.007(4) 0.008(5)
 C10 0.047(6) 0.039(6) 0.052(7) 0.003(5) 0.016(5) 0.008(5)
 C11 0.053(6) 0.025(5) 0.053(6) -0.005(5) 0.011(5) 0.007(5)
 C12 0.043(5) 0.025(4) 0.041(6) -0.004(4) 0.006(5) -0.001(4)
 C9 0.042(6) 0.036(5) 0.052(7) 0.014(5) 0.006(5) 0.010(4)
 C16 0.041(5) 0.036(5) 0.036(5) 0.000(4) -0.015(4) -0.003(4)
 C6 0.060(7) 0.051(6) 0.030(5) 0.005(4) 0.010(5) 0.016(5)
 C14 0.041(5) 0.020(4) 0.030(4) 0.007(3) 0.005(4) 0.002(4)
 C30 0.052(6) 0.034(5) 0.043(6) -0.013(4) 0.000(5) 0.000(5)
 C21 0.047(5) 0.041(5) 0.036(5) -0.002(5) -0.012(5) -0.011(4)
 C1 0.071(8) 0.056(6) 0.032(5) 0.001(5) 0.007(5) 0.018(6)
 C19 0.049(6) 0.061(7) 0.045(6) 0.011(6) -0.007(6) -0.016(6)
 C29 0.049(6) 0.030(4) 0.049(6) -0.008(5) -0.008(5) 0.004(4)
 C28 0.071(8) 0.039(5) 0.060(7) -0.012(5) -0.027(7) 0.005(6)
 C18 0.048(6) 0.062(7) 0.058(7) 0.015(7) -0.009(6) -0.002(6)
 C5 0.086(10) 0.072(8) 0.046(7) 0.008(6) 0.034(7) 0.008(7)
 C20 0.057(6) 0.044(6) 0.037(6) 0.000(5) -0.010(5) -0.014(5)
 C17 0.035(5) 0.046(6) 0.051(6) 0.010(5) -0.011(5) -0.001(4)
 C27 0.096(11) 0.057(7) 0.064(7) -0.023(6) -0.026(8) 0.012(8)
 C15 0.032(5) 0.022(4) 0.036(5) 0.002(4) 0.003(4) -0.001(4)
 C2 0.080(9) 0.071(8) 0.034(6) -0.009(5) -0.003(6) 0.027(7)
 C23 0.118(12) 0.043(6) 0.084(8) -0.025(6) -0.051(9) 0.020(8)
 C4 0.099(11) 0.098(9) 0.033(6) 0.020(7) 0.034(7) 0.017(9)
 C3 0.093(11) 0.088(9) 0.037(6) 0.006(6) 0.015(7) 0.037(8)
 C24 0.116(7) 0.071(5) 0.087(6) -0.024(5) -0.021(6) 0.013(6)
 C26 0.116(7) 0.071(5) 0.087(6) -0.024(5) -0.021(6) 0.013(6)
 C25 0.127(10) 0.071(7) 0.087(7) -0.029(7) -0.013(9) 0.017(8)

_geom_special_details
;
 All esds (except the esd in the dihedral angle between two l.s. planes)
 are estimated using the full covariance matrix.  The cell esds are taken
 into account individually in the estimation of esds in distances, angles
 and torsion angles; correlations between esds in cell parameters are only
 used when they are defined by crystal symmetry.  An approximate (isotropic)
 treatment of cell esds is used for estimating esds involving l.s. planes.
;
loop_
  _geom_bond_atom_site_label_1
  _geom_bond_atom_site_label_2
  _geom_bond_distance
  _geom_bond_site_symmetry_2
  _geom_bond_publ_flag
 Dy01 Co1 3.1983(16) . ?
 Dy01 Co1 3.1984(16) 7_564 ?
 Dy01 Co1 3.1984(16) 10_655 ?
 Dy01 O2 2.194(7) 7_564 ?
 Dy01 O2 2.194(7) 10_655 ?
 Dy01 O2 2.194(7) . ?
 Dy01 O3 2.179(7) . ?
 Dy01 O3 2.179(7) 7_564 ?
 Dy01 O3 2.179(7) 10_655 ?
 Co1 O2 1.927(7) . ?
 Co1 O3 1.925(7) . ?
 Co1 O4 1.901(8) . ?
 Co1 O1 1.903(8) . ?
 Co1 N1 1.895(9) . ?
 Co1 N2 1.896(10) . ?
 O2 C15 1.435(11) . ?
 O3 C30 1.410(12) . ?
 O4 C16 1.329(14) . ?
 O1 C1 1.314(17) . ?
 N1 C7 1.283(14) . ?
 N1 C14 1.495(13) . ?
 N2 C22 1.268(16) . ?
 N2 C29 1.525(15) . ?
 C22 H22 0.9300 . ?
 C22 C21 1.471(18) . ?
 C8 H8 0.9300 . ?
 C8 C13 1.372(16) . ?
 C8 C9 1.383(16) . ?
 C13 C12 1.403(15) . ?
 C13 C14 1.506(14) . ?
 C7 H7 0.9300 . ?
 C7 C6 1.446(16) . ?
 C10 H10 0.9300 . ?
 C10 C11 1.369(19) . ?
 C10 C9 1.398(19) . ?
 C11 H11 0.9300 . ?
 C11 C12 1.424(15) . ?
 C12 H12 0.9300 . ?
 C9 H9 0.9300 . ?
 C16 C21 1.413(16) . ?
 C16 C17 1.421(17) . ?
 C6 C1 1.43(2) . ?
 C6 C5 1.37(2) . ?
 C14 H14 0.9800 . ?
 C14 C15 1.519(13) . ?
 C30 H30 0.9300 . ?
 C30 C29 1.506(18) . ?
 C21 C20 1.375(18) . ?
 C1 C2 1.398(18) . ?
 C19 H19 0.9300 . ?
 C19 C18 1.389(19) . ?
 C19 C20 1.39(2) . ?
 C29 H29 0.9800 . ?
 C29 C28 1.491(17) . ?
 C28 C27 1.41(2) . ?
 C28 C23 1.35(2) . ?
 C18 H18 0.9300 . ?
 C18 C17 1.404(19) . ?
 C5 H5 0.9300 . ?
 C5 C4 1.46(2) . ?
 C20 H20 0.9300 . ?
 C17 H17 0.9300 . ?
 C27 H27 0.9300 . ?
 C27 C26 1.37(2) . ?
 C15 H15A 0.9700 . ?
 C15 H15B 0.9700 . ?
 C2 H2 0.9300 . ?
 C2 C3 1.38(2) . ?
 C23 H23 0.9300 . ?
 C23 C24 1.46(2) . ?
 C4 H4 0.9300 . ?
 C4 C3 1.32(3) . ?
 C3 H3 0.9300 . ?
 C24 H24 0.9300 . ?
 C24 C25 1.34(3) . ?
 C26 H26 0.9300 . ?
 C26 C25 1.38(3) . ?
 C25 H25 0.9300 . ?

loop_
  _geom_angle_atom_site_label_1
  _geom_angle_atom_site_label_2
  _geom_angle_atom_site_label_3
  _geom_angle
  _geom_angle_site_symmetry_1
  _geom_angle_site_symmetry_3
  _geom_angle_publ_flag
 Co1 Dy01 Co1 120.000(1) 7_564 10_655 ?
 Co1 Dy01 Co1 120.0 . 10_655 ?
 Co1 Dy01 Co1 119.999(1) . 7_564 ?
 O2 Dy01 Co1 105.21(17) 10_655 7_564 ?
 O2 Dy01 Co1 36.18(18) 10_655 10_655 ?
 O2 Dy01 Co1 123.12(17) 10_655 . ?
 O2 Dy01 Co1 123.12(17) . 7_564 ?
 O2 Dy01 Co1 105.20(17) . 10_655 ?
 O2 Dy01 Co1 105.21(17) 7_564 . ?
 O2 Dy01 Co1 36.18(18) 7_564 7_564 ?
 O2 Dy01 Co1 123.12(17) 7_564 10_655 ?
 O2 Dy01 Co1 36.18(18) . . ?
 O2 Dy01 O2 91.1(2) 7_564 . ?
 O2 Dy01 O2 91.1(2) 7_564 10_655 ?
 O2 Dy01 O2 91.1(2) 10_655 . ?
 O3 Dy01 Co1 122.76(19) 10_655 7_564 ?
 O3 Dy01 Co1 105.44(19) 7_564 10_655 ?
 O3 Dy01 Co1 122.76(19) . 10_655 ?
 O3 Dy01 Co1 36.03(19) 7_564 7_564 ?
 O3 Dy01 Co1 105.44(19) 10_655 . ?
 O3 Dy01 Co1 36.03(19) . . ?
 O3 Dy01 Co1 122.76(19) 7_564 . ?
 O3 Dy01 Co1 105.44(19) . 7_564 ?
 O3 Dy01 Co1 36.03(19) 10_655 10_655 ?
 O3 Dy01 O2 149.4(3) 7_564 . ?
 O3 Dy01 O2 72.2(2) 10_655 10_655 ?
 O3 Dy01 O2 72.2(2) 7_564 7_564 ?
 O3 Dy01 O2 72.2(2) . . ?
 O3 Dy01 O2 114.1(3) 7_564 10_655 ?
 O3 Dy01 O2 114.1(3) 10_655 . ?
 O3 Dy01 O2 149.4(3) . 10_655 ?
 O3 Dy01 O2 114.1(3) . 7_564 ?
 O3 Dy01 O2 149.4(3) 10_655 7_564 ?
 O3 Dy01 O3 91.0(3) . 10_655 ?
 O3 Dy01 O3 91.0(3) . 7_564 ?
 O3 Dy01 O3 91.0(3) 10_655 7_564 ?
 O2 Co1 Dy01 42.2(2) . . ?
 O3 Co1 Dy01 41.7(2) . . ?
 O3 Co1 O2 84.0(3) . . ?
 O4 Co1 Dy01 135.7(2) . . ?
 O4 Co1 O2 93.5(3) . . ?
 O4 Co1 O3 176.6(3) . . ?
 O4 Co1 O1 90.6(4) . . ?
 O1 Co1 Dy01 133.7(3) . . ?
 O1 Co1 O2 175.4(4) . . ?
 O1 Co1 O3 92.0(3) . . ?
 N1 Co1 Dy01 89.3(3) . . ?
 N1 Co1 O2 84.2(3) . . ?
 N1 Co1 O3 95.0(3) . . ?
 N1 Co1 O4 86.8(4) . . ?
 N1 Co1 O1 94.1(4) . . ?
 N1 Co1 N2 178.0(4) . . ?
 N2 Co1 Dy01 88.7(3) . . ?
 N2 Co1 O2 94.1(4) . . ?
 N2 Co1 O3 83.7(4) . . ?
 N2 Co1 O4 94.3(4) . . ?
 N2 Co1 O1 87.5(4) . . ?
 Co1 O2 Dy01 101.6(3) . . ?
 C15 O2 Dy01 123.5(6) . . ?
 C15 O2 Co1 106.5(6) . . ?
 Co1 O3 Dy01 102.2(3) . . ?
 C30 O3 Dy01 122.4(7) . . ?
 C30 O3 Co1 107.2(7) . . ?
 C16 O4 Co1 121.5(7) . . ?
 C1 O1 Co1 123.7(8) . . ?
 C7 N1 Co1 126.6(8) . . ?
 C7 N1 C14 119.5(9) . . ?
 C14 N1 Co1 113.9(6) . . ?
 C22 N2 Co1 126.6(8) . . ?
 C22 N2 C29 118.9(10) . . ?
 C29 N2 Co1 114.3(8) . . ?
 N2 C22 H22 118.1 . . ?
 N2 C22 C21 123.8(10) . . ?
 C21 C22 H22 118.1 . . ?
 C13 C8 H8 119.8 . . ?
 C13 C8 C9 120.5(12) . . ?
 C9 C8 H8 119.8 . . ?
 C8 C13 C12 120.9(10) . . ?
 C8 C13 C14 121.3(10) . . ?
 C12 C13 C14 117.5(10) . . ?
 N1 C7 H7 117.5 . . ?
 N1 C7 C6 124.9(12) . . ?
 C6 C7 H7 117.5 . . ?
 C11 C10 H10 119.6 . . ?
 C11 C10 C9 120.9(11) . . ?
 C9 C10 H10 119.6 . . ?
 C10 C11 H11 120.1 . . ?
 C10 C11 C12 119.8(12) . . ?
 C12 C11 H11 120.1 . . ?
 C13 C12 C11 118.3(11) . . ?
 C13 C12 H12 120.9 . . ?
 C11 C12 H12 120.9 . . ?
 C8 C9 C10 119.7(12) . . ?
 C8 C9 H9 120.2 . . ?
 C10 C9 H9 120.2 . . ?
 O4 C16 C21 125.6(11) . . ?
 O4 C16 C17 116.8(10) . . ?
 C21 C16 C17 117.6(12) . . ?
 C1 C6 C7 121.4(12) . . ?
 C5 C6 C7 117.6(13) . . ?
 C5 C6 C1 121.0(12) . . ?
 N1 C14 C13 115.2(8) . . ?
 N1 C14 H14 107.9 . . ?
 N1 C14 C15 106.1(8) . . ?
 C13 C14 H14 107.9 . . ?
 C13 C14 C15 111.5(9) . . ?
 C15 C14 H14 107.9 . . ?
 O3 C30 H30 124.3 . . ?
 O3 C30 C29 111.5(10) . . ?
 C29 C30 H30 124.3 . . ?
 C16 C21 C22 121.6(11) . . ?
 C20 C21 C22 118.3(11) . . ?
 C20 C21 C16 120.1(13) . . ?
 O1 C1 C6 125.1(11) . . ?
 O1 C1 C2 117.4(14) . . ?
 C2 C1 C6 117.5(14) . . ?
 C18 C19 H19 120.6 . . ?
 C18 C19 C20 118.9(13) . . ?
 C20 C19 H19 120.6 . . ?
 N2 C29 H29 108.1 . . ?
 C30 C29 N2 104.4(9) . . ?
 C30 C29 H29 108.1 . . ?
 C28 C29 N2 116.0(10) . . ?
 C28 C29 C30 111.9(12) . . ?
 C28 C29 H29 108.1 . . ?
 C27 C28 C29 121.9(13) . . ?
 C23 C28 C29 118.8(13) . . ?
 C23 C28 C27 119.1(14) . . ?
 C19 C18 H18 120.0 . . ?
 C19 C18 C17 120.0(14) . . ?
 C17 C18 H18 120.0 . . ?
 C6 C5 H5 121.1 . . ?
 C6 C5 C4 117.8(16) . . ?
 C4 C5 H5 121.1 . . ?
 C21 C20 C19 122.4(12) . . ?
 C21 C20 H20 118.8 . . ?
 C19 C20 H20 118.8 . . ?
 C16 C17 H17 119.5 . . ?
 C18 C17 C16 121.0(12) . . ?
 C18 C17 H17 119.5 . . ?
 C28 C27 H27 120.0 . . ?
 C26 C27 C28 120.0(17) . . ?
 C26 C27 H27 120.0 . . ?
 O2 C15 C14 108.6(8) . . ?
 O2 C15 H15A 110.0 . . ?
 O2 C15 H15B 110.0 . . ?
 C14 C15 H15A 110.0 . . ?
 C14 C15 H15B 110.0 . . ?
 H15A C15 H15B 108.3 . . ?
 C1 C2 H2 118.9 . . ?
 C3 C2 C1 122.2(17) . . ?
 C3 C2 H2 118.9 . . ?
 C28 C23 H23 120.7 . . ?
 C28 C23 C24 118.7(18) . . ?
 C24 C23 H23 120.7 . . ?
 C5 C4 H4 119.1 . . ?
 C3 C4 C5 121.7(15) . . ?
 C3 C4 H4 119.1 . . ?
 C2 C3 H3 120.1 . . ?
 C4 C3 C2 119.9(14) . . ?
 C4 C3 H3 120.1 . . ?
 C23 C24 H24 119.3 . . ?
 C25 C24 C23 121.4(19) . . ?
 C25 C24 H24 119.3 . . ?
 C27 C26 H26 119.0 . . ?
 C27 C26 C25 122(2) . . ?
 C25 C26 H26 119.0 . . ?
 C24 C25 C26 118.3(18) . . ?
 C24 C25 H25 120.9 . . ?
 C26 C25 H25 120.9 . . ?

loop_
  _geom_torsion_atom_site_label_1
  _geom_torsion_atom_site_label_2
  _geom_torsion_atom_site_label_3
  _geom_torsion_atom_site_label_4
  _geom_torsion
  _geom_torsion_site_symmetry_1
  _geom_torsion_site_symmetry_2
  _geom_torsion_site_symmetry_3
  _geom_torsion_site_symmetry_4
  _geom_torsion_publ_flag
 Dy01 Co1 N1 C7 -121.9(9) . . . . ?
 Dy01 Co1 N1 C14 55.3(7) . . . . ?
 Dy01 Co1 N2 C22 -118.0(10) . . . . ?
 Dy01 Co1 N2 C29 56.8(8) . . . . ?
 Dy01 O2 C15 C14 -67.2(10) . . . . ?
 Dy01 O3 C30 C29 -69.1(11) . . . . ?
 Co1 O2 C15 C14 49.4(9) . . . . ?
 Co1 O3 C30 C29 48.1(11) . . . . ?
 Co1 O4 C16 C21 23.9(15) . . . . ?
 Co1 O4 C16 C17 -158.0(8) . . . . ?
 Co1 O1 C1 C6 21.5(19) . . . . ?
 Co1 O1 C1 C2 -161.0(10) . . . . ?
 Co1 N1 C7 C6 0.5(17) . . . . ?
 Co1 N1 C14 C13 134.1(8) . . . . ?
 Co1 N1 C14 C15 10.3(10) . . . . ?
 Co1 N2 C22 C21 -1.8(17) . . . . ?
 Co1 N2 C29 C30 6.3(11) . . . . ?
 Co1 N2 C29 C28 130.0(10) . . . . ?
 O2 Co1 N1 C7 -163.9(10) . . . . ?
 O2 Co1 N1 C14 13.3(7) . . . . ?
 O2 Co1 N2 C22 -76.1(10) . . . . ?
 O2 Co1 N2 C29 98.7(8) . . . . ?
 O3 Co1 N1 C7 -80.5(10) . . . . ?
 O3 Co1 N1 C14 96.7(7) . . . . ?
 O3 Co1 N2 C22 -159.6(10) . . . . ?
 O3 Co1 N2 C29 15.2(8) . . . . ?
 O3 C30 C29 N2 -35.0(13) . . . . ?
 O3 C30 C29 C28 -161.3(10) . . . . ?
 O4 Co1 N1 C7 102.3(10) . . . . ?
 O4 Co1 N1 C14 -80.5(7) . . . . ?
 O4 Co1 N2 C22 17.7(10) . . . . ?
 O4 Co1 N2 C29 -167.5(8) . . . . ?
 O4 C16 C21 C22 -1.3(18) . . . . ?
 O4 C16 C21 C20 175.9(10) . . . . ?
 O4 C16 C17 C18 -176.4(11) . . . . ?
 O1 Co1 N1 C7 11.9(10) . . . . ?
 O1 Co1 N1 C14 -170.9(7) . . . . ?
 O1 Co1 N2 C22 108.2(10) . . . . ?
 O1 Co1 N2 C29 -77.1(8) . . . . ?
 O1 C1 C2 C3 -175.9(14) . . . . ?
 N1 C7 C6 C1 -8(2) . . . . ?
 N1 C7 C6 C5 171.8(13) . . . . ?
 N1 C14 C15 O2 -38.4(11) . . . . ?
 N2 C22 C21 C16 -11.1(18) . . . . ?
 N2 C22 C21 C20 171.6(11) . . . . ?
 N2 C29 C28 C27 -57(2) . . . . ?
 N2 C29 C28 C23 129.2(17) . . . . ?
 C22 N2 C29 C30 -178.5(10) . . . . ?
 C22 N2 C29 C28 -54.8(16) . . . . ?
 C22 C21 C20 C19 178.0(11) . . . . ?
 C8 C13 C12 C11 2.0(17) . . . . ?
 C8 C13 C14 N1 -49.2(14) . . . . ?
 C8 C13 C14 C15 71.7(13) . . . . ?
 C13 C8 C9 C10 0.5(18) . . . . ?
 C13 C14 C15 O2 -164.6(9) . . . . ?
 C7 N1 C14 C13 -48.5(14) . . . . ?
 C7 N1 C14 C15 -172.4(9) . . . . ?
 C7 C6 C1 O1 -4(2) . . . . ?
 C7 C6 C1 C2 178.7(13) . . . . ?
 C7 C6 C5 C4 180.0(14) . . . . ?
 C10 C11 C12 C13 -0.9(18) . . . . ?
 C11 C10 C9 C8 0.6(18) . . . . ?
 C12 C13 C14 N1 136.6(10) . . . . ?
 C12 C13 C14 C15 -102.4(11) . . . . ?
 C9 C8 C13 C12 -1.8(17) . . . . ?
 C9 C8 C13 C14 -175.8(10) . . . . ?
 C9 C10 C11 C12 -0.4(19) . . . . ?
 C16 C21 C20 C19 0.7(18) . . . . ?
 C6 C1 C2 C3 2(2) . . . . ?
 C6 C5 C4 C3 1(3) . . . . ?
 C14 N1 C7 C6 -176.5(11) . . . . ?
 C14 C13 C12 C11 176.2(10) . . . . ?
 C30 C29 C28 C27 62.4(19) . . . . ?
 C30 C29 C28 C23 -111.1(18) . . . . ?
 C21 C16 C17 C18 1.9(18) . . . . ?
 C1 C6 C5 C4 0(2) . . . . ?
 C1 C2 C3 C4 -1(3) . . . . ?
 C19 C18 C17 C16 0(2) . . . . ?
 C29 N2 C22 C21 -176.3(11) . . . . ?
 C29 C28 C27 C26 -169.9(19) . . . . ?
 C29 C28 C23 C24 165.9(17) . . . . ?
 C28 C27 C26 C25 3(4) . . . . ?
 C28 C23 C24 C25 6(3) . . . . ?
 C18 C19 C20 C21 1(2) . . . . ?
 C5 C6 C1 O1 176.1(14) . . . . ?
 C5 C6 C1 C2 -1(2) . . . . ?
 C5 C4 C3 C2 -1(3) . . . . ?
 C20 C19 C18 C17 -1(2) . . . . ?
 C17 C16 C21 C22 -179.4(10) . . . . ?
 C17 C16 C21 C20 -2.2(17) . . . . ?
 C27 C28 C23 C24 -8(3) . . . . ?
 C27 C26 C25 C24 -4(4) . . . . ?
 C23 C28 C27 C26 4(3) . . . . ?
 C23 C24 C25 C26 0(4) . . . . ?

_shelx_res_file
;
    20170921-hp2.res created by SHELXL-2014/7

TITL 20170921-hp2_a.res in P2(1)3
REM Old TITL 20170921-hp2_a.res in P2(1)3
REM SHELXT solution in P2(1)3
REM R1 0.144, Rweak 0.047, Alpha 0.007, Orientation as input
REM Flack x = 0.013 ( 0.006 ) from Parsons' quotients
REM Formula found by SHELXT: C72 Co3 Dy N25 O15
CELL 1.54184 21.3246 21.3246 21.3246 90 90 90
ZERR 4 0.0002 0.0002 0.0002 0 0 0
LATT -1
SYMM 0.5-X,-Y,0.5+Z
SYMM -X,0.5+Y,0.5-Z
SYMM 0.5+X,0.5-Y,-Z
SYMM +Z,+X,+Y
SYMM 0.5+Z,0.5-X,-Y
SYMM 0.5-Z,-X,0.5+Y
SYMM -Z,0.5+X,0.5-Y
SYMM +Y,+Z,+X
SYMM -Y,0.5+Z,0.5-X
SYMM 0.5+Y,0.5-Z,-X
SYMM 0.5-Y,-Z,0.5+X
SFAC C H Co Dy N O
UNIT 360 312 12 4 24 48
DELU
DELU 0.01 0.02 C24 C26
SIMU 0.02 0.04 1.7
SIMU 0.04 0.08 1.7 C26 C24
SIMU 0.01 0.02 2 C24
SIMU 0.01 0.02 2 C24 C26
SIMU 0.04 0.08 1.7 C24 C25 C26
SIMU 0.04 0.08 3.8 O4
ISOR C24 C25 C26
ISOR 0.01 0.02 C26 C25 C24
EADP C24 C26

L.S. 15
PLAN  15
BOND $H
list 4
MORE -1
temp
CONF
fmap 2
acta
OMIT -1 1 5
OMIT 3 3 4
OMIT -3 3 4
OMIT 2 3 3
OMIT 0 0 6
OMIT 2 1 3
OMIT 0 0 14
OMIT 2 0 3
OMIT 0 1 1
OMIT -4 5 6
OMIT 0 2 2
OMIT 0 0 4
OMIT 1 1 5
OMIT -2 1 3
OMIT 0 5 7
REM <olex2.extras>
REM <HklSrc "%.\\20170921-hp2.hkl">
REM </olex2.extras>

WGHT    0.193300
FVAR       0.23018
DY01  4    0.254263    0.745737    0.245737    10.33333    0.05004    0.05004 =
         0.05004    0.00074   -0.00074   -0.00074
CO1   3    0.343296    0.717611    0.363112    11.00000    0.03653    0.02719 =
         0.02871   -0.00018   -0.00667    0.00144
O2    6    0.346721    0.709882    0.273126    11.00000    0.02774    0.01912 =
         0.02871   -0.00006    0.00232   -0.00018
O3    6    0.260792    0.750776    0.347569    11.00000    0.04203    0.02633 =
         0.02600   -0.00389    0.00150    0.00358
O4    6    0.426475    0.687533    0.374311    11.00000    0.03722    0.03179 =
         0.03832    0.00416   -0.00931   -0.00361
O1    6    0.332864    0.724591    0.451464    11.00000    0.05631    0.04966 =
         0.03221   -0.01008   -0.00784    0.00661
N1    5    0.318090    0.632426    0.360461    11.00000    0.02814    0.03614 =
         0.02963   -0.00100   -0.00028    0.00420
N2    5    0.367078    0.803275    0.363022    11.00000    0.04436    0.03436 =
         0.03748   -0.00290   -0.01935    0.00713
C22   1    0.421768    0.824872    0.354308    11.00000    0.05377    0.03025 =
         0.03969   -0.00179   -0.01625   -0.00353
AFIX  43
H22   2    0.426995    0.868170    0.354257    11.00000   -1.20000
AFIX   0
C8    1    0.411170    0.526893    0.335473    11.00000    0.03074    0.03764 =
         0.04146    0.00675    0.00362    0.00208
AFIX  43
H8    2    0.427842    0.558790    0.360102    11.00000   -1.20000
AFIX   0
C13   1    0.358043    0.537719    0.300842    11.00000    0.03696    0.02534 =
         0.03174    0.00379    0.00731    0.00115
C7    1    0.291978    0.601360    0.404861    11.00000    0.04465    0.04035 =
         0.03013    0.00786    0.00667    0.00779
AFIX  43
H7    2    0.282359    0.559509    0.397248    11.00000   -1.20000
AFIX   0
C10   1    0.415197    0.421146    0.296575    11.00000    0.04682    0.03944 =
         0.05184    0.00340    0.01574    0.00798
AFIX  43
H10   2    0.434463    0.382026    0.295942    11.00000   -1.20000
AFIX   0
C11   1    0.362815    0.431258    0.260841    11.00000    0.05308    0.02503 =
         0.05255   -0.00461    0.01081    0.00670
AFIX  43
H11   2    0.346811    0.399233    0.235937    11.00000   -1.20000
AFIX   0
C12   1    0.332917    0.490963    0.261928    11.00000    0.04308    0.02502 =
         0.04091   -0.00434    0.00581   -0.00128
AFIX  43
H12   2    0.297654    0.498770    0.237484    11.00000   -1.20000
AFIX   0
C9    1    0.440096    0.468883    0.334007    11.00000    0.04223    0.03639 =
         0.05223    0.01416    0.00607    0.01015
AFIX  43
H9    2    0.475927    0.461650    0.357794    11.00000   -1.20000
AFIX   0
C16   1    0.475815    0.719918    0.354341    11.00000    0.04114    0.03587 =
         0.03562    0.00012   -0.01481   -0.00282
C6    1    0.276374    0.626537    0.465882    11.00000    0.05963    0.05069 =
         0.03015    0.00506    0.01019    0.01599
C14   1    0.328319    0.601737    0.298282    11.00000    0.04077    0.01974 =
         0.02970    0.00727    0.00460    0.00241
AFIX  13
H14   2    0.287455    0.597551    0.277676    11.00000   -1.20000
AFIX   0
C30   1    0.256213    0.807892    0.380532    11.00000    0.05210    0.03435 =
         0.04279   -0.01327   -0.00019    0.00029
AFIX  43
H30   2    0.222687    0.818800    0.406203    11.00000   -1.20000
AFIX   0
C21   1    0.477444    0.785406    0.344272    11.00000    0.04685    0.04123 =
         0.03559   -0.00192   -0.01168   -0.01103
C1    1    0.296547    0.687472    0.484664    11.00000    0.07124    0.05631 =
         0.03191    0.00064    0.00705    0.01752
C19   1    0.588182    0.780809    0.318541    11.00000    0.04887    0.06084 =
         0.04530    0.01080   -0.00695   -0.01638
AFIX  43
H19   2    0.624995    0.801526    0.307695    11.00000   -1.20000
AFIX   0
C29   1    0.312446    0.849033    0.368949    11.00000    0.04863    0.02984 =
         0.04923   -0.00840   -0.00811    0.00385
AFIX  13
H29   2    0.306785    0.869795    0.328343    11.00000   -1.20000
AFIX   0
C28   1    0.319053    0.898535    0.417858    11.00000    0.07061    0.03945 =
         0.06029   -0.01152   -0.02718    0.00480
C18   1    0.587632    0.716151    0.326373    11.00000    0.04816    0.06220 =
         0.05841    0.01473   -0.00880   -0.00214
AFIX  43
H18   2    0.624072    0.693076    0.319919    11.00000   -1.20000
AFIX   0
C5    1    0.241416    0.589593    0.505294    11.00000    0.08636    0.07150 =
         0.04554    0.00816    0.03439    0.00823
AFIX  43
H5    2    0.228248    0.549833    0.493141    11.00000   -1.20000
AFIX   0
C20   1    0.532585    0.814128    0.327219    11.00000    0.05692    0.04377 =
         0.03702   -0.00036   -0.01005   -0.01369
AFIX  43
H20   2    0.532818    0.857330    0.321257    11.00000   -1.20000
AFIX   0
C17   1    0.532024    0.685653    0.344042    11.00000    0.03467    0.04591 =
         0.05121    0.01027   -0.01143   -0.00084
AFIX  43
H17   2    0.531978    0.642334    0.349084    11.00000   -1.20000
AFIX   0
C27   1    0.329155    0.883601    0.481492    11.00000    0.09613    0.05732 =
         0.06366   -0.02263   -0.02595    0.01152
AFIX  43
H27   2    0.338402    0.842583    0.493068    11.00000   -1.20000
AFIX   0
C15   1    0.367582    0.647240    0.260076    11.00000    0.03191    0.02231 =
         0.03591    0.00187    0.00305   -0.00052
AFIX  23
H15A  2    0.411502    0.642889    0.271084    11.00000   -1.20000
H15B  2    0.362984    0.638266    0.215720    11.00000   -1.20000
AFIX   0
C2    1    0.278170    0.708461    0.544008    11.00000    0.08034    0.07145 =
         0.03404   -0.00865   -0.00299    0.02675
AFIX  43
H2    2    0.289764    0.748531    0.556734    11.00000   -1.20000
AFIX   0
C23   1    0.309079    0.959121    0.401568    11.00000    0.11754    0.04301 =
         0.08372   -0.02506   -0.05053    0.02011
AFIX  43
H23   2    0.307361    0.970867    0.359603    11.00000   -1.20000
AFIX   0
C4    1    0.225590    0.614797    0.566943    11.00000    0.09906    0.09834 =
         0.03257    0.01961    0.03419    0.01742
AFIX  43
H4    2    0.202459    0.590277    0.594614    11.00000   -1.20000
AFIX   0
C3    1    0.243271    0.671533    0.584448    11.00000    0.09315    0.08780 =
         0.03700    0.00578    0.01486    0.03701
AFIX  43
H3    2    0.232301    0.686645    0.623860    11.00000   -1.20000
AFIX   0
C24   1    0.301093    1.005546    0.451107    11.00000    0.11622    0.07148 =
         0.08661   -0.02435   -0.02069    0.01302
AFIX  43
H24   2    0.290073    1.046390    0.440509    11.00000   -1.20000
AFIX   0
C26   1    0.325337    0.929591    0.526302    11.00000    0.11622    0.07148 =
         0.08661   -0.02435   -0.02069    0.01302
AFIX  43
H26   2    0.333815    0.919356    0.567839    11.00000   -1.20000
AFIX   0
C25   1    0.309308    0.990586    0.511698    11.00000    0.12678    0.07053 =
         0.08685   -0.02886   -0.01297    0.01677
AFIX  43
H25   2    0.304332    1.020527    0.543015    11.00000   -1.20000
AFIX   0
HKLF 4

REM  20170921-hp2_a.res in P2(1)3
REM R1 =  0.0986 for    4592 Fo > 4sig(Fo)  and  0.1145 for all    5934 data
REM    331 parameters refined using    370 restraints

END

WGHT      0.1933      0.0000

REM Highest difference peak  1.998,  deepest hole -6.077,  1-sigma level  0.232
Q1    1   0.4992  0.4992  0.4992  10.33333  0.05    2.00
Q2    1   0.4458  0.6150  0.4782  11.00000  0.05    1.36
Q3    1   0.5015  1.0015  0.4985  10.33333  0.05    1.14
Q4    1   0.3427  1.0117  0.4262  11.00000  0.05    0.87
Q5    1   0.1120  0.4655  0.5824  11.00000  0.05    0.78
Q6    1   0.4133  0.5344  0.1159  11.00000  0.05    0.76
Q7    1   0.0840  0.4608  0.5565  11.00000  0.05    0.75
Q8    1   0.3508  1.0009  0.4921  11.00000  0.05    0.74
Q9    1   0.4298  0.5702  0.0702  10.33333  0.05    0.74
Q10   1   0.1154  0.8846  0.3846  10.33333  0.05    0.69
Q11   1   0.4504  0.5641  0.1313  11.00000  0.05    0.69
Q12   1   0.3528  0.7228  0.3525  11.00000  0.05    0.68
Q13   1   0.1120  0.8675  0.4658  11.00000  0.05    0.65
Q14   1   0.2744  0.8189  0.3765  11.00000  0.05    0.65
Q15   1   0.1067  0.8523  0.4778  11.00000  0.05    0.64
;
_shelx_res_checksum                79615
_shelx_hkl_file
;
  -1  -1   0   31.35    1.70
   1   1   0   36.72    1.71
   0   0  -2 9999.00  430.87
   0  -1   2 2562.71  107.41
   1   2   0 2523.28  107.40
  -1  -2   0 2389.77  107.37
   1   2  -1 1780.23   79.66
   2   1  -1 1825.11   79.66
   1  -1   2 1900.46   79.58
   2   1   0   15.83    1.52
   1   0   2   31.08    1.44
  -1   1  -2 2075.01   89.66
   2   2  -2  685.44   30.07
  -2  -2  -2  678.10   29.63
   2  -2   2  701.28   29.93
  -2  -2  -1  817.76   36.70
   1  -2   2  920.25   36.95
   2   2  -1  853.22   36.95
   2  -1   2  843.54   36.80
   0  -2   2 1138.37   55.62
   2   2   0 1280.52   55.56
   2   0   2 1319.13   55.41
  -2  -2   0 1333.03   55.59
  -2  -2   1  795.51   35.38
  -1   2  -2  857.87   35.49
   2   2   1  802.08   35.18
   0   0  -3    3.58    1.67
  -1  -3   0 1232.27   52.09
   0   1  -3 1196.54   52.12
   0  -1   3 1172.41   52.03
   2   3   0 1181.56   49.96
  -2  -3   0 1119.89   49.90
   0  -2   3 1165.22   50.01
   0   2  -3 1135.51   50.07
   1  -2   3 1308.55   56.89
  -2  -3  -1 1308.61   56.80
   2   3  -1 1316.85   56.98
   1  -1   3 1484.68   65.94
   1   3  -1 1584.91   66.14
  -1   0  -3 1205.15   52.21
  -1  -3   1 1739.17   78.59
  -1   1  -3 1886.04   78.57
  -1   2  -3 1517.59   58.90
  -2  -3   1 1378.52   58.76
  -2  -3  -2  480.88   20.81
   2  -2   3  460.67   20.92
   2   3  -2  434.63   21.14
   2  -3   2  461.57   21.14
   3   2  -1 1322.67   59.16
   1  -3   2 1527.32   59.34
   2  -1   3 1499.08   59.03
  -2  -1  -3 1289.31   58.83
   2   0   3 1164.15   49.07
   3   2   0 1030.31   49.19
  -2   0  -3 1176.31   49.10
   3   2   1 1007.14   45.42
  -2   1  -3 1135.38   45.63
  -2  -3   2  705.93   31.02
   3  -3   3 1754.44   79.72
   3   3  -3 1904.69   80.03
  -3  -3  -3 1849.48   79.31
   2  -3   3  748.32   33.19
   3   2  -3  775.33   33.51
   3  -2   3  751.54   33.03
   3  -1   3 2540.99  107.75
  -3  -3  -1 2536.81  107.77
   3   1  -3 2251.49  108.14
   1  -3   3 2479.41  107.98
   3   3  -1 2551.27  107.97
   3   3   0 2211.74   87.34
  -3  -3   0 2204.22   87.35
   3   0   3 1980.75   87.01
  -3  -3   1 2500.54  108.91
   3   3   1 2574.16  108.73
  -1   3  -3 2426.53  109.05
  -3  -3   2  335.23   15.31
  -3  -3   3  914.92   40.25
   0   0  -4  116.57    6.51
   0  -4   0  145.83    6.64
  -1  -4   0 6241.16  265.55
   0  -1   4 6018.90  265.43
   0   1  -4 6232.56  265.57
   0  -2   4 5153.23  221.14
  -2  -4   0 5080.40  221.09
   2   4   0 5185.95  221.15
   0   2  -4 5063.55  221.24
   3   4   0 1715.16   65.85
   0   3  -4 1452.05   66.07
   4   0   3 1418.68   65.38
  -3  -4   0 1683.65   65.81
   0  -3   4 1508.22   65.87
   3   4  -1  525.95   25.43
   4  -1   3  601.90   25.14
   1  -2   4   40.75    3.63
  -2  -4  -1   48.47    3.67
   1   4  -1 3497.73  151.26
  -1  -4  -1 3473.77  151.14
   1  -1   4 3501.17  151.03
   1   1  -4 3522.96  151.37
  -1   0  -4 3558.53  153.71
  -1  -4   1 3223.31  140.33
  -1   1  -4 3262.76  140.24
  -1  -2   4  137.14    6.77
  -1   2  -4  122.15    6.62
  -1  -3   4  556.84   24.15
  -1   3  -4  613.02   24.28
  -3  -4  -2 1406.57   63.61
   4  -2   3 1561.17   63.76
   3   4  -2 1375.02   63.99
   2  -3   4 1421.60   63.83
  -2  -4  -2 2534.11  109.11
   2   4  -2 2428.45  109.43
   4   2  -2 2476.45  109.37
   2  -4   2 2639.45  109.38
   1   4  -2 2697.51  119.18
   2  -1   4 2760.70  118.84
   1  -4   2 2443.79  119.11
   4   2  -1 2886.71  119.06
  -2  -1  -4 2834.82  118.74
   4   2   0 5281.50  219.96
  -2   0  -4 4960.47  219.85
   4   2   1 2727.11  114.37
  -2   1  -4 2520.09  114.56
  -2   2  -4 2439.87  108.46
   4   2   2 2511.12  107.96
  -2  -4   2 2536.77  108.52
  -2   3  -4 1732.02   70.46
  -3  -4   2 1522.83   70.27
   3   3  -4   38.39    4.60
   4   3  -3   45.47    4.50
   3  -3   4   57.72    3.67
   3  -4   3   61.38    4.13
  -3  -4  -3   55.41    3.20
   3   4  -3   45.72    4.15
  -3  -3  -4   50.82    2.78
   4  -3   3   67.63    3.82
   3  -2   4  365.25   17.06
   4   3  -2  387.59   17.54
   2   4  -3  413.86   17.71
   2  -4   3  386.97   17.37
   4   3  -1 1033.50   41.53
   1  -4   3  868.12   41.46
   4   3   0  522.37   21.01
   3   0   4  476.55   20.69
   4   3   1 1139.37   49.46
  -3  -4   3   48.78    4.14
  -4  -4  -4 2217.48   96.19
   4  -4   4 2279.06   96.83
  -3  -4  -4  270.16    9.96
   3   4  -4  266.16   11.12
   4  -3   4  203.61   10.22
   4   4  -3  224.86   10.90
   4   3  -4  199.50   11.06
   3  -4   4  173.23   10.29
   4  -4   3  198.28   10.42
  -4  -4  -3  206.08    9.75
   2  -4   4 2688.47  118.04
   4  -2   4 2728.61  117.79
   4   2  -4 2792.53  118.41
  -4  -4  -2 2803.17  117.71
   4   4  -2 2553.89  118.09
   1  -4   4  708.07   31.56
   4   4  -1  700.08   31.53
  -4  -4  -1  741.12   31.32
   4  -1   4  716.41   31.12
   4   1  -4  674.23   32.01
   4   0   4  240.25   11.09
   0  -4   4  208.83   11.82
   0   4  -4  235.53   12.12
   4   4   1  484.50   20.04
  -1   4  -4  458.21   20.62
  -4  -4   1  469.71   20.29
  -4  -4   2 2698.12  117.04
  -3  -4   4  327.59   15.84
  -4  -4   3  354.50   15.89
   0   0  -5    2.97    2.89
   0  -5   0    1.55    3.17
  -1  -5   0  472.57   20.99
   0   1  -5  457.71   21.05
  -2  -5   0  967.56   43.99
   0  -2   5 1070.78   44.00
   0   2  -5  966.25   44.20
   3   5   0 2175.24   93.08
   0  -3   5 2135.49   93.09
   0   3  -5 2111.99   93.34
   0   4  -5  460.47   20.65
   5   0   4  447.57   19.40
  -4  -5   0  438.04   19.95
   0  -4   5  450.75   20.20
   4   5   0  428.08   20.12
   1  -4   5  214.02   10.47
  -4  -5  -1  241.66   10.22
   1   4  -5  228.26   11.21
   4   5  -1  255.14   10.65
  -3  -5  -1 1963.34   85.75
   1  -3   5 2051.20   85.89
   3   5  -1 1957.81   85.97
   1   3  -5 1919.74   86.18
   1   2  -5 5913.93  245.22
   1  -2   5 5482.31  244.82
   2   5  -1 5543.39  245.01
  -2  -5  -1 5824.74  244.89
   1  -1   5  647.30   26.02
   1   1  -5  560.37   26.39
  -1  -5  -1  521.01   26.13
  -1  -1  -5  608.34   26.08
   1   0  -5  371.50   16.86
  -1   0  -5  392.75   16.55
  -1  -5   1  740.84   34.48
  -1   1  -5  824.60   34.49
  -2  -5   1 6066.99  265.64
  -1   2  -5 6251.29  265.75
  -1  -3   5 1791.06   78.47
  -3  -5   1 1755.36   78.40
  -1   3  -5 1881.03   78.66
  -1   4  -5  363.67   17.44
  -4  -5   1  394.63   17.05
  -1  -4   5  352.25   17.15
  -4  -5  -2  643.91   26.35
   4   5  -2  571.52   26.78
   5  -2   4  545.18   26.25
   2  -4   5  589.06   26.57
   5   2  -4  679.48   27.20
   3   5  -2 1348.44   52.74
   3  -5   2 1235.32   52.59
   5   2  -3 1175.06   52.64
  -3  -5  -2 1241.45   52.21
   2   5  -2 1711.48   72.28
   5   2  -2 1802.82   72.26
  -2  -2  -5 1722.80   71.81
   2  -2   5 1505.10   71.86
   2  -5   2 1608.22   72.21
  -2  -5  -2 1750.58   72.02
   2   2  -5 1498.14   72.34
   5   2  -1  610.48   27.40
   1   5  -2  689.62   27.87
   2   1  -5  564.48   27.78
  -2  -1  -5  575.74   27.12
   2  -1   5  674.03   27.23
  -2   0  -5   52.71    2.87
   5   2   0   15.49    2.68
   5   2   1  558.82   24.79
  -1  -5   2  503.40   25.18
  -2   2  -5 1973.56   90.54
  -2  -5   2 2221.51   90.68
  -3  -5   2 1515.59   66.13
  -2   3  -5 1361.12   66.15
  -4  -5   2  610.34   27.38
  -2   4  -5  614.62   27.64
   4  -5   3  239.82   11.45
   3  -4   5  227.72   11.12
   5   3  -4  203.69   11.81
   5  -3   4  241.46   11.06
   4   5  -3  264.64   11.90
   3  -3   5 1293.05   61.33
   3   5  -3 1445.78   61.93
   3  -5   3 1489.94   61.72
  -3  -5  -3 1471.15   61.30
   5   3  -3 1385.93   61.74
   2   5  -3  827.53   39.24
   3  -2   5  887.76   38.69
   2  -5   3  901.03   39.10
   5   3  -2  913.07   39.09
  -3  -1  -5  874.14   39.03
   1  -5   3  908.14   39.66
   3  -1   5  920.86   39.22
   5   3  -1  924.56   39.54
  -3   0  -5   58.81    3.55
   5   3   0   64.94    3.86
   5   3   1 1324.32   57.66
  -3   1  -5 1337.05   57.86
   5   3   2  541.20   23.31
  -2  -5   3  510.46   24.00
  -3  -5   3 1300.60   57.00
  -4  -5   3  354.54   16.59
  -4  -5  -4  257.05   11.51
   4   5  -4  251.45   12.75
   4  -5   4  244.14   12.24
   4  -4   5  263.82   12.14
   5   4  -4  220.54   12.61
   5  -4   4  282.67   12.18
   4  -3   5 1282.58   57.12
   3   5  -4 1329.26   57.83
   4   3  -5 1220.39   57.88
   3  -5   4 1318.39   57.42
  -3  -5  -4 1359.19   57.02
   2  -5   4 1484.34   60.76
   4  -2   5 1407.52   60.31
   4  -1   5  627.10   27.85
   1  -5   4  643.30   28.38
   5   4  -1  649.07   28.29
   0   5  -4    6.32    3.79
   4   0   5    9.15    1.49
  -1   5  -4  408.18   21.24
   5   4   1  493.22   20.65
  -3  -5   4 1178.81   51.85
  -4  -5   4  275.27   13.31
   5  -5   5 1350.00   57.03
   5   5  -5 1225.43   57.54
   5  -4   5   14.39    2.67
  -4  -5  -5    3.15    1.89
   4   5  -5    7.65    4.58
   5   5  -4   11.13    3.87
   5   4  -5   11.82    4.68
   5  -5   4    8.39    2.94
   3   5  -5  657.12   31.85
   5  -5   3  680.83   31.33
   5   5  -3  662.62   31.52
  -5  -5  -3  764.85   30.81
   5  -3   5  701.49   31.01
   3  -5   5  674.88   31.27
   5   3  -5  695.34   31.89
   2  -5   5  130.57    6.81
   5  -2   5  122.79    6.21
  -5  -5  -2  130.77    6.27
   5   5  -2  115.29    6.93
   5   5  -1  459.66   20.86
  -5  -5  -1  495.05   20.63
   1   5  -5  407.67   21.40
   5   1  -5  438.24   21.62
   0   5  -5  466.36   22.64
   0  -5   5  496.67   22.35
   5   5   0  493.17   22.06
  -5  -5   0  520.72   22.12
   5   0   5  484.84   21.34
  -5  -5   1  384.74   16.57
  -1  -5   5  358.62   16.67
  -1   5  -5  325.27   17.03
   5   5   1  351.05   16.18
  -5  -5   2   19.73    3.59
   0  -6   0 1853.00   78.76
   0   0  -6 1756.48   78.82
   0   1  -6  980.10   40.50
   0  -1  -6  952.39   40.44
   0   2  -6  274.36   14.56
  -2  -6   0  335.02   14.39
   0   3  -6 2201.42   97.19
   0  -3   6 2148.83   96.81
  -3  -6   0 2326.35   96.81
   6   0   4   53.77    3.01
   0   4  -6   63.96    5.77
  -4  -6   0   60.37    4.22
   4   6   0   56.42    4.48
   0  -4   6   55.86    4.27
   5   6   0  219.97    8.63
   0   5  -6  158.14    9.44
   0  -5   6  154.33    8.45
   6   0   5  141.47    7.12
  -5  -6   0  240.65    8.60
   1  -5   6  670.96   29.59
   6   1  -5  799.47   30.75
   5   6  -1  656.93   29.71
  -5  -6  -1  699.14   29.41
   6  -1   5  605.06   28.84
   1   5  -6  729.04   30.45
   4   6  -1    4.11    3.72
  -4  -6  -1    6.79    3.08
   1   4  -6   12.76    4.50
   1  -4   6    5.97    2.84
   6  -1   4    3.79    1.90
  -3  -6  -1  836.55   35.75
   1   3  -6  757.45   36.23
   3   6  -1  794.94   36.04
   1  -3   6  831.65   35.83
   1   2  -6  255.22   13.24
  -2  -6  -1  261.94   12.62
   1  -2   6  280.56   12.51
  -1  -6  -1   86.99    5.43
   1   1  -6   75.18    6.00
  -1  -1  -6   89.11    5.40
   1   0  -6 2422.13  104.79
  -1   0  -6 2386.54  104.43
   0  -6   1 2414.83  104.62
  -1  -6   1  158.15    8.27
  -1   1  -6  169.10    8.40
  -2  -6   1  250.77   12.35
  -1   2  -6  271.70   12.65
  -3  -6   1  609.47   27.60
  -1   3  -6  632.52   27.88
  -1  -3   6  609.13   27.64
  -4  -6   1   35.05    3.66
  -1   4  -6   21.17    3.99
  -1  -5   6  458.37   19.93
  -1   5  -6  431.78   20.37
  -5  -6   1  403.30   19.63
  -5  -6  -2  509.17   24.34
   2  -5   6  602.27   24.90
   5   6  -2  517.48   24.98
   6   2  -5  562.71   25.50
   6  -2   5  558.91   24.20
   2  -4   6 2000.41   88.05
   6   2  -4 2083.99   88.57
   4   6  -2 2110.51   88.45
   2   4  -6 1918.33   88.57
   6  -2   4 2018.17   87.72
   3   6  -2   48.93    5.00
   6   2  -3   55.44    4.77
   2  -3   6   49.05    3.93
  -2  -6  -2 1275.91   60.18
   2  -2   6 1378.60   60.10
  -2  -2  -6 1429.94   60.07
   2  -6   2 1464.02   60.59
   6   2  -2 1387.11   60.42
   2   6  -2 1340.94   60.61
   2   2  -6 1397.16   60.82
   6   2  -1  683.13   29.94
   2   1  -6  646.28   30.44
  -2  -1  -6  680.20   29.74
  -2   0  -6 3429.67  152.64
   6   2   0 3560.64  152.64
   2   0  -6 3689.08  153.44
  -1  -6   2  799.08   37.14
   6   2   1  886.74   36.69
  -2   1  -6  801.26   36.94
  -2   2  -6 1652.09   74.95
   6   2   2 1737.42   74.27
  -2   3  -6   48.13    4.46
  -3  -6   2   30.88    4.11
  -4  -6   2 1893.50   81.04
  -2  -4   6 1846.91   81.10
  -2   4  -6 1824.01   81.30
  -2  -5   6  433.69   18.38
  -5  -6   2  351.44   17.99
   5   6  -3  287.34   13.73
   6  -3   5  224.82   12.56
   6   3  -5  327.37   14.08
  -5  -6  -3  321.89   12.76
   5  -6   3  253.10   13.22
   4   6  -3  353.20   17.97
  -4  -6  -3  380.68   17.12
   6  -3   4  388.67   17.21
   6   3  -4  338.39   17.90
   3  -4   6  412.60   17.43
   4  -6   3  379.43   17.71
   6   3  -3  317.87   16.86
  -3  -3  -6  391.82   16.10
   3  -3   6  321.06   16.40
   3   6  -3  413.62   17.52
   3  -6   3  333.56   16.79
  -3  -6  -3  382.55   16.54
   2  -6   3  521.99   23.61
   2   6  -3  569.08   24.22
   3   2  -6  588.11   24.27
  -2  -6  -3  513.73   23.37
   6   3  -2  517.82   23.46
   3  -2   6  484.04   23.09
   1  -6   3  108.77    6.66
  -3  -1  -6  107.02    5.49
   1   6  -3   96.57    6.86
   3   1  -6   99.44    7.46
   3  -1   6  111.34    5.66
  -3   0  -6  185.67    8.51
   6   3   0  166.70    8.53
  -3   1  -6  104.20    5.78
  -2  -6   3  477.48   22.20
   6   3   2  533.82   21.32
  -3  -6   3  741.12   33.03
  -4  -6   3  365.30   17.08
  -5  -6   3  518.10   23.79
   5   6  -4   37.91    5.20
  -5  -6  -4   34.90    2.60
   6  -4   5   22.59    3.21
   5  -6   4   14.39    3.54
  -4  -5  -6   18.95    1.99
   4   5  -6   16.01    4.79
   4  -5   6   15.14    3.32
   6   4  -5   19.39    5.12
  -4  -6  -4  568.02   23.51
   4  -6   4  525.19   24.07
   6  -4   4  515.95   23.78
   4   6  -4  547.03   24.68
   4  -4   6  490.99   23.72
   6   4  -4  521.01   24.44
   6   4  -3   91.22    6.14
  -3  -6  -4   74.78    5.19
   3   6  -4   66.86    6.52
   4  -3   6  106.53    5.43
   3  -6   4  125.77    6.37
   2   6  -4  814.15   34.29
   4  -2   6  730.86   33.22
   6   4  -2  777.78   33.75
   2  -6   4  741.89   33.67
   1  -6   4 1086.92   48.75
   4  -1   6 1116.64   48.18
   0  -6   4  472.32   20.62
   6   4   0  435.06   20.22
   6   4   1  895.86   39.20
   6   4   2 1119.86   46.41
  -2  -6   4  942.29   47.03
  -3  -6   4  129.19    7.45
  -4  -6   4  506.68   23.33
  -5  -6   4  125.69    7.68
   6   5  -5   72.52    6.42
   5   6  -5   75.72    6.47
  -5  -6  -5   76.55    3.92
   5   5  -6   75.23    6.71
   6  -5   5   68.25    4.90
   5  -5   6   59.06    4.70
   5  -6   5   71.65    5.42
   6  -5   4  327.43   15.21
   4   6  -5  306.00   16.13
   6   5  -4  305.38   15.68
   4  -6   5  300.16   15.28
   5   4  -6  359.79   16.75
   5  -4   6  321.95   14.94
  -4  -6  -5  338.92   14.65
  -3  -6  -5  106.91    5.54
   5   3  -6   92.96    7.37
   3   6  -5   86.82    7.25
   3  -6   5   86.99    6.30
   5  -3   6   88.80    5.33
   2  -6   5  435.62   17.67
   6   5  -2  395.65   17.52
   6   5  -1  140.40    8.09
   5  -1   6  157.42    7.22
   0  -6   5   66.78    4.85
   0   6  -5   68.33    6.32
   6   5   0   53.01    4.57
   6   5   1   65.66    4.45
  -1  -6   5   73.78    4.99
  -3  -6   5  148.66    8.42
  -4  -6   5  264.74   13.15
   6   6  -6  430.05   21.22
   6   6  -6  445.90   19.83
   6  -6   6  418.34   20.02
   6  -6   5   53.09    4.74
   6  -5   6   56.02    4.37
   5   6  -6   59.95    4.87
   6   5  -6   44.28    6.33
   6   6  -5   52.28    6.32
   5  -6   6   49.11    4.50
   5   6  -6   66.04    6.93
   6   5  -6   49.31    4.59
   4  -6   6  639.91   29.04
  -4  -6  -6  663.06   28.42
   6   4  -6  633.99   30.09
   6   6  -4  644.05   29.77
   6  -6   4  623.20   29.14
   4   6  -6  666.09   30.33
   6  -4   6  639.38   28.78
   6   6  -3  830.97   40.13
   3  -6   6  932.24   39.84
   6  -3   6  884.61   39.37
   6   3  -6  853.38   40.63
   6  -6   3  974.22   40.10
   6   2  -6 1050.71   47.86
   6   6  -2 1070.41   47.13
   1  -6   6  132.35    7.98
   1   6  -6  149.62    9.13
   6   6  -1  160.78    8.10
   6   1  -6  143.46    9.21
   6  -1   6  138.19    6.72
   6   6   0  330.35   15.25
   0   6  -6  305.53   16.32
   0  -6   6  325.47   15.45
   6   6   1  117.05    6.46
  -1  -6   6  127.25    7.14
  -6   6  -6   32.21    4.07
   0   0  -7    5.72    4.12
   0  -7   0    7.94    3.75
  -1  -7   0 5451.09  229.62
   1  -7   0 5259.93  229.67
   0   1  -7 5276.25  229.80
   0  -1  -7 5226.17  229.76
   0   2  -7  454.49   22.07
  -2  -7   0  494.62   21.81
   0   3  -7   96.75    7.15
  -3  -7   0   86.55    5.96
   7   0   4  568.19   24.27
   0   4  -7  543.01   25.77
  -4  -7   0  568.16   25.11
   0  -4   7  510.15   25.01
  -5  -7   0  460.10   19.27
   7   0   5  411.01   18.08
   0   5  -7  398.64   20.20
   0  -5   7  408.16   19.27
   0   6  -7  261.25   13.36
   0  -6   7  248.85   12.14
  -6  -7   0  255.29   11.90
   1  -6   7   86.52    6.42
   7   1  -6   81.61    7.92
  -6  -7  -1  123.12    6.43
   6   7  -1  113.13    6.69
   7  -1   6  106.17    5.11
   1   6  -7   78.14    8.28
   5   7  -1 1133.38   49.46
   7   1  -5 1131.03   50.16
   1   5  -7 1055.41   50.02
   1  -5   7 1121.55   49.32
   7  -1   5 1116.22   48.51
  -5  -7  -1 1122.53   49.08
   7  -1   4  141.53    7.29
   1   4  -7  164.18    9.54
   1  -4   7  145.00    8.18
   1  -3   7 3419.03  148.39
   1   3  -7 3412.69  148.99
  -3  -7  -1 3436.85  148.39
  -1  -2  -7 1049.74   46.06
  -2  -7  -1 1111.19   45.92
   1  -7   1 1045.65   50.27
  -1  -1  -7 1169.00   50.32
  -1  -7  -1 1192.96   50.29
   1   1  -7 1165.25   50.72
  -1   0  -7  104.91    6.71
   0  -7  -1  104.22    6.50
   1   0  -7  101.68    7.39
   1  -1  -7 1311.27   59.54
  -1  -7   1 1410.73   59.28
  -1   1  -7 1318.66   59.17
  -2  -7   1 1920.16   82.43
  -1   2  -7 1853.47   82.67
  -1   3  -7 3741.59  162.48
  -1  -4   7  225.17   12.35
  -1   4  -7  224.65   12.71
  -1  -5   7 1122.47   51.37
  -1   5  -7 1125.49   51.86
  -5  -7   1 1227.64   51.36
  -1   6  -7  109.82    8.31
  -1  -6   7  103.17    7.30
   2  -6   7  158.75    8.78
  -6  -7  -2  182.08    8.44
   6   7  -2  162.89    9.43
   2   6  -7  178.15   10.78
   2   5  -7  385.90   19.51
   2  -5   7  402.30   18.29
  -5  -7  -2  408.92   17.99
   5   7  -2  362.81   18.46
   7  -2   5  381.97   17.51
   7   2  -5  404.35   19.18
   4  -7   2  620.54   26.90
   7   2  -4  655.97   27.17
   4   7  -2  581.05   27.04
  -4  -7  -2  653.47   26.41
   2  -4   7  581.76   26.42
   2   4  -7  616.66   27.48
   3  -7   2  260.30   13.51
   7   2  -3  271.29   13.62
   3   7  -2  275.69   13.70
   2  -3   7  235.68   12.90
  -3  -7  -2  269.40   13.11
   2   2  -7   47.78    6.05
  -2  -2  -7   53.55    4.18
   2  -2   7   40.68    3.82
   7   2  -2   56.03    4.57
  -2  -7  -2   48.91    4.29
  -1  -7  -2  459.45   21.37
   7   2  -1  492.00   21.20
   2   1  -7  455.52   21.96
  -2  -1  -7  455.51   21.05
  -2   0  -7   38.65    3.51
   0  -7   2   41.17    4.42
  -2   1  -7  451.01   23.00
  -1  -7   2  501.18   23.32
  -2  -7   2  121.35    8.14
  -2   2  -7  115.92    8.15
   7   2   3  339.14   15.05
  -2   3  -7  343.16   16.55
  -2   4  -7  720.67   33.15
  -4  -7   2  738.61   32.71
  -5  -7   2  266.56   13.74
  -2  -5   7  276.43   13.80
  -2   5  -7  309.29   14.70
  -6  -7   2   49.03    4.99
  -2  -6   7   52.42    5.30
   6   7  -3  267.07   14.57
  -6  -7  -3  300.39   13.17
   6  -7   3  291.60   13.97
   7  -3   6  283.25   13.02
   7   3  -6  245.95   14.78
   3  -6   7  265.25   13.58
   5   7  -3 1235.74   55.96
  -5  -7  -3 1389.22   55.18
   3  -5   7 1189.65   55.34
   7  -3   5 1211.12   54.98
   5  -7   3 1267.62   55.67
   7   3  -5 1257.01   56.15
   4   7  -3  375.08   20.32
  -4  -7  -3  362.01   19.40
   4  -7   3  548.91   20.52
   7  -3   4  460.12   19.59
   7   3  -4  395.07   20.45
   3  -4   7  440.88   19.77
   3   4  -7  391.90   20.87
  -3  -4  -7  484.50   19.50
   3   7  -3  740.22   31.01
  -3  -7  -3  762.73   30.29
   3   3  -7  681.88   31.32
  -3  -3  -7  644.43   29.73
   7   3  -3  702.00   30.75
   3  -7   3  665.47   30.58
   3  -3   7  623.51   30.04
   2  -7   3   39.63    4.71
   3   2  -7   36.28    5.43
   7   3  -2   53.64    4.47
   3  -2   7   42.54    3.76
  -2  -7  -3   55.28    4.30
   2   7  -3   49.28    5.17
   7   3  -1  739.62   32.24
   3   1  -7  704.06   33.22
  -3  -1  -7  722.69   31.90
  -3   0  -7 1058.61   45.04
   7   3   0 1019.48   45.01
   3   0  -7  972.83   46.11
   7   3   1 1264.31   53.14
  -1  -7   3 1153.70   53.63
  -3   1  -7 1206.97   53.44
  -3   2  -7   69.27    5.62
   7   3   2   81.72    4.23
  -3  -7   3  307.36   13.73
  -3   3  -7  245.91   13.48
  -4  -7   3  207.02   10.89
  -5  -7   3 1562.95   68.74
   7   4  -6  169.02   10.06
   7  -4   6  205.84    9.63
  -6  -7  -4  208.79    9.30
   4   6  -7  166.47    9.77
   6  -7   4  203.36   10.27
  -4  -6  -7  205.79    9.08
   6   7  -4  179.98    9.51
   6   7  -4  191.38   10.99
   7   4  -6  176.69   11.27
   5   7  -4  229.15   12.76
   5  -7   4  271.52   12.19
  -4  -5  -7  228.76   10.58
   7   4  -5  249.41   13.10
   7  -4   5  265.50   11.58
   4  -5   7  254.24   11.81
  -4  -5  -7  222.32   10.61
  -5  -7  -4  251.37   11.26
   4   7  -4  136.91    8.68
   7  -4   4  113.03    6.52
   4  -4   7  115.51    6.63
   7   4  -4  109.18    7.98
  -4  -7  -4  136.38    6.62
   4  -7   4  104.38    7.38
   3   7  -4  953.34   43.21
   3  -7   4 1005.82   42.72
  -3  -7  -4 1001.44   42.38
   7   4  -3  939.68   42.75
   4  -3   7  914.81   42.14
  -2  -7  -4   44.38    4.05
   2   7  -4   28.33    6.01
   2  -7   4   45.21    4.45
   7   4  -2   63.16    4.76
   4   2  -7   35.49    5.80
   4  -2   7   54.60    3.72
   1  -7   4 1407.77   65.53
   4   1  -7 1654.13   66.49
   7   4   0   42.00    3.77
   4   0  -7   72.75    7.21
   7   4   1  982.66   43.03
  -2  -7   4    6.23    4.16
   7   4   2   11.69    2.13
  -3  -7   4  777.85   35.00
  -4  -7   4  400.58   18.87
  -5  -7   4  206.83   11.00
  -4   6  -7  122.83    7.02
  -6   7  -4  131.83    7.19
   5   6  -7   54.35    5.07
   5   6  -7   62.01    6.88
   6   7  -5   28.81    6.32
   6  -7   5   81.65    5.22
   7  -5   6   55.78    4.45
   5  -6   7   54.48    4.82
   7   5  -6   52.19    5.32
   5   5  -7  552.75   26.08
   5   5  -7  528.22   27.49
  -5  -7  -5  634.28   25.79
   5  -7   5  576.08   26.56
   5   7  -5  575.43   27.53
   7  -5   5  563.48   26.25
   4  -7   5  283.49   12.71
   7   5  -4  235.65   12.86
   7  -5   4  276.38   12.43
   4   7  -5  228.39   13.66
   5  -4   7  266.80   12.16
  -4  -7  -5  225.66   11.84
   7   5  -3  298.69   15.25
   3   7  -5  306.05   16.20
  -3  -7  -5  337.70   14.80
   5  -3   7  314.63   14.62
   3  -7   5  311.02   15.20
   2   7  -5  140.10    9.51
   5  -2   7  146.15    7.31
   2  -7   5  124.49    8.06
   1  -7   5 1124.59   49.99
   7   5  -1 1110.00   49.77
   5  -1   7 1143.82   49.23
   7   5   0  174.73    8.38
   0  -7   5  169.24    8.86
   7   5   1 1230.31   53.81
  -3  -7   5  255.91   12.98
  -4  -7   5  221.09   11.67
  -5  -7   5  492.95   20.96
  -5   7  -5  412.62   19.57
  -5   6  -7   29.96    4.31
  -6   7  -5   40.77    4.79
   6  -6   7    3.50    3.16
   6   7  -6    3.21    6.27
   6   6  -7    4.01    5.91
   6   6  -7    5.38    4.69
   7  -6   6   -1.08    3.28
   7   6  -6    8.04    5.82
   6  -7   6    0.37    3.94
   5   7  -6  327.29   16.93
   6   5  -7  315.79   15.54
   5  -7   6  324.11   15.68
  -5  -7  -6  336.71   14.59
   7   6  -5  305.38   16.58
   7  -6   5  348.94   15.59
   5   7  -6  305.06   15.34
   6   5  -7  324.12   17.12
   6  -5   7  321.05   15.31
   7  -6   4    9.54    3.68
   6   4  -7   20.65    4.67
   4   7  -6   17.73    5.94
   4   7  -6   21.50    4.22
  -4  -7  -6   21.23    3.02
   7   6  -4   35.49    5.18
   7   6  -4   34.30    4.06
   6   4  -7   19.00    6.55
   4  -7   6   11.23    4.09
   3   7  -6   70.80    8.20
   6   3  -7   45.36    7.82
   7   6  -3   91.37    6.86
   3  -7   6   79.70    6.01
  -3  -7  -6   95.82    5.69
   6  -3   7  117.36    5.54
   7   6  -2  242.11   11.89
   6  -2   7  242.61   10.82
   1  -7   6   87.39    6.91
   7   6  -1  111.22    6.72
   1   7  -6   90.12    7.99
   6  -1   7  112.29    5.36
   7   6   0    6.40    3.61
   0   7  -6    6.24    5.67
   0  -7   6    7.60    4.14
  -1  -7   6  230.90   12.20
   7   6   1  248.15   11.66
  -4  -7   6   16.83    4.87
  -4   7  -6   17.04    3.84
  -7   6  -4   12.94    3.91
  -5   7  -6  351.55   16.50
  -7   6  -5  364.98   16.60
  -7   6  -6   10.04    4.65
  -6   6  -7   10.21    4.38
  -6   7  -6    9.56    4.62
   7  -7   7 1661.51   78.54
   7   7  -7 1884.71   78.48
   7   7  -7 1896.19   80.40
   7   6  -7   91.36    7.03
   7  -6   7   87.55    5.75
   6   7  -7   70.08    6.78
   6  -7   7  101.94    6.00
   7   7  -6   78.77    7.98
   6   7  -7   69.50    8.27
   7   6  -7   81.58    8.30
   7  -7   6   82.93    5.99
   7  -7   5  541.99   24.64
   7   5  -7  510.38   24.56
   7   7  -5  558.15   24.35
   5   7  -7  575.23   24.41
   5   7  -7  546.66   26.06
   7  -5   7  520.12   24.23
   5  -7   7  485.45   24.43
   7   7  -5  568.15   25.75
  -4  -7  -7  560.06   23.34
   7   7  -4  491.63   23.50
   7   4  -7  523.83   23.91
   7   7  -4  496.16   24.67
   7  -7   4  546.83   24.20
   4   7  -7  503.32   25.57
   7   4  -7  525.80   25.55
   4   7  -7  500.84   23.72
   7   7  -3 1054.36   46.17
   7  -7   3 1087.65   47.06
   7  -3   7 1094.91   46.32
   7   7  -3 1106.12   47.37
   7   3  -7 1059.07   46.53
   7   3  -7 1035.67   47.88
  -3  -7  -7 1026.57   46.38
   3  -7   7  987.41   46.80
   3   7  -7 1045.41   46.39
   7   7  -2   80.81    6.81
   2   7  -7   85.90    8.38
   2  -7   7  109.68    6.93
   7   2  -7   94.91    8.41
   7   2  -7   95.72    6.85
   7  -2   7   98.98    5.21
   2   7  -7   97.99    6.28
   7   1  -7  362.83   18.57
   7  -1   7  353.30   15.55
   7   7  -1  332.33   16.80
   1  -7   7  332.64   16.84
   1   7  -7  385.19   18.44
   7   7   0  790.24   35.08
   0   7  -7  755.62   36.21
   0  -7   7  791.16   35.32
  -1  -7   7  180.39   10.08
  -7   7  -2   80.43    5.73
  -2   7  -7   92.09    5.58
  -3   7  -7 1167.95   51.87
  -7   7  -3 1202.75   51.86
  -4   7  -7  483.60   21.38
  -7   7  -4  454.88   21.34
  -5   7  -7  306.13   14.65
  -7   5  -7  294.25   14.51
  -7   7  -5  318.89   14.78
  -6   7  -7  121.39    7.66
  -7   7  -6  107.37    7.91
  -7   6  -7  123.70    7.60
  -7   7  -7 1232.93   54.37
   0   0  -8 1413.83   62.41
   0  -8   0 1410.75   62.12
   1  -8   0  888.16   45.50
   0   1  -8 1031.00   46.05
   0  -1  -8 1022.23   45.89
   2  -8   0 5264.72  226.77
   0   2  -8 4885.48  226.82
  -2  -8   0 5348.17  226.58
   0  -2  -8 5437.52  227.03
  -3  -8   0 1318.64   54.62
   0   3  -8 1129.13   55.10
   8   0   4 1982.11   84.12
   0   4  -8 1916.31   85.72
  -4  -8   0 2014.48   85.00
   0  -4   8 1786.99   84.86
   0  -5   8 1206.27   54.40
  -5  -8   0 1260.87   54.30
   0   5  -8 1218.63   55.35
   8   0  -6  111.62    7.08
   0  -6   8  103.93    6.94
  -6  -8   0   95.00    6.74
   0   6  -8  114.04    8.84
   8   0  -7   78.56    6.87
   0  -7   8   87.04    6.62
   8   0  -7  100.78    9.47
   0   7  -8   89.14    8.62
   1   7  -8  220.86   12.51
   8   1  -7  231.33   10.78
   8   1  -7  222.31   12.26
   7   8  -1  169.52   10.38
   7   8  -1  167.93    9.05
   1  -7   8  174.00   10.32
   6   8  -1  182.18   10.53
   1  -6   8  194.58   10.39
  -6  -8  -1  234.52   10.29
   1   6  -8  139.48   11.86
   8  -1   6  194.03    8.85
   8   1  -6  198.71   12.14
   8   1  -6  176.66   10.26
  -5  -8  -1  705.57   29.47
   1  -5   8  615.64   29.48
   8  -1   5  649.55   28.61
   1   5  -8  592.01   30.64
   8   1  -5  698.59   30.68
   1  -4   8  325.03   15.81
   8  -1   4  327.52   15.05
   1   3  -8   95.83    8.03
  -3  -8  -1  125.20    6.87
  -1  -2  -8 1243.50   49.48
  -2  -8  -1 1016.02   49.09
   1   1  -8   37.19    5.77
  -1  -8  -1   27.97    4.26
  -1  -1  -8   42.00    4.98
   1  -8   1   36.95    4.69
   1   0  -8   35.24    5.86
   0  -8   1   43.02    4.94
  -1   0  -8   40.34    4.92
   0  -8  -1   36.16    4.44
  -1  -8   1   14.87    3.64
  -1   1  -8   12.68    4.59
   1  -1  -8   15.12    5.44
  -1   2  -8 1131.01   51.29
  -2  -8   1 1171.77   50.95
  -1   3  -8   39.76    6.01
   8   1   3   57.15    3.21
  -1   4  -8  380.87   18.38
  -4  -8   1  359.64   17.33
  -5  -8   1  377.37   17.74
  -1  -5   8  356.97   17.82
  -1   5  -8  391.01   18.80
  -1  -6   8  226.57   12.49
  -6   8  -1  231.45   11.80
  -1   6  -8  245.27   13.63
  -1   7  -8  207.62   11.08
   8  -1  -7  188.65   11.81
   8   2  -7   70.11    6.46
   7   8  -2   48.25    4.69
   7   8  -2   49.32    6.35
   2  -7   8   72.66    5.91
   2   7  -8   74.49    8.25
   8  -2   7   81.31    4.35
   2   7  -8   74.75    5.73
   8   2  -7   74.83    7.89
   6  -8   2  716.79   29.82
   6   8  -2  629.53   29.52
   2   6  -8  635.06   30.48
   2  -6   8  613.62   29.10
  -6  -8  -2  697.16   28.92
   8   2  -6  659.05   30.37
   8   2  -6  631.30   28.92
   8  -2   6  644.91   28.30
   6   8  -2  602.32   28.35
   5   8  -2   42.14    5.44
   5  -8   2   21.23    4.47
   8   2  -5   44.93    5.75
   2   5  -8   43.98    7.22
   8  -2   5   29.37    3.06
  -5  -8  -2   57.13    4.29
   2  -5   8   33.62    4.27
   8  -2   4  643.53   28.77
  -4  -8  -2  671.14   29.21
   4  -8   2  688.62   29.78
   4   8  -2  649.70   29.92
   2  -4   8  637.89   29.23
   8   2  -4  647.37   30.00
   2   4  -8  605.07   30.41
   3  -8   2 1229.36   59.24
   8   2  -3 1404.64   59.40
  -3  -8  -2 1438.21   58.98
  -2  -3  -8 1300.62   58.87
   2  -3   8 1336.77   58.84
  -2  -2  -8 2170.74   97.93
   8   2  -2 2266.54   98.18
  -2  -8  -2 2313.16   98.14
   2   2  -8 2283.41   98.99
   8   2  -1  920.83   40.96
  -1  -8  -2  963.88   41.21
   2   1  -8  876.55   41.86
   2   0  -8 1700.60   78.30
   0  -8   2 1673.66   77.72
   8   2   0 1868.94   77.35
   0  -8  -2 1757.83   77.75
  -2   0  -8 1805.69   77.55
  -2   1  -8  801.41   33.98
   8   2   1  740.64   33.29
   2  -1  -8  790.98   35.07
  -1  -8   2  722.60   33.95
  -2   2  -8 2574.83  106.52
   8   2   2 2421.50  105.52
  -2  -8   2 2374.13  106.28
  -3  -8   2 1520.83   64.60
  -2   3  -8 1408.67   64.72
  -4  -8   2  818.25   36.55
  -2   4  -8  808.47   37.03
  -2   5  -8   61.85    7.29
  -5  -8   2  104.85    6.61
  -2   6  -8  710.66   33.03
  -6  -8   2  811.08   33.95
  -2  -6   8  760.73   33.94
  -2   7  -8   74.12    5.85
   8  -2  -7   79.75    6.85
  -2  -7   8   71.57    6.43
   7   8  -3  434.57   21.30
   8   3  -7  554.22   24.06
   3  -7   8  468.24   22.08
   7  -8   3  521.02   22.68
   3   7  -8  421.68   23.45
   7   8  -3  407.19   22.48
   8   3  -7  543.29   22.12
   3   7  -8  484.79   21.75
   8   3  -6  552.05   25.43
   8   3  -6  523.18   24.20
   3   6  -8  467.97   25.73
   3  -6   8  607.45   24.54
   6   8  -3  487.75   24.93
   6   8  -3  488.49   23.76
  -6  -8  -3  600.84   24.12
   6  -8   3  556.66   24.85
   8  -3   6  566.63   23.81
   3   6  -8  459.21   23.95
   5  -8   3  571.29   26.05
   8  -3   5  510.73   25.09
   5   8  -3  553.48   26.25
  -5  -8  -3  663.69   25.58
   3   5  -8  553.14   26.88
   5   8  -3  532.20   25.02
   8   3  -5  653.47   26.76
   8   3  -5  558.45   25.42
   3  -5   8  553.61   25.56
   3   4  -8  783.44   37.61
  -4  -8  -3  826.45   36.31
  -3  -4  -8  855.77   36.13
   4   8  -3  755.38   37.19
   8  -3   4  798.09   36.10
   4  -8   3  842.06   36.91
   8   3  -4  835.94   37.14
   3  -4   8  811.59   36.40
  -3  -8  -3  705.54   30.91
   3  -8   3  692.42   31.38
   3  -3   8  652.26   30.68
   3   8  -3  680.26   31.70
   8   3  -3  701.75   31.27
  -3  -3  -8  696.23   30.49
   3   3  -8  708.89   32.25
   3   2  -8  343.94   16.81
  -3  -2  -8  347.42   14.29
  -2  -8  -3  270.84   14.66
   8   3  -2  299.45   14.88
   2  -8   3  280.97   15.03
  -1  -8  -3  362.83   17.02
   3   1  -8  371.43   18.32
   8   3   0  660.77   27.84
  -3   0  -8  610.20   27.95
   3   0  -8  565.27   29.07
  -3   1  -8  302.65   13.53
  -1  -8   3  335.21   14.00
  -2  -8   3  241.15   12.33
   8   3   2  255.58   11.02
  -3   3  -8 1001.73   39.96
  -3  -8   3 1030.79   39.86
  -4  -8   3  579.54   26.67
  -5  -8   3  630.67   28.87
   8  -3  -6  196.00   11.41
  -6  -8   3  195.49   11.51
  -3   7  -8  439.96   19.75
  -7   8  -3  409.80   19.79
   8  -3  -7  440.90   20.27
   4   7  -8   32.51    5.65
   7   8  -4   25.17    6.44
   8   4  -7   38.43    7.53
   8   4  -7   40.12    6.46
   8  -4   7   36.14    3.81
   7   8  -4   27.13    4.60
  -4  -7  -8   32.17    3.32
   7  -8   4   52.19    5.25
   4  -7   8   38.64    4.86
   6  -8   4  610.27   27.72
  -4  -6  -8  537.48   26.54
   8  -4   6  644.69   27.13
   8   4  -6  613.73   27.44
   6   8  -4  696.49   28.86
   4  -6   8  585.80   27.46
   4   6  -8  609.43   27.27
  -6  -8  -4  737.39   27.15
  -4  -6  -8  557.20   26.49
   6   8  -4  645.92   27.14
   8   4  -6  618.31   28.73
   5  -8   4   45.08    5.07
   4  -5   8   29.45    3.98
   8   4  -5   30.37    5.89
  -5  -8  -4   24.55    3.66
   8  -4   5   34.09    3.49
   4   5  -8   38.09    4.63
   5   8  -4   28.30    5.57
  -4  -5  -8   26.02    1.92
   5   8  -4   24.05    4.05
   4  -4   8  174.96    9.54
   8   4  -4  190.55   10.77
   8  -4   4  186.67    9.45
   4  -8   4  201.37   10.37
   4   8  -4  186.67   11.18
   8   4  -4  186.92    9.57
  -4  -8  -4  214.03    9.71
   4   8  -4  176.75    9.42
  -4  -3  -8  161.45    8.25
   3   8  -4  250.79   11.39
   4  -3   8  200.63    9.34
   4   3  -8  190.70   11.78
   3  -8   4  192.11   10.08
  -3  -8  -4  276.97    9.99
   8   4  -3  222.26   10.47
   4  -2   8  550.37   24.18
   4   2  -8  532.53   25.95
  -2  -8  -4  563.95   24.61
   2  -8   4  548.31   24.86
  -4  -2  -8  523.71   23.70
   8   4  -2  538.72   24.72
   2   8  -4  558.12   25.72
   8   4  -1   11.79    3.22
   4   1  -8    6.54    6.68
  -4  -1  -8    9.96    2.74
   1  -8   4   10.65    4.10
   8   4   0 1640.24   71.79
   4   0  -8 1665.50   73.36
   8   4   1   32.46    3.09
  -2  -8   4  376.82   17.34
   8   4   2  355.41   16.24
  -3  -8   4  458.47   21.55
  -4  -8   4  241.40   12.67
  -5  -8   4    2.15    4.53
  -4   6  -8  469.85   22.61
  -6   8  -4  531.53   22.77
  -4   7  -8   29.42    5.29
   8  -4  -7   20.35    5.81
  -8   4  -7   22.90    4.33
  -7   8  -4   30.97    5.25
   7   8  -5  139.19   10.29
   8  -5   7  149.35    8.16
   8   5  -7  172.50    9.57
   5   7  -8  142.63    9.52
   5   7  -8  142.04   11.07
   7   8  -5  133.06    8.83
   7  -8   5  152.76    8.74
   5  -7   8  160.05    8.69
   6   8  -5  582.45   28.93
   5   6  -8  496.52   29.18
   6   8  -5  583.57   27.42
   5  -6   8  662.26   27.80
   5   6  -8  551.38   27.64
   6  -8   5  615.06   27.92
   8  -5   6  642.40   27.52
  -6  -8  -5  645.73   27.01
   5   8  -5  211.06   11.50
  -5  -8  -5  248.30   11.34
   5   5  -8  222.11   11.72
   5   8  -5  231.76   13.38
   5  -8   5  224.81   11.93
   8  -5   5  260.41   11.72
   5  -5   8  233.15   11.61
  -4  -8  -5  368.29   16.00
   8  -5   4  343.38   16.16
   5   4  -8  344.08   16.04
   5  -4   8  334.86   15.88
   4   8  -5  324.31   17.69
   8   5  -4  334.33   16.00
   4  -8   5  326.54   16.44
  -3  -8  -5  659.89   28.16
   5  -3   8  607.16   27.91
   3  -8   5  569.43   28.46
   8   5  -3  641.51   27.86
   3   8  -5  655.51   29.58
   8   5  -3  623.04   28.65
   8   5  -2  243.32   11.68
  -2  -8  -5  233.17   11.38
   2  -8   5  215.85   11.58
   5  -2   8  235.36   10.83
   5   2  -8  201.78   13.32
   2   8  -5  213.38   12.78
   8   5  -1  106.28    7.11
   5   1  -8  126.28   10.02
   8   5   0  519.53   22.24
   5   0  -8  413.75   23.87
   8   5   1  117.03    6.43
  -2  -8   5  218.69   11.77
   8   5   2  224.61   10.46
  -3  -8   5  711.55   32.45
  -4  -8   5  341.67   16.82
  -5   8  -5  328.97   16.14
  -8   5  -5  331.46   15.99
  -5   5  -8  358.88   16.21
  -6   8  -5  437.22   19.73
  -5   6  -8  432.26   19.52
  -8   5  -6  403.07   19.44
  -5   7  -8  238.09   12.01
  -7   8  -5  229.18   12.20
  -8   5  -7  234.06   11.77
   6  -7   8  231.26   11.59
   8   6  -7  230.13   11.98
   7   8  -6  182.34   13.35
   7  -8   6  248.87   11.89
   6   7  -8  212.47   12.41
   6   7  -8  222.76   14.41
   8   6  -7  225.31   13.77
   8  -6   7  223.05   11.29
   8   6  -6  169.76   10.64
   6   8  -6  176.12   11.25
   6  -8   6  151.20    8.87
   8  -6   6  152.47    8.56
   6  -6   8  150.67    8.68
   6   6  -8  163.65    9.41
   6   6  -8  151.47   11.21
   8   6  -5   44.06    6.15
   6   5  -8   37.86    7.35
   6  -5   8   39.86    4.36
   5   8  -6   60.72    7.40
   8   6  -5   44.85    5.69
   8  -6   5   39.07    4.61
   6   5  -8   43.86    6.06
   5  -8   6   37.47    4.76
  -5  -8  -6   64.06    3.91
   4   8  -6   80.51    8.01
   4  -8   6   61.05    5.73
   6   4  -8   69.20    6.44
   6   4  -8   55.43    8.47
   8   6  -4   72.37    6.61
   8   6  -4   73.22    5.84
   6  -4   8   70.87    5.18
   8  -6   4   72.73    5.73
  -3  -8  -6   23.28    3.89
   3   8  -6   18.49    6.28
   3   8  -6   20.21    4.42
   6   3  -8   14.54    4.63
   8   6  -3   21.12    4.89
   3  -8   6   32.12    4.37
   8   6  -3   17.76    4.02
   6  -3   8   26.55    3.42
   8   6  -2 1104.20   50.26
   2   8  -6 1169.58   49.66
   8   6  -2 1125.53   49.49
   6  -2   8 1120.99   49.44
   8   6  -1  188.46    8.89
   1  -8   6  124.51    8.89
   8   6   0  331.27   15.19
   0  -8   6  318.18   15.71
   6   0  -8  300.37   17.36
   0   8  -6  309.48   14.74
  -1  -8   6  170.64    8.65
   8   6   1  143.75    7.52
  -8   6  -3   53.53    5.01
  -3  -8   6   36.80    5.50
  -4  -8   6  123.91    8.13
  -4   8  -6  117.50    7.01
  -8   6  -4  102.21    6.76
  -5   8  -6   18.11    4.84
  -8   6  -5   22.45    4.56
  -6   5  -8   23.31    4.52
  -6   6  -8   61.79    5.88
  -6   8  -6   62.94    6.02
  -8   6  -6   67.25    6.08
  -6   7  -8  156.53    9.92
  -8   6  -7  169.90    9.98
   8  -7   7   16.78    3.91
   7  -8   7   19.64    4.13
   7   8  -7   18.93    7.42
   7   7  -8    7.21    6.74
   7   6  -8   59.78    6.92
   7  -6   8   39.93    4.65
   8  -7   6   48.45    4.91
   8   7  -6   42.99    7.36
   6   8  -7   53.28    7.00
   7   6  -8   59.09    7.92
   6  -8   7   44.25    4.94
   6   8  -7   49.43    7.82
   5   8  -7  105.27    9.75
   5  -8   7   97.21    6.74
   8   7  -5   75.66    8.03
   7  -5   8  113.12    6.54
   5   8  -7  107.95    7.85
   7   5  -8  101.13    7.97
   8  -7   5  130.75    7.14
   7   5  -8  101.77    9.58
   8   7  -5   73.12    6.95
   4   8  -7  161.03   10.24
   8   7  -4  172.10    9.80
   7   4  -8  151.90   10.49
  -4  -8  -7  204.49    9.42
   8   7  -4  184.07   11.17
   8  -7   4  200.67   10.28
   4   8  -7  152.18   12.17
   7   4  -8  146.30   12.21
   7  -4   8  228.69    9.74
   7  -3   8  106.36    6.28
   8   7  -3  110.71    8.11
   7   3  -8  131.80    9.67
   8  -7   3  100.55    7.56
   3  -8   7   93.39    7.05
   7   3  -8  126.15    8.25
   8   7  -3  112.73    6.76
  -3  -8  -7  122.69    6.88
   3   8  -7  119.94    7.53
   2   8  -7  109.32    6.65
   7  -2   8   74.45    5.03
   8   7  -2   85.65    5.73
   7   2  -8  122.31    9.71
   7   2  -8  131.27    7.21
   2  -8   7  109.21    6.93
   8   7  -2   82.98    6.80
   8   7  -1    5.83    3.39
   1  -8   7   19.89    4.67
   8   7  -1    5.56    4.26
   7   1  -8   29.41    5.63
   1   8  -7   26.00    7.23
   8   7   0   16.78    4.03
   0  -8   7    8.21    4.61
   7   0  -8   16.82    5.06
   0   8  -7    6.97    3.92
  -1  -8   7   24.26    4.77
  -2  -8   7  123.96    8.33
  -3   8  -7   85.31    6.26
  -8   7  -3   78.41    6.55
  -7   4  -8  260.75   12.33
  -4   8  -7  235.63   12.79
  -4  -8   7  219.58   13.31
  -8   7  -4  250.89   12.62
  -5   8  -7   87.43    7.23
   7  -5  -8   95.61    7.21
  -8   7  -5  106.14    7.32
  -7   5  -8  104.88    6.87
  -6   8  -7  110.95    8.19
  -7   6  -8  112.66    7.76
  -8   7  -6  117.56    7.94
  -7   8  -7   83.43    7.87
  -8   7  -7   96.41    7.83
  -7   7  -8   87.24    7.84
   8   8  -8  812.39   37.05
   8  -8   7   75.55    5.73
   8   7  -8   91.45    8.69
   7   8  -8   67.60    8.33
   8   8  -6  587.35   28.06
   8   6  -8  550.75   26.69
   6   8  -8  609.19   26.65
   8   8  -6  563.09   26.28
   8  -8   6  551.54   26.27
   5   8  -8  114.63   10.01
   8   5  -8   89.25    8.49
   8  -8   5   88.37    6.82
   8   8  -5   87.45    7.34
   5   8  -8  113.60    8.65
   8  -5   8  106.83    6.41
   8   8  -5   83.45    8.56
   5  -8   8   87.65    6.85
   8   8  -4  518.08   25.16
   8  -4   8  573.13   23.73
   8   8  -4  528.51   23.66
   8  -8   4  497.19   24.29
   4  -8   8  494.25   24.15
   8   4  -8  480.63   26.03
   8   4  -8  504.81   24.27
   4   8  -8  513.33   24.12
  -3  -8  -8  370.05   15.19
   8  -3   8  313.71   14.59
   8   8  -3  320.01   14.91
   8   3  -8  275.42   17.39
   3   8  -8  363.38   15.48
   8   3  -8  297.44   15.73
   8  -8   3  290.18   15.84
   8   8  -3  338.05   16.40
   3  -8   8  230.41   15.16
   8   2  -8  900.62   39.76
   2  -8   8  851.47   39.88
   8   8  -2  872.16   40.13
   8   2  -8  876.68   41.54
   2   8  -8  895.54   39.40
   8   8  -2  859.53   38.98
   8  -2   8  908.72   38.75
   2   8  -8  903.27   41.67
   8   8  -1   86.64    5.17
   8   1  -8   69.60    9.19
   8   8  -1   80.58    6.39
   8   1  -8   75.55    7.04
   8   0  -8  167.36   12.52
   8   8   0  143.58    7.59
   0   8  -8  161.47   11.47
   8   0  -8  136.80    9.34
   0  -8   8  158.65    9.16
  -1  -8   8   66.94    6.31
   8  -1  -8   39.51    6.85
   8  -2  -8  754.24   34.07
  -2  -8   8  794.23   34.65
  -2   8  -8  726.98   33.59
   8  -3  -8  261.90   12.66
  -8   8  -3  249.62   12.21
  -8   4  -8  553.83   27.02
  -4   8  -8  645.86   27.52
  -8   8  -4  583.22   27.39
   8  -4  -8  670.78   27.93
  -5   8  -8   71.46    7.27
  -8   8  -5   67.48    6.85
  -8   5  -8   72.86    6.54
   8  -5  -8   70.06    7.28
  -8   8  -6  445.89   20.37
  -6   8  -8  402.11   20.11
  -8   6  -8  409.33   20.00
   8  -6  -8  436.04   20.37
  -8   7  -8   81.18    8.40
  -7   8  -8  101.03    8.68
  -8   8  -7   86.12    8.38
  -8   8  -8 1122.33   50.02
   0  -9   0    7.16    4.10
   0   0  -9    7.88    5.76
  -1  -9   0  415.82   19.05
   0  -1  -9  434.27   19.76
   0  -2  -9  347.87   18.31
   0   2  -9  334.80   18.38
   2  -9   0  360.85   17.94
  -3  -9   0  896.77   38.60
   0  -3  -9  949.17   39.60
   0   3  -9  922.50   39.85
   0   4  -9   90.53    8.13
   9   0  -4   91.09    6.83
  -4  -9   0  104.98    6.81
   9   0   4   93.75    4.87
  -5  -9   0   20.84    4.36
   9   0  -5   20.84    5.31
  -5   9   0   29.68    4.15
   0   5  -9   38.29    7.36
   0  -5   9   27.97    4.53
   0  -6   9  263.60   13.31
  -6  -9   0  281.50   13.34
   9   0  -6  243.15   13.54
   0   6  -9  253.50   15.30
   0  -7   9   13.27    4.83
   9   0  -7   13.85    6.89
   9   0  -7   14.79    6.44
   7   9   0   19.83    3.54
   0   7  -9   18.80    7.45
  -7  -9   0   14.65    4.37
   9   0  -8  861.64   39.44
   9   0  -8  832.96   37.21
   8   9   0  794.88   36.06
   0   8  -9  841.74   39.37
   0  -8   9  842.27   37.36
   8   9  -1  342.65   17.10
   9   1  -8  388.69   20.78
   1   8  -9  410.12   20.80
   1  -8   9  409.95   18.50
   9   1  -8  378.74   18.51
   7   9  -1  611.81   28.15
   1  -7   9  609.37   29.19
   9   1  -7  661.70   31.07
   1   7  -9  658.02   31.23
   9   1  -7  633.16   29.11
  -7  -9  -1  689.96   29.11
   6   9  -1    6.12    3.38
   9   1  -6   15.63    6.80
   1   6  -9   17.72    7.70
  -6  -9  -1    7.95    4.09
   9  -1   6   12.40    1.93
   1  -6   9    7.17    4.16
   9   1  -6   12.86    5.64
  -5  -9  -1  149.12    8.68
   9   1  -5  144.95    8.95
   1  -5   9  163.02    8.74
   9  -1   5  144.34    7.19
   1   5  -9  142.80   10.76
   9   1  -5  158.65   10.27
   9  -1   4  509.34   23.06
   1   4  -9  541.98   25.60
   4  -9   1  503.40   24.42
   9   1  -4  554.34   24.84
  -1  -3  -9 3520.32  145.76
   1   3  -9 3280.01  146.16
  -3  -9  -1 3260.21  145.18
  -2  -9  -1 1542.06   65.85
  -1  -2  -9 1595.79   66.28
  -1  -9  -1 7350.47  326.26
   1  -9   1 7567.77  326.44
   1   1  -9 7840.73  327.10
  -1  -1  -9 7537.26  326.46
   0  -9  -1 2207.77   98.96
   0  -9   1 2328.59   99.12
   1   0  -9 2268.36   99.63
  -1   1  -9 7283.86  323.81
   1  -1  -9 7445.28  324.30
  -1  -9   1 7455.64  323.66
   1  -9  -1 7746.33  323.83
   1  -2  -9 1402.50   62.64
  -2  -9   1 1380.68   61.70
  -1   2  -9 1430.17   62.33
   9   1   3 3392.81  146.49
  -1   3  -9 3383.71  148.00
   9   1   4  319.73   15.19
   9   1   4  351.73   15.20
  -4  -9   1  531.92   17.55
  -1   4  -9  472.17   18.73
   9  -1  -4  447.90   16.90
  -5   9  -1  192.09    9.64
  -5  -9   1  185.71   10.47
   9  -1  -5  186.69   10.61
  -1   5  -9  208.08   12.28
  -1   6  -9   33.27    6.84
  -6  -9   1   20.45    4.99
  -6   9  -1   33.65    5.05
   9  -1  -6   23.34    5.74
  -1  -6   9   26.75    5.02
  -1   7  -9  610.78   30.93
   7   9   1  627.86   28.13
  -1  -7   9  687.21   29.77
   9  -1  -7  640.00   29.32
   9  -1  -8  389.95   19.04
  -1   8  -9  433.28   18.37
  -1  -8   9  428.81   19.02
   2  -8   9  241.91   12.61
   8   9  -2  220.30   11.58
   9   2  -8  267.91   15.46
   8   9  -2  207.68   13.06
   8  -9   2  273.27   13.82
   2   8  -9  241.85   15.45
   9   2  -8  251.47   13.51
   9  -2   7   71.01    4.27
   7  -9   2   86.89    7.29
   9   2  -7   72.51    8.47
  -7  -9  -2   69.32    5.64
   2   7  -9   86.95    9.61
   2  -7   9   68.25    6.13
   7   9  -2   56.89    5.23
   7   9  -2   55.82    6.58
   9   2  -7   82.32    7.50
   2   7  -9   87.41    6.52
   9   2  -6  470.33   19.02
   9  -2   6  373.58   17.70
  -6  -9  -2  420.70   18.67
   6   9  -2  368.31   17.99
   9   2  -6  499.54   20.86
   6   9  -2  328.49   19.18
   2   6  -9  427.13   21.34
   6  -9   2  403.49   19.34
   2   6  -9  400.86   18.38
   2  -6   9  370.13   18.71
   2  -5   9   32.09    4.45
   5   9  -2   19.13    3.85
   9   2  -5   26.63    5.63
   2   5  -9   14.57    7.32
  -5  -9  -2   24.10    4.41
   9   2  -5   24.62    5.20
   9  -2   5   22.94    2.91
   5  -9   2   21.90    5.50
   9   2  -4  524.95   22.42
   2   4  -9  444.42   22.86
  -4  -9  -2  488.64   21.55
   4  -9   2  444.25   21.98
   2  -4   9  424.00   21.41
  -2  -4  -9  474.19   21.79
  -2  -3  -9  727.14   29.67
  -3  -9  -2  606.48   29.34
   3  -9   2  617.75   29.80
   9   2  -3  649.04   29.90
   2   3  -9  663.45   30.78
  -2  -2  -9  737.35   30.88
   9   2  -2  614.71   30.71
  -2  -9  -2  688.51   30.80
   2   2  -9  689.35   32.08
   9   2  -1  312.18   13.77
  -1  -9  -2  279.69   13.93
   2   1  -9  329.96   15.63
   0  -9   2 2109.58   84.76
   2   0  -9 1884.48   85.45
  -2   0  -9 1861.64   84.41
   0  -9  -2 1963.66   84.60
   9   2   0 1874.11   84.08
  -2   1  -9  208.10   13.56
   2  -1  -9  221.81   14.76
   9   2   1  316.35   12.91
  -1  -9   2  302.81   13.74
   9   2   2  587.68   27.31
  -2   2  -9  684.10   28.78
  -2  -9   2  668.59   28.45
  -3  -9   2  442.47   20.87
  -2   3  -9  436.19   21.18
  -2   4  -9  511.20   26.39
  -4   9  -2  556.57   24.96
  -4  -9   2  602.59   26.04
  -5  -9   2   29.95    4.95
  -2   5  -9   13.29    6.21
  -5   9  -2   21.28    4.36
  -6   9  -2  482.32   21.75
   9  -2  -6  413.66   22.36
  -2   6  -9  479.45   21.85
  -2   7  -9   17.45    5.17
   9  -2  -7    5.66    6.30
  -2   8  -9  401.90   19.10
  -2  -8   9  406.05   19.73
   9  -2  -8  385.56   19.67
   8   9  -3   20.87    6.01
   3   8  -9   20.84    8.33
   9   3  -8   10.64    7.84
   9   3  -8    8.91    6.87
   8   9  -3   19.87    4.75
   3   8  -9   21.92    6.61
   3  -8   9   22.21    4.68
   9   3  -7 1145.91   50.51
   7  -9   3 1214.64   51.24
   3   7  -9 1132.09   52.60
   3   7  -9 1139.78   50.29
   9   3  -7 1118.78   52.04
   7   9  -3 1144.16   49.95
   7   9  -3 1129.39   51.38
   3  -7   9 1078.91   50.63
   3   6  -9  123.40    7.50
  -6  -9  -3  134.92    7.01
   6   9  -3  116.92    8.61
   9   3  -6  106.83    8.93
   6  -9   3   87.73    7.44
   9  -3   6   99.08    6.22
  -3  -6  -9  114.68    7.30
   3   6  -9  114.24   10.40
   9   3  -6  120.28    8.14
   3  -6   9   99.67    7.17
   6   9  -3  119.28    6.84
  -3  -5  -9  164.76    8.95
   3   5  -9  171.47    9.19
   9   3  -5  161.12   10.75
   3  -5   9  167.12    9.15
   9  -3   5  168.38    8.56
   3   5  -9  154.52   11.61
   5   9  -3  164.44   10.37
   5  -9   3  173.59   10.09
  -5  -9  -3  183.64    9.25
   5   9  -3  167.82    8.87
  -4  -9  -3   57.85    4.70
   9   3  -4   57.07    6.21
   9   3  -4   53.80    5.22
   3  -4   9   37.85    4.37
   4  -9   3   37.55    5.54
   4   9  -3   48.80    4.16
   9  -3   4   40.40    3.87
   3   4  -9   39.77    6.96
  -3  -4  -9   34.15    4.21
   9   3  -3   31.50    5.15
  -3  -9  -3   29.71    4.60
   3   9  -3   28.03    3.71
   9   3  -3   22.42    4.02
   3  -9   3   33.75    4.99
   9   3  -2  279.21   14.29
  -2  -9  -3  310.74   14.32
  -3  -2  -9  280.82   13.68
   3   2  -9  301.11   16.33
  -1  -9  -3 1535.60   67.55
   9   3  -1 1574.53   67.30
  -3  -1  -9 1537.22   67.19
   3   1  -9 1454.14   68.47
   0  -9   3  657.72   29.57
   3   0  -9  632.47   30.74
   9   3   0  593.77   28.75
   3  -1  -9 1520.11   70.58
   9   3   1 1601.92   68.78
  -1  -9   3 1547.72   69.47
  -3   1  -9 1596.55   69.32
  -3   2  -9  364.14   17.59
   9   3   2  359.44   16.16
  -3  -9   3  160.80    8.52
  -3   9  -3  146.29    7.19
  -3   3  -9  185.96    9.21
   9   3   3  119.94    5.93
  -4   9  -3   84.90    5.76
  -4  -9   3   69.45    6.20
  -5   9  -3  322.64   15.42
  -3   5  -9  311.63   15.22
  -5  -9   3  359.89   16.42
   9  -3  -6   83.92    7.60
  -3   6  -9   80.08    6.82
  -3   7  -9 1147.58   52.13
   9  -3  -7 1238.78   52.63
  -3   8  -9   10.24    6.10
   9  -3  -8   11.29    6.79
  -8   9  -3   14.16    6.25
   8   9  -4   33.56    6.02
   4  -8   9   35.01    5.00
   9   4  -8   21.90    8.09
   8   9  -4   33.97    6.61
   4   8  -9   43.13    7.22
   8  -9   4   45.01    5.37
   9   4  -8   14.98    8.17
   4  -7   9  153.33    9.16
   9   4  -7  150.41   10.05
   9  -4   7  175.14    8.63
   7  -9   4  175.83    9.94
   4   7  -9  186.30   10.20
   9   4  -7  138.65   11.55
   7   9  -4  158.96    9.20
   7   9  -4  152.28   10.61
   9   4  -6  166.32    9.98
   4   6  -9  133.88   11.17
   9  -4   6  101.68    7.08
   4   6  -9  139.23    8.49
   9   4  -6  155.70    8.60
   6   9  -4  122.49    9.30
   6  -9   4  116.99    8.61
  -6  -9  -4  146.27    7.53
   4  -6   9  119.74    7.79
   6   9  -4  136.49    7.79
   5  -9   4  213.24   11.78
   4   5  -9  280.98   11.45
   4   5  -9  265.79   14.01
   9   4  -5  223.59   12.65
   5   9  -4  206.98   12.81
   9  -4   5  210.92   10.73
   5   9  -4  212.88   11.05
  -5  -9  -4  214.94   11.02
   4  -5   9  178.92   11.03
   4  -9   4  893.75   34.02
   4   4  -9  860.37   35.53
   9   4  -4 1013.78   34.78
  -4  -9  -4 1009.74   33.56
   4   9  -4  869.50   34.71
   4   9  -4  890.24   33.06
   9   4  -4  952.08   33.30
   4   4  -9  873.67   33.15
   9  -4   4  861.14   33.25
   4  -4   9  904.53   33.43
   3  -9   4  556.41   23.39
  -3  -9  -4  512.14   22.77
   3   9  -4  479.12   22.21
   9   4  -3  531.55   23.33
   9   4  -3  498.31   22.35
   4  -3   9  514.59   22.44
   4   3  -9  549.75   24.92
  -4  -3  -9  459.59   21.65
  -4  -2  -9  229.26   11.21
   4   2  -9  253.08   14.43
   9   4  -2  224.73   11.61
   2  -9   4  252.52   12.91
   9   4  -2  258.46   12.44
  -2  -9  -4  285.94   12.57
   4   1  -9  434.61   20.89
   9   4  -1  424.78   18.72
  -4  -1  -9  406.70   18.15
   4   0  -9  772.50   36.48
   9   4   0  711.70   34.30
   4  -1  -9  153.36   13.45
   9   4   1  249.67   10.97
   9   4   2  193.23    8.91
  -2  -9   4  200.87   10.53
  -3   9  -4  438.86   19.70
  -3  -9   4  420.76   20.66
  -4   9  -4 1033.56   47.13
  -4  -9   4 1174.89   48.28
  -5  -9   4  573.62   23.42
  -4   5  -9  450.10   21.96
  -4   6  -9  122.69    7.54
  -6  -9   4  146.08    8.44
  -9   4  -7   72.93    5.93
  -7   9  -4   86.29    7.38
  -4   7  -9   81.23    6.95
   9  -4  -7   90.43    7.91
  -8   9  -4   41.72    6.79
  -4   8  -9   48.36    6.82
   9  -4  -8   53.48    7.13
  -9   4  -8   47.70    5.40
   5   8  -9  183.92   11.75
   8   9  -5  244.64   10.93
   9   5  -8  200.47   11.55
   5  -8   9  162.47   10.25
   8  -9   5  144.15   10.22
   8   9  -5  203.82   12.16
   7   9  -5  265.08   15.15
   5  -7   9  264.27   13.46
   9   5  -7  256.58   14.32
   7   9  -5  286.11   13.47
   5   7  -9  256.97   14.17
   7  -9   5  246.00   13.69
   9  -5   7  280.10   13.07
   6  -9   5   33.80    5.64
   5  -6   9   53.40    5.13
   5   6  -9   57.04    6.40
   9  -5   6   58.94    4.81
   6   9  -5   89.61    6.27
   6   9  -5   76.16    7.70
  -5  -9  -5   42.63    4.34
   5   5  -9   22.14    5.62
   9   5  -5   30.32    5.74
   5  -9   5   40.50    4.85
   5   9  -5   34.21    7.13
   9  -5   5   37.74    4.26
   5   9  -5   37.16    5.17
   5  -5   9   33.41    4.33
  -4  -9  -5  217.92   11.05
   5  -4   9  235.57   10.99
   9   5  -4  214.20   11.09
   9  -5   4  245.34   11.23
   5   4  -9  214.37   11.10
   4   9  -5  186.17   10.95
   4  -9   5  234.74   11.86
   4   9  -5  182.85   12.70
   5   3  -9  905.81   40.08
   5  -3   9  914.10   39.99
   9   5  -3  902.95   40.69
   9   5  -3  882.57   39.85
  -3  -9  -5  987.80   40.40
   3   9  -5  863.86   41.36
   5   3  -9  877.17   42.19
   3  -9   5  866.80   40.60
   5   2  -9  610.94   27.77
  -2  -9  -5  591.34   25.78
   2  -9   5  643.05   26.13
   9   5  -2  498.75   25.56
   9   5  -2  531.81   24.95
   9   5  -1 1346.09   58.82
   1  -9   5 1289.80   59.23
   5   1  -9 1388.76   60.81
   1   9  -5 1346.68   58.32
   9   5  -1 1332.89   58.30
   9   5   0   56.08    5.19
   5   0  -9   68.57    9.06
   5  -1  -9 1348.87   65.71
   9   5   1 1569.01   63.66
  -1   9  -5 1400.40   63.37
  -2   9  -5  665.16   27.24
   9   5   2  566.51   26.99
  -2  -9   5  614.08   28.27
  -3   9  -5  523.97   24.34
  -3  -9   5  575.19   25.45
  -4  -9   5  236.65   13.76
  -5   4  -9  279.14   12.75
  -5  -9   5   80.54    6.78
  -9   5  -5   73.35    5.96
  -5   5  -9   71.61    5.89
  -5   6  -9   73.96    6.26
  -6   9  -5   57.39    6.82
  -9   5  -6   73.14    5.91
   9  -5  -7  194.26   11.29
  -7   9  -5  217.83   11.18
  -5   7  -9  190.27   10.92
  -9   5  -7  166.42   10.06
  -8   9  -5  217.76   13.78
  -9   5  -8  238.13   13.27
   9  -5  -8  310.44   14.23
  -5   8  -9  288.81   14.14
   9   6  -8   20.61    8.38
   6  -8   9   34.22    4.91
   6   8  -9   40.53    8.80
   8   9  -6   40.91    7.57
   8  -9   6   34.57    4.96
   7   9  -6   87.56    8.14
   9   6  -7  106.48    8.60
   7  -9   6  104.83    7.00
   6   7  -9   90.78    8.74
   7   9  -6   81.30    9.38
   6  -7   9  112.28    6.92
   9   6  -7   92.04    8.96
   6   9  -6   62.06    7.64
   6   6  -9   73.46    9.22
   6  -6   9   61.10    5.35
   9  -6   6   62.12    5.02
   6   6  -9   68.75    7.00
   9   6  -6   55.58    7.03
   6  -9   6   50.17    5.58
   9  -6   5   59.15    5.25
   9   6  -5   51.16    6.24
   9   6  -5   51.07    6.73
   5   9  -6   52.99    8.16
   5  -9   6   64.63    5.68
   6  -5   9   53.26    5.12
   4   9  -6  486.93   26.05
   9   6  -4  527.01   24.97
   6  -4   9  517.28   23.99
   9  -6   4  482.55   24.27
   6   4  -9  555.68   24.48
  -4  -9  -6  613.68   24.29
   4  -9   6  463.90   24.39
   9   6  -4  549.37   24.10
   6  -3   9  332.75   13.40
   6   3  -9  238.36   13.93
   3  -9   6  268.04   14.02
   9   6  -3  258.00   13.54
   9   6  -3  263.29   14.30
  -3  -9  -6  307.79   13.89
   3   9  -6  247.71   15.77
   2   9  -6  418.20   23.08
   6   2  -9  464.34   21.53
  -2  -9  -6  478.22   21.49
   9   6  -2  484.15   21.77
   9   6  -2  469.44   20.84
   1   9  -6  115.29    7.10
   9   6  -1  116.85    6.50
   6   1  -9  123.90   10.63
   1  -9   6  118.60    7.76
   9   6  -1  108.65    7.22
   0   9  -6   16.84    4.56
   0  -9   6   17.17    4.76
   9   6   0   25.42    3.42
   9   6   0   26.78    4.03
   6   0  -9   10.52    7.58
   9   6   1  163.28    9.06
  -1   9  -6  178.21    9.25
  -2   9  -6  399.05   18.51
  -3  -9   6  293.26   15.09
  -6   4  -9  455.98   21.67
  -4  -9   6  523.52   23.09
  -5  -9   6  166.48    9.92
  -6   5  -9  140.98    8.89
  -5   9  -6  158.22    9.11
  -9   6  -5  154.22    9.12
  -9   6  -6   49.75    5.74
  -6   6  -9   38.74    5.80
  -6   9  -6   44.83    6.53
  -9   6  -7   53.45    6.38
  -6   7  -9   52.43    6.81
  -7   9  -6   48.73    6.72
  -8   9  -6   99.61    9.05
  -9   6  -8  102.46    8.59
  -6   8  -9   93.90    8.97
   9   7  -8   31.10    8.80
   7   8  -9   16.55    8.83
   7   7  -9  324.19   16.30
   7  -9   7  298.64   15.40
   9  -7   6  181.27   10.43
   7  -6   9  193.96   10.42
   6  -9   7  184.63   10.57
   9   7  -6  208.61   13.04
   7   5  -9   82.29    7.56
   9   7  -5   79.22    7.80
   5  -9   7   70.33    6.01
   7  -5   9   75.05    5.69
   5   9  -7   82.33    7.97
   9   7  -5   83.15    6.95
   5   9  -7   80.63    9.42
   7   5  -9   85.09    9.52
   9  -7   5   76.66    6.18
   4   9  -7  153.73    8.67
   4   9  -7  146.71   11.18
   7  -4   9  121.78    7.22
   9  -7   4  114.79    7.85
   7   4  -9  117.35   10.79
   9   7  -4  114.54    7.91
   9   7  -4  118.64    8.94
   7   4  -9  116.15    8.91
  -3  -9  -7  264.36   12.67
   9   7  -3  239.61   12.55
   9   7  -3  253.61   13.60
   7  -3   9  241.75   12.12
   3   9  -7  278.76   13.19
   3   9  -7  262.94   15.49
   7   3  -9  251.44   13.56
   9  -7   3  250.88   13.40
  -2  -9  -7  231.84   10.94
   9   7  -2  198.22   10.09
   7   2  -9  197.50   11.45
   9   7  -2  198.83   11.12
   9   7  -1  733.64   33.14
   9   7  -1  704.69   32.27
   1  -9   7  721.27   33.49
   7   1  -9  784.43   33.15
   7   0  -9  255.18   13.63
   9   7   0  279.45   12.17
   7   0  -9  218.47   15.98
   0  -9   7  245.72   13.46
   0   9  -7  227.01   12.86
   9   7   0  280.01   13.17
   9   7   1  592.23   26.89
   7  -1  -9  603.12   28.00
   7  -1  -9  562.12   30.39
  -1  -9   7  684.90   28.69
  -1   9  -7  618.86   27.50
   7  -2  -9  104.13    7.85
   7  -3  -9  226.69   12.30
  -4   9  -7   45.13    6.32
   7  -4  -9   62.70    6.74
  -7   4  -9   54.25    5.72
   7  -5  -9   23.13    5.83
  -9   7  -5   16.51    6.04
  -5   9  -7   12.98    5.70
  -7   5  -9   18.92    5.57
  -7   6  -9  194.95   11.38
  -9   7  -6  197.23   11.26
  -6   9  -7  202.18   11.60
   7  -6  -9  217.27   11.44
  -7   7  -9  426.97   21.12
   7  -7  -9  480.80   21.14
  -7   9  -7  437.78   21.42
  -9   7  -7  424.25   21.05
  -9   7  -8   41.93    7.92
   9  -7  -8   44.53    7.64
  -8   9  -7   27.49    8.61
  -7   8  -9   44.29    8.12
   8   8  -9   76.21    9.99
   8   7  -9   31.33    9.05
   7   9  -8   52.66    8.60
   9   8  -6    0.68    6.95
   8   6  -9    8.57    7.58
   6   9  -8    5.57    7.99
   9  -8   6    7.45    4.06
   9  -8   5   21.13    4.59
   8   5  -9   19.52    7.52
   5  -9   8   13.55    4.23
   9   8  -5   22.19    6.08
   5   9  -8   18.38    7.36
   9   8  -5   22.79    6.63
   9   8  -4  166.90    8.94
   4   9  -8  135.71   10.02
   8   4  -9  131.45    9.84
   9  -8   4  132.92    8.85
   4  -9   8  126.85    8.73
   9   8  -4  155.80   10.17
   9  -8   3    6.02    5.03
   9   8  -3    8.54    5.78
   8   3  -9    9.74    8.13
   8   3  -9   12.08    7.31
   9   8  -3   12.96    4.83
   3   9  -8   14.62    6.15
   3  -9   8   11.87    4.96
   9   8  -2  254.62   13.32
   2   9  -8  298.82   16.59
   2  -9   8  307.09   14.63
   8   2  -9  296.94   15.01
   8   2  -9  304.91   17.36
   9   8  -2  253.55   14.45
   9   8  -1  377.28   18.02
   1  -9   8  433.03   19.29
   8   1  -9  393.37   19.35
   9   8  -1  398.92   19.30
   0  -9   8   66.89    6.24
   0   9  -8   59.58    6.24
   8   0  -9   55.72    7.39
   9   8   0   42.31    4.49
  -1  -9   8  386.84   18.24
   9   8   1  333.79   16.42
  -2  -9   8  382.88   17.21
   8  -2  -9  370.27   17.10
  -3   9  -8   26.47    6.28
   8  -3  -9   28.93    7.10
   8  -4  -9   94.46    7.98
  -4   9  -8   78.34    7.92
  -8   4  -9   81.14    6.89
  -9   8  -5   21.86    7.03
  -5   9  -8   12.33    6.65
  -8   5  -9   22.64    5.99
   8  -5  -9   33.00    7.00
  -6   9  -8    1.95    7.52
   8  -6  -9    6.75    6.51
  -9   8  -6    1.07    7.07
  -8   6  -9    5.66    6.52
   8  -7  -9   43.80    6.98
  -8   7  -9   41.43    8.23
  -7   9  -8   31.22    8.65
  -9   8  -7   26.58    7.78
  -8   8  -9   86.13    9.82
  -9   8  -8   80.53    9.60
  -8   9  -8   80.81    9.57
   8  -8  -9   81.69    8.18
   9   9  -9  223.07   15.77
   9   8  -9  174.17   12.97
   8   9  -9  194.02   13.97
   9   7  -9  451.92   23.47
   7   9  -9  503.11   24.07
   9   9  -6   38.04    8.34
   6   9  -9   47.09    9.27
   9   6  -9   30.36    9.42
   5   9  -9 1012.68   44.58
   9   9  -5  978.03   44.08
   9   5  -9  973.31   44.60
   9  -9   4   50.48    6.30
   4   9  -9   85.93    9.13
   9   4  -9   65.79    9.28
   9   9  -4   76.15    6.81
   9   9  -4   70.39    7.63
   9   9  -3 2071.04   89.24
   9   9  -3 1875.56   90.39
   9   3  -9 2116.19   90.04
   9  -9   3 2099.37   90.59
   9   9  -2   48.46    6.47
   9   9  -2   54.14    5.53
   9  -9   2   59.95    7.34
   2  -9   9   41.08    5.83
   9   2  -9   50.00    8.28
   9   1  -9  742.29   35.38
   9   9  -1  782.32   34.15
   9   9   0    9.88    4.05
   9   0  -9    9.95    7.56
   9  -1  -9  779.36   36.33
   9   9   1  802.19   35.06
   9   9   2   20.64    3.46
   9  -2  -9   22.63    7.89
  -2   9  -9   16.69    6.85
  -3   9  -9 2084.92   93.64
   9  -3  -9 2229.14   94.12
   9  -4  -9   48.95    7.71
  -9   4  -9   41.38    6.02
  -4   9  -9   24.48    8.16
  -9   5  -9  834.34   38.84
  -9   9  -5  869.08   39.24
   9  -5  -9  935.66   39.48
  -5   9  -9  845.84   39.20
  -9   6  -9   60.13    8.38
  -9   9  -6   64.20    8.98
   9  -6  -9   56.47    8.12
  -6   9  -9   63.96    8.90
   9  -7  -9  395.43   18.75
  -9   9  -7  344.83   18.78
  -9   7  -9  366.76   18.98
  -7   9  -9  366.10   19.40
   9  -8  -9  217.71   13.01
  -9   8  -9  215.84   13.98
   8  -9  -9  239.30   12.93
  -9   9  -8  195.16   13.91
  -8   9  -9  219.14   14.11
  -9   9  -9  200.06   14.65
   9  -9  -9  220.48   13.24
   0   0 -10 2507.42  107.95
   0 -10   0 2413.84  107.25
   0  -1 -10  539.64   26.97
  -1 -10   0  592.05   26.14
   1 -10   0  543.09   26.15
  10   0  -1  566.79   25.40
  10   0  -2 4337.87  188.29
   0  -2 -10 4410.24  189.66
   2 -10   0 4437.20  189.20
   0   2 -10 4256.09  189.55
  -2 -10   0 4327.72  188.87
   0  -3 -10  435.11   21.52
  10   0  -3  416.11   19.88
  -3 -10   0  482.92   20.40
   0   3 -10  438.88   21.77
   3 -10   0  409.49   20.72
  -3  10   0  413.08   19.28
   0   4 -10 1552.02   69.96
   0  -4 -10 1625.91   69.91
  10   0   4 1573.87   67.60
  -4 -10   0 1507.33   68.70
  -4  10   0 1540.81   67.79
  10   0  -5  130.83    7.93
  -5 -10   0   95.96    7.12
   5  10   0   78.99    5.60
   0   5 -10  139.51   10.47
   6  10   0  631.67   29.00
  10   0  -6  689.75   31.87
  -6 -10   0  721.82   30.32
   0   6 -10  661.15   32.10
  10   0  -6  636.83   30.24
   0   7 -10  800.12   39.86
  10   0  -7  950.40   40.24
  10   0  -7  848.54   37.95
   0  -7  10  842.21   37.95
  -7 -10   0  907.79   38.00
   7  10   0  780.71   36.65
   8  10   0 1949.56   83.02
   0   8 -10 1839.07   86.09
  10   0  -8 1852.39   83.95
  10   0  -9  211.04   12.82
   9  10   0  206.22   10.69
   9  10  -1  433.18   19.98
  10   1  -9  430.24   22.03
   8  10  -1   71.82    5.80
   1  -8  10   82.70    6.90
  10   1  -8   88.66    9.04
   7  10  -1  505.98   24.48
  10   1  -7  565.94   25.80
   7 -10   1  581.44   26.65
  -7 -10  -1  612.00   25.65
   1   7 -10  496.52   27.70
   1  -7  10  522.94   25.54
  10   1  -7  597.17   27.56
   1  -6  10   31.66    5.08
  10   1  -6   42.21    7.03
   6 -10   1   44.76    6.86
   6  10  -1   40.92    4.43
  10   1  -6   47.43    7.78
  -6 -10  -1   39.69    5.33
   5 -10   1  735.90   33.73
  10   1  -5  819.72   34.48
  10   1  -5  784.87   33.11
  -5 -10  -1  748.19   33.18
   5  10  -1  684.23   32.16
   1   5 -10  743.11   35.07
  10  -1   5  714.86   32.01
   1   4 -10  141.51   10.67
  -1  -4 -10  135.05    9.38
  10   1  -4  120.56    9.03
   4  10  -1  108.57    6.54
   1   3 -10  256.16   14.31
  10   1  -3  232.66   12.41
  -1  -3 -10  276.45   13.90
  -3 -10  -1  217.68   12.36
  10   1  -3  259.10   13.11
  -1  -2 -10  197.02   10.34
   1   2 -10  178.97   11.23
  10   1  -2  166.39    9.53
  10   1  -2  171.64    8.84
   2 -10   1  120.84    9.14
  -2 -10  -1  130.47    8.84
   1   1 -10 1478.62   63.60
  -1  -1 -10 1548.89   62.97
  -1 -10  -1 1386.09   62.32
  10   1  -1 1317.97   61.60
   1 -10   1 1480.02   62.60
  -1   0 -10  195.20   12.15
   0 -10   1  237.57   12.03
   0 -10  -1  221.84   11.76
   1   0 -10  217.34   13.63
  10   1   1 1307.64   58.11
  -1 -10   1 1434.84   58.91
   1  -1 -10 1376.81   59.96
   1 -10  -1 1329.06   58.93
  -1   1 -10 1211.33   58.98
  -2 -10   1  178.97   10.61
   1  -2 -10  144.71   11.93
   2 -10  -1  210.69   11.13
  10   1   2  224.56    9.54
  -1   2 -10  143.51   11.40
  10   1   3  264.52   11.92
  -1   3 -10  257.60   14.57
  -3  10  -1  255.61   12.41
   1  -3 -10  255.39   15.24
  -4  10  -1   97.70    6.37
  10   1   4   99.15    4.61
  10  -1  -4   93.96    7.68
  -1   5 -10  832.72   41.87
  -5 -10   1  945.40   40.73
  10  -1  -5  876.98   40.41
  -5  10  -1  919.39   39.84
  10  -1  -6   14.38    6.33
  -6 -10   1   19.16    4.95
   6  10   1   11.97    3.33
  -1   6 -10    9.18    7.23
  -6  10  -1   12.54    5.01
   7  10   1  685.38   30.74
  -1   7 -10  657.88   34.00
  10  -1  -7  674.51   32.12
  -1   8 -10   78.33    7.74
   8  10   1   53.92    4.79
  10  -1  -8   79.17    8.52
   9  10   1  403.62   18.87
  10  -1  -9  412.10   20.87
  -1   9 -10  440.14   20.62
   9  10  -2   17.10    5.37
  10   2  -9   17.34    8.45
  10   2  -8 1827.24   81.14
   8  10  -2 1898.33   80.30
   2  -8  10 1753.07   81.13
   7 -10   2   27.38    6.23
   7  10  -2    7.46    4.44
   2  -7  10   16.59    4.76
  -7 -10  -2    8.03    4.71
  10   2  -7   16.55    7.23
  10   2  -7   12.60    7.08
   2   7 -10    6.97    8.56
  -6 -10  -2 1177.68   46.99
   2   6 -10 1031.38   49.23
  10   2  -6 1046.70   48.27
   6  10  -2 1054.67   46.13
   6 -10   2 1087.12   47.77
  10   2  -6 1011.73   46.76
   2   6 -10 1011.96   46.39
  -2  -6 -10 1063.38   47.49
   2  -6  10  990.26   46.86
   2  -5  10  290.99   14.88
  -5 -10  -2  275.27   14.99
   2   5 -10  319.92   14.67
  10  -2   5  332.96   14.17
  -2  -5 -10  323.34   15.74
   5  10  -2  237.50   14.12
  10   2  -5  347.95   16.39
   2   5 -10  336.50   17.66
   5 -10   2  352.23   15.93
   4  10  -2  746.14   33.66
   2   4 -10  701.88   36.27
   4 -10   2  787.78   35.02
  -2  -4 -10  788.37   34.84
  10   2  -4  732.04   35.03
  -4 -10  -2  808.78   34.48
  -2  -3 -10  449.05   20.55
   2   3 -10  389.74   21.91
  10   2  -3  418.40   20.58
  -3 -10  -2  453.13   20.28
  10   2  -3  420.26   19.88
  -2  -2 -10 2093.56   96.54
   2   2 -10 2152.19   97.86
  -2 -10  -2 2217.00   96.63
  10   2  -2 2257.74   96.03
  10   2  -2 2270.39   96.68
   1 -10   2 1172.70   49.78
   2   1 -10 1179.00   51.06
  -2  -1 -10 1091.12   49.49
  -1 -10  -2 1147.24   49.59
  10   2  -1 1073.92   48.78
  10   2  -1 1088.17   49.21
   0 -10   2 2642.28  112.00
  -2   0 -10 2440.48  111.82
   2   0 -10 2438.58  112.88
  10   2   0 2663.58  111.37
   0 -10  -2 2531.49  111.85
  -1 -10   2  909.28   40.97
   2  -1 -10  933.32   42.74
   1 -10  -2  932.29   41.18
  10   2   1  865.14   40.19
  -2   1 -10  992.15   41.40
  -2  10  -2 2325.99  101.23
  -2 -10   2 2329.62  102.23
   2  -2 -10 2222.23  103.31
  10   2   2 2384.32  101.26
  -2   2 -10 2311.51  102.59
  -3 -10   2  369.88   18.58
  -3  10  -2  396.30   17.60
  -2   3 -10  358.33   18.98
  -2   4 -10  757.46   36.99
  10  -2  -4  822.26   35.90
  -4 -10   2  835.65   36.34
  -4  10  -2  778.14   35.25
  10  -2  -5  292.90   15.24
  -5 -10   2  297.46   15.29
  -5  10  -2  316.39   14.57
  -2   5 -10  266.74   16.30
  -6 -10   2 1098.60   45.27
  -6  10  -2 1013.41   44.23
  10  -2  -6 1043.40   44.90
  -7  10  -2   25.47    5.93
  -7 -10   2    8.30    5.63
  -2   7 -10   22.05    6.43
  10  -2  -7   11.06    7.62
  -2   8 -10 2067.76   91.15
  10  -2  -8 2106.94   91.59
  -2   9 -10   33.46    7.88
  10  -2  -9   40.22    8.28
   9  10  -3   32.06    6.81
   9  10  -3   39.59    6.45
  10   3  -9   35.30    9.18
   3  -8  10   18.83    4.82
   3   8 -10   33.75    7.01
  10   3  -8   13.27    8.48
   8  10  -3   23.86    6.35
   8  10  -3   20.97    5.55
   3   7 -10  130.09    8.97
  10   3  -7  156.86   10.06
   3  -7  10  127.92    8.55
   3   7 -10  115.38   11.80
   7 -10   3  146.86    9.49
   7  10  -3  141.17    8.43
  10   3  -7  160.19   11.25
   6  10  -3  155.50    9.30
   6 -10   3  164.65   10.26
  -6 -10  -3  164.69    9.46
  10   3  -6  168.58   10.65
   3  -6  10  160.83    9.46
   3   6 -10  190.49    9.97
  10   3  -6  152.73   11.28
   3   6 -10  194.67   13.20
   5 -10   3  969.38   41.73
  10   3  -5 1084.00   42.32
  -3  -5 -10  740.27   40.52
   3   5 -10  924.27   43.24
  -5 -10  -3 1059.17   41.23
   3   5 -10  909.68   40.73
   5  10  -3  929.68   40.42
  10  -3   5  901.29   40.47
   3  -5  10  924.14   41.06
  10  -3   4   97.80    6.26
  -4 -10  -3   91.65    7.02
  10   3  -4  111.27    8.04
   4 -10   3  103.57    8.04
   4  10  -3  100.07    6.59
  -3  -4 -10  113.67    6.73
  10   3  -4  117.82    7.43
   3   4 -10  122.78    7.01
   3   4 -10  113.62   10.53
  10   3  -3   52.14    5.73
  -3  -3 -10   51.47    4.76
   3 -10   3   61.62    6.59
  -3 -10  -3   67.43    5.48
  10   3  -3   47.28    5.16
  10   3  -2  130.42    7.29
  -3  -2 -10  112.89    7.13
  10   3  -2  123.37    7.58
   3   2 -10  117.68    9.95
  -2 -10  -3  107.48    7.75
   3   1 -10 1445.86   63.39
  10   3  -1 1368.35   61.26
  -3  -1 -10 1440.70   61.32
  10   3  -1 1366.66   60.84
  -1 -10  -3 1391.91   61.65
   3   0 -10  447.39   22.20
   0 -10   3  408.74   20.24
   0  10  -3  424.83   19.17
   0 -10  -3  436.76   20.28
  -3   0 -10  490.18   20.26
  10   3   0  396.11   19.46
  10   3   0  407.06   19.18
  -3   1 -10 1418.54   64.51
  -1  10  -3 1520.86   63.67
  10   3   1 1448.38   63.80
  -1 -10   3 1428.50   64.64
   3  -1 -10 1391.07   66.08
   3  -2 -10  108.12   10.70
  -2 -10   3   86.43    7.44
  -3   2 -10  111.88    8.03
  10   3   2  111.24    5.53
  -2  10  -3   94.54    6.15
  -3   3 -10   65.70    6.92
  -3  10  -3   60.91    4.90
  -3 -10   3   70.70    6.18
  -4 -10   3  152.28    8.91
  -4  10  -3  144.90    8.24
  10  -3  -5  954.79   41.99
  -3   5 -10  888.19   41.41
  -5 -10   3 1008.69   42.58
  -5  10  -3  936.58   41.42
  -6  10  -3  111.03    7.92
  -3   6 -10  100.04    8.11
  -6 -10   3  114.59    8.01
  10  -3  -6  111.03    8.86
  -3   7 -10  108.35    8.27
  10  -3  -7  122.11    9.61
  10  -3  -8   33.37    8.17
  -3   8 -10   14.86    6.56
  -3   9 -10   52.33    8.63
  10  -3  -9   84.60    9.78
  10   4  -9  633.59   32.68
   9  10  -4  716.61   31.49
   4   9 -10  704.97   32.25
   4  -8  10 1308.36   63.66
  10   4  -8 1543.55   63.97
   8  10  -4 1264.81   64.56
   4   8 -10 1542.59   63.76
   8  10  -4 1485.21   63.20
   4   7 -10  530.33   25.82
   7  10  -4  554.88   27.14
   4  -7  10  523.07   25.68
  10   4  -7  521.27   26.12
  10   4  -7  526.30   27.48
   7 -10   4  527.02   26.26
   6  10  -4  715.76   30.14
   4  -6  10  659.23   30.42
   6  10  -4  616.78   31.78
   4   6 -10  632.59   32.88
   6 -10   4  685.45   31.12
  10   4  -6  652.90   31.97
   4   6 -10  654.52   30.57
   4   5 -10   61.79    9.52
   4  -5  10   57.55    5.36
   5 -10   4   65.55    6.58
  10   4  -5   65.83    7.45
  -5 -10  -4   67.62    5.74
   5  10  -4   59.99    6.01
  10  -4   5   58.91    4.90
   4   5 -10   71.99    6.83
  10  -4   4   48.92    4.29
  -4 -10  -4   53.23    4.97
   4 -10   4   45.59    5.35
  -4  -4 -10   33.28    2.42
   4  10  -4   53.07    5.35
   4   4 -10   40.18    5.53
  10   4  -4   32.83    5.87
   4   4 -10   31.88    8.23
  10   4  -4   31.30    6.07
  10   4  -3  777.44   35.02
   4   3 -10  783.37   37.63
  -4  -3 -10  729.76   34.46
   4   3 -10  789.16   35.06
   3  10  -4  804.18   34.72
  10   4  -3  796.77   35.90
  -3 -10  -4  814.25   35.53
  -2 -10  -4  293.51   14.12
  -4  -2 -10  241.38   12.97
   4   2 -10  258.22   16.83
  10   4  -2  330.64   14.33
  10   4  -2  297.75   13.35
   2 -10   4  302.01   14.44
   2  10  -4  270.95   13.12
   1  10  -4  312.61   14.80
   4   1 -10  341.57   18.28
  -1 -10  -4  292.59   15.81
  10   4  -1  293.93   14.80
  10   4   0 1259.72   56.19
  -4   0 -10 1245.65   56.33
   0 -10  -4 1310.86   56.96
  10   4   0 1273.71   55.87
   0  10  -4 1314.79   55.90
   4   0 -10 1256.45   58.66
   4  -1 -10  185.05   14.59
  10   4   1  196.49   10.61
  -2  10  -4  258.60   12.98
   4  -2 -10  259.03   16.44
  10   4   2  282.23   12.45
  -2 -10   4  245.49   14.04
  -3  10  -4  916.76   39.17
  -3 -10   4  826.94   40.14
  -4   4 -10   73.23    5.97
  -4  10  -4   70.07    5.97
  -4 -10   4   76.95    6.98
  -4   5 -10   68.82    6.14
  -5 -10   4   87.35    7.14
  -5  10  -4   78.05    6.86
  10  -4  -6  564.55   25.40
  -6 -10   4  569.41   25.72
  -4   6 -10  498.12   24.46
  10  -4  -7  583.28   26.96
  -4   7 -10  565.12   26.49
  -8  10  -4 1427.70   64.72
  -4   8 -10 1473.94   64.90
  10  -4  -8 1538.84   65.41
  -4   9 -10  575.99   25.61
  10  -4  -9  559.03   25.81
 -10   4  -9  488.26   24.51
  10   5  -9   69.43   10.96
   9  10  -5   79.64    8.62
   5  -8  10  125.07    7.93
   8  10  -5  115.39    9.27
   5  -7  10  141.00    8.59
   7  10  -5  154.51    9.11
   7  10  -5  133.05   10.90
   5   7 -10  159.84   10.98
   6 -10   5  165.18   10.09
   6  10  -5  159.48   11.45
   6  10  -5  181.17    9.99
   5   5 -10  172.31    9.80
  10   5  -5  130.98    9.85
   5 -10   5  156.88    9.72
   5  -5  10  152.33    8.82
   5   5 -10  163.91   12.41
  10  -5   5  168.37    8.66
   5  10  -5  163.81    9.52
   5  10  -5  140.83   11.19
  -4 -10  -5  130.19    8.07
  10  -5   4  145.83    8.20
   5   4 -10  151.49    9.05
   5  -4  10  132.58    7.87
   5   4 -10  141.79   11.64
   4  10  -5  148.77    8.76
   4 -10   5  138.18    8.94
  10   5  -4  135.34    8.47
  10   5  -3  640.32   28.36
   3 -10   5  553.99   28.20
  -3 -10  -5  661.62   28.02
  10   5  -3  631.40   27.44
   5   3 -10  542.72   30.14
   3  10  -5  597.92   27.25
   5   3 -10  599.99   27.66
   2 -10   5  316.02   14.74
   5   2 -10  253.93   16.66
  10   5  -2  260.12   14.01
  -2 -10  -5  312.47   14.33
   2  10  -5  301.53   13.55
  10   5  -2  264.01   13.59
   5   2 -10  270.45   13.96
  -1 -10  -5  153.28    9.01
   1  10  -5  167.56    8.29
   5   1 -10  149.20   12.57
   1 -10   5  170.33    9.35
  10   5  -1  117.40    7.99
  10   5  -1  131.11    7.60
   5   0 -10  280.71   17.33
  10   5   0  271.62   13.04
  10   5   0  278.60   13.56
   0  10  -5  283.12   13.32
  -1  10  -5  191.41    9.22
   5  -1 -10  162.49   13.03
  10   5   1  159.95    8.34
  10   5   1  151.83    8.60
  -1 -10   5  191.92   10.35
   5  -2 -10  272.04   16.88
  -2  10  -5  303.41   12.98
  -2 -10   5  267.98   13.89
  -3  10  -5  551.08   24.40
  -5   3 -10  501.99   24.17
  -4 -10   5  363.45   17.16
  -4  10  -5  327.86   15.94
  -5   4 -10  317.65   15.76
  -5 -10   5  160.66    9.61
  -5   5 -10  133.38    8.66
  -5   6 -10  285.60   15.17
  -6 -10   5  319.69   15.96
  -5   7 -10  168.40   10.91
  -7  10  -5  160.95   10.53
  10  -5  -7  175.65   11.15
  10  -5  -8   36.78    8.21
  -5   8 -10   64.53    8.51
  -8  10  -5   46.73    8.00
 -10   5  -8   42.03    7.00
  -9  10  -5  158.66   11.43
  10  -5  -9  156.53   10.90
  -5   9 -10  149.35   11.49
 -10   5  -9  140.17    9.87
  10   6  -9  234.31   15.69
   6   9 -10  259.87   16.11
   9  10  -6  265.05   14.56
   8  10  -6 1093.63   48.75
  10   6  -8 1044.38   48.95
   6   8 -10 1133.85   49.22
   7  10  -6  493.49   21.80
   6   7 -10  394.24   22.03
   6  10  -6   84.10    8.05
   6   6 -10   65.57    8.53
  10   6  -6   73.02    8.19
   5  10  -6  407.99   19.69
   6  -5  10  371.11   17.02
  10   6  -5  355.79   18.29
  10  -6   5  355.41   17.00
   6   5 -10  359.75   17.61
  10   6  -5  373.47   17.34
   4 -10   6  125.08    8.73
  10   6  -4  146.64    8.80
   6   4 -10  135.90    9.36
  10  -6   4  142.16    8.43
  10   6  -4  121.16    9.19
   6  -4  10  149.77    8.07
   4  10  -6  141.81   10.98
  10   6  -3  226.35   13.16
   6   3 -10  256.64   13.36
  -3 -10  -6  216.46   12.61
  10   6  -3  249.93   12.57
   6   3 -10  259.89   16.19
  -2 -10  -6  405.16   19.77
  10   6  -2  414.07   19.06
   6   2 -10  384.11   22.29
   6   2 -10  426.99   19.91
  10   6  -2  419.94   19.90
   2  10  -6  407.93   19.18
  -1 -10  -6   93.00    7.02
  10   6  -1   80.42    5.78
   6   1 -10   87.51    7.56
   1  10  -6  106.79    6.83
  10   6  -1   74.10    6.19
   6   1 -10   75.12   10.52
   1 -10   6   77.83    7.12
   0  10  -6  310.15   15.17
   0 -10   6  308.72   16.08
  10   6   0  343.59   14.77
  10   6   0  317.10   15.32
   6   0 -10  307.82   15.76
  -1  10  -6   94.99    6.89
  10   6   1   85.63    5.40
  10   6   1   81.74    5.90
   6  -1 -10   83.33   10.60
   6  -1 -10  106.83    7.62
  10   6   2  128.80    6.56
  -2 -10   6  110.74    8.82
  -2  10  -6  116.69    8.08
  -6   3 -10  296.47   14.47
  -3 -10   6  251.66   15.66
  -6   4 -10  202.58   11.32
  -4 -10   6  242.96   12.53
  -6   5 -10  279.89   14.17
  -6  10  -6   61.14    7.57
  -6   6 -10   64.50    7.35
  -7  10  -6  488.41   23.36
 -10   6  -7  489.62   23.00
  -6   7 -10  482.16   22.94
  10  -6  -8 1164.57   50.14
  -8  10  -6 1149.95   49.85
 -10   6  -8 1084.67   49.64
  -6   8 -10 1079.81   49.84
  -6   9 -10  350.66   18.37
  10  -6  -9  383.90   18.26
 -10   6  -9  325.06   17.57
  -9  10  -6  318.85   17.91
   7   9 -10   -2.55   11.03
   9  10  -7   10.84    9.73
  10   7  -9   13.11   10.30
  10   7  -8  163.71   13.60
   7   8 -10  241.17   14.42
   7   7 -10   37.48    9.53
   7   6 -10  164.52   11.42
  10   7  -6  130.94   10.04
   7   5 -10   69.51    8.25
  10   7  -5   59.97    7.38
  10  -7   5   55.86    5.84
  10   7  -5   61.56    7.63
  10  -7   4  156.56    9.26
  10   7  -4  158.02   10.20
  10   7  -4  165.84    9.37
  10   7  -3  416.04   18.89
   3  10  -7  326.66   20.02
   3 -10   7  335.41   18.10
   7   3 -10  352.46   18.58
  10  -7   3  318.29   18.25
  10   7  -3  453.81   17.87
  10   7  -2  460.88   21.76
  -2 -10  -7  456.38   21.53
   2  10  -7  475.02   21.11
  10   7  -2  467.84   20.88
   2 -10   7  470.54   21.96
   7   2 -10  407.14   21.82
  10   7  -1   84.13    6.37
   7   1 -10   65.36   10.62
   1 -10   7   55.27    6.60
  10   7  -1   83.45    5.43
   7   1 -10   76.27    8.11
   1  10  -7   47.62    6.37
   7   0 -10  254.67   13.07
  10   7   0  201.82   11.89
   7   0 -10  220.44   16.04
   0  10  -7  271.94   12.32
  10   7   0  217.43   11.29
   0 -10   7  252.51   13.07
   7  -1 -10   81.44   11.01
  -1 -10   7   90.96    7.73
   7  -1 -10   99.85    8.32
  -1  10  -7   85.80    7.63
   7  -2 -10  688.48   29.08
  10   7   2  611.61   27.77
  -2  10  -7  622.88   28.58
   7  -3 -10  337.88   15.24
  -7   3 -10  267.44   13.94
  -7   4 -10   73.99    6.68
   7  -4 -10   95.57    7.96
  -5  10  -7   46.11    6.92
  -7   5 -10   39.69    6.46
  -7   6 -10  172.34   11.24
  -6  10  -7  209.08   12.11
 -10   7  -7   45.91    8.23
  -7  10  -7   59.50    8.81
  -7   7 -10   62.39    8.49
  -8  10  -7  146.62   11.34
  10  -7  -8  131.44   10.78
  -7   8 -10  149.00   11.40
 -10   7  -8  148.61   10.94
  10  -7  -9   13.50    8.28
  -7   9 -10    1.35   10.10
 -10   7  -9    9.06    8.60
  -9  10  -7    7.46    9.74
  10   8  -9  112.40   13.08
   8   9 -10  113.70   13.76
   8   8 -10  230.97   15.90
   8   7 -10   18.41    9.81
  10   8  -6  782.32   35.37
   6  10  -8  798.03   35.86
   8   6 -10  743.27   35.93
   8   5 -10   34.82    8.72
  10   8  -5   46.06    7.18
  10  -8   5   38.03    5.47
   8   4 -10  729.87   34.66
  10   8  -4  749.69   33.81
  10   8  -4  668.29   35.10
  10  -8   4  752.36   34.52
   8   3 -10   62.11    9.09
  10  -8   3   65.05    6.79
  10   8  -3   69.01    6.42
  10   8  -3   68.83    7.38
  10   8  -2  800.55   34.59
   8   2 -10  761.92   35.69
  10   8  -2  744.69   35.63
   8   1 -10  227.04   13.92
  10   8  -1  237.52   12.11
   0  10  -8  142.09    9.57
  10   8   0  153.46    8.12
   8   0 -10  141.22   10.63
  10   8   1  175.55    9.40
   8  -1 -10  205.96   11.93
  -1  10  -8  198.20   11.15
   8  -2 -10  790.44   34.96
  10   8   2  753.80   33.55
   8  -3 -10   58.86    8.00
  -8   4 -10  700.63   33.57
   8  -4 -10  819.98   34.50
  -4  10  -8  753.42   34.04
  -5  10  -8    8.72    7.88
   8  -5 -10   19.37    7.09
  -8   5 -10   12.49    6.91
  -8   6 -10  590.70   28.29
  -6  10  -8  584.78   28.44
   8  -6 -10  648.05   28.45
   8  -7 -10   12.87    7.12
 -10   8  -7   -1.80    8.87
  -7  10  -8    0.18    8.72
  -8   7 -10   16.23    8.55
  -8   8 -10  160.90   12.82
 -10   8  -8  163.12   12.35
  -8  10  -8  184.61   13.29
  10  -8  -8  156.64   11.59
  -9  10  -8  218.87   14.78
  -8   9 -10  239.01   15.51
  10  -8  -9  223.96   13.81
 -10   8  -9  212.84   14.60
   9   9 -10  285.13   18.82
  10   9  -9  283.97   18.46
   9   8 -10   92.53   12.21
   8  10  -9   88.98   12.58
   9   7 -10  119.79   12.84
   7  10  -9  140.45   12.97
  10   9  -6    3.97    8.38
   9   6 -10    4.77    9.91
   6  10  -9    8.20   10.35
   5  10  -9  105.28   11.61
   9   5 -10  115.25   10.90
  10   9  -5  133.48    9.58
  10   9  -4   58.78    7.22
   9   4 -10   29.47    9.68
   9   3 -10  265.53   16.97
  10   9  -3  320.85   15.01
  10   9  -2  149.45    8.82
   9   2 -10  166.37   12.33
   9   1 -10   83.14    8.93
  10   9  -1   97.49    6.60
   1  10  -9   73.38    9.10
   0  10  -9  230.30   12.60
  10   9   0  203.29   10.62
   9   0 -10  221.52   13.33
  10   9   1   88.65    5.82
   9  -1 -10   84.22    9.56
  10   9   2  255.52   12.51
   9  -2 -10  302.30   15.17
  -3  10  -9  209.53   13.15
   9  -3 -10  228.84   13.57
  -9   4 -10  103.71    8.12
  -4  10  -9   89.05    9.80
  -9   5 -10   96.85    9.13
   9  -5 -10  120.02    9.81
  -5  10  -9  100.79    9.83
   9  -6 -10    8.19    7.69
  -9   6 -10   12.80    8.11
  -6  10  -9   17.41    8.93
  -9   7 -10  155.06   12.21
   9  -7 -10  170.38   11.42
  -7  10  -9  161.19   13.33
 -10   9  -7  163.13   12.58
   9  -8 -10   71.24    9.18
 -10   9  -8   78.73   11.50
  -8  10  -9   85.60   11.95
  -9   8 -10   82.03   11.46
  -9  10  -9  246.47   16.72
 -10   9  -9  262.62   16.62
   9 -10  -9  246.80   14.84
  10  -9  -9  250.44   15.08
  -9   9 -10  275.59   17.23
   9  -9 -10  267.38   14.79
  10  10 -10   23.08   14.72
   9  10 -10  327.63   21.74
  10   9 -10  397.68   22.18
  10   8 -10  254.98   18.08
   8  10 -10  284.26   18.30
   7  10 -10  222.17   15.86
  10   7 -10  208.56   15.72
  10  10  -7  186.09   13.61
  10  10  -6  760.66   35.44
   6  10 -10  832.28   36.55
  10   6 -10  721.44   36.20
  10  10  -5   35.62    8.25
  10   5 -10   31.80   10.74
   5  10 -10   32.98   10.48
  10  10  -4 1104.95   48.67
  10   4 -10 1076.64   49.85
  10   3 -10   64.72   11.30
  10  10  -3   71.47    7.58
  10   2 -10  960.47   44.47
  10  10  -2  978.98   43.11
  10   1 -10  343.60   19.49
   1  10 -10  382.47   19.16
  10  10  -1  371.56   17.35
  10  10   0  609.79   27.11
  10   0 -10  580.95   28.85
  10  -1 -10  408.47   20.09
  10  10   1  374.75   17.71
  10  -2 -10  847.02   39.87
  -2  10 -10  893.80   39.71
  10  -3 -10   55.62    9.46
  -3  10 -10   35.68    9.27
  -4  10 -10 1043.52   47.14
  10  -4 -10 1040.11   47.08
  -5  10 -10  114.19   11.20
 -10   5 -10   87.01    9.08
  10  -5 -10  100.95   10.25
  -6  10 -10  663.25   30.85
  10  -6 -10  685.08   30.75
 -10   6 -10  601.83   30.25
  10  -7 -10  255.23   15.66
 -10   7 -10  256.65   16.24
  -8  10 -10  164.20   14.41
 -10  10  -8  152.52   14.05
  10  -8 -10  145.00   11.77
  -9  10 -10  374.67   20.63
  10 -10  -9  322.59   18.35
 -10   9 -10  314.38   19.82
 -10  10  -9  367.73   20.78
  10  -9 -10  351.79   18.50
 -10  10 -10  112.95   14.75
  10 -10 -10   96.95   10.31
   0 -11   0    4.72    5.02
  11   0   0    5.07    4.36
  11   0   1   17.66    4.60
  11   0  -1   12.58    5.02
   0  -1 -11   10.00    7.08
  -1  11   0   16.87    3.72
   1 -11   0   20.53    5.85
  -1 -11   0   18.09    4.94
   0   1 -11   11.64    6.67
  -2  11   0 2513.29  110.83
  11   0  -2 2493.95  111.25
   2 -11   0 2636.84  112.26
   0   2 -11 2723.56  113.21
  -2 -11   0 2466.93  111.78
   0  -2 -11 2680.98  112.94
  11   0   2 2600.10  111.01
  -3  11   0  570.68   25.91
   0   3 -11  556.89   28.64
   0  -3 -11  581.29   28.51
  11   0  -3  578.62   26.80
  -3 -11   0  587.91   27.05
   3 -11   0  632.74   27.80
   4 -11   0  453.15   22.80
  -4  11   0  467.53   21.02
   0   4 -11  459.61   24.18
   0  -4 -11  475.90   23.92
  -4 -11   0  443.61   21.94
   0  -5 -11   75.57    9.98
  11   0  -5   75.99    8.22
   0   5 -11   76.04   10.17
  -5 -11   0   87.13    6.94
  -6 -11   0  161.64    9.79
   0   6 -11  174.21   13.26
   6  11   0  144.37    8.21
  11   0  -6  162.51   12.18
  11   0  -6  162.87   10.92
  -7 -11   0    3.27    5.17
   0   7 -11   16.83    8.82
   7  11   0    0.90    4.31
  11   0  -7    7.92    8.71
   8  11   0  443.61   20.66
  11   0  -8  476.27   22.93
   0   9 -11  581.35   27.88
  11   0  -9  555.89   28.36
   9  11   0  581.23   26.04
  10  11   0   15.65    5.33
  11   0 -10   13.11   10.37
  10  11  -1  318.42   15.54
  11   1 -10  287.01   18.45
   9  11  -1  875.06   37.76
  11   1  -9  784.84   39.16
   8  11  -1  513.95   23.83
  11   1  -8  548.47   25.82
  11   1  -7 1100.81   51.17
   7  11  -1 1157.82   50.05
   1   6 -11  466.93   23.97
  11   1  -6  475.52   21.23
  -6 -11  -1  434.89   20.78
  11   1  -6  482.16   22.67
  -1  -5 -11 1198.63   54.38
  11   1  -5 1124.87   54.20
   1   5 -11 1150.99   55.40
  -5 -11  -1 1215.96   53.42
   5 -11   1 1259.84   54.13
  -1  -4 -11   83.89    8.64
  11   1  -4   58.62    7.30
   1   4 -11   56.51    9.42
   1   3 -11 1383.67   62.50
  -1  -3 -11 1363.61   61.41
  -3 -11  -1 1332.44   60.59
   3 -11   1 1271.08   60.92
  11   1  -3 1393.48   60.25
  11   1  -3 1485.78   61.28
  -1  -2 -11  286.09   15.03
  11   1  -2  266.04   13.77
  11   1  -2  252.25   13.23
  -2 -11  -1  301.45   13.75
   2 -11   1  266.34   14.09
  -2  11   1  241.89   12.27
   1   2 -11  264.70   15.83
  -1 -11  -1  766.47   35.46
   1 -11   1  735.71   35.61
  11   1  -1  836.91   35.34
  11   1  -1  771.29   34.68
   0  11  -1 2050.14   87.75
  11   1   0 1885.18   87.99
   0 -11  -1 2126.85   89.09
   1   0 -11 2224.01   90.56
  -1   0 -11 2049.21   89.48
   0 -11   1 2033.70   89.04
  11   1   0 2003.46   88.44
   1  -1 -11 1018.82   47.83
  11   1   1 1043.69   45.42
  -1  11  -1 1043.03   45.30
  11   1   1 1039.68   45.66
   1 -11  -1  998.49   46.49
  -1   1 -11 1017.96   47.27
  -1 -11   1 1031.84   46.44
  11  -1  -2  293.04   13.72
  11   1   2  254.02   12.67
  -2 -11   1  283.39   13.78
   1  -2 -11  287.47   16.23
  -2  11  -1  263.34   12.72
  11   1   2  243.11   12.47
   2 -11  -1  278.87   14.29
  -1   2 -11  289.70   15.40
  -3  11  -1 1430.42   61.96
  11   1   3 1425.97   61.71
   3 -11  -1 1437.95   63.43
  11   1   3 1417.79   61.84
   1  -3 -11 1402.33   64.44
  -1   3 -11 1335.47   63.97
   1  -4 -11  105.06   11.05
  -1   4 -11  109.28   10.67
   4 -11  -1  166.49    9.86
  11   1   4  125.89    6.85
  -4 -11   1  102.81    8.31
  -4  11  -1  151.54    8.01
  -5 -11   1 1129.50   52.63
  11  -1  -5 1191.37   52.40
  -1   5 -11 1040.98   54.06
  -5  11  -1 1238.24   51.77
  -6 -11   1  403.80   19.81
  -1   6 -11  402.34   21.95
  11  -1  -6  398.16   20.25
   7  11   1 1187.37   53.17
  -1   7 -11 1058.09   56.33
  -1   7 -11 1237.88   54.08
  11  -1  -7 1203.21   54.42
   8  11   1  454.23   21.27
  -1   8 -11  502.79   23.05
  11  -1  -8  472.18   23.47
   9  11   1  912.86   39.94
  -1   9 -11  917.17   41.47
  11  -1  -9  874.51   41.65
  11  -1 -10  287.43   16.90
  -1  10 -11  319.44   16.69
  10  11  -2   40.29    6.60
   2  10 -11   50.53   11.20
  11   2 -10   28.23   11.47
  11   2  -9  171.95   13.59
   9  11  -2  168.58   10.16
  11   2  -8  200.88   13.49
   8  11  -2  179.93   10.59
   2  -7  11  358.80   16.65
  11   2  -7  339.51   17.69
   7  11  -2  304.08   15.66
  11   2  -6  809.25   35.55
  -6 -11  -2  816.58   35.58
   6  11  -2  744.29   34.60
  11   2  -6  854.93   37.23
   2   5 -11   29.86    5.66
   5 -11   2   16.66    5.68
   5  11  -2   18.85    4.74
  -5 -11  -2   17.45    4.94
  11   2  -5    6.30    6.48
   2   5 -11   35.91    9.40
  -2  -4 -11   60.58    6.95
  11  -2   4   62.53    4.87
   4 -11   2   73.44    7.12
   2   4 -11   61.90    5.88
  11   2  -4   67.02    6.93
  11   2  -4   59.79    6.68
   2   4 -11   61.69    9.84
  -2  -3 -11   51.99    6.71
   2   3 -11   34.84    8.34
  -3 -11  -2   63.93    5.65
   3  11  -2   60.96    4.37
  11   2  -3   49.05    6.28
  11   2  -3   46.59    6.43
  11   2  -2 1983.06   86.77
   2  11  -2 2052.21   85.70
   2 -11   2 1999.41   87.10
  -2 -11  -2 1997.03   86.73
  11   2  -2 1847.92   86.02
  -2  -2 -11 1934.06   86.85
  -1 -11  -2  104.34    7.91
  11   2  -1  112.90    7.61
   1  11  -2  113.73    6.77
   1 -11   2  111.87    8.45
  11   2  -1  128.09    7.57
   0 -11  -2 2662.97  119.20
   2   0 -11 2680.11  120.76
   0  11  -2 2784.93  118.09
   0 -11   2 2799.52  119.34
  -2   0 -11 2704.41  119.46
  11   2   0 2715.58  118.68
  11   2   0 2677.28  118.31
  -1  11  -2  159.39    8.75
  -2   1 -11  153.88   10.82
  11   2   1  181.29    8.87
   2  -1 -11  154.87   12.93
   1 -11  -2  185.40   10.54
  -1 -11   2  161.64   10.22
  11   2   1  175.60    8.83
  -2  11  -2 2182.42   89.84
   2  -2 -11 1950.27   92.42
   2 -11  -2 2109.39   91.20
  -2   2 -11 2206.57   91.63
  11   2   2 1984.35   89.76
  11   2   2 2018.47   89.76
  -3  11  -2   79.33    6.39
  -2   3 -11   66.40    8.16
   2  -3 -11   60.84   10.31
  -3 -11   2  101.50    7.49
  11   2   3   85.17    5.30
  -4  11  -2   74.75    6.52
  -2   4 -11   63.50    8.46
  -4 -11   2   58.97    6.49
  -5 -11   2   36.32    5.78
  11  -2  -5   29.04    6.51
  -5  11  -2   20.43    5.82
  -2   6 -11  725.74   35.03
  -6 -11   2  816.82   35.80
  -6  11  -2  791.56   34.90
  11  -2  -6  792.78   35.65
  -7 -11   2  274.98   15.64
  11  -2  -7  282.59   16.56
  11  -2  -8  163.07   12.79
  -2   8 -11  169.11   11.72
  -2   9 -11  168.92   11.48
  11  -2  -9  156.52   12.81
  11  -2 -10   27.96   10.50
  -2  10 -11   39.07    9.78
  10  11  -3  155.49   10.35
  11   3 -10  113.36   13.32
   9  11  -3  778.29   34.97
  11   3  -9  775.95   36.47
  11   3  -8  334.91   20.21
   8  11  -3  422.37   18.92
   7  11  -3  567.81   24.77
   3  -7  11  527.39   25.45
  11   3  -7  545.77   26.08
   3   7 -11  508.89   25.31
   3   6 -11  263.17   14.70
   3  -6  11  262.06   14.35
  11   3  -6  274.32   16.13
   6  11  -3  313.15   14.06
   3   5 -11  621.13   29.36
   5  11  -3  635.13   28.60
  11   3  -5  612.05   30.53
   5  11  -3  649.88   29.04
   5 -11   3  648.14   30.42
   3   5 -11  606.71   32.52
  -5 -11  -3  731.32   29.91
   4  11  -3  563.77   25.98
  11   3  -4  576.39   26.74
   4 -11   3  635.89   27.81
  11  -3   4  606.34   26.50
   3   4 -11  602.05   26.60
  11   3  -4  562.45   27.62
   3   4 -11  554.55   29.52
  -4 -11  -3  567.02   26.88
   3 -11   3  457.12   21.19
  -3  -3 -11  410.20   19.91
  11   3  -3  420.61   19.87
   3   3 -11  426.68   19.79
  -3 -11  -3  467.65   20.52
   3   3 -11  377.34   22.77
  11   3  -3  431.85   20.62
   3  11  -3  415.57   19.24
  -2 -11  -3  164.46   10.67
  -3  -2 -11  201.05   10.63
   2  11  -3  172.94    9.81
  11   3  -2  227.80   10.66
  11   3  -2  238.48   11.15
   3   2 -11  207.98   14.39
  -1 -11  -3 1841.40   79.89
  11   3  -1 1862.75   79.52
   1 -11   3 1727.41   79.96
  -3  -1 -11 1743.68   79.56
  11   3  -1 1794.74   78.93
   1  11  -3 1851.47   78.76
   3   1 -11 1815.38   81.90
  -3   0 -11  299.49   14.11
  11   3   0  247.00   12.80
   0  11  -3  275.77   12.68
   0 -11  -3  270.01   13.92
   3   0 -11  243.91   16.39
  11   3   0  243.72   12.66
   0 -11   3  270.92   13.84
   3  -1 -11 1891.24   86.87
  -1  11  -3 1896.25   83.80
  11   3   1 1962.37   83.88
  -3   1 -11 1889.13   84.97
   1 -11  -3 1962.41   85.19
  -1 -11   3 1965.15   85.05
  -2  11  -3  131.69    7.46
   3  -2 -11  110.80   11.46
  -3   2 -11  110.73    8.80
  11   3   2  121.78    6.40
  11   3   2  133.96    6.78
  -3  11  -3  309.96   14.27
  -3   3 -11  300.37   15.94
  11   3   3  280.80   13.63
   3  -3 -11  278.86   18.51
  -3   3 -11  300.46   14.34
  -3 -11   3  308.43   15.40
  -4 -11   3  613.73   28.88
  -3   4 -11  563.01   27.87
  -5  11  -3  541.01   23.30
  11  -3  -5  517.17   24.07
  -5 -11   3  522.64   24.30
  11  -3  -6  209.79   12.58
  -3   6 -11  208.62   11.81
  -6 -11   3  226.60   11.97
  -3   7 -11  438.37   22.23
  11  -3  -7  461.34   22.95
  -7  11  -3  483.89   22.05
  -3   8 -11  337.47   17.85
  11  -3  -8  356.57   18.51
  11  -3  -9  879.42   42.60
  -3   9 -11  976.89   42.41
  11  -3 -10  104.72   11.39
  -3  10 -11  123.05   12.11
  10  11  -4   72.57    9.06
  11   4 -10   71.00   12.82
   9  11  -4   23.63    6.91
  11   4  -9   39.59   11.53
   8  11  -4   16.93    7.36
  11   4  -8   -1.57    9.50
   4   8 -11   22.45    9.46
   7  11  -4  152.33   10.09
  11   4  -7  156.26   11.65
   4  -7  11  151.83    9.38
   4   7 -11  170.38   11.36
   4   6 -11   41.86    7.45
  11   4  -6   49.01    7.99
   4  -6  11   46.29    5.45
   6  11  -4   50.96    6.70
   4   5 -11   11.57    6.31
  11   4  -5   13.61    6.32
  11   4  -5   14.50    6.97
   5  11  -4    7.79    4.30
   4   5 -11    6.24    8.34
   5  11  -4    4.50    5.15
  11   4  -4    5.14    5.52
  -4 -11  -4    8.50    4.38
   4   4 -11    7.44    8.42
   4  11  -4    0.05    4.24
   4   4 -11    8.63    5.97
  11   4  -4   10.00    6.20
  11  -4   4   14.30    4.01
   4 -11   4    6.76    5.43
   3  11  -4  110.96    7.28
  11   4  -3  136.16    8.15
   3 -11   4  138.00    8.86
  -3 -11  -4  115.13    7.94
   4   3 -11  115.16    7.90
  11   4  -3  133.37    8.75
   4   2 -11   91.06   11.22
   4   2 -11   95.61    7.12
  -2 -11  -4  110.46    7.53
  11   4  -2  102.49    7.27
  11   4  -2  102.49    7.10
   2 -11   4   84.28    7.82
   2  11  -4  105.85    6.45
   1  11  -4  166.58    9.49
  11   4  -1  191.51    9.69
  -1 -11  -4  177.24   10.50
  -4  -1 -11  190.31    9.81
   4   1 -11  183.02   13.79
   4   0 -11   85.70   11.18
  -4   0 -11  122.21    7.11
   0 -11  -4  115.03    7.90
  11   4   0   72.72    5.89
   0  11  -4  125.07    6.99
   0 -11   4  125.45    8.04
  11   4   0   69.92    5.93
   1 -11  -4  239.52   13.06
  -1 -11   4  223.94   12.81
  -1  11  -4  243.51   11.80
  11   4   1  225.40   11.27
  11   4   1  231.10   11.22
   4  -1 -11  218.05   15.73
  -4   2 -11   28.72    4.87
  -2  11  -4   39.61    5.27
   4  -2 -11   36.03    8.96
  11   4   2   51.51    4.09
  -2 -11   4   46.93    6.21
  -3  11  -4  136.18    8.79
  -4   3 -11  139.02    8.61
   4  -3 -11  133.47   13.10
  11   4   3  159.58    7.47
  -3 -11   4  130.43    9.38
  -4 -11   4   28.56    5.77
  -4   4 -11   27.45    5.57
  -4  11  -4   21.73    6.00
  -5 -11   4   60.39    6.42
  -5  11  -4   48.98    6.59
  11  -4  -6   53.48    8.60
  -4   6 -11   30.99    6.87
  -6  11  -4   44.29    7.57
  11  -4  -7   75.01    8.91
  -4   7 -11   99.83    8.94
  -4   8 -11   24.41    8.69
  11  -4  -8   28.49    8.82
  11  -4  -9   20.73   10.01
  -4   9 -11   20.81    9.95
  -4  10 -11   84.33   11.62
  11  -4 -10   67.48   10.92
  10  11  -5  184.21   12.04
  11   5 -10  127.59   14.39
   5   9 -11  731.73   35.61
  11   5  -9  769.49   35.56
   9  11  -5  753.89   34.54
   5   8 -11  516.98   27.10
  11   5  -8  519.83   27.52
   5   7 -11  598.46   28.82
   7  11  -5  607.14   28.08
   6  11  -5  509.34   21.91
   5   6 -11  400.04   21.97
   5   5 -11  507.47   25.19
   5  11  -5  558.22   24.74
  11   5  -5  526.91   25.07
  11  -5   4  103.51    7.19
  11   5  -4  100.60    8.25
   4  11  -5  121.64    7.41
   5   4 -11  128.61    9.04
   3 -11   5  107.95    7.87
  -3 -11  -5  131.12    7.98
   3  11  -5  121.03    7.35
  11   5  -3   97.67    7.80
   5   3 -11  108.85    8.39
  11   5  -3   99.43    7.84
  11   5  -2   29.08    5.05
   2  11  -5   38.39    5.20
  -2 -11  -5   41.52    5.53
   5   2 -11   29.39    9.47
   5   2 -11   30.97    6.02
  11   5  -2   26.67    5.30
   2 -11   5   34.31    5.53
  11   5  -1  583.43   24.32
   5   1 -11  554.36   24.80
  11   5  -1  540.23   24.80
  -1 -11  -5  517.85   25.34
   1  11  -5  507.59   24.37
   5   0 -11  687.00   37.12
   0 -11  -5  770.28   34.88
  11   5   0  704.50   33.49
  -1  11  -5  573.71   25.47
  11   5   1  579.29   24.95
  -1 -11   5  521.79   26.43
  11   5   2   52.29    4.29
  -2  11  -5   69.50    6.20
  -2 -11   5   56.26    6.61
  -3 -11   5  208.89   11.58
  -3  11  -5  182.07   10.28
  -5   3 -11  175.76    9.85
  -4  11  -5   80.47    7.27
  -5   4 -11   83.41    7.05
  -5  11  -5  599.53   26.51
  -5   5 -11  551.26   26.47
  11  -5  -6  334.86   16.94
  -5   6 -11  299.04   16.27
  11  -5  -7  694.48   32.14
  -5   7 -11  681.48   31.83
  11  -5  -8  565.56   25.60
  -5   8 -11  532.28   25.56
  -8  11  -5  481.17   25.24
  -5   9 -11  834.97   37.99
  11  -5  -9  800.08   37.90
  -5  10 -11  105.47   12.20
  11  -5 -10  124.83   11.54
   6  10 -11   15.66   12.59
  10  11  -6   16.56   10.27
  11   6 -10   17.57   12.33
  11   6  -9  129.79   13.41
   9  11  -6  147.93   12.21
   6   9 -11  173.81   14.01
   6   8 -11   62.51   11.66
  11   6  -8   80.32   10.71
   8  11  -6   84.73    9.58
   7  11  -6  448.06   22.91
   6   7 -11  508.25   23.74
   6  11  -6   10.67    8.07
   6   6 -11    4.90    8.26
  11   6  -6    5.17    7.84
  11   6  -5  121.92    9.19
   5  11  -6  122.71    9.55
   6   5 -11  151.74    9.93
   4  11  -6    6.48    5.80
  11   6  -4   -3.13    5.36
   6   4 -11    7.15    6.93
  11   6  -4    4.26    6.32
   6   3 -11  588.29   28.65
  11   6  -3  613.57   29.08
  11   6  -3  652.77   28.10
   3  11  -6  610.94   28.01
  11   6  -2  145.36    8.66
  -2 -11  -6  121.65    8.46
   2  11  -6  106.61    8.46
  11   6  -2  144.48    8.34
   6   2 -11  123.68    9.36
   1  11  -6  557.42   24.18
  11   6  -1  527.85   23.87
  -1 -11  -6  513.44   25.05
   6   1 -11  541.56   24.70
   6   1 -11  445.95   27.40
  11   6  -1  508.95   24.45
   0 -11  -6  137.61    9.84
   6   0 -11  146.21    9.94
  11   6   0  172.05    8.35
   6   0 -11  128.25   13.42
   0  11  -6  134.87    9.22
   6  -1 -11  630.96   26.60
   6  -1 -11  487.48   29.44
  -1  11  -6  589.94   26.04
  11   6   1  542.61   25.36
  -2  11  -6   94.88    8.21
  11   6   2  109.77    6.10
  -6   3 -11  754.81   33.49
  -3  11  -6  742.89   33.68
  -4  11  -6   11.04    6.25
  -6   4 -11    9.92    5.94
  -6   5 -11  159.30   10.45
  -6   6 -11   16.49    7.33
  11  -6  -7  291.25   16.52
  -7  11  -6  303.01   16.58
  -6   7 -11  291.96   16.14
  11  -6  -8   60.49    8.69
  -6   8 -11   42.47    9.41
  -8  11  -6   44.86    9.50
  -6   9 -11  123.97   12.00
  11  -6  -9  100.89   10.95
  -9  11  -6  116.00   11.60
  -6  10 -11    5.63   11.24
  11  -6 -10    6.33    9.59
  10  11  -7  225.18   15.07
   7  10 -11  214.89   17.23
  11   7 -10  170.53   15.27
   7   9 -11  313.18   19.34
   9  11  -7  319.68   18.22
  11   7  -9  302.75   18.57
   7   8 -11  319.29   19.99
   8  11  -7  358.43   18.96
   7  11  -7  123.72   11.18
   7   7 -11  120.73   12.08
  11   7  -6  103.39    9.48
   7   6 -11  101.43   10.55
  11   7  -5  518.98   24.21
   7   5 -11  494.90   24.76
  11   7  -4  127.15    8.85
   7   4 -11  122.48   10.01
  11   7  -4  112.60    9.11
  11  -7   3  334.41   16.88
  11   7  -3  333.54   16.14
   3  11  -7  361.31   16.46
  11   7  -3  292.50   16.72
   7   3 -11  304.65   16.89
  11   7  -2   93.72    7.03
   7   2 -11   84.05    8.95
   7   1 -11  532.93   26.05
   1  11  -7  582.38   25.37
  -1 -11  -7  531.44   26.04
  11   7  -1  538.38   24.84
  11   7   0  162.17    9.36
   7   0 -11  184.86   12.05
   7  -1 -11  365.64   19.49
  11   7   1  408.24   18.03
  -1  11  -7  382.96   19.01
  11   7   2   65.79    4.77
  -2  11  -7   69.08    8.14
   7  -2 -11   75.27    8.03
  -3  11  -7  303.78   15.67
  -7   4 -11   66.92    6.95
  -7   5 -11  442.66   21.20
  -6  11  -7   98.30   10.77
  -7   6 -11  118.71    9.67
  -7  11  -7  109.91   10.68
  -7   7 -11  108.87   10.34
  -7   8 -11  361.19   19.39
  11  -7  -8  373.30   19.19
  -8  11  -7  348.00   19.84
  11  -7  -9  229.33   14.99
  -7   9 -11  265.64   16.52
  -9  11  -7  245.40   16.02
  -7  10 -11  214.85   16.39
  11  -7 -10  225.75   14.76
  11   8 -10   39.47   13.55
   8  10 -11   33.33   13.99
  10  11  -8   51.15   12.84
  11   8  -9   99.70   13.01
   8   9 -11  134.90   13.89
   8   8 -11  197.23   15.39
   8   7 -11  174.12   12.97
  11   8  -7  125.11   11.91
   8   6 -11    5.64   10.03
  11   8  -6   -0.80    8.49
   8   5 -11    8.09    8.84
  11   8  -5    5.19    8.02
   8   4 -11   66.10    9.75
  11   8  -4   79.22    8.01
  11   8  -3  172.01    9.76
   3  11  -8  162.97   10.36
   2  11  -8  228.22   13.87
   8   2 -11  239.64   14.85
   1  11  -8  221.25   12.63
   8   1 -11  194.14   13.47
  11   8  -1  227.82   11.34
   0  11  -8  697.44   33.57
  11   8   0  757.59   32.85
   8   0 -11  749.84   34.27
  11   8   1  117.45    7.10
  -1  11  -8  109.84    9.47
  11   8   2  194.14    9.43
  -2  11  -8  162.70   11.62
   8  -2 -11  193.87   12.40
   8  -3 -11  147.90   10.78
  -8   4 -11   40.88    7.23
   8  -4 -11   44.62    8.01
  -8   5 -11   13.90    7.76
  -5  11  -8   16.41    8.67
  -6  11  -8    2.83   10.06
  -8   6 -11   14.58    8.62
  -8   7 -11  147.04   12.41
  -7  11  -8  181.83   13.42
  -8  11  -8  131.46   12.53
  -8   8 -11  121.36   12.47
  11  -8  -8  117.50   11.41
  11  -8  -9  118.44   11.20
  -9  11  -8  133.31   13.81
  -8   9 -11  136.31   13.20
 -10  11  -8   26.24   13.63
  11  -8 -10   14.54    9.54
  -8  10 -11   19.37   12.35
  11   9 -10  254.80   19.46
   9  10 -11  264.36   19.46
   9   9 -11  170.14   16.20
   9   8 -11  378.03   22.24
  11   9  -7  680.48   31.50
   9   7 -11  637.23   32.03
   7  11  -9  654.10   31.93
   9   6 -11   71.92   11.00
  11   9  -6   71.81   10.30
   6  11  -9   70.86   11.78
  11   9  -5 1092.27   48.36
   9   5 -11 1063.72   49.00
  11   9  -4   64.30    7.86
   9   4 -11   48.52   10.33
  11   9  -3 1262.01   56.64
   9   3 -11 1201.22   57.64
   3  11  -9 1388.39   57.21
   9   2 -11  491.84   25.57
  11   9  -2  482.73   23.75
   1  11  -9  267.01   14.34
  11   9  -1  225.31   12.08
   9   1 -11  226.49   15.19
  11   9   0  465.63   22.37
   9   0 -11  492.94   24.62
  11   9   1  144.08    8.16
   9  -1 -11  147.19   11.84
  -1  11  -9  162.19   11.64
  11   9   2  483.78   22.36
   9  -2 -11  539.81   24.56
   9  -3 -11 1170.87   52.62
  -4  11  -9   19.98    9.40
   9  -4 -11   27.06    8.17
  -9   5 -11  864.67   40.12
  -5  11  -9  881.45   40.45
   9  -5 -11  918.21   40.52
  -6  11  -9  100.98   11.60
  -9   6 -11   85.51   10.42
   9  -6 -11   91.81    9.60
  -7  11  -9  589.99   28.93
  -9   7 -11  582.70   28.71
  -9   8 -11  362.83   20.99
  11  -9  -8  334.38   19.62
  11  -9  -9  122.04   11.37
  -9  11  -9  114.13   14.80
  -9   9 -11  145.21   14.81
  -9  10 -11  313.31   21.36
  10 -11  -9  360.29   18.67
  11  -9 -10  313.31   18.57
 -10  11  -9  352.17   21.51
  10  11 -10  142.01   16.67
  10  10 -11  130.40   17.22
  11  10 -10  115.22   16.86
  10   9 -11   82.15   15.52
   9  11 -10   92.17   15.04
   8  11 -10  210.62   16.83
  10   8 -11  215.00   17.39
  11  10  -7   15.51   11.19
  10   7 -11   20.92   12.49
   7  11 -10   14.73   13.46
  11  10  -6   87.08   10.58
  10   6 -11   86.08   13.12
   6  11 -10   83.66   13.68
  10   5 -11    2.82   11.25
  11  10  -5    2.29    8.49
  10   4 -11  231.55   16.44
  11  10  -4  255.70   14.08
  11  10  -3   87.69    8.36
  10   3 -11   96.69   12.05
   3  11 -10   95.67   10.71
   2  11 -10   55.47    9.87
  11  10  -2   45.08    6.64
  11  10  -1   36.16    6.07
   1  11 -10   40.59   10.46
  10   1 -11   45.73   10.85
  11  10   0    6.66    4.88
  10   0 -11    8.95   10.10
   0  11 -10    9.89    9.50
  11  10   1   60.08    5.83
  10  -1 -11   78.97   10.12
  10  -2 -11   27.89    9.70
  -3  11 -10   62.49   11.37
  10  -3 -11   36.10    9.80
  -4  11 -10  197.57   13.77
  10  -4 -11  179.27   12.91
  10  -5 -11    6.50    9.32
  -5  11 -10   15.65   11.15
 -10   5 -11   10.82    8.11
  10  -6 -11   75.42    9.78
 -10   6 -11   49.77    9.82
  -6  11 -10   76.61   12.85
 -10   7 -11   23.57   10.26
  -7  11 -10   38.35   12.93
  10  -7 -11   29.38    9.02
  -8  11 -10  205.82   16.76
 -10   8 -11  199.02   15.00
  10  -8 -11  207.15   13.39
  11 -10  -9   48.58    9.75
 -10   9 -11   79.75   13.79
  -9  11 -10   38.82   13.75
 -10  11 -10   92.83   15.10
 -10  10 -11   91.10   15.48
  11 -10 -10  115.63   11.29
  10 -11 -10   83.20   10.15
  11  11 -11  826.97   41.36
  11  10 -11  239.41   20.51
  10  11 -11  255.66   21.00
   9  11 -11   82.92   16.24
  11   9 -11  104.17   16.29
  11   8 -11  139.02   16.52
   8  11 -11  124.01   16.36
  11  11  -8  158.32   14.68
  11  11  -7  148.03   14.16
   7  11 -11  170.25   16.27
  11   7 -11  138.89   15.73
  11   6 -11  104.11   14.36
  11  11  -6  132.43   12.54
  11  11  -5  240.45   15.07
  11   5 -11  226.86   17.48
  11  11  -4  252.76   14.29
  11   4 -11  184.08   16.72
  11  11  -3  584.57   28.06
  11   3 -11  565.33   30.11
   3  11 -11  652.75   29.56
   2  11 -11  111.10   13.15
  11   2 -11  109.71   13.67
  11  11  -2  110.93    8.85
  11   1 -11  428.78   22.75
   1  11 -11  399.05   22.28
  11  11  -1  432.63   20.20
  11  11   0  527.55   24.26
  11   0 -11  525.34   26.75
  11  11   1  438.67   20.30
  11  -1 -11  440.15   23.08
  11  -2 -11  119.53   12.33
  -2  11 -11  124.56   13.81
  -3  11 -11  880.24   39.27
  11  -3 -11  777.96   38.28
  11  -4 -11  223.96   15.16
  -4  11 -11  235.59   16.22
  -5  11 -11  446.36   24.26
  11  -5 -11  438.85   22.67
  -6  11 -11  148.47   14.99
  11  -6 -11  137.10   12.20
  -7  11 -11  172.58   16.51
  11  -7 -11  174.32   13.20
  -8  11 -11  182.37   17.40
  11  -8 -11  144.56   12.29
  11 -11  -9  127.34   11.90
  -9  11 -11  111.81   15.18
  11  -9 -11  109.96   11.19
 -10  11 -11  310.15   21.49
  11 -10 -11  276.66   16.37
  11 -11 -10  276.83   16.75
  12   0   0  245.96   12.94
   0  12   0  249.43   12.13
   0   0 -12  269.72   15.82
   0 -12   0  262.69   13.62
  12   0  -1   11.56    5.50
   1  12   0    4.67    3.56
   0  -1 -12    5.38    8.25
  -1  12   0    6.30    4.09
  12   0   1    3.85    4.42
   1 -12   0   14.69    5.67
  -1 -12   0    3.09    5.07
   0   1 -12    7.55    7.82
   0   2 -12  182.94   13.69
   0  -2 -12  199.51   13.90
  12   0   2  197.59   10.05
   2 -12   0  209.09   11.78
  -2  12   0  198.31    9.94
  -2 -12   0  169.50   10.92
  12   0  -2  194.91   11.20
   0  -3 -12   95.63   10.25
  12   0   3  111.44    6.70
   0   3 -12  106.39   11.20
  12   0  -3  101.25    8.25
   3 -12   0   94.20    8.35
  -3  12   0   87.91    6.72
  -4  12   0  441.64   20.32
  12   0   4  438.04   19.92
  12   0  -4  440.25   22.04
   0  -4 -12  412.13   23.35
  -4 -12   0  434.74   21.24
   0   4 -12  414.86   23.83
  12   0   5  154.81    7.78
  12   0  -5  144.54   10.69
   0   5 -12  136.69   12.80
  12   0  -6  515.11   26.05
  -6 -12   0  554.79   25.70
  12   0  -7  302.70   17.48
   8  12   0  697.63   30.89
   0   8 -12  675.55   32.48
  12   0  -8  678.39   32.76
   9  12   0  298.62   14.95
  12   0  -9  279.27   18.23
   0  10 -12  236.19   17.73
  12   0 -10  258.64   17.54
  10  12   0  279.10   13.63
  12   0 -11  210.54   15.32
  11  12   0  180.70   10.80
  11  12  -1  164.85   10.35
  12   1 -11  172.13   15.46
  10  12  -1  426.17   20.14
  12   1 -10  426.80   23.37
   9  12  -1   14.24    6.07
   1   9 -12   20.33   11.21
  12   1  -9    9.81   10.31
  12   1  -8  377.37   19.56
   8  12  -1  336.25   16.71
  12   1  -7  182.44   12.59
   7  12  -1  136.00    8.65
  12   1  -6  112.33   10.25
  -5 -12  -1  137.63    9.19
  12   1  -5  153.07   10.49
   1   5 -12  119.48   12.82
   1   4 -12  277.81   18.82
  12   1  -4  292.79   16.20
  -4 -12  -1  333.36   15.81
  12   1  -4  290.68   15.64
  -1  -3 -12  744.24   34.59
   3 -12   1  746.10   34.06
   1   3 -12  688.24   35.73
  -3 -12  -1  742.31   33.24
  12   1  -3  696.37   32.80
  12   1  -3  715.37   33.58
  -2 -12  -1    6.63    4.99
  12   1  -2    6.82    5.86
   2  12  -1    9.51    3.75
  12   1  -2   15.76    5.12
   1   2 -12   18.46    9.00
  -2  12   1   11.17    4.37
   2 -12   1    7.30    5.30
  -1 -12  -1  675.70   30.23
   1  12  -1  680.09   28.83
   1   1 -12  636.27   32.47
  12   1  -1  648.94   29.45
  12   1  -1  676.05   29.90
   1 -12   1  648.33   30.47
  -1  -1 -12  614.30   31.12
  -1  12   1  611.85   28.76
   0  12  -1  147.36    8.28
  12  -1   0  137.63    9.06
   0  12   1  129.00    7.72
   0 -12  -1  154.10    9.50
   0 -12   1  148.24    9.76
   1   0 -12  157.79   13.14
  12   1   0  184.63    8.89
  -1   0 -12  140.05   10.99
  12   1   0  172.18    8.99
  -1  12  -1  587.62   26.02
  -1   1 -12  564.58   28.56
   1 -12  -1  587.14   27.56
  12  -1  -1  564.88   26.56
   1  -1 -12  579.84   29.79
  -1 -12   1  577.40   27.15
  12   1   1  584.26   26.25
   1  -2 -12    1.76    8.44
  12   1   2    4.46    4.17
  12  -1  -2    4.29    5.65
  -1   2 -12   10.71    7.61
  -2  12  -1   11.98    4.87
   2 -12  -1    2.64    5.80
  -2 -12   1    3.84    4.56
  12   1   3  740.07   32.81
  -3  12  -1  744.60   32.96
  -3 -12   1  750.20   34.16
  12  -1  -3  742.54   33.73
  -1   3 -12  719.30   35.81
   3 -12  -1  717.58   34.51
   1  -3 -12  735.07   36.52
  -4 -12   1  386.07   18.42
  12   1   4  367.15   16.79
  -1   4 -12  339.91   20.12
  -4  12  -1  370.82   17.30
  12  -1  -5   90.70    9.53
  -1   5 -12   89.61   11.28
  -5 -12   1  120.58    8.50
   1  -5 -12   90.81   11.67
  -5  12  -1  120.65    8.36
  -6 -12   1  104.84    8.32
  -1   6 -12  106.97   11.77
  12  -1  -6  108.93   10.23
  -1   7 -12  212.45   13.40
  12  -1  -7  198.91   14.16
  -1   8 -12  371.95   18.97
  12  -1  -8  331.92   19.44
   9  12   1    5.67    4.78
  -1   9 -12    6.76   10.40
  12  -1  -9   14.08    9.83
  -1  10 -12  471.99   24.87
  10  12   1  455.18   21.45
  12  -1 -10  485.78   24.66
  11  12   1  158.54    9.52
  12  -1 -11  156.00   14.68
  -1  11 -12  182.50   16.48
   2  11 -12  236.02   17.49
  12   2 -11  216.01   17.15
  11  12  -2  225.71   13.09
  12   2 -10  471.67   26.71
  10  12  -2  521.61   23.84
  12   2  -9  249.73   17.57
   9  12  -2  296.63   14.76
   8  12  -2  473.49   22.09
  12   2  -8  469.15   24.01
   7  12  -2   88.65    7.63
  12   2  -7  100.68   11.22
  -5 -12  -2  605.68   28.78
  12   2  -5  639.88   30.01
   2   4 -12  159.66    9.84
  12   2  -4  175.01   11.25
   2   4 -12  170.39   14.41
  12   2  -4  184.30   10.86
  12   2  -3  279.93   13.27
   2   3 -12  258.08   16.72
   3  12  -2  231.43   12.01
  12   2  -3  273.92   13.79
  -3 -12  -2  223.80   13.00
   2  12  -2  455.00   20.20
   2 -12   2  434.45   21.78
  12   2  -2  463.00   21.49
  -2 -12  -2  490.37   21.66
  12   2  -2  459.77   21.03
   2   2 -12  402.45   24.23
  12   2  -1  122.92    7.46
   1 -12   2  132.75    8.61
   1  12  -2   86.61    6.35
  -2  -1 -12   85.61    8.50
  12   2  -1  123.63    7.67
  -1 -12  -2   84.48    7.45
  12   2   0  455.04   20.80
   0  12  -2  456.41   20.21
   0 -12  -2  448.95   21.61
   2   0 -12  421.75   24.58
  -2   0 -12  372.21   21.81
   0 -12   2  446.53   21.62
  12   2   0  448.81   20.49
   1 -12  -2   72.28    6.90
  -1  12  -2   70.78    5.59
   2  -1 -12   57.38   10.60
  12   2   1   68.03    5.82
  -2   1 -12   48.26    8.15
  -1 -12   2   38.42    6.37
  12  -2  -2  535.81   24.04
  -2   2 -12  500.51   25.50
  12   2   2  499.43   23.16
   2  -2 -12  466.53   26.99
   2 -12  -2  470.81   24.71
  -2  12  -2  543.67   23.38
  -3  12  -2  281.32   12.97
  -3 -12   2  226.36   13.83
  -2   3 -12  209.28   15.22
   3 -12  -2  277.79   14.62
   2  -3 -12  212.78   16.95
  12   2   3  267.89   12.38
  -4  12  -2  247.60   12.93
   2  -4 -12  222.80   16.75
  -4 -12   2  270.05   13.66
  -2   4 -12  207.67   14.89
  12   2   4  241.38   11.62
  12  -2  -5  598.63   27.32
  -2   5 -12  535.57   29.13
   2  -5 -12  516.45   30.24
  -2   5 -12  596.43   26.82
  -5  12  -2  579.81   26.34
  -5 -12   2  571.71   27.44
  -2   6 -12  629.35   31.88
  -6 -12   2  669.10   32.29
  12  -2  -6  719.48   32.21
  -6  12  -2  742.31   31.61
  -2   7 -12  117.87   10.36
  12  -2  -7  104.47   11.49
  -2   8 -12  413.65   21.62
  12  -2  -8  417.18   22.12
  -2   9 -12  301.22   17.90
  12  -2  -9  325.99   18.15
  12  -2 -10  648.31   32.06
  -2  10 -12  669.25   32.20
  12  -2 -11  223.82   16.32
  -2  11 -12  256.79   17.75
  11  12  -3   90.57    9.50
  12   3 -11   66.70   14.28
   3  11 -12   70.05   13.90
  12   3 -10  209.83   16.38
  10  12  -3  210.91   12.64
   9  12  -3   10.41    7.66
  12   3  -9    5.34   11.26
   8  12  -3  661.20   30.44
  12   3  -8  672.45   32.16
  12   3  -7   94.75   10.80
   7  12  -3   75.88    7.98
   3   6 -12   57.50    8.25
   6  12  -3   62.36    6.98
   3   5 -12  151.55   10.14
   5  12  -3  143.45    8.30
  12   3  -5  165.99   10.71
  12   3  -5  166.74   10.89
   3   4 -12   28.66    6.04
  12   3  -4    9.95    6.01
   4  12  -3   11.82    4.55
  12   3  -4   19.85    6.84
  -3 -12  -3  159.51    9.59
   3  12  -3  181.56    8.79
  12   3  -3  151.37   10.14
   3   3 -12  171.02   14.08
  12   3  -2  129.08    8.49
   2  12  -3  120.48    7.79
  12   3  -2  137.04    8.63
  -2 -12  -3  125.45    8.53
  -1 -12  -3  154.87    9.86
   3   1 -12  152.35   13.72
   1  12  -3  186.35    9.02
   1 -12   3  173.05   10.08
  12   3  -1  145.45    9.00
  12   3  -1  148.99    9.30
   0  12  -3  770.68   35.16
   0 -12  -3  743.32   36.34
   3   0 -12  871.26   39.80
  12   3   0  844.19   35.38
   0 -12   3  775.92   36.48
  -1  12  -3  165.84    9.25
   3  -1 -12  159.57   14.43
   1 -12  -3  155.23   10.46
  -3   1 -12  172.72   10.78
  12   3   1  156.71    8.74
  -2  12  -3  130.17    8.50
  -2 -12   3  125.60    9.29
   3  -2 -12  136.57   13.57
   2 -12  -3  138.30    9.70
  12   3   2  143.08    7.78
  -3   2 -12  149.36   10.29
  -3  12  -3  224.93   10.66
  12   3   3  159.13    9.33
   3  -3 -12  147.09   14.66
  -3   3 -12  170.31   12.04
   3 -12  -3  211.20   12.27
  -3   3 -12  199.57   10.65
  -3 -12   3  216.21   11.53
  12  -3  -4   49.98    7.68
  -3   4 -12   36.63    6.71
  -4 -12   3   38.79    6.32
  -4  12  -3   39.29    6.56
   3  -4 -12   21.22   10.40
  -5  12  -3  215.33   11.92
  -3   5 -12  185.45   11.80
  12  -3  -5  212.05   12.83
  -6  12  -3   50.44    7.82
  12  -3  -6   64.01    9.57
  -3   6 -12   61.97    8.56
  12  -3  -7   48.62   10.40
  -7  12  -3   62.20    9.07
  -3   7 -12   54.34    9.06
  12  -3  -8  440.71   23.66
  -3   8 -12  475.43   23.22
  12  -3  -9    3.83   10.68
  -3   9 -12    6.51   11.18
  -3  10 -12  133.43   14.37
  12  -3 -10  126.96   12.92
  -3  11 -12   92.40   14.67
  12  -3 -11   71.98   11.87
  11  12  -4    2.73    9.03
  12   4 -11   14.71   13.19
  10  12  -4  610.61   28.44
  12   4 -10  586.52   30.50
   9  12  -4  316.52   15.91
  12   4  -9  245.17   18.50
  12   4  -8  250.04   15.90
   8  12  -4  231.29   13.57
   4   7 -12  224.32   15.04
   7  12  -4  250.44   12.68
   6  12  -4  136.23    9.54
   4   6 -12  126.62   10.37
   6  12  -4  128.01    8.14
   5  12  -4  162.26    9.72
  12   4  -5  177.49   11.74
   4   5 -12  190.45   11.72
  12   4  -5  203.06   11.89
   4  12  -4  286.14   13.36
  12   4  -4  254.29   15.03
   4   4 -12  266.26   14.57
  12   4  -4  276.35   14.60
  -3 -12  -4  148.83    9.93
  12   4  -3  176.33   10.51
  12   4  -3  182.76   10.46
   4   3 -12  195.97   10.48
   3  12  -4  153.42    9.40
   2  12  -4 1265.14   53.66
  12   4  -2 1207.55   53.91
  -2 -12  -4 1198.84   54.69
   4   2 -12 1134.41   57.42
   4   1 -12   48.54   10.74
  -1 -12  -4   21.07    5.74
  12   4  -1   41.90    5.52
   1  12  -4   35.04    5.58
   0 -12  -4 3463.57  153.49
   4   0 -12 3207.64  155.54
   0  12  -4 3619.71  152.27
  12   4   0 3499.91  152.25
   1 -12  -4   46.77    6.78
  -1  12  -4   55.34    6.07
   4  -1 -12   38.93   10.70
  12   4   1   35.02    4.64
  -4   2 -12 1108.01   50.21
   2 -12  -4 1164.47   51.81
  -2  12  -4 1208.67   50.25
   4  -2 -12  987.47   53.63
  12   4   2 1133.67   49.90
  -4   3 -12  211.31   12.25
  12   4   3  229.02   10.98
  -4  12  -4  369.62   16.62
  -4   4 -12  320.66   16.44
  -5  12  -4  207.01   11.93
  12  -4  -5  228.69   13.09
  -4   5 -12  190.54   11.95
  12  -4  -6  141.36   11.49
  -6  12  -4  154.05   10.65
  -4   6 -12  139.60   10.59
  -4   7 -12  370.77   19.55
  -7  12  -4  338.74   19.19
  -4   8 -12  346.03   18.30
  12  -4  -8  314.71   18.57
  -4   9 -12  288.41   17.63
  12  -4  -9  287.37   17.24
  -4  10 -12  829.57   38.63
  12  -4 -10  807.22   38.40
  -4  11 -12   24.82   13.79
  12  -4 -11    6.21   10.53
  12   5 -11   49.59   14.37
  11  12  -5   32.89   10.53
  10  12  -5  150.90   12.36
  12   5 -10  134.98   14.51
   9  12  -5  161.58   12.55
  12   5  -9  187.87   15.08
   5   8 -12   21.62   10.94
  12   5  -8   40.11   10.70
   8  12  -5   36.84    8.94
   8  12  -5   28.67    6.06
   7  12  -5   80.24    9.27
   5   7 -12   63.21   10.15
   7  12  -5   76.64    6.79
   6  12  -5   87.75    8.55
  12   5  -6   67.34   10.22
   6  12  -5   73.34    6.69
   5   6 -12   74.83    9.75
   5  12  -5  415.09   19.03
  12   5  -5  386.15   20.37
   5   5 -12  399.77   20.41
   4  12  -5   20.89    5.81
   5   4 -12   11.66    7.39
  12   5  -4   17.93    6.96
  12   5  -4   19.19    5.70
   3  12  -5   55.61    6.10
   5   3 -12   49.68    7.47
  12   5  -3   35.96    6.46
  12   5  -3   32.68    5.73
   5   2 -12  666.25   31.75
  -2 -12  -5  680.99   32.18
   2  12  -5  724.53   31.34
  12   5  -2  696.29   31.31
   1  12  -5  257.55   13.46
  -1 -12  -5  254.07   14.00
  12   5  -1  274.22   13.24
   0  12  -5  408.18   19.91
   0 -12  -5  400.14   20.92
  12   5   0  432.11   19.35
  12   5   1  234.22   11.80
  -1  12  -5  256.00   12.93
   1 -12  -5  237.46   13.88
  -2  12  -5  641.39   27.72
  12   5   2  588.84   27.08
  -3  12  -5   37.15    6.57
  -5   3 -12   36.47    6.03
  12   5   3   20.41    3.77
  -4  12  -5   67.23    7.68
  -5   4 -12   52.27    7.27
  -5  12  -5  273.66   14.64
  -5   5 -12  256.56   14.38
  -6  12  -5   91.29    9.69
  12  -5  -6   86.50   10.09
  -5   6 -12   81.01    9.45
  12  -5  -7   59.35   10.13
  -5   7 -12   59.55    9.99
  12  -5  -8    1.29    9.67
  -5   8 -12    4.12   10.28
  -5   9 -12  124.23   12.83
  12  -5  -9  112.62   12.28
  -5  10 -12  117.64   13.66
  12  -5 -10  126.32   12.19
  -5  11 -12   47.47   13.38
  12  -5 -11   42.90   10.86
  11  12  -6   28.21   11.30
  12   6 -11   12.65   14.25
  10  12  -6  321.24   18.41
  12   6 -10  326.99   20.18
   9  12  -6  310.40   17.05
   6   9 -12  278.43   19.00
  12   6  -9  255.12   17.90
   8  12  -6  168.24   12.93
   6   8 -12  186.08   14.80
   7  12  -6  315.97   16.44
   6   7 -12  252.05   17.56
   6  12  -6  160.18    9.99
   6   6 -12  155.54   12.85
  12   6  -6  152.06   11.38
   6  12  -6  175.04   11.92
  12   6  -5  252.13   14.23
   5  12  -6  241.50   12.65
   6   5 -12  210.29   14.21
   6   4 -12  447.55   22.57
   4  12  -6  460.27   21.52
  12   6  -4  460.43   21.98
   6   3 -12   73.92    9.20
  12   6  -3   87.10    7.88
   6   2 -12  578.64   27.51
  12   6  -2  595.06   26.91
   2  12  -6  582.14   26.77
  12   6  -1   51.14    6.43
   1  12  -6   81.42    7.57
  -1 -12  -6   80.18    7.29
   6   1 -12   48.79    7.82
   6   0 -12 2087.29   92.34
   0 -12  -6 2036.62   93.29
  12   6   0 2105.06   91.76
   0  12  -6 2167.87   92.02
   1 -12  -6   79.07    8.71
  -1  12  -6  101.28    8.04
  12   6   1   78.88    5.95
  -2  12  -6  509.90   23.09
  12   6   2  480.79   22.14
  -6   3 -12  107.38    8.19
  -3  12  -6   88.36    8.72
  -4  12  -6  426.36   20.64
  -6   4 -12  422.74   20.50
  -5  12  -6  165.61   12.08
  -6   5 -12  196.39   11.78
  -6   6 -12  100.44    9.87
  12  -6  -6  100.42   10.47
  12  -6  -7  207.95   13.36
  -6   7 -12  210.61   13.65
  -8  12  -6  265.56   16.20
  -6   8 -12  265.99   15.99
  12  -6  -8  244.83   15.73
  -9  12  -6  211.59   16.32
  -6   9 -12  229.62   15.98
  12  -6  -9  224.26   14.83
  -6  10 -12  280.32   18.18
  12  -6 -10  258.39   16.39
  -6  11 -12   -5.71   14.43
  12  -6 -11   -9.58   10.11
  11  12  -7   40.45   12.23
  12   7 -11   48.83   14.79
  10  12  -7   29.85   12.14
   7  10 -12   46.44   14.52
  12   7 -10   24.72   12.09
   9  12  -7  222.24   16.06
  12   7  -9  250.70   17.39
   7   9 -12  228.49   18.00
   7   8 -12  565.84   27.72
   8  12  -7  510.41   26.70
   7   7 -12  135.99   13.86
   7  12  -7  115.11   12.40
  12   7  -6   86.03   10.28
   6  12  -7   78.09   10.66
   6  12  -7   62.08    8.26
   7   5 -12   94.45   11.47
  12   7  -5   99.99   10.10
  12   7  -4  124.05   10.04
   4  12  -7  127.08    9.68
   7   4 -12  123.81   11.72
   7   3 -12  234.94   14.28
   3  12  -7  219.65   13.44
  12   7  -3  265.66   13.45
   2  12  -7  483.13   21.96
  12   7  -2  469.13   21.56
   7   2 -12  411.93   22.63
   7   1 -12  958.65   45.00
  12   7  -1 1047.30   44.13
   1  12  -7  958.46   44.40
   7   0 -12  159.66   11.00
  12   7   0  154.28    8.72
  -1  12  -7  902.09   40.22
  12   7   1  875.56   39.33
   7  -1 -12  916.02   40.71
  12   7   2  355.16   16.55
  -2  12  -7  367.64   18.41
  -3  12  -7  218.49   13.25
  -4  12  -7  137.82   11.41
  -7   4 -12  158.92   10.03
  -7   5 -12   43.22    8.12
  -7   6 -12   83.43    9.97
  -7  12  -7  146.44   13.05
  12  -7  -7  141.39   12.18
  -7   7 -12  148.78   12.27
  -8  12  -7  443.15   22.69
  12  -7  -8  421.30   22.17
  -7   8 -12  427.93   22.94
  12  -7  -9  186.01   14.00
  -7   9 -12  196.40   16.04
  -9  12  -7  202.91   16.19
  12  -7 -10   12.20   10.20
  -7  10 -12   23.56   14.91
  12  -7 -11   28.49   10.71
  -7  11 -12    4.71   14.98
  12   8 -11   90.34   16.65
  11  12  -8  121.01   14.77
   8  10 -12  282.28   20.57
  12   8 -10  243.44   18.98
  10  12  -8  285.61   19.00
   9  12  -8  114.48   13.99
   8   9 -12   92.90   15.01
   8   8 -12  355.73   22.00
  12   8  -7  232.19   15.41
   8   7 -12  246.30   17.42
   8   6 -12  591.27   29.69
  12   8  -6  606.84   28.83
  12   8  -5  245.07   14.69
   5  12  -8  252.88   14.23
   8   5 -12  240.53   16.47
  12   8  -4  602.04   27.89
   4  12  -8  665.15   28.36
  12   8  -3  222.66   13.41
   8   3 -12  212.84   15.38
   2  12  -8  608.37   26.67
  12   8  -2  547.55   25.76
   8   2 -12  531.12   27.17
  12   8  -1  297.13   15.59
   8   1 -12  308.32   17.64
  12   8   0  439.95   20.42
   8   0 -12  447.67   22.66
   0  12  -8  451.24   22.08
  12   8   1  291.98   14.54
   8  -1 -12  307.28   17.27
  12   8   2  458.81   21.63
   8  -2 -12  471.64   23.70
  -3  12  -8  251.43   15.30
   8  -3 -12  261.12   14.99
  -8   4 -12  465.46   22.41
  -8   5 -12  226.92   13.81
  -6  12  -8  629.47   30.61
  -8   6 -12  629.37   30.02
  -8   7 -12  201.55   14.64
  12  -8  -7  183.34   14.15
  -7  12  -8  229.44   15.54
  -8  12  -8  298.28   18.06
  -8   8 -12  326.60   19.02
  12  -8  -8  274.83   16.83
  -8   9 -12  147.48   14.42
  -9  12  -8  146.84   14.07
  12  -8  -9  140.51   12.61
  -8  10 -12  210.43   17.86
  12  -8 -10  212.20   14.85
  12  -8 -11   58.32   10.73
  -8  11 -12   45.36   16.35
   9  11 -12    1.65   16.69
  12   9 -11    7.83   16.61
  12   9 -10  138.47   17.03
   9  10 -12  115.26   18.00
   9   9 -12  226.70   18.73
   9   8 -12  102.18   15.91
  12   9  -7  181.54   14.46
   9   7 -12  200.39   17.17
  12   9  -6   79.62   10.78
   9   6 -12   81.08   13.56
   9   5 -12   56.28   12.46
  12   9  -5   62.98    9.50
   5  12  -9   86.14   10.48
  12   9  -4   13.80    7.78
   9   4 -12   19.90   10.65
   4  12  -9   18.92    9.09
   9   3 -12   35.29   10.94
   3  12  -9   38.34    9.75
  12   9  -3   40.95    7.60
   2  12  -9   10.57    8.73
  12   9  -2    5.70    6.26
   9   2 -12    2.95    9.76
  12   9  -1  223.34   11.60
   9   1 -12  214.74   14.55
   1  12  -9  185.94   13.89
   0  12  -9    9.37    9.34
  12   9   0    8.78    5.04
   9   0 -12    7.34   10.11
  12   9   1  224.00   11.23
   9  -1 -12  225.55   14.51
  -1  12  -9  201.31   13.61
  12   9   2    5.26    4.29
   9  -2 -12    4.49    9.08
  -2  12  -9    2.39   10.61
   9  -3 -12   20.70    8.98
   9  -4 -12   20.07    8.75
  -9   5 -12   43.02    9.47
  -5  12  -9   40.94   11.28
  -9   6 -12  153.73   13.35
  -6  12  -9  167.91   14.95
  -7  12  -9  118.92   14.54
  -9   7 -12  129.75   12.97
  -8  12  -9  115.30   14.39
  12  -9  -8  127.53   11.94
  -9   8 -12  101.91   14.35
  12  -9  -9  147.21   12.25
  -9   9 -12  131.25   15.89
  -9  12  -9  136.96   16.47
  10 -12  -9  115.33   11.42
  12  -9 -10  104.96   12.03
  -9  10 -12  122.78   16.02
  12  -9 -11   15.48    9.92
  11 -12  -9    6.48    9.76
  -9  11 -12    2.59   15.86
  12  10 -11  109.24   18.42
  10  11 -12  115.55   19.57
  10  10 -12  304.98   22.47
  10   9 -12  219.41   19.89
  10   8 -12  194.80   18.62
  12  10  -8  245.51   16.90
   8  12 -10  213.20   17.88
  10   7 -12  210.08   17.87
  12  10  -7  230.08   16.37
  10   6 -12  232.37   18.71
  12  10  -6  271.52   16.31
  10   5 -12  163.69   15.44
  12  10  -5  184.47   12.93
   5  12 -10  156.09   13.74
   4  12 -10   52.30   11.37
  12  10  -4   64.07    9.26
  10   4 -12   52.91   13.02
  12  10  -3   66.95    8.76
  10   3 -12   57.53   12.15
   3  12 -10   85.62   11.59
  12  10  -2   71.36    7.89
   2  12 -10   72.62   12.00
  10   2 -12   58.53   11.86
  12  10  -1  667.50   30.66
  10   1 -12  666.94   32.97
   1  12 -10  702.78   32.20
  12  10   0   13.32    5.68
   0  12 -10   21.16   11.53
  10   0 -12    5.65   10.95
  12  10   1  646.39   29.18
  -1  12 -10  658.37   31.40
  10  -1 -12  644.94   31.46
  10  -2 -12   59.70   10.79
  10  -3 -12   63.03   10.54
  -4  12 -10   85.76   11.87
  10  -4 -12   96.93   11.00
  -5  12 -10  195.48   16.27
  10  -5 -12  206.81   13.81
  -6  12 -10  257.13   18.47
  10  -6 -12  224.68   14.53
 -10   6 -12  235.94   15.47
  -7  12 -10  223.15   17.45
 -10   7 -12  153.18   14.39
  -8  12 -10  220.72   18.58
  12 -10  -8  202.70   14.98
 -10   8 -12  212.57   16.79
  12 -10  -9  213.54   14.57
 -10   9 -12  208.77   17.14
  -9  12 -10  211.72   17.69
 -10  10 -12  354.59   23.24
  12 -10 -10  361.72   19.51
 -10  12 -10  329.16   23.94
  12 -10 -11  173.09   13.13
 -10  11 -12  191.22   19.51
  11 -12 -10  153.06   12.78
  11  11 -12   26.42   18.51
  11  12 -11   27.43   18.16
  12  11 -11   27.91   17.28
  11  10 -12   35.65   17.47
  10  12 -11   30.75   16.79
  11   9 -12   -5.24   16.24
  12  11  -8   33.84   14.60
  11   8 -12   22.15   15.88
  11   7 -12   35.64   15.47
  12  11  -7   35.20   13.17
  12  11  -6   -4.36   11.56
  11   6 -12  -11.77   14.13
  12  11  -5   34.18   10.54
   5  12 -11   20.45   12.33
  11   5 -12   19.00   13.42
  12  11  -4  136.20   11.96
  11   4 -12  155.40   15.32
   4  12 -11  133.43   14.96
  12  11  -3   40.84    8.99
  11   3 -12   35.14   13.15
   3  12 -11   44.40   12.30
   2  12 -11   23.97   13.06
  12  11  -2   15.07    7.82
  11   2 -12   28.88   12.11
  11   1 -12   33.81   11.88
  12  11  -1   34.45    7.13
   1  12 -11   39.93   12.28
   0  12 -11   24.12   12.30
  12  11   0   11.03    5.89
  11   0 -12   15.22   11.72
  11  -1 -12   22.88   11.18
  12  11   1   20.09    5.87
  11  -2 -12   11.47   10.87
  -3  12 -11   50.22   13.77
  11  -3 -12   34.53   11.02
  -4  12 -11  189.76   16.23
  11  -4 -12  179.27   13.92
  -5  12 -11   15.83   12.68
  11  -5 -12   13.31    9.90
  -6  12 -11   -8.32   15.40
  11  -6 -12   -3.96    9.43
  -7  12 -11   33.58   15.63
  11  -7 -12   32.15    9.78
  12 -11  -8   21.28   10.52
  -8  12 -11    6.46   14.95
  12 -11  -9    5.15   10.08
  -9  12 -11   10.28   16.24
  12 -11 -10   37.46   10.12
 -10  12 -11   54.89   18.39
  12 -11 -11   43.38    9.87
  12  12 -12  242.46   21.77
  12  11 -12  129.68   20.28
  12  10 -12  375.92   25.72
  12  12  -9  244.30   20.20
  12   9 -12  235.04   21.51
  12  12  -8  342.64   21.26
  12   8 -12  290.40   22.41
  12   7 -12    7.85   15.89
  12  12  -7   10.07   12.87
  12  12  -6   37.81   11.94
  12   6 -12   24.78   15.28
   6  12 -12   33.72   14.13
   5  12 -12   60.50   14.91
  12  12  -5   75.39   11.30
  12   5 -12   66.16   15.23
  12  12  -4  412.70   20.45
   4  12 -12  423.81   23.63
  12  12  -3   89.20    9.42
   3  12 -12   64.07   15.70
  12   3 -12   82.37   13.99
   2  12 -12  458.78   24.68
  12  12  -2  434.33   20.79
   1  12 -12    3.39   13.45
  12  12  -1    7.14    7.26
  12   1 -12   16.44   13.47
  12  12   0  142.95    9.45
  12   0 -12  136.87   15.00
  12  12   1    8.38    5.98
  12  -1 -12    6.77   11.39
  -2  12 -12  442.85   25.74
  12  -2 -12  428.14   23.33
  -3  12 -12   63.48   14.78
  12  -3 -12   73.30   12.03
  -4  12 -12  415.08   24.54
  12  -4 -12  412.15   22.16
  -5  12 -12   89.16   16.74
  12  -5 -12   64.46   11.25
  -6  12 -12   67.90   17.49
  12  -6 -12   70.74   11.15
  -7  12 -12   32.99   16.73
  12  -7 -12   20.44    9.70
  12 -12  -8  320.17   18.55
  -8  12 -12  332.58   24.10
  12  -8 -12  301.27   17.63
  12 -12  -9  160.52   13.52
  -9  12 -12  203.43   19.31
  12 -12 -10  308.32   17.32
 -10  12 -12  251.82   23.30
  13   0   0    3.63    5.94
   0  13   0    3.89    4.79
   0   0 -13    5.28    8.27
  -1  13   0  402.34   18.66
  13   0   1  420.60   19.14
   0   1 -13  393.65   22.52
  -1 -13   0  349.05   19.73
  13   0  -1  422.89   19.87
   1  13   0  402.82   18.52
  13   0  -1  429.71   19.70
  13   0  -2  445.29   21.25
  13   0   2  436.00   20.18
  -2 -13   0  432.47   21.02
  13   0  -2  443.49   20.92
  -2  13   0  424.29   19.93
   0   2 -13  387.01   23.52
  13   0  -3   10.76    7.86
  -3  13   0   10.78    5.63
  13   0   3    8.27    4.94
  13   0  -3    9.17    6.30
   0   3 -13    9.53    9.48
  13   0   4  279.21   13.73
   0   4 -13  251.85   18.36
  13   0  -4  264.44   15.82
  13   0   5  102.58    6.70
  13   0  -6   26.61    9.50
  13   0  -7   37.35   10.84
   0   8 -13  206.16   14.59
  13   0  -8  223.45   15.50
   0   9 -13  706.02   33.84
  13   0  -9  660.99   33.26
   0  10 -13  176.22   16.80
  13   0 -10  148.36   14.82
   0  11 -13   35.43   14.49
  13   0 -11   45.99   13.59
  11  13   0   30.72    6.67
  12  13   0  153.28   10.03
  13   0 -12  149.30   15.97
  12  13  -1   45.01    7.81
  13   1 -12   66.32   14.54
  11  13  -1  263.98   13.98
  13   1 -11  232.26   18.90
  13   1 -10   47.41   13.44
  10  13  -1   48.90    7.15
   1  10 -13   63.00   14.94
   9  13  -1  159.62    9.94
  13   1  -9  153.39   14.88
   1   9 -13  127.94   15.08
  13   1  -8    2.54   11.35
  13   1  -7 1043.69   47.67
  13  -1   6  206.40   10.73
  13  -1   5  447.70   20.66
  13  -1   4  162.44    9.41
  -4 -13  -1  157.73   10.19
  13   1  -4  169.68   11.28
  13   1  -4  185.30   11.64
  13   1  -3   37.13    7.58
  13  -1   3   52.56    5.82
  13   1  -3   40.53    6.50
   1   3 -13   36.78   10.64
  13  -1   2  147.40    8.67
   2  13  -1  108.11    7.71
  13   1  -2  162.96    9.45
  -2 -13  -1  108.41    8.46
   1   2 -13  156.80   13.71
  13   1  -2  175.38   10.08
  13   1  -1   21.05    6.38
  13  -1   1   24.99    6.03
  -1  13   1   28.16    5.13
   1  13  -1   30.79    5.01
  -1 -13  -1   21.72    5.71
   1   1 -13   32.44   10.16
  13   1   0   14.85    5.53
   0  13   1   12.95    4.18
  13  -1   0    4.88    5.84
   0  13  -1   11.57    4.97
   1  -1 -13   66.89   11.47
  -1  13  -1   57.08    6.18
  13  -1  -1   65.02    7.16
  -1   1 -13   64.15    9.53
  13   1   1   58.92    5.95
  13  -1  -2  118.01    9.84
  -1   2 -13  102.93   11.51
  -2  13  -1  134.84    8.71
  13   1   2  155.27    8.35
   1  -2 -13  133.33   13.46
  -3  13  -1  107.98    8.03
   1  -3 -13  120.96   12.24
  13   1   3  102.61    7.11
  -1   3 -13  119.07   11.53
  13  -1  -3  118.34    9.70
  13   1   4  196.30   10.02
  -4  13  -1  199.27   11.11
  13   1   5  525.02   23.68
  13  -1  -6  301.96   17.25
  -1   7 -13  929.61   45.23
  13  -1  -7 1067.38   45.73
  13  -1  -8    7.53   10.86
  -1   8 -13   11.48   11.23
  -1   9 -13  138.87   15.45
  13  -1  -9  177.66   14.59
  13  -1 -10   91.45   13.44
  -1  10 -13   87.27   13.48
  13  -1 -11  309.00   19.24
  -1  11 -13  276.99   21.24
  -1  12 -13   53.16   17.21
  13  -1 -12   39.20   13.12
  13   2 -12   29.24   14.83
  12  13  -2   41.63    8.67
   2  12 -13   29.36   17.40
  13   2 -11  164.34   16.50
  11  13  -2  156.36   11.22
  10  13  -2   22.57    8.08
  13   2 -10   20.31   13.40
   9  13  -2  507.49   24.67
  13   2  -9  568.68   27.28
  13   2  -8  192.17   15.55
  13   2  -7  676.46   32.45
  13   2  -4   31.49    6.56
  13   2  -4   33.65    8.50
  13   2  -3   29.09    6.23
   3  13  -2   30.15    4.74
  13   2  -3   30.19    7.74
  -3 -13  -2   37.69    5.42
   2  13  -2  101.13    6.66
  -2 -13  -2  109.59    7.85
  13   2  -2   75.45    8.40
   2   2 -13   84.38   12.74
   2   1 -13  653.54   32.63
   1  13  -2  582.54   27.26
  -1 -13  -2  560.75   28.42
  13   2  -1  662.93   27.87
   0  13  -2   79.06    6.28
  13   2   0   57.80    6.70
   2   0 -13   72.16   11.96
   0 -13  -2   68.32    7.18
  -1  13  -2  801.24   34.04
  13  -2  -1  757.78   34.58
   2  -1 -13  682.61   38.17
  13   2   1  737.30   34.00
  -2  13  -2  109.51    8.03
   2  -2 -13   89.01   13.14
  13   2   2   97.99    7.35
  13   2   3   17.53    4.59
  13  -2  -3   26.27    8.35
  -3  13  -2    6.95    6.48
   2  -3 -13   26.99   10.98
  -4  13  -2   71.88    7.22
   2  -4 -13   64.34   11.90
  13  -2  -5   16.88    9.26
  -5  13  -2   16.40    6.94
  -2   5 -13   13.20    7.99
  -2   6 -13  135.60   11.36
  13  -2  -6  129.25   12.38
  -2   7 -13  632.81   29.95
  13  -2  -7  603.56   30.09
  -2   8 -13  142.16   13.56
  13  -2  -8  132.74   13.78
  13  -2  -9  353.94   21.86
  -2   9 -13  449.32   22.68
  -2  10 -13   24.54   14.09
  13  -2 -10   25.72   12.47
  -2  11 -13  104.38   15.00
  13  -2 -11   71.94   13.43
  13  -2 -12   36.75   12.36
  -2  12 -13   27.72   17.56
  13   3 -12   59.04   15.04
  12  13  -3   71.91    9.95
   3  12 -13   54.71   16.89
   3  11 -13  140.21   17.18
  11  13  -3  149.98   11.88
  13   3 -11  117.50   16.52
  10  13  -3   77.17    9.28
  13   3 -10   64.30   14.90
   9  13  -3  264.04   14.75
  13   3  -9  239.79   18.14
  13   3  -8  109.45   14.12
   8  13  -3  131.15    9.83
   3   5 -13  340.81   17.36
   5  13  -3  324.76   15.68
  13   3  -5  335.50   18.02
  13   3  -4  494.25   24.57
   3   4 -13  528.61   23.82
   4  13  -3  464.04   22.71
  13   3  -4  542.82   24.08
   3  13  -3  582.68   25.85
  13   3  -3  548.08   26.53
   2  13  -3  441.80   20.70
  13   3  -2  479.81   21.36
  -2 -13  -3  415.61   21.62
   1  13  -3 1247.34   54.20
  -1 -13  -3 1216.49   55.50
  13   3  -1 1229.66   54.45
   3   0 -13   94.16   13.32
   0  13  -3   82.84    7.42
   0 -13  -3   88.61    8.26
  13   3   0  117.36    7.30
  -1  13  -3 1069.42   46.17
   3  -1 -13  914.13   50.52
  13   3   1 1046.19   46.07
  -2  13  -3  537.57   22.70
  -3   2 -13  437.37   22.57
   3  -2 -13  393.17   27.16
  13   3   2  491.78   21.97
   3  -3 -13  479.72   29.39
  -3   3 -13  553.65   24.98
  13   3   3  510.98   24.01
  -3  13  -3  565.26   24.80
  -3   4 -13  585.98   31.09
  13   3   4  670.92   29.95
  -5  13  -3  400.17   19.34
  13  -3  -5  387.07   20.51
  -3   5 -13  378.55   19.78
  -3   6 -13  279.63   16.24
  13  -3  -6  272.09   16.76
  -6  13  -3  288.53   15.66
  13  -3  -7  147.04   12.68
  -3   7 -13  122.42   11.62
  13  -3  -8  179.64   14.12
  -3   8 -13  155.64   14.25
  -3   9 -13  338.87   21.05
  13  -3  -9  362.71   20.36
  13  -3 -10  136.29   13.55
  -3  10 -13  120.53   15.61
  -3  11 -13  287.73   21.39
  13  -3 -11  301.46   18.73
  -3  12 -13   96.77   17.43
  13  -3 -12   93.58   12.97
  13   4 -12   53.92   15.42
  12  13  -4   75.00   10.95
   4  12 -13   62.81   16.26
  11  13  -4  113.82   11.89
   4  11 -13  122.80   16.71
  13   4 -11  143.27   15.84
  10  13  -4  117.65   11.65
  13   4 -10  129.80   15.90
   9  13  -4  143.46   11.02
  13   4  -9  140.64   15.31
   8  13  -4   31.18    8.64
  13   4  -8   50.08   12.74
   4   6 -13   66.51   10.01
   6  13  -4   70.45    6.50
   4   5 -13   58.16    9.10
   5  13  -4   62.54    6.33
  13   4  -5   59.78    9.12
   4   4 -13  174.09   11.08
  13   4  -4  163.42   11.14
   4  13  -4  144.96    9.30
   3  13  -4   15.08    5.87
   4   3 -13   10.48    7.37
  13   4  -3   22.35    7.67
   2  13  -4   56.96    6.87
  13   4  -2   71.77    7.60
  -1 -13  -4  120.44    9.07
  13   4  -1  143.10    8.89
   1  13  -4  122.57    8.70
   0  13  -4  301.98   15.71
  13   4   0  339.77   15.74
  -1  13  -4  141.10    9.97
  13   4   1  180.25    9.09
  -2  13  -4  123.37    9.17
  -4   2 -13  123.36    9.08
  13   4   2  143.41    7.82
  13   4   3    4.29    4.03
  -3  13  -4    0.75    7.31
  -4   3 -13    5.80    6.66
  -4   4 -13  186.46   12.14
  -4  13  -4  206.15   12.31
  13  -4  -4  218.68   13.27
  13  -4  -5   39.03    9.37
  -5  13  -4   52.08    9.04
  -4   5 -13   37.12    8.45
  -6  13  -4   75.50    9.00
  13  -4  -6   74.35   10.13
  -4   6 -13   70.76    9.94
  -7  13  -4   98.91   10.72
  -4   7 -13  103.48   10.97
  13  -4  -7  102.48   12.03
  -4   8 -13   31.88   11.74
  13  -4  -8   23.64   11.00
  -4   9 -13  125.66   14.44
  13  -4  -9  104.12   12.61
  -4  10 -13  141.61   15.88
  13  -4 -10  123.26   13.19
  -4  11 -13  135.73   16.24
  13  -4 -11  129.80   14.00
  -4  12 -13   12.46   16.59
  13  -4 -12   14.74   11.05
   5  12 -13   40.43   16.27
  12  13  -5   21.06   11.22
  13   5 -12   26.08   15.37
  11  13  -5  154.88   13.11
  13   5 -11  140.19   17.13
  13   5 -10   17.15   13.52
  10  13  -5   25.70   10.33
   9  13  -5  678.51   31.85
  13   5  -9  660.40   33.51
   8  13  -5  106.02    8.23
   8  13  -5  106.92   10.21
   7  13  -5   81.72    7.60
   5   7 -13   92.36   12.36
   6  13  -5  175.93   10.48
   5   6 -13  189.19   13.34
  13   5  -6  178.47   13.32
   5   5 -13  266.13   15.38
  13   5  -5  280.10   15.21
   5   4 -13   11.08    8.82
   4  13  -5   11.74    6.30
  13   5  -4   16.95    8.34
   3  13  -5  414.71   20.12
  13   5  -3  419.55   20.71
   5   3 -13  435.85   21.02
   2  13  -5   34.45    6.97
  13   5  -2   57.79    7.00
   1  13  -5 1342.23   55.14
  13   5  -1 1168.03   54.86
   0  13  -5   40.96    7.04
  13   5   0   19.84    5.52
  -1  13  -5 1364.93   58.14
  13   5   1 1285.59   57.83
  -2  13  -5   56.42    7.68
  13   5   2   42.41    5.08
  13   5   3  362.11   16.95
  -5   3 -13  346.81   18.10
  -5   4 -13    6.00    7.66
  -4  13  -5    9.91    8.12
  -5  13  -5  290.44   16.26
  13  -5  -5  293.82   17.05
  -5   5 -13  285.49   16.05
  -6  13  -5  131.71   12.30
  13  -5  -6  133.49   11.80
  -5   6 -13  133.36   11.62
  -5   7 -13   78.88   11.52
  13  -5  -7   76.18   11.38
  -7  13  -5   72.70   10.61
  13  -5  -8  165.13   13.45
  -5   8 -13  142.37   13.53
  -5   9 -13  589.86   27.81
  13  -5  -9  499.16   27.25
  13  -5 -10    8.31   11.22
  -5  10 -13   23.22   13.10
  -5  11 -13   97.99   15.80
  13  -5 -11   97.94   11.95
  -5  12 -13   35.76   17.32
  13  -5 -12   48.66   11.49
  12  13  -6   89.01   13.33
   6  12 -13  105.91   17.47
  13   6 -12   81.42   16.59
  11  13  -6    9.02   11.75
  13   6 -11    9.35   14.60
  10  13  -6  490.11   23.83
  13   6 -10  495.06   25.50
  10  13  -6  414.92   20.99
  13   6  -9   98.76   14.45
   9  13  -6  105.20   12.49
   9  13  -6   94.41    8.55
   8  13  -6  184.98   11.59
   6   8 -13  214.86   16.98
   8  13  -6  211.17   14.29
   6   7 -13  115.80   13.47
   7  13  -6  100.54    8.68
   6  13  -6  189.64   11.04
   6   6 -13  156.73   14.07
  13   6  -6  172.28   13.33
   5  13  -6    7.17    6.90
   6   5 -13   -0.51   10.07
  13   6  -5    9.78    9.06
   4  13  -6  275.96   13.96
   6   4 -13  234.51   15.92
  13   6  -4  261.26   15.09
  13   6  -3  119.63    9.87
   3  13  -6  110.11    9.38
   6   3 -13  127.15   10.52
   6   2 -13  148.15   11.20
  13   6  -2  165.81   10.12
   2  13  -6  138.21   10.33
   6   1 -13  373.26   18.88
   1  13  -6  336.22   18.65
  13   6  -1  399.24   18.14
   0  13  -6  710.14   32.14
  13   6   0  693.04   31.39
  -1  13  -6  416.50   21.12
  13   6   1  447.90   20.26
  -2  13  -6  201.28   12.87
  13   6   2  230.35   11.23
  -3  13  -6  185.23   12.15
  13   6   3  163.19    8.86
  -4  13  -6  229.91   14.19
  -6   4 -13  228.58   13.60
  -6   5 -13   27.33    9.08
  -5  13  -6   48.83    9.98
  13  -6  -6  244.69   15.09
  -6   6 -13  194.03   13.92
  -6  13  -6  217.74   14.78
  13  -6  -7  228.76   15.05
  -6   7 -13  195.47   14.35
  -6   8 -13  213.66   15.25
  13  -6  -8  187.01   14.68
  -6   9 -13  173.54   15.65
  13  -6  -9  170.57   14.13
  -6  10 -13  379.34   22.34
  13  -6 -10  333.27   20.02
  13  -6 -11   -0.17   10.57
  -6  11 -13   -8.19   16.09
  -6  12 -13    3.62   18.10
  13  -6 -12   26.54   10.81
  12  13  -7  258.17   17.83
  13   7 -12  226.60   20.04
   7  12 -13  243.63   20.48
  11  13  -7   46.36   13.30
  13   7 -11   51.54   16.42
  11  13  -7   42.67    7.80
  10  13  -7  117.41   14.30
  13   7 -10   99.87   15.90
  10  13  -7   92.81    9.13
   9  13  -7  308.73   18.34
   7   9 -13  305.02   20.69
   9  13  -7  281.55   15.62
   8  13  -7   47.87   11.51
   7   8 -13   29.75   13.81
   8  13  -7   55.98    8.23
   7  13  -7   92.05    9.01
  13   7  -7   87.93   12.62
   7   7 -13  110.99   14.06
   7   6 -13  407.58   23.05
   6  13  -7  430.66   20.62
  13   7  -6  407.80   21.83
   5  13  -7  473.77   22.86
   7   5 -13  443.02   24.45
  13   7  -5  485.74   23.41
   4  13  -7  371.11   17.66
   7   4 -13  329.41   18.87
  13   7  -4  315.49   17.74
   7   3 -13  500.71   25.93
  13   7  -3  524.89   24.78
   3  13  -7  527.36   24.69
  13   7  -2   99.33    8.80
   7   2 -13  115.34   11.09
  13   7  -1  567.96   26.78
   7   1 -13  573.85   28.00
   1  13  -7  613.61   27.57
   7   0 -13   83.96   10.09
  13   7   0   96.48    7.42
  -1  13  -7  683.70   29.73
  13   7   1  608.36   28.47
  -2  13  -7  130.48    9.62
  13   7   2   95.29    6.74
  -3  13  -7  503.41   24.66
  -4  13  -7  376.94   19.36
  -7   4 -13  346.40   18.25
  -5  13  -7  480.34   24.14
  -7   5 -13  472.12   23.50
  13  -7  -6  364.75   20.19
  -7   6 -13  377.76   20.05
  -7   7 -13  179.82   14.16
  13  -7  -7  176.84   13.57
  13  -7  -8   54.12   11.49
  -8  13  -7   48.90   12.85
  -7   8 -13   47.57   12.61
  -7   9 -13  247.34   18.15
  13  -7  -9  221.74   16.10
  -9  13  -7  259.81   18.45
  13  -7 -10   56.84   11.55
  -7  10 -13   62.77   16.34
  13  -7 -11   63.18   11.46
  -7  12 -13  191.25   20.52
  13  -7 -12  165.78   13.51
  12  13  -8   21.45    8.04
  12  13  -8   13.59   14.78
  13   8 -12   20.32   17.18
  11  13  -8  113.01   14.98
  13   8 -11   95.68   17.62
  11  13  -8  105.57    9.92
   8  10 -13  197.64   19.14
  13   8 -10  215.82   18.71
  10  13  -8  171.92   12.65
  10  13  -8  214.37   17.34
   9  13  -8  373.59   21.73
   9  13  -8  351.96   19.25
   8   8 -13  316.67   19.90
   8  13  -8  244.89   15.31
   8   7 -13  179.19   16.17
  13   8  -7  172.93   14.35
   7  13  -8  171.17   12.32
   8   6 -13  114.54   14.69
  13   8  -6  109.25   11.66
   6  13  -8  125.01   10.95
   8   5 -13   16.51   11.92
   5  13  -8    0.17    8.77
  13   8  -5    9.27    9.67
   4  13  -8  129.51   10.55
   8   4 -13  101.62   12.92
  13   8  -4  100.16   10.01
   8   3 -13    3.40   10.04
  13   8  -3    5.70    7.74
   3  13  -8    0.04    8.15
  13   8  -2  224.90   12.52
   8   2 -13  230.93   15.07
   2  13  -8  215.73   13.72
   1  13  -8   29.77    9.17
  13   8  -1   37.78    6.54
   8   1 -13   28.48    9.73
   0  13  -8  281.06   16.73
  13   8   0  289.74   14.15
   8   0 -13  274.76   16.63
   8  -1 -13   54.06    9.77
  13   8   1   44.78    5.65
  -1  13  -8   45.87    9.90
  -2  13  -8  263.92   16.17
  13   8   2  262.04   12.84
  -3  13  -8   15.54   10.10
  -4  13  -8   83.39   12.00
  -8   5 -13   13.36    9.52
  -8   6 -13  128.93   12.36
  -7  13  -8  220.73   17.51
  -8   7 -13  205.39   15.78
  13  -8  -7  217.76   15.13
  -8  13  -8  240.93   17.19
  13  -8  -8  216.01   15.67
  -8   8 -13  242.30   16.92
  -8   9 -13  315.37   21.21
  13  -8  -9  290.56   18.38
  -9  13  -8  339.97   21.28
  -8  10 -13  151.94   17.97
  13  -8 -10  154.95   13.50
  -8  11 -13  116.45   18.24
  13  -8 -11  109.73   12.15
  12 -13  -8   21.39   11.00
  -8  12 -13   18.54   19.33
  13  -8 -12    4.41   10.22
  13   9 -12   87.05   19.42
  12  13  -9   95.93   16.35
  12  13  -9   83.51   10.06
  11  13  -9  288.14   20.20
  13   9 -11  275.92   22.26
  11  13  -9  237.92   15.34
  10  13  -9  132.38   16.65
   9  10 -13  139.49   19.46
  10  13  -9  142.35   12.00
   9   9 -13  294.97   22.38
   9  13  -9  321.31   17.91
   9   8 -13  158.16   17.81
  13   9  -8  148.84   15.64
   8  13  -9  168.58   13.24
   7  13  -9  437.85   23.02
   9   7 -13  447.53   25.99
  13   9  -7  467.93   24.33
   9   6 -13  188.48   16.75
  13   9  -6  161.59   13.64
   6  13  -9  166.43   12.88
  13   9  -5  234.19   14.32
   5  13  -9  205.46   14.69
   9   5 -13  205.69   16.96
   4  13  -9   47.68   11.21
   9   4 -13   66.33   12.53
  13   9  -4   51.96    8.95
   3  13  -9  134.45   11.91
   9   3 -13  132.24   13.44
  13   9  -3  150.29   10.40
  13   9  -2  408.05   20.98
   9   2 -13  428.95   23.52
   1  13  -9   19.05    9.83
  13   9  -1   19.76    6.56
   9   1 -13   25.95   10.61
  13   9   0  401.07   20.02
   9   0 -13  425.11   22.56
  -1  13  -9   42.27   11.67
  13   9   1   38.65    5.69
   9  -1 -13   44.44   10.60
   9  -2 -13  403.82   21.04
  13   9   2  370.31   18.21
  -3  13  -9  123.09   12.64
  -9   5 -13  189.77   13.97
  -6  13  -9  149.38   15.94
  -9   6 -13  127.73   13.43
  -9   7 -13  554.75   27.78
  13  -9  -7  512.47   26.66
  -7  13  -9  510.84   28.13
  -9   8 -13  157.40   16.45
  13  -9  -8  160.40   13.69
  -8  13  -9  196.92   16.97
  -9   9 -13  318.77   21.74
  -9  13  -9  325.35   22.50
  13  -9  -9  311.91   18.81
  10 -13  -9  166.49   12.46
  -9  10 -13  120.06   17.23
  13  -9 -10  139.85   13.22
  -9  11 -13  222.54   19.92
  11 -13  -9  211.21   14.70
  13  -9 -11  213.21   14.66
  12 -13  -9   73.06   11.29
  -9  12 -13   72.22   18.20
  13  -9 -12   89.95   10.72
  12  13 -10   37.16   10.24
  13  10 -12   13.22   17.20
  13  10 -11   44.23   18.36
  11  13 -10   39.41   11.10
  10  10 -13   -5.31   18.12
  10  13 -10    5.69   10.67
   9  13 -10   50.77   11.50
  10   9 -13   69.22   17.23
   8  13 -10   83.93   12.06
  10   8 -13  110.93   17.38
  13  10  -7   57.03   12.44
   7  13 -10   79.16   12.13
  10   7 -13   63.02   15.89
   6  13 -10   40.92   10.90
  10   6 -13   31.59   14.53
  13  10  -6   15.68   11.10
  13  10  -5   53.33   11.03
  10   5 -13   54.02   13.54
   5  13 -10   56.53   12.15
  13  10  -4  156.10   12.51
  10   4 -13  142.79   15.18
  13  10  -3  174.67   12.31
   3  13 -10  172.93   14.68
  10   3 -13  190.42   15.69
  13  10  -2  281.75   14.77
  10   2 -13  235.84   17.59
   2  13 -10  277.09   16.90
   1  13 -10   28.14   12.08
  13  10  -1   18.57    7.00
  10   1 -13   22.13   11.44
  13  10   0  107.03    7.92
   0  13 -10   77.07   13.42
  10   0 -13   89.32   12.30
  13  10   1   34.31    5.86
  10  -1 -13   29.18   11.16
  -1  13 -10   39.08   12.88
  10  -2 -13  351.71   19.48
  -2  13 -10  309.67   20.50
  10  -3 -13  252.45   15.89
  10  -4 -13   98.90   11.05
  -5  13 -10  100.13   15.63
 -10   6 -13   51.97   11.66
  -6  13 -10   53.77   14.73
 -10   7 -13   65.38   13.17
  13 -10  -7   92.91   12.38
  -7  13 -10   96.29   17.46
  13 -10  -8   45.05   11.44
 -10   8 -13   47.45   14.23
  -8  13 -10   19.20   16.27
  13 -10  -9   76.17   11.93
  -9  13 -10   57.72   17.60
 -10   9 -13   66.80   16.30
  13 -10 -10    6.56   10.59
 -10  10 -13    5.48   16.26
  13 -10 -11   40.25   10.64
 -10  11 -13   53.83   18.66
  12 -13 -10   36.70    9.84
  13  11 -12   89.26   19.05
  12  13 -11   88.52   12.27
  11  11 -13  339.85   24.34
  11  13 -11  327.42   19.49
  11  10 -13  232.95   22.07
  10  13 -11  268.23   17.76
  11   9 -13  128.56   19.09
  13  11  -9  172.62   18.57
   9  13 -11  187.96   15.16
  11   8 -13   62.16   17.00
  13  11  -8   45.49   15.31
   8  13 -11   57.37   12.80
  13  11  -7  538.69   26.58
   7  13 -11  507.22   26.09
  13  11  -6  193.69   14.51
  11   6 -13  157.09   16.97
  11   5 -13  106.51   16.20
  13  11  -5  132.76   12.86
   5  13 -11  129.99   14.96
   4  13 -11  163.98   16.79
  11   4 -13  160.83   16.51
   3  13 -11  384.78   20.42
  13  11  -3  332.83   17.75
  13  11  -2   69.39    9.18
  11   2 -13   54.57   13.13
  11   1 -13   28.24   12.59
   1  13 -11   59.03   13.88
  13  11  -1   46.24    7.33
  13  11   0  384.04   19.11
  11   0 -13  384.26   22.48
  11  -1 -13  107.70   13.63
  13  11   1   94.66    7.65
  -1  13 -11  110.83   15.40
  11  -2 -13   75.16   12.34
  11  -3 -13  379.94   21.16
  -4  13 -11  147.71   17.12
  11  -4 -13  171.13   13.50
  11  -5 -13   94.69   11.09
  -5  13 -11   88.92   16.16
  -6  13 -11  128.28   18.21
  -7  13 -11  569.74   31.27
  13 -11  -7  576.18   28.49
  13 -11  -8   39.85   11.24
  -8  13 -11   57.86   17.73
  13 -11  -9  163.27   13.76
  -9  13 -11  131.14   20.01
  13 -11 -10  276.76   17.03
  13 -11 -11  278.36   16.60
  12  13 -12   44.53   12.35
  13  12 -12   59.82   17.69
  12  11 -13   -1.93   17.31
  11  13 -12    3.55   12.40
  12  10 -13    5.85   18.26
  10  13 -12   23.81   13.29
  13  12  -9  170.64   18.10
   9  13 -12  127.30   15.87
  12   9 -13  134.54   19.21
  12   8 -13   57.40   17.80
   8  13 -12   52.81   14.49
  13  12  -8   57.13   15.05
  12   7 -13  168.52   19.29
   7  13 -12  161.46   17.14
  13  12  -7  188.68   16.89
  13  12  -6   44.91   12.64
  12   6 -13   33.67   15.75
   6  13 -12   36.08   14.52
  13  12  -5    7.54   11.32
   5  13 -12    8.18   14.72
  12   5 -13    8.10   15.13
  13  12  -4   10.22   10.02
   4  13 -12   10.49   15.26
  12   4 -13   17.79   13.83
  12   3 -13  132.50   15.84
  13  12  -3   95.21   10.75
   3  13 -12   95.24   15.50
  13  12  -2    5.95    8.52
   2  13 -12   21.50   13.65
  12   2 -13   22.78   13.27
  13  12  -1    2.48    7.52
   1  13 -12    6.28   15.82
  12   1 -13   23.17   12.97
   0  13 -12    4.65   16.21
  13  12   0    8.21    6.68
  12   0 -13    3.92   12.47
  13  12   1   11.42    5.94
  12  -1 -13   -1.66   12.00
  12  -2 -13    5.98   11.77
  -3  13 -12  155.78   18.21
  12  -3 -13  147.17   14.05
  -4  13 -12   -1.45   15.11
  12  -4 -13    5.55   10.55
  12  -5 -13   41.08   10.74
  -5  13 -12   51.45   17.75
  -6  13 -12   23.34   18.65
  12  -6 -13   21.60    9.56
  -7  13 -12  131.43   20.40
  13 -12  -8   69.89   11.74
  -8  13 -12   54.63   18.72
  -9  13 -12  121.17   19.44
  13 -12  -9  135.24   12.97
  13 -12 -10   22.00   10.52
  13  13 -13  121.94   13.02
  13  12 -13   19.41   12.42
  13  13 -12   24.56   11.06
  12  13 -13   35.77   12.80
  13  11 -13  162.23   20.07
  11  13 -13  172.59   16.25
  13  13 -11  184.22   13.53
  13  13 -10   78.71   17.36
  13  13 -10   68.85    9.93
  10  13 -13  103.58   15.15
  13  10 -13   77.37   18.99
  13  13  -9   39.42    8.68
   9  13 -13   44.60   15.26
  13  13  -9   59.31   16.26
  13   9 -13   40.23   17.76
   8  13 -13   63.61   15.36
  13   8 -13   33.48   18.06
  13  13  -8   61.49   15.63
  13  13  -7   38.44   13.37
  13   7 -13   24.11   17.45
   7  13 -13   28.04   16.35
  13  13  -6   73.11   12.92
  13   6 -13   80.30   16.51
   6  13 -13   62.19   16.93
   5  13 -13   31.38   17.24
  13  13  -5   21.36   11.61
  13   5 -13   27.35   16.02
   4  13 -13   72.03   16.05
  13  13  -4   75.47   11.10
  13   4 -13   65.07   14.96
  13  13  -3  108.55   10.98
  13   3 -13   91.12   16.10
   3  13 -13  115.86   17.24
   2  13 -13   46.09   18.53
  13  13  -2   63.90    9.21
  13   2 -13   50.31   14.11
   1  13 -13  132.11   18.13
  13  13  -1  148.32   10.49
  13   1 -13  136.65   15.37
  13  13   0    1.26    6.67
  13   0 -13    4.52   13.49
  13  -1 -13  159.76   15.53
  13  -2 -13  102.89   14.04
  -3  13 -13   79.69   18.90
  13  -3 -13   77.05   12.65
  -4  13 -13   25.66   17.28
  13  -4 -13   57.32   11.52
  13  -5 -13   25.70   10.41
  -5  13 -13   -0.15   20.03
  -6  13 -13   33.67   20.20
  13  -6 -13   38.36   10.62
  -7  13 -13    8.40   19.64
  13  -7 -13   -0.10    9.70
  13 -13  -8   99.83   12.14
  -8  13 -13   96.82   19.79
  -9  13 -13  114.13   20.42
  13 -13  -9  103.45   11.89
  13 -13 -10   71.43   10.61
  14   0   0  185.10   11.12
   0  14   0  167.40    9.64
  14   0  -1   86.76    8.56
  -1  14   0   82.40    7.03
  14   0   1   90.19    7.92
  14   0  -2   -0.69    7.96
  -2  14   0    6.56    5.98
  14   0   2    7.83    6.33
  14   0  -3   21.97    8.92
  14   0   3   33.68    5.64
  14   0   4  734.97   32.86
  14   0  -4  725.62   34.29
  14   0   5   30.44    5.43
  14   0  -6  817.79   38.46
  14   0  -7   47.85   12.00
   0   8 -14   92.73   14.21
  14   0  -8  112.69   13.51
  14   0  -9   11.32   12.76
   0   9 -14   36.78   15.50
   0  10 -14  106.20   17.60
  14   0 -10  126.68   15.45
   0  11 -14   44.42   17.43
  14   0 -11   21.49   14.55
  14   0 -12  155.87   16.50
  14   0 -13   -1.35   13.95
  14   1 -13   13.63   13.68
  14   1 -12   62.18   15.45
  14   1 -11   12.32   14.94
   1  11 -14   22.24   17.88
  14   1 -10  206.63   18.01
   1  10 -14  230.72   19.62
   1   9 -14   84.78   16.26
  14   1  -9   82.17   13.85
  14   1  -8  372.37   21.91
  14   1  -7   89.93   12.29
  14  -1   6   71.02    6.33
  14  -1   5   66.54    6.45
  14   1  -4   36.51    9.75
  14  -1   4   45.56    6.22
  14  -1   3  193.43   11.04
  14   1  -3  207.23   13.22
  14  -1   2  245.76   12.49
   2  14  -1  213.28   11.62
  14   1  -2  228.23   13.62
   1  14  -1   67.03    6.34
  14   1  -1   47.97    8.19
  14  -1   1   59.89    7.06
  14  -1   0  488.96   23.64
  14   1   0  516.04   23.60
   0  14  -1  490.70   22.96
  14  -1  -1   79.01    8.56
  -1  14  -1   64.21    6.88
  14   1   1   75.77    7.33
  -2  14  -1  242.11   13.21
  14   1   2  252.41   12.98
  14  -1  -2  260.34   14.47
  14   1   3  222.60   11.25
  14  -1  -3  201.08   13.63
  -3  14  -1  189.06   11.91
  14   1   4   38.41    5.40
  -4  14  -1   44.80    7.80
  14   1   5   63.12    5.66
  -1   6 -14   87.78   12.00
  14  -1  -6   50.54   11.61
  14  -1  -7   91.63   12.76
  -1   7 -14   69.05   12.70
  -1   8 -14  386.35   22.25
  14  -1  -8  352.89   21.15
  14  -1  -9   68.41   14.16
  -1   9 -14   53.09   15.48
  14  -1 -10  250.16   18.92
  -1  10 -14  292.67   20.36
  -1  11 -14   46.18   17.68
  14  -1 -11   41.86   13.77
  -1  12 -14   71.75   20.16
  14  -1 -12   64.46   13.77
  14  -1 -13   53.42   13.89
   2  13 -14   87.34   20.36
  14   2 -13   55.63   14.32
  14   2 -12  178.02   17.87
  14   2 -11  118.55   16.32
   2  10 -14  105.19   18.01
  14   2 -10  113.66   16.22
  14   2  -9  261.00   19.34
  14   2  -8  155.97   14.97
  14  -2   7  247.05   12.63
  14   2  -7  224.40   16.98
  14   2  -5  294.95   16.88
  14   2  -4  454.39   22.72
   3  14  -2   92.73    7.26
  14   2  -3  155.83   10.31
  14  -2   2  236.59   13.26
   2  14  -2  243.18   12.47
  14   2  -2  241.81   13.82
   1  14  -2  299.16   15.73
  14  -2   1  328.37   16.72
  14   2  -1  354.18   16.82
  14   2   0   50.23    7.36
  14  -2   0   45.08    7.77
   0  14  -2   51.01    6.78
  -1  14  -2  269.99   14.21
  14  -2  -1  256.37   14.89
  14   2   1  295.90   14.23
  -2  14  -2  276.11   13.85
  14  -2  -2  258.34   15.00
  14   2   2  240.35   12.92
  -3  14  -2  163.16   11.06
  14  -2  -3  146.96   12.65
  14   2   4  541.93   24.62
  -2   4 -14  516.21   26.25
  -4  14  -2  564.87   25.57
  -2   5 -14  324.83   19.09
  -5  14  -2  370.92   18.17
  -2   6 -14  248.54   17.10
  14  -2  -6  303.91   17.79
  -2   7 -14  306.41   19.03
  14  -2  -7  292.23   18.72
  14  -2  -8   85.29   12.90
  -2   8 -14   58.29   13.77
  14  -2  -9  323.78   19.56
  -2   9 -14  315.04   21.64
  -2  10 -14  132.74   17.62
  14  -2 -10  120.64   14.45
  -2  11 -14  167.43   19.57
  14  -2 -11  159.31   15.56
  -2  12 -14  277.38   23.43
  14  -2 -12  213.85   17.32
  -2  13 -14   48.97   20.83
  14  -2 -13   58.85   13.65
  14   3 -13  114.44   16.48
   3  13 -14  140.55   20.59
  13  14  -3  131.42   11.47
  12  14  -3   46.09    9.81
   3  12 -14   50.06   19.18
  14   3 -12   51.15   15.37
  14   3 -11   59.43   15.54
  14   3 -10   72.13   16.27
  14   3  -9   53.60   14.27
  14   3  -8  567.39   29.34
  14   3  -5   31.90    9.93
   4  14  -3   14.21    5.77
  14   3  -4    7.72    9.29
   3  14  -3   16.36    5.55
  14   3  -3    0.17    7.93
   2  14  -3   -5.54    5.89
  14   3  -2    3.97    7.68
   1  14  -3   69.85    7.26
  14   3  -1   88.70    8.33
   0  14  -3  230.12   12.27
  14   3   0  213.76   12.05
  -1  14  -3  156.17   10.64
  14  -3  -1  139.16   11.68
  -3   2 -14   20.05    7.42
  14  -3  -2   37.27    8.59
  -2  14  -3   46.11    7.67
  14   3   2   31.65    5.55
  -3   3 -14    3.86    8.26
  -3  14  -3    6.50    7.87
  14   3   3   17.92    4.69
  -4  14  -3   14.72    7.96
  -3   4 -14   12.89    8.95
  14   3   4    7.83    4.18
  -3   5 -14   25.70    9.84
  14  -3  -5   34.54   10.84
  -5  14  -3   29.95    8.80
  -3   6 -14  137.62   12.77
  14  -3  -6  157.28   13.58
  -6  14  -3  149.00   12.04
  14  -3  -7   26.90   11.81
  -3   7 -14   35.03   11.63
  -3   8 -14  524.60   27.44
  14  -3  -8  517.00   27.05
  14  -3  -9   29.87   12.80
  -3   9 -14   37.23   14.36
  14  -3 -10  113.96   14.58
  -3  10 -14  144.41   18.64
  -3  11 -14  110.06   17.46
  14  -3 -11   91.04   13.47
  -3  12 -14   66.00   19.76
  14  -3 -12   33.45   12.54
  -3  13 -14  111.30   21.04
  14  -3 -13  104.06   13.08
  13  14  -4   48.28   10.62
  14   4 -13   43.40   15.32
   4  13 -14   46.00   18.64
   4  12 -14  159.44   20.23
  14   4 -12  105.29   16.87
  12  14  -4  138.63   12.30
  14   4 -11  159.23   17.77
   4  11 -14  184.24   20.48
  14   4 -10  151.35   17.13
  14   4  -9   32.01   14.54
  14   4  -8   84.05   14.09
   6  14  -4   47.49    6.50
  14   4  -6   64.30   11.90
  14   4  -5   36.01   10.01
   5  14  -4   38.90    6.62
   4   5 -14   31.80    9.70
   4   4 -14  285.42   16.61
   4  14  -4  305.99   15.21
  14   4  -4  290.64   16.92
   3  14  -4  148.66    9.94
  14   4  -3  173.39   11.65
   2  14  -4  434.09   20.81
  14   4  -2  442.06   21.38
   1  14  -4   82.56    8.12
  14   4  -1  118.01    8.42
   0  14  -4  206.99   11.86
  14   4   0  186.42   10.95
  -1  14  -4  125.98    9.73
  14   4   1  119.15    7.89
  -2  14  -4  524.96   22.93
  14   4   2  444.08   21.61
  14   4   3  189.70   10.01
  -4   3 -14  166.93   12.17
  -4  14  -4  432.41   20.72
  -4   4 -14  388.75   20.82
  14  -4  -5   18.26   10.56
  -4   5 -14   26.74    9.75
  -5  14  -4   20.16    8.95
  14  -4  -6   88.83   12.34
  -6  14  -4   80.99   10.52
  -4   6 -14   61.01   11.13
  -4   7 -14  231.78   16.52
  14  -4  -7  238.98   16.62
  -7  14  -4  256.69   16.41
  -4   8 -14  129.96   15.40
  14  -4  -8  112.94   13.52
  14  -4  -9    9.80   12.54
  -4   9 -14   39.76   15.26
  -4  10 -14  180.04   18.00
  14  -4 -10  151.39   14.65
  -4  11 -14  106.54   17.10
  14  -4 -11   57.51   12.78
  -4  12 -14  128.59   20.42
  14  -4 -12  119.02   13.45
  -4  13 -14   33.30   20.53
  14  -4 -13   22.83   11.01
   5  13 -14  142.96   18.93
  13  14  -5  122.63   13.10
  14   5 -13   88.63   17.03
   5  12 -14   85.80   19.50
  14   5 -12   59.34   16.11
  12  14  -5   58.65   11.41
   5  11 -14   36.59   18.66
  11  14  -5   21.96   11.02
  14   5 -11   38.28   16.55
  14   5 -10   95.97   15.90
  14   5  -9  298.04   20.15
   7  14  -5   63.67    7.36
   6  14  -5   32.75    7.05
   5   6 -14   29.80   11.48
  14   5  -6   55.15   11.96
   5  14  -5  200.24   11.98
   5   5 -14  198.34   15.17
   4  14  -5   60.42    7.74
   5   4 -14   46.96   10.24
  14   5  -4   73.98    9.84
   5   3 -14  271.97   16.32
   3  14  -5  287.55   15.17
  14   5  -3  295.09   15.64
   2  14  -5   27.46    7.56
  14   5  -2   35.62    7.42
   1  14  -5   59.69    8.33
  14   5  -1   66.39    7.34
   0  14  -5  160.00   11.14
  14   5   0  186.86   10.53
  -1  14  -5  100.15    9.48
  14   5   1  104.64    7.66
  14   5   2   31.97    5.36
  -2  14  -5   35.06    8.92
  -3  14  -5  314.01   15.95
  14   5   3  259.43   13.34
  -5   3 -14  286.91   15.40
  14  -5  -4   37.98   10.82
  -4  14  -5   41.03    9.88
  -5   4 -14   22.39    9.42
  14  -5  -5  278.74   17.08
  -5  14  -5  309.94   17.31
  -5   5 -14  263.38   16.91
  14  -5  -6   10.62   11.08
  -6  14  -5   11.74   10.40
  -5   6 -14   21.62   10.78
  14  -5  -7   81.98   12.70
  -7  14  -5   99.24   13.33
  -5   7 -14   81.79   13.10
  14  -5  -8   31.78   11.88
  -5   8 -14   21.26   13.54
  -5   9 -14  290.47   19.64
  14  -5  -9  265.66   18.15
  -5  10 -14   95.79   15.48
  14  -5 -10   93.29   12.65
  -5  11 -14   88.52   17.60
  14  -5 -11   64.74   12.69
  14  -5 -12   72.64   12.25
  -5  12 -14   67.39   18.45
  14  -5 -13   37.72   10.81
  -5  13 -14   52.16   20.81
  14   6 -13   11.18   15.79
   6  13 -14   -5.72   18.75
  13  14  -6    2.04   12.34
  14   6 -12   -3.30   16.73
   6  12 -14   -5.17   18.60
  12  14  -6   11.38   11.98
  14   6 -11   65.21   16.23
  14   6 -10   37.74   16.08
  14   6  -9   48.64   15.03
   9  14  -6   21.70    6.68
   8  14  -6  133.56    9.75
   6   7 -14   91.53   14.12
  14   6  -7   94.74   13.97
   7  14  -6  112.54    8.86
   6   6 -14  113.96   13.83
   6  14  -6  109.62    9.18
  14   6  -6  128.73   13.16
  14   6  -5  363.92   21.12
   6   5 -14  396.52   22.09
   5  14  -6  419.09   19.66
   6   4 -14  603.35   29.80
   4  14  -6  577.44   28.07
  14   6  -4  647.62   29.02
   3  14  -6   51.96    8.78
   6   3 -14   49.76   10.15
  14   6  -3   60.83    8.89
   2  14  -6  711.83   32.86
  14   6  -2  717.20   32.89
   1  14  -6   43.93    8.59
  14   6  -1   76.14    7.74
   0  14  -6  841.94   36.36
  14   6   0  763.73   35.85
  -1  14  -6   77.14    9.87
  14   6   1   96.13    7.42
  -2  14  -6  900.56   37.48
  14   6   2  771.88   36.11
  14   6   3   27.59    4.85
  -3  14  -6   46.68   10.27
  -4  14  -6  647.59   30.22
  -6   4 -14  617.73   29.90
  -5  14  -6  516.60   25.46
  14  -6  -5  522.18   25.64
  -6   5 -14  476.53   25.00
  14  -6  -6   87.78   11.54
  -6   6 -14   78.71   11.38
  -6  14  -6   86.22   12.57
  14  -6  -7  156.72   13.74
  -6   7 -14  142.09   13.67
  -7  14  -6  119.26   13.85
  -6   8 -14  151.29   14.81
  14  -6  -8  174.24   14.49
  -6   9 -14   46.27   14.23
  14  -6  -9   41.23   12.05
  14  -6 -10    9.73   11.83
  -6  10 -14   13.50   16.05
  -6  11 -14  149.03   19.94
  14  -6 -11  100.24   12.83
  -6  12 -14   41.57   19.80
  14  -6 -12   37.52   11.06
  -6  13 -14   -5.24   20.29
  14  -6 -13   -5.37   10.45
   7  13 -14   78.06   18.91
  14   7 -13   56.42   18.05
   7  12 -14   63.17   18.71
  14   7 -12   48.17   17.47
  14   7 -11   17.50   16.17
  10  14  -7   82.40    8.59
  14   7 -10   83.03   16.26
   9  14  -7  234.24   13.56
   8  14  -7  558.71   27.41
   7   8 -14  647.63   30.88
   7  14  -7  155.89   11.49
   7   7 -14  213.55   17.24
  14   7  -7  189.87   15.07
   7   6 -14   73.41   13.35
  14   7  -6   60.36   11.89
   6  14  -7   60.12    8.72
   7   5 -14  190.11   16.66
  14   7  -5  215.02   15.02
   4  14  -7   28.73    9.39
  14   7  -4   30.94    9.86
   7   4 -14   33.37   11.62
   3  14  -7   55.18    9.16
   7   3 -14   38.74   10.76
  14   7  -3   32.89    8.88
   7   2 -14   53.81   10.33
  14   7  -2   41.54    8.20
   2  14  -7   43.89    9.17
   7   1 -14   65.16   10.19
  14   7  -1   47.23    7.75
   1  14  -7   59.31   10.15
   0  14  -7   28.67    9.67
  14   7   0   24.19    6.30
  -1  14  -7   84.16   10.27
  14   7   1  100.38    7.34
  -2  14  -7   74.09   10.76
  14   7   2   75.44    6.30
  -3  14  -7    8.23   10.54
  -4  14  -7   29.01   11.22
  -5  14  -7  203.77   15.52
  14  -7  -5  199.57   14.04
  -7   5 -14  165.06   13.46
  14  -7  -6   33.66   11.33
  -6  14  -7   30.12   13.36
  -7   6 -14   19.41   11.04
  14  -7  -7  205.24   14.95
  -7   7 -14  188.44   15.83
  -7   8 -14  622.93   31.60
  14  -7  -8  615.01   30.53
  -7   9 -14  308.46   21.40
  14  -7  -9  267.10   17.89
  -7  10 -14  117.88   18.45
  14  -7 -10  124.85   13.47
  -7  11 -14   13.74   17.35
  14  -7 -11   26.58   11.19
  -7  12 -14  129.44   20.86
  14  -7 -12   92.45   11.72
  13 -14  -7   50.09   12.11
  -7  13 -14   45.48   21.88
  14  -7 -13   52.89   10.23
  14   8 -13   34.60   17.87
   8  13 -14   18.88   16.18
   8  12 -14  107.71   18.18
  14   8 -12   91.42   17.15
  11  14  -8   71.93    9.23
  14   8 -11   59.67   17.21
  10  14  -8  186.73   12.90
  14   8 -10  210.21   19.09
   9  14  -8   53.73    9.89
   8   9 -14   73.48   16.63
   8  14  -8  283.44   15.69
   8   8 -14  231.44   21.10
  14   8  -8  249.11   18.75
   7  14  -8  152.68   12.02
  14   8  -7  138.57   14.74
   8   7 -14  142.89   16.58
   6  14  -8  477.34   24.12
   8   6 -14  464.69   26.79
  14   8  -6  520.94   25.33
   8   5 -14  344.89   20.23
  14   8  -5  316.11   17.92
   5  14  -8  302.58   17.03
   8   4 -14  175.40   15.14
  14   8  -4  199.64   13.30
   4  14  -8  176.32   13.25
   8   3 -14  145.24   13.33
  14   8  -3  111.78   10.49
   3  14  -8  110.37   11.06
  14   8  -2  205.53   12.21
   8   2 -14  180.97   14.82
   2  14  -8  204.08   13.66
   8   1 -14  182.68   13.71
  14   8  -1  163.83   10.98
  14   8   0   67.60    7.15
   8   0 -14   71.80   10.49
   0  14  -8   69.37   11.19
  -1  14  -8  186.11   12.48
  14   8   1  146.24    9.37
  -2  14  -8  214.04   14.54
  14   8   2  180.70   10.03
  -3  14  -8   45.70   12.32
  -4  14  -8  169.46   15.13
  -5  14  -8  273.88   19.56
  -8   5 -14  309.69   17.44
  -8   6 -14  674.68   31.83
  14  -8  -6  622.72   31.47
  14  -8  -7  127.32   12.93
  -8   7 -14  134.80   15.09
  -8   8 -14  331.88   21.22
  -8  14  -8  325.88   21.77
  14  -8  -8  301.16   18.85
  14  -8  -9   34.53   12.11
  -8   9 -14   17.34   15.90
  -8  10 -14  258.01   21.61
  14  -8 -10  256.05   17.07
  14  -8 -11   33.56   11.00
  -8  11 -14   39.19   18.74
  12 -14  -8  117.93   12.72
  -8  12 -14  114.34   20.33
  14  -8 -12   85.43   11.62
  13 -14  -8   58.93   11.14
  14  -8 -13   50.53    9.64
  -8  13 -14   25.74   19.78
  14   9 -13    1.23   17.21
   9  13 -14   27.66   15.83
  12  14  -9   56.05    9.37
   9  12 -14   98.61   17.55
  14   9 -12   76.64   19.39
  11  14  -9   30.43    9.58
  14   9 -11   43.41   17.95
  10  14  -9   46.21   10.02
   9  14  -9   42.06   10.47
   9   9 -14   26.32   17.29
   8  14  -9   58.57   11.03
   9   8 -14   36.61   16.09
  14   9  -8   50.52   14.69
   7  14  -9  282.18   18.06
  14   9  -7  338.29   19.82
   9   7 -14  310.91   22.08
   9   6 -14   26.70   14.96
  14   9  -6   62.41   12.25
   6  14  -9   50.79   10.99
   5  14  -9  128.38   12.09
  14   9  -5  105.17   11.69
   9   5 -14   94.43   14.71
   9   4 -14    0.72   12.81
  14   9  -4    8.39    9.28
   4  14  -9   -2.19   10.57
   9   3 -14  334.05   21.47
  14   9  -3  362.47   18.98
   3  14  -9  401.74   20.57
   9   2 -14  132.14   12.92
  14   9  -2  112.28    9.70
   2  14  -9  128.80   12.79
  14   9  -1   87.64    8.19
   1  14  -9  105.78   13.09
   9   1 -14   86.65   12.07
  14   9   0   59.86    7.03
   9   0 -14   85.70   11.32
   0  14  -9   79.69   12.75
   9  -1 -14   88.20   11.20
  14   9   1   92.66    7.47
  -1  14  -9  102.06   13.88
  -2  14  -9  219.58   16.05
  14   9   2  210.97   11.16
  -3  14  -9  323.88   20.16
  -4  14  -9   17.16   13.13
  14  -9  -6   45.73   12.08
  -9   6 -14   22.72   12.87
  -7  14  -9  286.60   20.42
  -9   7 -14  262.74   18.75
  14  -9  -7  225.62   16.52
  14  -9  -8   61.59   12.11
  -8  14  -9   43.04   16.63
  -9   8 -14   61.14   15.42
  -9   9 -14   17.57   16.23
  -9  14  -9   25.13   17.84
  14  -9  -9   27.34   11.79
  14  -9 -10   32.07   11.09
  -9  10 -14   32.36   17.58
  14  -9 -11   42.51   10.64
  11 -14  -9   62.35   10.27
  -9  11 -14   51.30   17.93
  12 -14  -9   91.57   11.28
  -9  12 -14   83.14   19.87
  14  -9 -12   74.39   10.72
  13 -14  -9   26.42   10.57
  -9  13 -14   35.94   20.27
  14  10 -13   15.06   17.61
  10  13 -14    4.97   14.78
  13  14 -10   16.93    8.21
  12  14 -10  126.43   11.89
  10  12 -14  155.65   17.78
  14  10 -12  161.77   19.52
  11  14 -10  101.16   11.63
  14  10 -11  100.99   18.43
  10  14 -10  178.42   13.97
  10  10 -14  188.14   20.14
   9  14 -10  104.49   12.62
  14  10  -9   80.71   17.29
  10   9 -14   66.51   17.44
  10   8 -14  268.41   21.78
   8  14 -10  299.92   18.20
  14  10  -8  286.09   20.62
   7  14 -10    0.51   11.98
  10   7 -14   -0.15   15.65
  14  10  -7  -10.15   13.44
   6  14 -10  499.11   26.17
  10   6 -14  451.91   28.43
   5  14 -10   99.65   13.58
  14  10  -5  150.15   13.10
  10   5 -14  108.90   15.72
  14  10  -4   90.04   11.10
  10   4 -14   69.54   14.11
   4  14 -10   77.25   13.26
  14  10  -3   66.44    9.69
  10   3 -14   51.69   13.66
   3  14 -10   87.14   13.77
   2  14 -10  135.20   13.95
  14  10  -2  122.84   10.31
  14  10  -1  201.11   11.87
   1  14 -10  228.24   17.04
  14  10   0   36.25    6.72
  10   0 -14   39.86   11.56
   0  14 -10   39.88   13.34
  14  10   1  190.00   10.87
  10  -1 -14  193.09   14.56
  -1  14 -10  214.70   17.45
  -2  14 -10  238.63   17.64
  10  -2 -14  225.34   15.72
  -3  14 -10  170.17   17.02
  -6  14 -10  562.13   30.53
 -10   7 -14    6.61   13.93
  14 -10  -7   15.10   11.43
  -7  14 -10   -8.99   17.86
  14 -10  -8  252.80   17.00
 -10   8 -14  279.51   20.09
  -8  14 -10  241.03   21.28
  14 -10  -9   74.86   12.10
  -9  14 -10   96.70   19.72
 -10   9 -14   90.01   17.23
  14 -10 -10  210.05   15.26
 -10  10 -14  260.26   21.75
 -10  11 -14  114.99   20.03
  14 -10 -11  129.21   12.27
  14 -10 -12  100.49   10.58
  14  11 -13   14.72   17.01
  11  13 -14   -2.65   13.45
  13  14 -11    7.18    8.85
  11  12 -14   46.98   15.82
  12  14 -11   30.55   10.63
  14  11 -12   46.80   18.07
  11  14 -11    7.05   11.26
  11  10 -14   20.02   17.77
  10  14 -11   12.09   12.08
  11   9 -14   -7.76   17.79
  14  11  -9   13.07   16.64
   9  14 -11   17.04   12.31
   8  14 -11   96.53   14.19
  11   8 -14  107.18   18.23
  14  11  -8  121.40   16.17
   7  14 -11   15.14   12.31
  11   7 -14    0.52   16.93
  14  11  -7   14.36   13.52
   6  14 -11  135.62   16.19
  14  11  -6  167.15   15.17
  11   6 -14  160.58   17.71
  14  11  -5   62.90   11.85
  11   5 -14   60.42   15.58
   5  14 -11   77.71   13.99
  14  11  -4  190.50   13.78
  11   4 -14  198.66   17.32
   4  14 -11  148.24   15.81
  14  11  -3  148.43   12.22
  11   3 -14  175.25   15.61
   3  14 -11  175.84   16.68
  14  11  -2  330.27   17.78
  11   2 -14  356.70   20.65
   2  14 -11  344.55   22.06
   1  14 -11   43.07   15.14
  14  11  -1   45.72    8.01
  11   1 -14   40.05   12.26
  14  11   0   62.68    7.56
  11   0 -14   63.86   12.56
   0  14 -11   61.71   14.97
  -1  14 -11   38.70   16.54
  14  11   1   65.97    7.08
  11  -1 -14   54.20   12.35
  -2  14 -11  414.03   23.93
  11  -2 -14  350.58   20.90
  11  -3 -14  162.99   13.86
  -6  14 -11  210.01   21.43
  14 -11  -7   -6.86   11.82
  -7  14 -11    7.00   19.60
  14 -11  -8   73.18   12.10
  -8  14 -11   73.21   19.06
  14 -11  -9    4.51   10.92
  -9  14 -11   20.20   19.37
  14 -11 -10    4.22   10.34
  14 -11 -11    9.31    9.88
  14  12 -13   31.44   11.18
  12  13 -14   43.82   12.50
  13  14 -12   49.52    9.77
  12  14 -12   74.59   10.99
  12  12 -14   93.59   14.49
  14  12 -12  100.63   17.20
  14  12 -12   74.23   10.90
  11  14 -12   41.54   12.24
  10  14 -12  116.25   14.66
  12  10 -14  116.25   19.06
   9  14 -12  124.64   15.31
  14  12  -9  127.20   17.50
  12   9 -14  106.86   19.14
   8  14 -12   51.36   15.00
  12   8 -14   35.90   17.76
  14  12  -8   42.28   15.18
   7  14 -12   22.66   14.71
  12   7 -14   15.16   17.03
  14  12  -7   40.34   14.16
  14  12  -6  104.18   13.76
  12   6 -14   90.22   17.35
   6  14 -12  101.34   15.80
  14  12  -5  152.24   13.40
  12   5 -14  127.54   16.51
   5  14 -12  107.01   15.13
  14  12  -4  245.78   15.29
   4  14 -12  214.88   18.87
  14  12  -3   82.55   10.40
  12   3 -14   71.19   14.54
   3  14 -12   73.86   16.94
  14  12  -2  335.44   16.88
  12   2 -14  264.93   20.08
   2  14 -12  296.08   22.10
  14  12  -1  284.08   15.24
  12   1 -14  248.76   18.93
  14  12   0  274.79   14.76
  12   0 -14  274.75   18.23
  14  12   1  232.49   12.87
  -1  14 -12  263.92   20.99
  12  -1 -14  272.97   17.19
  12  -2 -14  262.43   17.45
  12  -3 -14  107.20   12.47
  12  -4 -14  181.23   13.89
  -5  14 -12  165.70   21.59
  -6  14 -12  110.44   21.10
  14 -12  -7   29.16   11.83
  -7  14 -12   28.71   20.80
  14 -12  -8   38.23   11.69
  -8  14 -12   38.07   18.97
  -9  14 -12  119.19   21.46
  14 -12  -9  137.26   13.19
  14 -12 -10  296.58   17.61
  14 -12 -11   60.23    9.89
  14  13 -13    4.88    9.67
  13  13 -14    7.64   11.35
  13  14 -13   -1.08    9.40
  13  12 -14   44.47   12.22
  14  13 -12   26.69    9.56
  12  14 -13   22.87   10.82
  11  14 -13   -0.10   12.00
  14  13 -11    0.50    8.97
  10  14 -13   32.98   14.17
  14  13 -10   35.00   15.60
  13  10 -14   18.72   17.78
  14  13 -10   20.50    8.38
  13   9 -14    6.06   17.33
   9  14 -13   18.54   15.13
  14  13  -9   27.40   15.43
   8  14 -13  225.05   18.71
  14  13  -8  259.89   18.81
  14  13  -7   26.73   13.81
  13   7 -14   38.43   17.48
   7  14 -13   36.39   15.08
   6  14 -13  182.56   18.19
  14  13  -6  193.62   16.08
  13   6 -14  144.90   18.48
  14  13  -5   70.24   11.96
  13   5 -14   52.04   16.04
   5  14 -13   46.30   15.90
  14  13  -4   17.24   10.71
  13   4 -14   15.85   15.30
   4  14 -13   20.54   17.37
   3  14 -13   19.00   18.19
  14  13  -3   32.44    9.75
  13   3 -14   24.74   14.70
   2  14 -13   36.41   18.27
  14  13  -2   28.70    8.90
  13   2 -14   56.53   13.86
  14  13  -1   73.25    8.63
  13   1 -14   69.43   13.81
   1  14 -13   58.85   19.95
  13   0 -14   11.37   12.49
   0  14 -13   16.41   18.99
  14  13   0   13.86    6.90
  13  -1 -14   69.60   12.62
  13  -2 -14   46.16   12.07
  13  -3 -14   23.40   11.38
  13  -4 -14   18.98   10.85
  -4  14 -13   26.65   21.09
  -5  14 -13   36.45   21.32
  13  -5 -14   50.61   10.81
  -6  14 -13  112.40   21.30
  14 -13  -7   58.77   12.41
  -7  14 -13   65.27   21.07
  14 -13  -8  194.09   14.81
  -8  14 -13  181.94   22.17
  -9  14 -13   39.75   21.14
  14 -13  -9   28.66   10.67
  14 -13 -10   15.92    9.87
  14  14 -14   46.04    8.11
  14  13 -14   21.27    9.68
  14  14 -13   19.74    8.03
  13  14 -14   39.84    9.68
  12  14 -14  110.09   12.46
  14  12 -14  128.66   12.79
  14  14 -12  102.76    9.44
  11  14 -14   10.86   12.71
  10  14 -14  138.56   16.28
  14  10 -14  193.94   18.54
  14   9 -14   60.74   16.87
   9  14 -14  104.35   15.48
  14   8 -14   78.71   17.70
   8  14 -14   63.84   15.51
  14   7 -14  -15.66   16.29
   7  14 -14   -2.68   15.78
  14  14  -6   10.18   12.23
  14   6 -14    4.43   16.35
   6  14 -14   -5.20   16.84
  14  14  -5   45.22   11.11
  14   5 -14   36.36   15.52
   5  14 -14   63.41   18.51
  14  14  -4  215.67   14.50
  14   4 -14  192.57   18.42
   4  14 -14  233.82   22.05
   3  14 -14   41.51   19.14
  14  14  -3   39.77    9.26
  14   3 -14   33.77   14.40
  14   2 -14  198.63   17.10
   2  14 -14  239.28   23.99
  14   1 -14   62.80   13.95
   1  14 -14   78.79   21.95
  14   0 -14  241.85   17.25
  14  -1 -14   49.36   12.49
  14  -2 -14  178.45   15.00
  -3  14 -14   38.43   20.49
  14  -3 -14   61.53   11.67
  -4  14 -14  214.54   24.79
  14  -4 -14  189.87   14.95
  -5  14 -14   40.47   23.36
  14  -5 -14    9.06   10.19
  14  -6 -14    4.16    9.48
  -6  14 -14   -2.14   21.45
  14 -14  -7   36.44   11.61
  -7  14 -14   38.57   21.36
  14 -14  -8   36.83   10.84
  -8  14 -14   59.59   20.51
  14 -14  -9   97.89   11.42
  15   0   0   -0.49    7.39
   0  15   0    1.45    5.93
  15   0  -1  608.32   28.59
  15   0   1  611.25   28.21
  15   0  -2    6.69    9.49
  15   0   2   11.08    6.59
  15   0  -3   80.74   10.30
  15   0   3   70.08    7.25
  15   0  -4   36.36   10.58
  15   0   4   33.25    6.32
  15   0   5   29.98    5.94
   0   7 -15   33.94   15.27
  15   0  -7   16.62   12.92
   0   8 -15  348.49   22.33
  15   0  -8  327.09   21.44
   0   9 -15  162.02   19.74
  15   0  -9  184.86   16.93
  15   0 -10   33.21   14.54
   0  10 -15   31.59   18.42
   0  11 -15   20.52   20.37
  15   0 -11    7.31   14.91
   0  12 -15   45.54   21.09
  15   0 -12   59.59   14.68
  15   0 -13   13.15   13.74
  15   0 -14   11.11   12.22
  15   1 -14   19.90   13.17
  15   1 -13  260.12   18.89
  15   1 -12   64.31   15.50
   1  11 -15  218.60   22.53
  15   1 -11  226.68   19.33
   1  10 -15  186.63   21.57
  15   1 -10  152.72   17.70
   1   9 -15  112.78   19.53
  15   1  -9   87.93   15.89
  15   1  -8  204.67   17.86
   1   8 -15  222.72   20.07
  15   1  -7  396.24   22.88
  15  -1   6  145.28    9.21
  15  -1   5  705.29   31.58
  15   1  -5  682.80   33.44
  15   1  -4   48.27   10.43
  15  -1   4   52.82    7.06
  15  -1   3  289.00   14.93
  15   1  -3  296.85   16.89
  15  -1   2   68.70    7.75
  15   1  -2   77.98    9.89
  15   1  -1    5.19    8.09
  15  -1   1    2.55    7.26
   1  15  -1    3.61    6.44
   0  15  -1  129.67    8.94
  15   1   0  147.76   10.19
  15  -1   0  141.09   10.46
  15   1   1    6.92    6.62
  15  -1  -1    8.21    8.73
  -1  15  -1    5.54    6.82
  15   1   2   68.79    7.32
  -2  15  -1   81.83    8.05
  15   1   3  296.10   15.21
  15  -1  -3  312.47   17.61
  -3  15  -1  307.24   16.03
  15   1   4  125.68    8.15
  15  -1  -4   90.73   11.62
  -1   5 -15  691.92   34.53
  15   1   5  718.17   31.95
  -1   6 -15  260.45   18.46
  15  -1  -6  260.98   17.81
  -1   7 -15  312.68   21.00
  15  -1  -7  330.97   20.13
  -1   8 -15  209.44   18.71
  15  -1  -8  197.80   17.15
  -1   9 -15   22.34   15.95
  15  -1  -9   34.65   13.75
  15  -1 -10  190.59   17.29
  -1  10 -15  177.53   19.85
  15  -1 -11  279.28   19.97
  -1  11 -15  333.25   25.00
  15  -1 -12   70.20   14.98
  -1  12 -15   78.71   22.74
  -1  13 -15  273.75   26.14
  15  -1 -13  223.73   17.77
  15  -1 -14   34.76   11.67
  15   2 -14   28.89   13.75
   2  14 -15   29.85   21.43
  15   2 -13   20.19   14.53
  15   2 -12  133.33   16.87
  15   2 -11   46.46   15.96
  15   2 -10   43.93   15.94
   2  10 -15   48.38   19.14
  15   2  -9  121.75   16.77
   2   9 -15   98.85   19.50
  15   2  -8   70.36   14.93
  15  -2   7  321.27   15.96
  15  -2   6   63.08    7.30
  15  -2   5   22.28    6.72
  15   2  -5   12.23    9.78
  15  -2   4    3.38    6.44
  15   2  -4   -1.34   10.17
  15  -2   3  108.60    9.01
  15   2  -3  102.00   11.09
  15  -2   2  177.02   11.94
   2  15  -2  184.91   11.25
  15  -2   1  376.98   18.70
   1  15  -2  353.58   18.03
  15   2  -1  376.16   18.70
  15  -2   0   71.42    8.89
   0  15  -2   78.39    8.06
  -1  15  -2  392.36   19.15
  15  -2  -1  404.87   20.09
  15   2   1  372.82   19.00
  15  -2  -2  245.72   16.42
  -2  15  -2  265.77   15.33
  -2   3 -15  124.08   12.22
  15   2   3  133.68    8.79
  15  -2  -3  153.48   12.57
  -3  15  -2  149.91   10.81
  15   2   4   23.68    5.54
  -4  15  -2   25.52    9.13
  -2   4 -15   16.28   10.69
  -2   5 -15   16.57   11.24
  15  -2  -6   99.07   13.60
  -2   6 -15   84.54   13.19
  -2   7 -15  225.82   17.43
  15  -2  -7  217.79   16.70
  -2   8 -15   72.46   15.40
  15  -2  -8  111.21   14.34
  -2   9 -15   93.05   17.12
  15  -2  -9   73.66   13.55
  -2  10 -15   45.83   18.10
  15  -2 -10   40.29   13.43
  15  -2 -11   15.30   13.32
  -2  11 -15    9.01   20.24
  15  -2 -12  162.47   15.44
  -2  12 -15  149.81   21.42
  -2  13 -15   11.37   20.88
  15  -2 -13    7.91   12.97
  -2  14 -15   59.04   22.56
  15  -2 -14   55.78   11.50
   3  14 -15    0.53   20.83
  15   3 -14    2.06   13.61
  15   3 -13  354.50   22.95
   3  13 -15  361.05   27.26
  15   3 -12  149.65   17.47
  15   3 -11  116.54   17.08
  15   3 -10   72.21   16.59
  15   3  -9   86.94   16.70
  15   3  -8   29.04   14.69
  15  -3   7  223.74   12.70
  15   3  -6  200.08   15.62
  15   3  -5  149.97   13.77
   4  15  -3    8.37    5.80
  15   3  -4   16.21    9.62
   3  15  -3  222.24   12.39
  15   3  -3  244.44   14.30
   2  15  -3   79.24    8.05
  15  -3   2   88.25    9.12
  15   3  -2   92.76    9.49
   1  15  -3  171.30   10.83
  15  -3   1  155.77   11.53
  15   3  -1  149.15   10.78
  15  -3   0    5.24    9.24
   0  15  -3    8.08    7.72
  15   3   0    0.74    6.90
  -1  15  -3  219.55   12.88
  15  -3  -1  209.23   13.77
  15   3   1  200.82   11.74
  -3   2 -15   74.44    9.99
  15  -3  -2   75.45   10.24
  15   3   2   86.46    7.46
  -3  15  -3  367.67   17.81
  15  -3  -3  345.72   18.92
  -3   3 -15  329.19   18.65
  15   3   3  320.90   16.21
  -3   4 -15   30.41   10.95
  -4  15  -3   57.34    9.79
  15   3   4   47.17    5.54
  -3   5 -15  228.87   16.06
  15  -3  -5  226.61   16.32
  -5  15  -3  255.71   15.49
  15  -3  -6  185.10   15.24
  -3   6 -15  172.98   15.00
  15  -3  -7   89.90   13.87
  -3   7 -15   87.70   14.12
  15  -3  -8   40.85   12.86
  -3   8 -15   46.20   14.96
  -3   9 -15   65.58   16.30
  15  -3  -9   69.56   13.81
  -3  10 -15   50.96   17.92
  15  -3 -11  171.73   15.98
  -3  11 -15  187.25   21.52
  15  -3 -12  111.60   14.27
  -3  12 -15  135.59   21.09
  -3  13 -15  422.14   27.68
  15  -3 -13  398.70   22.76
  15  -3 -14   26.88   11.03
  -3  14 -15   20.85   23.10
   4  14 -15  118.54   20.79
  15   4 -14  138.28   16.48
   4  13 -15   99.80   21.03
  15   4 -13   61.73   16.02
   4  12 -15  208.78   23.50
  15   4 -12  221.30   19.13
  15   4 -11  179.40   18.27
  15   4 -10   93.16   17.44
  15   4  -9   55.52   16.23
  15   4  -6    1.23   12.05
   5  15  -4   37.76    6.75
  15   4  -5   50.12   11.09
   4  15  -4   67.96    7.53
  15   4  -4   88.78   11.06
   3  15  -4   23.87    6.86
  15   4  -3   16.17    9.34
   2  15  -4  171.16   11.39
  15   4  -2  209.92   12.61
  15   4  -1   35.28    8.15
   1  15  -4   39.99    7.94
   0  15  -4   14.29    8.38
  15   4   0   17.45    6.84
  15  -4  -1   36.94    9.53
  -1  15  -4   36.92    8.86
  15   4   1   30.88    6.22
  -2  15  -4  125.64   11.05
  15  -4  -2  111.34   12.07
  15   4   2  125.51    8.39
  -4   3 -15    3.51    9.01
  15   4   3    5.02    5.30
  -3  15  -4   10.45    9.62
  -4  15  -4   83.66   10.14
  -4   4 -15   70.57   10.82
  15  -4  -5   43.87   11.77
  -4   5 -15   29.77   10.80
  -5  15  -4   26.62   10.16
  -4   6 -15   -0.53   11.24
  15  -4  -6    5.73   11.92
  -6  15  -4   -1.20   11.59
  15  -4  -7  124.06   14.09
  -4   7 -15  123.20   15.29
  15  -4  -8   95.01   13.67
  -4   8 -15  109.89   16.37
  -4   9 -15  142.16   17.20
  15  -4  -9  152.95   14.50
  -4  10 -15  131.69   18.72
  15  -4 -10  103.59   14.23
  -4  11 -15  194.14   21.08
  15  -4 -11  176.94   15.36
  -4  12 -15  185.29   22.20
  15  -4 -12  159.66   14.91
  15  -4 -13   79.10   12.28
  -4  13 -15   98.86   22.82
  15  -4 -14  137.72   12.69
  -4  14 -15  122.90   25.37
   5  14 -15   16.40   19.09
  15   5 -14   31.72   14.81
   5  13 -15  254.46   23.69
  15   5 -13  248.01   20.14
   5  12 -15  157.05   22.85
  15   5 -12  144.00   18.12
   5  11 -15   55.39   20.72
  15   5 -11   64.79   17.42
  15   5 -10   97.39   16.96
  15   5  -9  114.64   16.80
   6  15  -5   81.86    8.19
  15   5  -6   70.15   12.93
   5  15  -5  108.24    9.36
  15   5  -5  133.46   12.88
   5   4 -15   75.57   11.70
   4  15  -5   84.52    8.88
  15   5  -4   63.60   11.03
   3  15  -5  212.24   12.57
  15   5  -3  209.63   13.67
   2  15  -5  232.55   14.39
  15   5  -2  295.96   15.16
   1  15  -5  299.33   15.89
  15   5  -1  280.52   15.57
   0  15  -5  190.46   12.49
  15   5   0  188.21   11.32
  -1  15  -5  467.47   21.05
  15   5   1  375.26   19.32
  -2  15  -5  259.33   14.62
  15   5   2  233.28   12.23
  -3  15  -5  284.56   15.64
  15   5   3  229.75   12.26
  -4  15  -5  146.74   13.22
  15  -5  -4  128.36   12.84
  -5   4 -15  160.38   12.87
  15  -5  -5   81.31   12.74
  -5  15  -5   80.79   11.92
  -5   5 -15   81.20   12.55
  -5   6 -15  162.50   15.04
  15  -5  -6  181.91   14.93
  -6  15  -5  145.21   14.90
  -7  15  -5    3.27   11.95
  15  -5  -7    5.55   12.22
  -5   7 -15    4.91   13.56
  15  -5  -8   10.18   12.87
  -5   8 -15    5.84   14.79
  15  -5  -9   47.57   12.73
  -5   9 -15   37.29   15.68
  -5  10 -15  133.75   17.78
  15  -5 -10   87.43   13.05
  -5  11 -15   26.80   18.78
  15  -5 -11   31.06   11.67
  -5  12 -15  192.70   21.30
  15  -5 -12  152.20   14.39
  -5  13 -15  286.56   25.91
  15  -5 -13  253.04   16.75
  -5  14 -15   39.60   23.55
  15  -5 -14   31.51   10.24
  15   6 -14   59.39   15.75
   6  14 -15   51.50   18.01
   6  13 -15    7.47   20.01
  15   6 -13   22.23   16.14
   6  12 -15    7.75   19.44
  15   6 -12    1.22   17.40
  15   6 -11   75.49   17.47
   6  11 -15   95.25   21.90
  15   6 -10  112.20   18.08
   8  15  -6   68.63    7.91
   7  15  -6   21.15    7.53
  15   6  -7   18.39   12.97
   6  15  -6   32.71    8.35
   6   6 -15   14.52   12.81
  15   6  -6   16.70   12.14
  15   6  -5   57.53   11.50
   5  15  -6   47.08    8.89
   6   5 -15   37.03   12.95
   6   4 -15   69.95   12.14
   4  15  -6   76.21    9.34
  15   6  -4   78.43   11.48
   3  15  -6   38.07    8.96
  15   6  -3   31.23    9.39
   2  15  -6   33.37    9.27
  15   6  -2   68.37    9.21
   1  15  -6    0.87    8.21
  15   6  -1    3.71    7.25
   0  15  -6   19.22    8.80
  15   6   0   27.73    7.15
  15   6   1    2.36    6.19
  -1  15  -6   10.56    9.39
  15   6   2   81.10    7.04
  -2  15  -6   61.28   11.37
  -3  15  -6   58.21   11.96
  15   6   3   44.60    5.66
  15  -6  -4   90.40   12.66
  -4  15  -6   86.37   12.17
  -6   4 -15   69.60   10.58
  15  -6  -5   36.08   11.88
  -6   5 -15   50.79   11.14
  -5  15  -6   33.44   13.01
  15  -6  -6   50.23   12.21
  -6   6 -15   25.10   11.74
  -6  15  -6   32.52   11.57
  15  -6  -7   40.42   11.93
  -7  15  -6   34.81   14.32
  -6   7 -15   30.44   13.75
  -6   8 -15  128.18   15.84
  15  -6  -8  104.26   13.30
  -6   9 -15   92.66   17.02
  15  -6  -9   91.28   13.24
  15  -6 -10  119.08   13.70
  -6  10 -15  126.94   18.65
  15  -6 -11  111.23   13.11
  -6  11 -15  115.20   20.42
  -6  12 -15   46.57   21.57
  15  -6 -12   24.26   11.23
  -6  13 -15   11.23   21.59
  15  -6 -13   28.33   10.31
  14 -15  -6   30.09   12.14
  -6  14 -15   36.07   22.85
  15  -6 -14   35.39    9.85
  15   7 -14   13.04   16.30
   7  14 -15    3.55   16.62
   7  13 -15  104.09   19.88
  15   7 -13  103.46   17.98
  15   7 -12   17.82   17.55
   7  12 -15   29.27   19.66
  15   7 -11   68.81   18.05
  15   7 -10   85.26   16.74
   9  15  -7   92.43    9.42
   8  15  -7   29.18    8.51
   7  15  -7   60.39    9.07
  15   7  -7   78.82   13.96
   7   7 -15   67.62   15.04
   7   6 -15  160.37   16.08
  15   7  -6  152.09   14.32
   6  15  -7  121.95   10.93
   7   5 -15  134.47   15.27
   5  15  -7  149.15   12.01
   7   4 -15  288.36   18.34
  15   7  -4  256.06   16.13
   4  15  -7  288.38   16.36
   7   3 -15  131.47   13.83
  15   7  -3  123.61   11.30
   3  15  -7  129.63   12.03
   2  15  -7  204.73   14.53
  15   7  -2  220.51   13.07
   1  15  -7  375.52   19.32
  15   7  -1  326.70   17.52
   0  15  -7  162.78   13.69
  15   7   0  190.25   11.16
  -1  15  -7  337.53   18.68
  15   7   1  307.31   15.56
  -2  15  -7  218.57   15.09
  15   7   2  188.47   10.51
  -3  15  -7  155.60   14.79
  -4  15  -7  311.57   19.29
  15  -7  -4  275.31   18.27
  -5  15  -7  131.73   14.51
  15  -7  -5  123.32   13.50
  -7   5 -15  121.69   13.12
  -6  15  -7  168.96   16.14
  15  -7  -6  157.16   14.44
  -7   6 -15  159.35   15.33
  -7  15  -7  106.22   16.15
  -7   7 -15   87.52   15.09
  15  -7  -7   98.56   13.43
  -7   8 -15    2.26   15.55
  15  -7  -9   93.06   13.31
  -7   9 -15   97.53   17.92
  15  -7 -10   90.24   13.19
  -7  10 -15  105.04   19.39
  -7  11 -15   92.48   20.03
  15  -7 -11   83.48   12.43
  -7  12 -15   24.73   20.57
  15  -7 -12   -2.55   10.67
  13 -15  -7   64.80   12.12
  -7  13 -15   85.78   22.81
  15  -7 -13   47.97    9.95
  14 -15  -7    9.57   10.61
  -7  14 -15   19.78   20.81
  15   8 -14   18.56   15.66
   8  14 -15   18.71   15.67
  15   8 -13   14.61   16.97
   8  13 -15   11.16   17.80
  15   8 -12   10.41   17.60
   8  12 -15   15.45   19.35
  15   8 -11  192.90   20.38
  10  15  -8   63.55    8.92
   9  15  -8  126.03   11.00
   8   8 -15   58.65   16.04
   8  15  -8   67.12    9.95
  15   8  -8   98.53   15.96
   8   7 -15   77.74   16.42
  15   8  -7   57.36   13.60
   7  15  -8   57.59   10.15
   6  15  -8   20.59   10.12
   8   6 -15   13.11   14.69
  15   8  -6   30.48   12.31
   8   5 -15  233.48   18.12
   5  15  -8  210.87   15.27
   8   4 -15  105.56   14.48
  15   8  -4  133.06   12.29
   4  15  -8  131.06   12.65
   8   3 -15   48.93   13.30
  15   8  -3   48.22    9.83
   3  15  -8   58.66   11.41
   8   2 -15  104.67   12.94
  15   8  -2   98.82    9.41
   1  15  -8   21.88   12.27
  15   8  -1   17.48    7.51
   0  15  -8  -15.26   11.89
  15   8   0    4.37    6.43
  -1  15  -8   17.55   11.81
  15   8   1   16.38    6.32
  -2  15  -8   95.44   12.84
  15   8   2   70.61    6.63
  -3  15  -8   16.18   12.81
  -4  15  -8   54.55   13.97
  -5  15  -8  236.89   19.18
  15  -8  -5  226.22   16.63
  15  -8  -6   46.22   12.11
  -6  15  -8   60.99   15.60
  -8   6 -15   46.09   13.25
  15  -8  -7   87.50   12.85
  -8   7 -15   78.66   15.18
  15  -8  -8   37.90   11.91
  -8   8 -15   52.30   16.10
  15  -8  -9  102.41   13.50
  -8   9 -15  121.12   18.53
  15  -8 -10   97.44   12.56
  -8  10 -15  122.94   19.52
  11 -15  -8  287.54   16.77
  -8  11 -15  262.69   23.83
  15  -8 -11  233.82   16.15
  12 -15  -8    7.46   10.60
  -8  12 -15   29.77   19.32
  15  -8 -12    1.85    9.78
  13 -15  -8   18.17   10.53
  -8  13 -15   20.48   20.60
  15  -8 -13   15.13    9.18
  14 -15  -8    6.32    9.93
  -8  14 -15    9.91   22.31
  15   9 -14   56.73   15.89
   9  14 -15   41.31   15.11
  15   9 -13   84.27   17.10
   9  13 -15   86.58   17.20
   9  12 -15   -1.03   17.77
  15   9 -12   10.83   17.55
  15   9 -11  153.22   19.74
  11  15  -9  130.72   10.99
  10  15  -9   50.33    9.51
   9  15  -9  168.99   12.78
   9   8 -15   97.59   17.48
  15   9  -8  104.51   16.26
   8  15  -9   87.53   11.38
   9   7 -15  340.66   24.50
  15   9  -7  404.81   22.48
   7  15  -9  391.85   20.89
   6  15  -9   15.99   11.35
   9   6 -15   10.16   14.05
  15   9  -6    4.55   12.73
   9   5 -15  224.84   19.53
  15   9  -5  278.82   16.69
   5  15  -9  261.04   16.76
   4  15  -9   88.05   12.89
  15   9  -4  101.00   11.48
   9   4 -15   88.90   14.44
   9   3 -15  168.93   16.35
  15   9  -3  203.89   13.16
   3  15  -9  216.32   15.80
   9   2 -15   40.31   12.28
  15   9  -2   46.14    8.60
   2  15  -9   65.20   13.60
  15   9  -1  124.54    9.77
   1  15  -9  161.62   15.09
   9   1 -15  140.67   13.83
   0  15  -9   14.64   13.06
  15   9   0   23.97    6.73
  -1  15  -9  143.22   15.08
  15   9   1  119.80    8.54
  -2  15  -9   18.64   14.31
  15   9   2   16.73    5.64
  -3  15  -9  280.99   19.55
  -4  15  -9   20.96   16.05
  -5  15  -9  220.21   19.41
  15  -9  -5  219.31   16.38
  15  -9  -6   29.32   12.43
  -9   7 -15  465.47   25.38
  15  -9  -7  423.78   23.49
  15  -9  -8   72.00   12.27
  -9   8 -15   72.07   16.37
  -9   9 -15  203.97   19.56
  15  -9  -9  216.17   15.82
  15  -9 -10   33.11   11.43
  -9  10 -15   46.80   18.36
  -9  11 -15  160.73   21.16
  15  -9 -11  127.63   12.33
  12 -15  -9   39.21    9.62
  -9  12 -15   33.53   19.90
  15  -9 -12   46.41   10.10
  -9  13 -15   32.90   21.11
  13 -15  -9   40.35    9.77
  14 -15  -9   51.48    9.35
  15  10 -14   14.22   14.47
  10  14 -15   -2.46   12.89
  15  10 -13   19.46   16.35
  10  13 -15    7.38   15.23
  10  12 -15   -9.83   16.75
  12  15 -10   -6.48    8.33
  15  10 -12   -3.09   16.48
  11  15 -10   50.89    9.63
  10  15 -10   16.20   10.10
  15  10  -9   54.25   16.38
   9  15 -10   30.96   11.16
  10   9 -15   32.79   17.10
  10   8 -15   96.43   18.14
  15  10  -8   86.09   15.83
   8  15 -10   76.35   11.93
  15  10  -7  162.49   15.87
  10   7 -15  132.77   17.95
   7  15 -10  136.09   13.43
  10   6 -15   46.20   15.80
  15  10  -6   65.07   12.88
   6  15 -10   43.36   12.74
  10   5 -15  178.95   17.62
  15  10  -5  152.91   14.12
   5  15 -10  167.51   15.15
   4  15 -10   56.86   13.34
  10   4 -15   51.04   14.84
  15  10  -4   40.99   11.21
   3  15 -10   47.78   13.84
  10   3 -15   61.07   13.56
  15  10  -3   46.78   10.16
  15  10  -2  111.17   10.54
  10   2 -15  142.45   14.39
   2  15 -10  164.34   14.83
  15  10  -1   36.60    8.04
  10   1 -15   46.51   12.17
   1  15 -10   38.40   14.37
   0  15 -10   19.08   14.57
  15  10   0   26.94    6.84
  10   0 -15    9.08   10.97
  -1  15 -10   91.88   15.14
  15  10   1   81.32    7.63
  -2  15 -10  186.63   17.55
  -3  15 -10  209.76   20.05
  -4  15 -10   26.78   16.52
  15 -10  -6   41.31   12.51
 -10   7 -15  127.86   16.51
  15 -10  -7   86.11   13.11
 -10   8 -15   40.98   17.25
  15 -10  -8   47.74   11.99
  -8  15 -10   48.46   19.59
  15 -10  -9   40.50   11.74
 -10   9 -15   58.73   18.57
  15 -10 -10   18.46   10.78
  15 -10 -11   76.61   11.11
  15 -10 -12   -1.20    8.87
  11  14 -15   47.40   12.60
  11  13 -15   50.49   15.32
  15  11 -13   69.70   15.76
  11  12 -15   69.83   15.63
  12  15 -11   59.50    9.76
  15  11 -12   74.49   16.71
  11  15 -11  111.63   11.61
  10  15 -11  127.81   12.74
  11   9 -15   53.46   17.28
  15  11  -9   73.68   17.06
   9  15 -11   65.25   12.03
  15  11  -8   26.29   15.88
   8  15 -11   45.94   12.33
  11   8 -15   23.15   16.51
  15  11  -7  176.19   16.07
  11   7 -15  144.18   18.48
   7  15 -11  158.96   14.54
  15  11  -6  114.33   14.16
   6  15 -11   87.46   14.82
  11   6 -15   94.33   16.98
  15  11  -5  197.49   14.71
   5  15 -11  170.11   16.31
   4  15 -11   14.68   14.74
  15  11  -4   37.09   11.29
  11   4 -15   32.80   14.52
  11   3 -15  202.61   17.44
   3  15 -11  217.97   18.00
  15  11  -2   46.86    8.90
  11   2 -15   23.83   13.14
  15  11  -1  273.71   14.83
  11   1 -15  238.73   17.75
   1  15 -11  296.71   21.09
  15  11   0   16.16    6.98
   0  15 -11   43.28   16.30
  11   0 -15   30.91   11.68
  15  11   1  283.73   14.67
  -1  15 -11  324.08   21.32
  11  -1 -15  273.90   17.44
  -2  15 -11   65.72   17.35
  -3  15 -11  209.77   21.02
  15 -11  -6  126.36   13.86
  -7  15 -11  173.11   20.74
  15 -11  -7  148.66   13.95
  15 -11  -8   32.52   11.79
  -8  15 -11    7.35   20.24
  15 -11  -9  124.53   12.54
  15 -11 -10   95.27   11.79
  15 -11 -11   91.25   10.68
  12  14 -15   14.06   11.04
  15  12 -14   20.50    9.37
  13  15 -12   18.50    7.86
  15  12 -13   26.91    9.49
  12  15 -12   21.64    9.84
  12  12 -15   36.27   14.01
  15  12 -12   17.22    9.44
  11  15 -12   12.91   10.22
  15  12 -11   25.75    8.73
  15  12 -10   31.55    8.27
  15  12 -10   50.68   16.51
  10  15 -12   49.59   11.70
  12   9 -15   46.31   17.07
  15  12  -9   62.72   15.93
   9  15 -12   63.92   13.21
  12   8 -15   -6.86   16.58
  15  12  -8   14.27   14.69
   8  15 -12    4.61   12.50
  12   7 -15  154.83   19.15
  15  12  -7  212.53   16.69
   7  15 -12  178.24   17.09
   6  15 -12    4.36   14.57
  12   6 -15   11.78   16.17
  15  12  -6   16.27   12.23
   5  15 -12   60.87   15.26
  15  12  -5   56.55   11.94
  12   5 -15   52.38   15.21
   4  15 -12  108.93   16.82
  15  12  -4  133.83   12.76
  12   4 -15   93.95   15.95
   3  15 -12  102.81   17.84
  15  12  -3   97.00   11.35
  12   3 -15  128.93   15.22
  15  12  -2   56.77    9.21
  12   2 -15   39.15   13.34
   2  15 -12   26.35   16.59
  12   1 -15  125.04   13.64
  15  12  -1   97.43    9.26
   1  15 -12  103.02   18.64
  15  12   0   47.32    7.48
   0  15 -12   24.75   17.87
  12   0 -15   40.84   11.83
  -1  15 -12  111.10   19.50
  12  -1 -15   76.82   12.16
  -2  15 -12   30.23   17.17
  12  -2 -15   12.92   10.30
  15 -12  -6   14.55   12.03
  -6  15 -12   20.99   21.75
  -7  15 -12  206.36   22.04
  15 -12  -7  170.91   14.76
  15 -12  -8    0.48   11.61
  -8  15 -12    2.66   19.99
  15 -12  -9   41.92   11.19
  15 -12 -10   42.89   10.35
  15 -12 -11   22.93    8.91
  13  14 -15    7.20    9.24
  15  13 -14    4.55    7.35
  13  13 -15   59.03   11.69
  13  15 -13   50.98    8.65
  15  13 -13   54.53    8.24
  15  13 -12   10.52    8.02
  12  15 -13   23.19    9.56
  13  12 -15    5.76   12.87
  11  15 -13  134.17   12.69
  10  15 -13   23.22   11.90
  15  13  -9   85.04   14.50
  13   9 -15   70.35   16.67
   9  15 -13   43.00   13.43
  15  13  -8   99.43   14.66
   8  15 -13  128.73   15.12
   7  15 -13   24.27   14.83
  15  13  -7   26.58   13.09
  13   7 -15   31.38   15.93
   6  15 -13   -2.50   15.99
  15  13  -6   15.31   12.32
  13   6 -15   14.55   15.68
   5  15 -13   50.09   16.11
  15  13  -5   35.75   11.52
  13   5 -15   30.91   15.67
   4  15 -13   -6.67   17.29
  13   4 -15   14.75   14.48
  15  13  -4   12.44   10.47
  13   3 -15  150.16   15.91
   3  15 -13  163.86   19.80
  15  13  -3  156.68   12.32
  15  13  -2    4.79    8.41
  13   2 -15   10.43   12.86
   2  15 -13    5.04   19.29
  15  13  -1  403.05   19.65
  13   1 -15  371.07   22.11
   1  15 -13  426.95   26.78
  15  13   0    8.21    6.73
   0  15 -13   18.05   19.84
  13   0 -15   14.13   11.74
  -1  15 -13  439.31   28.18
  13  -1 -15  432.32   23.38
  13  -2 -15   21.45   10.51
  13  -3 -15  127.54   11.91
  -5  15 -13   48.16   23.02
  15 -13  -6   18.39   12.21
  -6  15 -13   14.24   22.52
  15 -13  -7   22.08   11.41
  -7  15 -13   24.90   19.95
  -8  15 -13  109.57   22.41
  15 -13  -8  141.40   13.06
  15 -13  -9  124.17   12.01
  15 -13 -10   52.69    9.59
  14  14 -15   26.68    7.17
  14  13 -15   35.40    9.14
  13  15 -14   23.78    8.28
  12  15 -14   -0.46    9.65
  14  12 -15   -2.89   11.16
  11  15 -14   20.46   11.36
  14  11 -15   32.89   12.57
  10  15 -14   25.28   12.86
   9  15 -14   -3.51   12.86
  14   9 -15    6.89   15.31
   8  15 -14    7.37   14.86
  14   8 -15   11.65   15.78
   7  15 -14   51.88   16.13
  14   7 -15   52.47   15.63
  14   6 -15   13.00   14.88
   6  15 -14   27.66   16.04
   5  15 -14   85.45   17.55
  14   5 -15   75.15   15.72
   4  15 -14   25.69   18.45
  14   4 -15    8.80   13.90
  14   3 -15   24.67   13.63
   3  15 -14   15.97   20.05
  14   2 -15   71.76   13.73
   2  15 -14   57.44   20.19
   1  15 -14    5.42   21.05
  14   1 -15   -3.55   11.79
   0  15 -14   94.65   20.57
  14   0 -15   97.88   12.82
  14  -1 -15   -6.25   10.81
  14  -2 -15   85.87   11.43
  14  -3 -15   32.23    9.96
  14  -4 -15    2.03    9.07
  -4  15 -14    3.99   23.50
  -5  15 -14   28.81   21.94
  15 -14  -6   13.10   11.55
  -6  15 -14   13.89   22.68
  15 -14  -7   51.56   11.52
  -7  15 -14   25.06   21.24
  15 -14  -8    6.65   10.39
  -8  15 -14   16.15   21.11
  15 -14  -9   11.39    9.78
  15 -14 -10    9.34    8.30
  15  13 -15   16.49    7.12
  13  15 -15   18.54    7.94
  15  12 -15    3.24    9.13
  12  15 -15    9.61    9.52
  11  15 -15   81.48   11.82
  15  11 -15   80.27   11.36
  10  15 -15    9.20   12.17
  15   9 -15  173.12   16.32
   9  15 -15  134.12   15.39
   8  15 -15    9.63   15.18
  15   8 -15   35.36   14.21
   7  15 -15   39.59   15.98
  15   7 -15   36.34   14.19
   6  15 -15   87.38   17.25
  15   6 -15  120.57   15.41
   5  15 -15   16.92   17.93
  15   5 -15   25.94   13.83
  15   4 -15   36.85   13.36
   4  15 -15   18.28   18.89
  15   3 -15  153.27   15.23
   3  15 -15  187.65   22.12
  15   2 -15   16.48   12.43
   2  15 -15   20.21   21.05
   1  15 -15  273.46   24.44
  15   1 -15  229.49   16.39
  15   0 -15   -1.93   10.70
  15  -1 -15  217.12   15.34
  15  -2 -15   27.54   10.33
  15  -3 -15   93.03   10.86
  -3  15 -15  132.96   25.93
  15  -4 -15   41.95    9.19
  -4  15 -15   68.99   23.89
  15 -15  -5   55.47   11.78
  -5  15 -15   74.62   23.52
  15 -15  -6  123.70   12.66
  -6  15 -15  146.19   24.07
  15 -15  -7   81.40   11.29
  -7  15 -15   87.66   21.76
  15 -15  -8   27.02    9.72
  15 -15  -9  181.11   12.21
  16   0   0   36.84    8.78
  16   0  -1   -1.60    8.93
  16   0   1    7.10    7.57
  16   0  -2  159.11   12.82
  16   0   2  144.76   10.39
  16   0  -3   42.42   11.09
  16   0   3   28.96    7.07
  16   0  -4  968.55   43.58
  16   0   4  924.58   41.92
  16   0   5   43.58    6.74
   0   6 -16  778.62   39.09
   0   7 -16   73.38   17.94
  16   0  -7   85.16   14.32
   0   8 -16  113.19   19.65
  16   0  -8  115.44   15.45
  16   0  -9  129.50   16.53
   0   9 -16  122.80   20.70
   0  10 -16    3.86   19.82
  16   0 -10    4.96   14.69
   0  11 -16   33.92   21.77
  16   0 -11   22.15   15.60
   0  12 -16   74.86   23.73
  16   0 -12   48.72   14.38
  16   0 -13   10.77   13.08
   0  13 -16   -6.00   23.95
  16   0 -14   98.91   13.23
  16   0 -15    2.89   10.22
  16   1 -15    2.97   11.01
  16   1 -14   54.08   13.13
  16   1 -13   11.62   13.35
   1  12 -16   12.46   22.87
  16   1 -12   -3.15   14.92
  16   1 -11  171.25   18.18
   1  11 -16  171.04   24.41
  16   1 -10   13.90   15.93
   1  10 -16    8.32   21.66
   1   9 -16   63.31   18.88
  16   1  -9   58.21   15.78
   1   8 -16  120.28   20.42
  16   1  -8  125.03   16.31
   1   7 -16  103.16   18.56
  16  -1   6   81.02    7.56
  16  -1   5   15.43    6.77
  16   1  -5   16.38   12.03
  16   1  -4  116.74   13.08
  16  -1   4  128.00    9.22
  16   1  -3    4.83   10.56
  16  -1   3    6.96    7.43
  16   1  -2  328.64   18.61
  16  -1   2  354.26   17.68
  16   1  -1   26.24    9.30
  16  -1   1    6.83    8.28
   1  16  -1    5.29    6.43
  16   1   0  194.70   13.08
  16  -1   0  233.36   13.56
   0  16  -1  228.63   12.41
  16   1   1   24.52    7.75
  16  -1  -1   13.59    9.49
  -1  16  -1    8.21    7.62
  16   1   2  311.19   16.51
  16  -1  -2  340.92   18.15
  16   1   3    4.53    6.58
  16  -1  -3    7.19   10.64
  16   1   4  124.40    8.80
  -1   4 -16  127.72   14.51
  16  -1  -4  129.55   13.77
  16   1   5    3.96    5.73
  -1   5 -16    2.19   14.08
  -1   6 -16   95.65   16.16
  -1   7 -16  104.84   17.53
  16  -1  -7  104.27   14.54
  -1   8 -16   90.44   17.46
  16  -1  -8   64.36   14.78
  -1   9 -16   50.02   19.41
  16  -1  -9   55.38   15.38
  -1  10 -16    7.13   19.96
  16  -1 -10   12.54   14.72
  -1  11 -16  175.19   24.16
  16  -1 -11  174.86   17.40
  16  -1 -12   32.87   14.30
  -1  12 -16   23.17   23.35
  -1  13 -16    7.62   23.33
  16  -1 -13   20.11   12.78
  -1  14 -16   71.77   23.52
  16  -1 -14   39.21   11.45
  16  -1 -15   14.75    9.99
  16   2 -15   25.55   11.60
   2  15 -16   33.14   21.07
  16   2 -14  147.55   14.86
  16   2 -13   19.17   14.07
  16   2 -12   77.01   15.93
  16   2 -11   32.84   16.58
   2  11 -16   29.17   22.85
   2  10 -16   31.44   21.04
  16   2 -10   20.21   16.62
   2   9 -16   37.99   21.00
  16   2  -9   61.98   16.13
   2   8 -16   98.38   18.81
  16   2  -8   88.48   15.82
  16  -2   6  355.97   17.80
  16  -2   5   91.03    8.56
  16   2  -5  132.32   13.59
  16  -2   4  507.06   23.95
  16   2  -4  504.67   25.75
  16  -2   3   34.40    7.97
  16   2  -3   20.37   10.20
  16  -2   2  161.09   11.13
   2  16  -2  165.51   10.44
  16   2  -2  149.11   12.32
  16  -2   1   33.85    8.98
   1  16  -2   30.42    7.57
  16   2  -1   23.36    9.07
  16  -2   0    2.79    9.33
   0  16  -2   12.94    7.29
  16   2   0    3.86    7.90
  16  -2  -1   14.67   10.15
  -1  16  -2    7.08    7.84
  16   2   1   14.80    7.35
  -2   2 -16  184.06   14.28
  16   2   2  164.02   10.90
  16  -2  -2  199.01   13.65
  -2  16  -2  199.02   12.43
  -2   3 -16   27.05   11.38
  16  -2  -3   28.11   11.24
  -3  16  -2   17.88    9.58
  16   2   3   10.22    6.16
  -2   4 -16  727.31   34.74
  16   2   4  722.93   31.94
  16  -2  -4  653.80   34.12
  -2   5 -16  134.95   15.80
  -2   6 -16  326.84   21.66
  16  -2  -6  339.99   20.27
  16  -2  -7  344.11   20.07
  -2   7 -16  268.03   20.47
  -2   8 -16  102.44   17.98
  16  -2  -8  115.17   15.15
  -2   9 -16   44.07   18.26
  16  -2  -9   53.87   14.50
  16  -2 -10   31.49   13.82
  -2  10 -16    8.29   20.07
  -2  11 -16   66.25   21.87
  16  -2 -11   44.28   13.72
  -2  12 -16  155.29   24.91
  16  -2 -12   95.76   14.35
  -2  13 -16   23.13   22.19
  16  -2 -13   24.29   12.71
  -2  14 -16  179.96   24.38
  16  -2 -14  130.00   12.93
  16  -2 -15   -0.44    9.63
  -2  15 -16   12.08   23.53
  16   3 -15   -8.29   11.61
   3  15 -16   -3.54   19.79
  16   3 -14   50.91   13.92
   3  14 -16   92.18   22.17
  16   3 -13   64.77   15.20
  16   3 -12  139.87   17.23
  16   3 -11  106.41   17.53
   3  10 -16  134.65   23.77
  16   3 -10   92.55   17.54
   3   9 -16   52.81   21.92
  16   3  -9   35.67   16.37
  16  -3   7   61.80    7.78
  16  -3   6   23.81    7.42
  16   3  -6   16.98   13.09
  16  -3   5   14.92    7.44
  16   3  -5   15.62   12.06
  16  -3   4   98.08    9.53
  16   3  -4   93.13   12.59
  16  -3   3   54.97    8.81
   3  16  -3   42.83    7.67
  16   3  -3   60.64   11.02
  16  -3   2  246.86   14.09
   2  16  -3  224.07   12.96
  16   3  -2  214.35   14.52
  16  -3   1  112.80   11.05
   1  16  -3  118.46   10.15
  16  -3   0   11.07    8.91
   0  16  -3   15.58    8.47
  16   3   0   17.51    7.66
  -1  16  -3  138.18   11.24
  16  -3  -1  122.83   12.63
  16  -3  -2  278.97   16.38
  -2  16  -3  251.15   14.83
  -3   2 -16  257.30   16.38
  16   3   2  254.48   13.54
  16  -3  -3    5.87   11.74
  -3  16  -3    1.98    9.37
  16   3   3   22.28    5.94
  -3   3 -16   21.74   10.91
  -4  16  -3   75.33   11.38
  16   3   4   72.66    6.57
  -3   4 -16   70.57   12.28
  -3   5 -16   -1.88   12.41
  16  -3  -6   40.63   13.08
  -3   6 -16   34.27   14.60
  16  -3  -7   89.59   13.79
  -3   7 -16   80.18   15.61
  -3   8 -16  158.61   19.11
  16  -3  -8  152.53   15.89
  -3   9 -16   28.03   18.59
  16  -3  -9   39.63   13.58
  -3  10 -16   99.58   20.54
  16  -3 -10  102.07   14.40
  -3  11 -16  129.86   21.57
  16  -3 -11   87.89   14.34
  -3  12 -16   79.80   21.60
  16  -3 -12   80.19   13.59
  -3  13 -16   61.63   22.75
  16  -3 -13   61.80   12.40
  16  -3 -14   47.56   10.80
  -3  14 -16   79.68   24.08
  16  -3 -15   17.06    9.09
  -3  15 -16   32.45   24.24
  16   4 -15    4.42   12.91
   4  15 -16   22.16   20.10
   4  14 -16  166.44   22.40
  16   4 -14  141.70   16.00
  16   4 -13    0.18   15.02
   4  13 -16   19.28   22.77
  16   4 -12  216.40   19.32
  16   4 -11   41.06   16.77
  16   4 -10  115.05   17.21
  16   4  -9    8.69   16.16
  16  -4   8   62.31    8.24
  16  -4   7   63.89    8.72
  16  -4   6  112.39   10.09
  16   4  -6  107.72   14.46
  16  -4   5   55.73    8.91
  16   4  -5   48.26   12.51
   4  16  -4   74.14    8.33
  16  -4   4   80.61    9.25
  16   4  -4   74.40   11.41
  16  -4   3   60.07    9.59
  16   4  -3   47.37   10.36
   3  16  -4   50.76    8.34
   2  16  -4   77.93    9.39
  16  -4   2   70.11   10.11
  16   4  -2   84.58   10.05
  16  -4   1    2.05    9.38
   1  16  -4   -2.51    8.67
  16   4  -1   12.57    8.57
  16  -4   0   32.95   10.10
   0  16  -4   32.92    8.74
  16   4   0   34.21    7.74
  16  -4  -1    3.70   10.63
  -1  16  -4    3.29    9.42
  16   4   1    8.93    6.68
  16  -4  -2   56.50   11.25
  -2  16  -4   60.36   10.09
  16   4   2   54.91    7.03
  16  -4  -3   99.28   12.66
  -4   3 -16   92.40   11.55
  -3  16  -4   87.48   11.45
  16   4   3   76.01    7.18
  -4   4 -16   91.32   12.40
  -4  16  -4  100.41   11.99
  -4   5 -16  101.63   13.91
  16  -4  -5  126.95   13.53
  -5  16  -4  120.26   13.63
  16  -4  -6   41.21   12.55
  -4   6 -16   49.54   14.86
  16  -4  -7   32.32   13.48
  -4   7 -16   30.13   16.09
  16  -4  -8   16.27   13.32
  -4   8 -16   13.97   16.95
  -4   9 -16   24.54   18.13
  16  -4  -9   22.50   12.78
  -4  10 -16   21.26   18.41
  16  -4 -10   26.09   12.94
  -4  11 -16   39.24   20.73
  16  -4 -11   28.22   12.87
  -4  12 -16  285.30   25.09
  16  -4 -12  198.57   15.92
  16  -4 -13    8.86   11.48
  -4  13 -16   31.67   22.83
  16  -4 -14  126.24   12.24
  -4  14 -16  190.01   25.11
  -4  15 -16   24.82   23.74
  16  -4 -15   12.77    8.45
  16   5 -15   20.57   13.10
   5  15 -16   -0.50   18.67
   5  14 -16   42.09   20.29
  16   5 -14   37.70   14.30
  16   5 -13   86.33   16.55
   5  13 -16   45.91   20.76
   5  12 -16  307.38   26.65
  16   5 -12  247.99   20.71
  16   5 -11   18.77   16.55
  16   5 -10  187.98   19.27
  16   5  -7  184.98   17.43
   6  16  -5   59.51    7.65
  16   5  -6   73.68   14.41
   5  16  -5   23.65    7.64
  16   5  -5   51.21   12.91
   4  16  -5   62.97    8.54
  16   5  -4   95.27   12.17
   3  16  -5  211.65   13.84
  16   5  -3  291.53   15.73
  16   5  -2   45.51    9.75
   2  16  -5   40.26    9.01
  16   5  -1  107.85    9.97
   1  16  -5   76.96   10.57
  16  -5   0   12.68   10.28
  16   5   0   11.24    7.20
   0  16  -5    8.96   10.45
  -1  16  -5  131.12   12.62
  16  -5  -1  105.64   12.97
  16   5   1  134.75    9.41
  16  -5  -2   24.48   11.05
  -2  16  -5   17.32   11.14
  16   5   2   15.77    6.46
  -3  16  -5  282.95   17.52
  16   5   3  256.28   13.31
  -4  16  -5   77.39   12.71
  -5   4 -16   86.43   12.16
  16  -5  -5   15.02   12.25
  -5  16  -5   26.58   13.02
  -5   5 -16   28.48   12.53
  16  -5  -6   95.73   13.61
  -6  16  -5  100.20   15.07
  -5   6 -16   80.91   14.97
  16  -5  -7   47.27   13.88
  -5   7 -16   64.39   15.39
  16  -5  -8   15.93   13.01
  -5   8 -16    1.13   15.22
  16  -5  -9   14.05   13.06
  -5   9 -16   15.98   16.98
  -5  10 -16  224.02   21.79
  16  -5 -10  204.40   16.20
  16  -5 -11   10.60   12.17
  -5  11 -16   13.28   20.18
  -5  12 -16  374.65   28.10
  16  -5 -12  337.00   20.19
  -5  13 -16   69.62   23.44
  16  -5 -13   56.67   11.10
  -5  14 -16   41.53   23.52
  16  -5 -14   37.90    9.87
  15 -16  -5    8.77   10.72
  -5  15 -16    0.63   22.63
  16   6 -15   70.22   13.42
   6  15 -16   61.80   17.94
  16   6 -14   67.19   14.63
   6  14 -16   55.75   18.93
  16   6 -13   53.84   16.52
   6  13 -16   74.18   20.07
   6  12 -16  244.13   26.21
  16   6 -12  263.10   21.11
  16   6 -11   18.12   16.70
   6  11 -16    4.80   22.81
  16   6 -10  133.41   17.89
   7  16  -6    2.53    7.61
  16   6  -7   -5.80   14.35
   6  16  -6  161.81   11.59
  16   6  -6  221.27   16.35
   5  16  -6  164.26   11.84
  16   6  -5  185.78   15.32
   4  16  -6  203.14   13.76
  16   6  -4  271.03   15.83
   3  16  -6   78.36    9.39
  16   6  -3   79.61   11.21
   2  16  -6  136.80   11.77
  16   6  -2  136.00   11.36
   1  16  -6  248.99   15.76
  16   6  -1  284.97   15.37
  16   6   0   57.63    8.53
   0  16  -6   88.99   11.76
  -1  16  -6  356.95   20.19
  16   6   1  347.27   17.49
  -2  16  -6  102.07   12.37
  16  -6  -2   76.90   12.50
  16   6   2   83.44    7.58
  16   6   3   52.69    6.16
  -3  16  -6   80.47   13.32
  16  -6  -4   91.74   12.78
  -4  16  -6  116.85   15.01
  -5  16  -6  220.05   16.95
  16  -6  -5  220.85   16.15
  -6   5 -16  203.90   15.89
  -6   6 -16  142.69   15.52
  16  -6  -6  156.94   15.45
  -6   7 -16    4.24   15.01
  16  -6  -7   13.94   12.62
  -6   8 -16   52.10   16.07
  16  -6  -8   44.76   12.92
  16  -6  -9   20.99   12.91
  -6   9 -16   29.61   17.83
  -6  10 -16   34.35   19.97
  16  -6 -10   39.04   12.09
  -6  11 -16   81.73   21.22
  16  -6 -11   60.85   12.10
  -6  12 -16  257.55   25.33
  16  -6 -12  247.16   16.38
  -6  13 -16   81.47   22.62
  16  -6 -13   84.78   11.19
  14 -16  -6  136.76   12.73
  16  -6 -14   96.81   10.69
  15 -16  -6   65.77   10.81
  -6  15 -16   67.07   21.26
   7  15 -16   27.47   17.06
  16   7 -15   74.86   13.40
  16   7 -14   94.79   15.97
   7  14 -16   73.83   18.44
  16   7 -13   28.70   16.51
   7  13 -16   18.62   18.38
  16   7 -12   31.38   16.55
   7  12 -16   61.53   21.21
  16   7 -11    8.71   17.02
   7  11 -16    0.08   22.49
  16   7  -8   19.13   15.29
   8  16  -7   27.40    8.65
  16   7  -7   10.84   14.44
   7  16  -7   17.90    8.82
  16   7  -6   18.96   12.97
   6  16  -7    6.57    9.27
   7   5 -16  176.95   16.59
   5  16  -7  177.15   12.95
  16   7  -5  171.37   14.73
   7   4 -16  143.00   15.56
   4  16  -7  127.88   12.24
  16   7  -4  127.35   12.60
  16   7  -3   31.98    9.81
   3  16  -7   50.62   10.66
   2  16  -7   36.20   10.80
  16   7  -2   37.03    9.16
   1  16  -7   20.91   11.02
  16   7  -1   34.53    8.33
  16   7   0   50.01    7.91
   0  16  -7   50.68   11.65
  16   7   1   43.56    7.23
  -1  16  -7   44.18   12.88
  16   7   2   43.85    6.25
  -2  16  -7   64.07   13.89
  -3  16  -7   19.02   14.20
  -4  16  -7  247.16   17.91
  16  -7  -4  199.94   16.25
  -5  16  -7  175.29   17.32
  16  -7  -5  154.66   15.21
  16  -7  -6   16.71   12.90
  -6  16  -7   25.13   15.04
  -7   6 -16   23.08   14.58
  16  -7  -7   15.82   12.79
  -7  16  -7    5.97   16.68
  -7   7 -16    1.99   14.97
  16  -7  -8   36.96   12.78
  -7   8 -16   53.88   17.28
  16  -7  -9   44.89   12.65
  -7   9 -16   49.48   18.68
  16  -7 -10   19.67   11.73
  -7  10 -16   42.88   19.97
  -7  11 -16    5.57   20.81
  16  -7 -11    4.96   11.01
  -7  12 -16  106.62   22.75
  16  -7 -12   68.22   11.19
  13 -16  -7   13.56   10.91
  -7  13 -16   10.50   20.99
  16  -7 -13    5.56    9.46
  14 -16  -7   40.53   10.16
  -7  14 -16   76.99   22.09
  15 -16  -7   46.75    9.87
  -7  15 -16   53.93   22.27
   8  15 -16   32.56   15.44
  16   8 -15   45.37   13.12
  16   8 -14   52.92   14.00
   8  14 -16   34.87   17.09
   8  13 -16   28.48   17.96
  16   8 -13   39.84   15.18
  16   8 -12  133.08   17.83
   8  12 -16  125.98   21.65
  16   8 -11   19.35   16.78
   8  11 -16    0.08   20.09
   9  16  -8  104.94   10.20
  16   8  -8   76.76   16.05
   8  16  -8   69.73   10.08
  16   8  -7   42.56   14.00
   7  16  -8   30.40   10.17
   8   6 -16  291.31   21.08
  16   8  -6  312.65   19.53
   6  16  -8  302.21   17.58
   8   5 -16   20.53   14.24
  16   8  -5   33.59   11.80
   5  16  -8   36.95   11.38
   8   4 -16  110.47   15.36
  16   8  -4  155.84   12.88
   4  16  -8  113.68   12.37
   8   3 -16  209.31   16.94
   3  16  -8  228.67   15.50
  16   8  -3  214.88   14.49
   2  16  -8   79.54   12.12
  16   8  -2   77.35   10.06
   1  16  -8   50.72   12.13
  16   8  -1   57.56    8.60
   0  16  -8  201.35   15.93
  16   8   0  194.33   11.83
  -1  16  -8  167.23   15.31
  16   8   1  139.99    9.55
  16   8   2   96.28    7.49
  -2  16  -8  115.45   15.61
  -3  16  -8  233.41   17.73
  16  -8  -3  162.22   15.81
  16  -8  -4   96.66   14.08
  -4  16  -8  107.86   16.96
  16  -8  -5   63.39   12.59
  -5  16  -8   69.73   16.73
  -6  16  -8  354.01   22.46
  16  -8  -6  332.84   20.87
  -8   6 -16  397.35   22.90
  16  -8  -7   50.42   12.98
  -7  16  -8   42.45   17.87
  -8   7 -16   82.12   16.59
  16  -8  -8   72.51   12.90
  -8   8 -16   80.31   17.95
  -8   9 -16  134.24   19.74
  16  -8  -9  123.34   13.75
  16  -8 -10   32.89   11.59
  -8  10 -16   39.08   20.31
  -8  11 -16   11.21   20.19
  11 -16  -8    4.75    9.84
  16  -8 -11    8.42   10.73
  12 -16  -8   95.24   11.11
  -8  12 -16   95.94   21.68
  16  -8 -12   76.62   11.01
  13 -16  -8    3.33    9.42
  -8  13 -16   31.69   20.94
  16  -8 -13   12.58    8.86
  -8  14 -16   89.92   22.39
  14 -16  -8   63.21   10.05
  15 -16  -8   78.98    9.43
   9  15 -16   38.82   13.62
  16   9 -15   45.44   12.49
  16   9 -14    5.05   14.65
   9  14 -16   33.09   15.57
   9  13 -16    3.60   16.79
  16   9 -13    9.93   15.16
   9  12 -16   50.62   18.23
  16   9 -12   44.00   16.51
   9  11 -16    7.21   18.84
  10  16  -9   42.91    9.27
  16   9  -9   76.16   16.79
   9  16  -9   50.38    9.89
  16   9  -8  101.25   16.14
   8  16  -9   99.19   11.24
   9   7 -16  122.41   16.92
  16   9  -7  171.32   16.41
   7  16  -9  136.92   13.01
   9   6 -16   59.11   15.82
  16   9  -6  101.42   13.98
   6  16  -9   68.61   12.13
   9   5 -16    3.57   14.29
  16   9  -5   -3.49   11.64
   5  16  -9    9.17   12.34
   9   4 -16  180.51   16.43
  16   9  -4  176.72   13.83
   4  16  -9  178.74   14.90
  16   9  -3   86.71   10.58
   9   3 -16   71.52   14.16
   3  16  -9   72.91   13.94
   2  16  -9   37.89   13.29
   9   2 -16   34.95   12.55
  16   9  -2   29.59    8.78
  16   9  -1    8.38    7.72
   1  16  -9    2.85   12.80
   0  16  -9   26.93   12.81
  16   9   0   10.85    6.85
  16   9   1   11.61    6.56
  -1  16  -9    7.26   14.27
  -2  16  -9   17.45   16.23
  -3  16  -9   11.32   16.19
  -4  16  -9  267.71   20.82
  16  -9  -4  211.07   16.60
  16  -9  -5    2.43   12.83
  -5  16  -9   11.72   18.26
  16  -9  -6   31.04   12.52
  -6  16  -9   38.80   16.53
  16  -9  -7   81.61   13.06
  -9   7 -16  109.05   16.79
  16  -9  -8  162.47   14.65
  -9   8 -16  174.85   18.86
  16  -9  -9   65.94   12.45
  -9   9 -16   81.99   18.28
  16  -9 -10   38.14   11.25
  -9  10 -16   36.06   19.03
  -9  11 -16    7.91   20.09
  16  -9 -11    7.63    9.81
  -9  12 -16   35.42   21.68
  16  -9 -12   55.87   10.09
  10  15 -16   25.37   12.45
  16  10 -14   91.61   14.06
  10  14 -16   69.85   14.76
  16  10 -13  109.81   16.27
  10  13 -16  101.49   17.40
  10  12 -16   21.39   16.13
  16  10 -12   38.91   15.80
  11  16 -10   65.28    9.13
  10  16 -10   78.82   10.13
   9  16 -10   23.15   10.04
  16  10  -9   19.57   15.82
  16  10  -8  165.29   17.03
   8  16 -10  140.18   13.44
   7  16 -10   55.64   12.10
  10   7 -16   62.24   17.30
  16  10  -7   84.90   14.78
  10   6 -16  308.42   22.74
  16  10  -6  356.37   20.47
   6  16 -10  325.38   20.20
  10   5 -16   15.24   14.28
  16  10  -5   31.31   11.67
   5  16 -10   31.89   13.30
  10   4 -16  204.54   17.99
   4  16 -10  222.27   17.76
  16  10  -4  257.23   15.43
  10   3 -16    3.05   13.15
  16  10  -3   16.96    9.81
   3  16 -10   21.95   13.93
  10   2 -16  281.54   19.16
  16  10  -2  304.57   16.45
   2  16 -10  313.76   20.73
  10   1 -16   70.65   12.01
  16  10  -1   58.41    8.37
   0  16 -10  423.08   23.62
  16  10   0  368.11   18.75
  -1  16 -10   55.71   16.27
  16  10   1   67.83    7.36
  -2  16 -10  316.39   22.99
  -3  16 -10    0.79   17.75
  16 -10  -4  122.96   14.39
  -4  16 -10  147.77   20.21
  16 -10  -5   57.74   12.92
  -5  16 -10   50.11   19.80
  16 -10  -6  207.27   15.96
  16 -10  -7   56.44   12.88
  16 -10  -8   89.16   12.54
  16 -10  -9   14.14   11.31
  16 -10 -10   88.91   11.43
  16 -10 -11   74.92   10.61
  16 -10 -12    7.96    8.59
  16  11 -15   31.43    8.58
  11  15 -16   52.81   11.12
  11  14 -16   35.22   12.68
  16  11 -14   35.37    9.05
  16  11 -13    5.26    8.84
  11  13 -16    7.17   14.00
  11  12 -16   64.24   16.79
  11  16 -11    3.64    9.47
  16  11 -10   63.33   15.64
  10  16 -11   32.37   10.58
   9  16 -11    9.18   10.79
  16  11  -9   19.76   14.57
  11   8 -16  173.91   18.67
   8  16 -11  170.81   15.61
   7  16 -11   20.20   12.33
  11   7 -16   25.71   15.32
  16  11  -7   33.30   14.31
  11   6 -16   60.04   15.44
  16  11  -6   70.20   13.32
   6  16 -11   61.57   14.00
  11   5 -16   17.75   14.55
  16  11  -5   56.97   12.53
   5  16 -11   50.50   14.90
  11   4 -16   38.77   14.08
  16  11  -4   39.87   10.65
   4  16 -11   46.68   14.65
  11   3 -16    5.50   12.90
  16  11  -3   -2.89    9.74
   3  16 -11   -9.23   15.23
   2  16 -11  172.92   18.34
  16  11  -2  185.00   12.58
  11   2 -16  189.72   15.86
   1  16 -11   29.55   15.87
  16  11  -1   29.94    8.17
  11   1 -16   20.13   11.63
   0  16 -11   75.02   17.17
  16  11   0   82.58    8.26
  16  11   1   33.09    6.73
  -1  16 -11   51.57   18.14
  -2  16 -11  164.66   20.78
  -3  16 -11   -0.07   17.93
  16 -11  -4   68.61   13.10
  -4  16 -11   84.74   20.53
  16 -11  -5   90.86   13.74
  16 -11  -6   48.51   12.44
  16 -11  -7   18.42   11.60
  16 -11  -8  185.47   14.64
  16 -11  -9   17.88   10.74
  16 -11 -10   45.64   10.35
  16 -11 -11   -0.82    8.79
  16  12 -15    4.78    6.28
  12  15 -16   17.56    8.84
  16  12 -14   20.11    7.47
  12  14 -16   17.93   10.78
  16  12 -13   43.79    7.93
  12  13 -16   46.26   12.35
  12  16 -12   12.16    8.11
  16  12 -12   27.71    7.80
  12  12 -16   35.36   14.25
  12  11 -16   33.29   16.59
  11  16 -12   29.93    9.93
  16  12 -10  150.76   16.10
  10  16 -12  118.25   12.76
   9  16 -12    7.07   11.35
  16  12  -9   11.50   14.12
   8  16 -12  105.63   13.88
  16  12  -8  125.15   15.31
  12   8 -16  109.82   16.34
  16  12  -7   36.78   12.77
  12   7 -16   40.77   15.45
   7  16 -12   46.89   13.77
  12   6 -16   46.24   15.12
  16  12  -6   44.66   12.72
   6  16 -12   52.67   14.60
  12   5 -16   20.17   14.52
  16  12  -5   25.78   11.52
   5  16 -12   30.09   15.20
  12   4 -16   11.18   14.04
  16  12  -4   37.81   10.58
   4  16 -12   33.83   15.61
  16  12  -3   39.20    9.91
  12   3 -16   53.36   13.55
   3  16 -12   52.92   16.72
  16  12  -2  265.26   15.02
  12   2 -16  251.41   18.09
   2  16 -12  279.93   21.65
   1  16 -12   56.11   16.90
  12   1 -16   38.75   11.71
  16  12  -1   35.53    8.06
  16  12   0  483.09   23.09
  12   0 -16  463.46   25.11
  -1  16 -12   12.90   17.05
  -2  16 -12  329.00   26.31
  -3  16 -12    6.70   21.30
  16 -12  -5   -1.01   12.48
  16 -12  -6   -0.46   12.02
  16 -12  -7   51.66   11.72
  -7  16 -12   49.52   21.15
  16 -12  -8   94.38   12.54
  16 -12  -9   14.78   10.33
  16 -12 -10  181.13   12.99
  16 -12 -11   44.59    8.39
  13  15 -16   28.51    6.31
  13  14 -16   -4.27    8.82
  13  13 -16    2.30   10.16
  13  12 -16   23.70   12.85
  12  16 -13   17.66    8.16
  13  11 -16   -6.46   13.78
  11  16 -13    3.86    9.50
  10  16 -13   29.73   11.24
  16  13  -9   -3.34   12.37
   9  16 -13    1.47   12.21
  16  13  -8   23.28   12.75
  13   8 -16   39.97   15.10
   8  16 -13   34.14   13.07
  16  13  -7    8.26   12.43
  13   7 -16   -5.06   14.63
   7  16 -13    6.28   14.11
  13   6 -16   32.55   14.42
   6  16 -13   34.57   15.34
  16  13  -6   31.59   12.13
  16  13  -5   55.90   11.04
  13   5 -16   34.90   14.58
   5  16 -13   29.32   15.94
  16  13  -4   12.94    9.68
  13   4 -16   17.86   13.56
   4  16 -13    0.77   16.41
  16  13  -3   40.15    9.48
  13   3 -16   29.17   13.21
   3  16 -13   31.17   16.88
   2  16 -13   76.12   18.89
  13   2 -16   87.57   12.82
  16  13  -2   54.69    8.95
  16  13  -1   41.34    7.56
  13   1 -16   36.29   11.47
   0  16 -13   -7.11   18.61
  13   0 -16   19.30   11.20
  -1  16 -13   55.09   21.02
  13  -1 -16   60.57   10.90
  -2  16 -13   49.85   21.03
  16 -13  -5   28.32   12.07
  16 -13  -6   45.65   11.77
  -6  16 -13   45.03   21.86
  16 -13  -7    5.89   10.80
  -7  16 -13   -7.79   21.57
  16 -13  -8   24.83   10.50
  16 -13  -9    6.74    9.84
  16 -13 -10   13.65    8.17
  14  14 -16   17.17    6.35
  14  13 -16    1.47    8.58
  14  12 -16   57.81   10.78
  12  16 -14   51.75    8.24
  11  16 -14    6.92    9.78
  14  11 -16   -0.24   11.87
  10  16 -14  164.70   13.82
   9  16 -14    5.72   12.56
  14   8 -16  170.49   16.13
   8  16 -14  177.44   16.63
  14   7 -16   16.59   13.51
   7  16 -14   13.51   14.07
  14   6 -16   22.16   13.42
   6  16 -14   -5.83   15.36
  14   5 -16  132.32   15.46
   5  16 -14  134.44   18.16
  14   4 -16   22.34   12.75
   4  16 -14   33.45   16.92
  14   3 -16    5.78   12.45
   3  16 -14    0.07   17.94
  14   2 -16  151.34   14.32
   2  16 -14  166.32   20.32
   1  16 -14  -12.44   19.04
  14   1 -16    0.91   11.08
   0  16 -14  373.68   26.15
  14   0 -16  300.68   18.31
  14  -1 -16    5.21    9.68
  -1  16 -14    1.59   20.45
  16 -14  -4   39.22   11.86
  16 -14  -5  138.07   13.04
  -5  16 -14  156.93   24.67
  16 -14  -6    0.67   10.75
  -6  16 -14   23.21   21.61
  16 -14  -7   19.62   10.21
  -7  16 -14   14.96   20.99
  16 -14  -8  192.67   13.33
  16 -14  -9   14.19    8.90
  16 -14 -10  180.34   11.32
  15  13 -16    4.13    5.51
  12  16 -15   44.57    7.24
  15  12 -16   45.89    8.21
  11  16 -15    3.00    9.44
  15  11 -16   22.10   10.15
  10  16 -15   65.00   11.73
   9  16 -15    8.24   12.20
  15   8 -16  114.45   13.43
   8  16 -15   85.94   13.98
   7  16 -15   53.98   14.88
  15   7 -16   45.66   13.04
  15   6 -16    1.37   12.60
   6  16 -15    7.15   15.60
  15   5 -16   16.39   12.35
   5  16 -15   -3.28   16.06
  15   4 -16   31.14   12.02
   4  16 -15   37.51   18.36
   3  16 -15    8.43   18.30
  15   3 -16   34.51   11.53
   2  16 -15   10.78   19.36
  15   2 -16    0.20   11.21
   1  16 -15   28.91   19.22
  15   1 -16   34.67   10.31
   0  16 -15   20.97   20.77
  15   0 -16   10.48   10.03
  15  -1 -16   18.12    9.35
  15  -2 -16   15.59    8.91
  16 -15  -4   42.78   11.54
  -4  16 -15   15.49   22.10
  16 -15  -5   17.68   10.89
  -5  16 -15   28.84   22.71
  16 -15  -6   13.79   10.00
  -6  16 -15    7.89   21.42
  16 -15  -7   55.93   10.24
  -7  16 -15   58.30   22.81
  16 -15  -8   90.27    9.69
  16 -15  -9    7.49    7.26
  12  16 -16   -0.22    5.22
  16  12 -16    1.31    5.24
  16  11 -16   -0.03    7.28
  11  16 -16    3.76    8.27
  16  10 -16   57.19    9.39
  10  16 -16   54.10   10.94
   9  16 -16    5.80   11.48
   8  16 -16   69.97   13.51
  16   7 -16   50.07   11.11
   7  16 -16   49.74   14.89
  16   6 -16    7.96   10.60
   6  16 -16    7.59   14.69
   5  16 -16   59.47   17.06
  16   5 -16   61.54   11.50
   4  16 -16   -3.67   16.87
  16   4 -16    1.08   10.69
   3  16 -16   40.61   17.39
  16   3 -16   24.37   10.53
   2  16 -16   61.66   19.01
  16   2 -16   45.99   11.00
   1  16 -16   18.49   19.81
  16   1 -16    3.07    9.50
  16   0 -16  207.31   13.58
  16  -1 -16   -7.21    8.76
  16  -2 -16   32.32    8.27
  -3  16 -16   21.51   21.71
  16 -16  -4   14.63   10.34
  -4  16 -16    7.05   22.33
  16 -16  -5   74.12   10.39
  -5  16 -16  135.43   22.56
  16 -16  -6   35.35    9.39
  -6  16 -16   26.06   22.36
  16 -16  -7   41.68    8.48
  16 -16  -8   78.90    8.48
  17   0   0    2.15    9.38
  17   0  -1    0.33   10.34
  17   0   1    5.50    8.64
  17   0  -2  141.01   13.06
  17   0   2  148.22   10.77
  17   0  -3   85.56   12.71
  17   0   3   88.36    8.78
  17   0   4   30.98    7.45
  17   0  -4   23.90   12.63
   0   5 -17  313.64   22.36
  17   0  -5  317.09   20.03
  17   0   5  314.44   16.06
   0   6 -17  170.06   19.98
   0   7 -17  139.63   20.97
   0   8 -17  499.56   31.56
  17   0  -8  495.77   27.85
   0   9 -17   23.45   21.25
  17   0  -9   36.41   15.62
   0  10 -17  168.19   25.01
  17   0 -10  181.99   17.94
   0  11 -17  -20.51   23.79
  17   0 -11    5.77   15.69
  17   0 -12   15.77   14.13
   0  12 -17   39.48   24.98
   0  13 -17   43.62   24.55
  17   0 -13   38.91   12.75
   0  14 -17    0.08   22.80
  17   0 -14   -7.55   11.28
  17   0 -15   70.80   10.50
  17   0 -16    9.42    8.16
  17   1 -16   45.35    9.00
  17   1 -15  117.99   11.85
  17   1 -14   11.95   11.37
  17   1 -13   61.79   13.87
   1  13 -17   73.99   25.90
   1  12 -17   22.01   24.76
  17   1 -12   11.03   14.11
   1  11 -17   53.37   23.86
  17   1 -11   26.63   15.48
   1  10 -17   45.11   22.34
  17   1 -10   53.72   16.39
   1   9 -17   16.72   20.51
  17   1  -9   14.89   16.30
   1   8 -17    8.20   21.82
  17   1  -8   16.81   15.78
   1   7 -17  491.54   31.04
  17  -1   6   70.39    8.07
   1   6 -17   81.44   19.54
  17   1  -5  378.60   22.27
  17  -1   5  385.36   18.96
  17  -1   4   66.07    8.45
  17   1  -4   97.74   12.94
  17   1  -3  467.53   23.94
  17  -1   3  455.86   22.41
  17  -1   2   80.74    9.52
  17   1  -2   76.41   11.13
  17   1  -1  180.91   13.22
  17  -1   1  186.61   12.97
  17   1   0   55.76    9.41
  17  -1   0   61.85    9.73
  17   1   1  177.90   11.97
  17  -1  -1  176.12   13.40
  17   1   2   56.44    8.10
  17  -1  -2   69.52   11.66
  -1   2 -17   55.61   13.42
  -1   3 -17  476.43   25.75
  17   1   3  446.71   21.75
  17  -1  -3  449.49   24.01
  17  -1  -4  103.83   13.66
  -1   4 -17   95.29   16.30
  17   1   4   93.90    8.21
  -1   5 -17  494.05   28.05
  17   1   5  478.14   22.44
  -1   6 -17   63.95   18.05
  -1   7 -17  425.81   27.13
  17  -1  -7  416.13   24.52
  -1   8 -17    9.53   18.80
  17  -1  -8    1.37   15.16
  -1   9 -17   15.60   20.88
  17  -1  -9    8.84   15.04
  -1  10 -17   91.52   22.57
  17  -1 -10   65.23   15.19
  17  -1 -11   55.23   14.88
  -1  11 -17   41.64   24.01
  -1  12 -17   11.59   23.49
  17  -1 -12    5.51   13.82
  -1  13 -17   18.89   23.43
  17  -1 -13   24.51   11.85
  -1  14 -17   13.96   23.58
  17  -1 -14    0.80   10.63
  17  -1 -15   90.86   10.35
  -1  15 -17  122.39   23.75
  17  -1 -16   13.48    7.64
   2  16 -17   29.29   18.05
  17   2 -16   14.97    9.10
  17   2 -15   68.79   11.08
  17   2 -14   -5.04   11.85
  17   2 -13  105.14   14.92
   2  12 -17   54.80   24.91
  17   2 -12   46.52   14.76
   2  11 -17   27.39   23.65
  17   2 -11   17.26   15.87
   2  10 -17   22.20   24.40
  17   2 -10   25.79   16.11
   2   9 -17   16.18   23.54
  17   2  -9   37.34   17.27
   2   8 -17   99.62   22.92
  17   2  -6  111.42   15.48
  17  -2   6   75.95    8.52
  17   2  -5  231.63   17.42
  17  -2   5  245.65   13.95
  17  -2   4   22.76    7.94
  17   2  -4   21.36   11.77
  17   2  -3  372.91   19.75
  17  -2   3  329.43   18.03
  17  -2   2   22.56    8.99
  17   2  -2   30.25   10.54
  17   2  -1  138.63   11.72
  17  -2   1  132.50   11.78
   1  17  -2  135.84    9.91
  17  -2   0   44.90   10.64
   0  17  -2   42.50    8.96
  17   2   1  177.07   12.03
  17  -2  -1  188.84   14.07
  -1  17  -2  180.80   12.65
  17  -2  -2   78.45   12.40
  -2   2 -17   92.24   13.74
  17   2   2   91.36    8.74
  -2   3 -17  408.11   24.46
  17   2   3  419.58   20.25
  17  -2  -3  444.04   23.35
  17  -2  -4   13.53   12.42
  -2   4 -17   18.52   14.70
  17   2   4    4.47    6.07
  -2   5 -17  229.01   19.06
  -2   6 -17   65.41   16.71
  -2   7 -17   51.63   18.13
  17  -2  -7   53.57   14.25
  -2   8 -17   71.39   19.42
  17  -2  -8   61.97   14.64
  -2   9 -17   23.52   20.85
  17  -2  -9   19.20   14.31
  -2  10 -17   13.73   22.50
  17  -2 -10   32.97   14.18
  -2  11 -17   34.69   22.49
  17  -2 -11   44.03   13.95
  -2  12 -17   30.48   23.07
  17  -2 -12   23.05   13.15
  -2  13 -17  139.17   23.68
  17  -2 -13   73.57   12.47
  17  -2 -14   -4.19    9.81
  -2  14 -17   16.00   23.08
  17  -2 -15   49.61    9.15
  -2  15 -17   72.85   25.01
  17  -2 -16   24.54    7.19
  -2  16 -17   19.51   22.10
   3  16 -17   47.26   17.85
  17   3 -16   58.36    9.74
  17   3 -15   54.89   11.15
   3  15 -17   36.03   20.78
  17   3 -14    6.87   12.21
  17   3 -13  236.36   17.96
  17   3 -12   29.33   15.26
  17   3 -11  125.45   17.23
   3  11 -17  172.85   26.34
   3  10 -17    1.61   24.04
  17   3 -10   12.05   17.02
   3   9 -17  133.73   23.00
  17   3  -9  121.10   18.28
   3   8 -17   20.75   22.76
  17  -3   7   17.83    7.63
  17  -3   6   52.09    8.44
  17   3  -6   59.80   13.34
  17  -3   5   75.27    9.17
  17   3  -5   99.98   13.56
  17  -3   4   72.09    9.30
  17   3  -4   90.59   12.58
  17  -3   3  210.89   13.34
   3  17  -3  179.71   11.98
  17  -3   2  152.24   11.89
   2  17  -3  142.50   10.43
  17   3  -2  129.90   12.38
  17  -3   1  138.55   11.91
   1  17  -3  140.99   11.20
  17   3  -1  157.11   11.81
   0  17  -3  160.15   11.71
  17   3   0  152.16   11.52
  17  -3   0  183.73   13.24
  17   3   1   88.86    9.06
  17  -3  -1  110.20   12.12
  -1  17  -3   87.07   10.21
  17   3   2  142.09   10.32
  17  -3  -2  175.64   14.25
  -2  17  -3  178.95   13.03
  17   3   3  314.98   16.19
  -3   3 -17  331.48   20.01
  17  -3  -3  327.70   19.63
  -3  17  -3  327.62   18.72
  17   3   4  125.33    8.70
  -3   4 -17  144.10   15.32
  -3   5 -17  213.08   18.52
  17  -3  -6   37.60   13.73
  -3   6 -17   34.03   16.21
  17  -3  -7   39.53   14.16
  -3   7 -17   25.19   16.55
  -3   8 -17   -7.45   19.21
  17  -3  -8    7.83   14.20
  -3   9 -17   63.56   21.63
  17  -3  -9   59.25   14.70
  -3  10 -17  -11.37   21.27
  17  -3 -10   26.57   13.66
  -3  11 -17   82.35   21.57
  17  -3 -11   62.23   13.48
  -3  12 -17   34.60   22.76
  17  -3 -12    2.23   12.14
  17  -3 -13  144.67   14.08
  -3  13 -17  209.30   25.28
  17  -3 -14    7.71    9.30
  -3  14 -17    4.04   24.96
  17  -3 -15   11.91    8.21
  -3  15 -17    8.03   22.59
  16 -17  -3   97.39   10.63
  -3  16 -17   58.38   21.95
   4  16 -17    4.79   16.62
  17   4 -16    0.41    9.29
  17   4 -15   21.35   11.86
   4  15 -17   17.78   19.32
  17   4 -14   17.68   12.85
   4  14 -17   20.08   21.11
  17   4 -13   74.45   14.77
  17   4 -12   37.46   15.41
  17   4 -11  133.93   17.76
   4  10 -17   35.22   22.78
  17   4 -10   50.96   17.23
   4   9 -17   46.44   24.24
  17  -4   7  158.39   11.22
  17   4  -7  157.26   17.97
  17  -4   6   60.12    9.13
  17   4  -6   84.67   14.87
  17  -4   5  148.92   11.09
  17   4  -5  131.58   14.28
  17  -4   4  149.15   11.18
   4  17  -4  109.71   10.30
  17   4  -4  140.12   13.86
  17  -4   3  140.68   11.44
   3  17  -4  125.67   10.36
  17   4  -3  129.20   12.48
  17  -4   2   97.38   10.68
   2  17  -4   71.44    9.63
  17   4  -2   76.35   11.23
  17  -4   1   41.89   10.70
   1  17  -4   51.72    9.70
  17   4  -1   38.03    9.71
   0  17  -4   43.12   10.51
  17   4   0   50.65    8.45
  17  -4  -1   93.54   11.97
  -1  17  -4   73.12   11.61
  17   4   1   89.47    8.65
  17  -4  -2   19.75   11.97
  -2  17  -4   16.87   10.33
  17   4   2   18.46    6.86
  17  -4  -3   57.12   12.96
  -3  17  -4   50.43   11.94
  17   4   3   57.45    6.98
  -4  17  -4   74.02   12.34
  -4   4 -17   54.92   14.22
  -4   5 -17   87.56   15.76
  17  -4  -6   13.75   13.90
  -4   6 -17   25.24   16.30
  -4   7 -17  129.73   18.88
  17  -4  -7  128.78   15.80
  17  -4  -8   44.27   13.68
  -4   8 -17   38.94   18.51
  -4   9 -17   38.09   19.06
  17  -4  -9   19.21   13.50
  -4  10 -17   37.46   19.45
  17  -4 -10   38.57   13.47
  -4  11 -17  115.41   22.90
  17  -4 -11  131.07   14.15
  17  -4 -12   38.01   11.82
  -4  12 -17   46.64   23.29
  17  -4 -13   77.20   11.72
  -4  13 -17   91.00   24.73
  -4  14 -17   43.80   24.24
  17  -4 -14   41.50    9.49
  -4  15 -17  -11.33   24.23
  17  -4 -15    7.13    7.76
  16 -17  -4   10.50    8.72
  -4  16 -17    6.41   22.39
   5  16 -17    9.49   15.70
  17   5 -16    5.33    9.65
  17   5 -15   12.13   11.76
   5  15 -17   38.28   18.13
   5  14 -17    3.38   19.76
  17   5 -14   13.15   13.19
  17   5 -13  232.68   18.38
   5  13 -17  221.69   24.93
  17   5 -12   70.97   15.98
  17   5 -11  160.02   18.11
  17   5 -10   11.60   17.46
  17  -5   8    8.10    8.19
  17  -5   7   22.25    8.64
  17   5  -7   11.04   15.53
  17  -5   6   57.90    9.36
  17   5  -6   56.00   14.47
  17  -5   5  149.98   11.55
   5  17  -5  128.61   10.79
  17  -5   4    8.76    9.44
  17   5  -4    0.42   11.90
   4  17  -5    1.75    8.46
  17  -5   3  413.16   21.20
   3  17  -5  392.75   20.79
  17   5  -3  415.48   21.94
  17  -5   2   15.36   10.62
  17   5  -2   36.49   10.23
   2  17  -5   18.58    9.57
   1  17  -5  125.81   12.08
  17  -5   1  127.83   12.80
  17   5  -1  120.57   10.74
  17  -5   0   38.37   11.38
   0  17  -5   33.63   11.02
  17   5   0   61.97    8.60
  17  -5  -1   16.11   11.66
  -1  17  -5   20.85   11.05
  17   5   1   29.34    7.57
  17  -5  -2   43.24   12.58
  -2  17  -5   34.76   12.38
  17   5   2   54.12    7.60
  -3  17  -5  304.77   17.84
  17   5   3  285.89   14.65
  -4  17  -5   26.43   12.59
  -5   5 -17  114.54   15.32
  17  -5  -5  141.85   15.28
  -5  17  -5  147.42   15.74
  17  -5  -6   69.79   14.38
  -5   6 -17   71.57   15.34
  17  -5  -7   49.05   13.53
  -5   7 -17   65.49   16.58
  17  -5  -8    7.04   13.09
  -5   8 -17   14.11   17.80
  -5   9 -17  112.20   19.93
  17  -5  -9   83.98   13.54
  17  -5 -10   16.05   12.48
  -5  10 -17   40.13   20.00
  -5  11 -17  104.31   23.22
  17  -5 -11   82.12   12.79
  -5  12 -17   66.18   23.39
  17  -5 -12   65.37   11.70
  -5  13 -17  300.08   26.91
  17  -5 -13  197.38   14.58
  -5  14 -17   10.21   23.29
  17  -5 -14   18.57    8.76
  15 -17  -5   55.86   10.13
  -5  15 -17   74.55   21.92
  16 -17  -5    3.51    8.49
  -5  16 -17   -4.26   20.88
  17   6 -16   17.90    9.63
   6  16 -17   12.70   13.81
  17   6 -15   60.74   12.11
   6  15 -17   56.21   18.30
   6  14 -17    6.70   18.40
  17   6 -14   22.68   13.59
  17   6 -13   49.56   14.84
   6  13 -17   70.90   20.06
   6  12 -17    0.08   21.72
  17   6 -12   21.83   15.41
  17   6 -11  226.38   20.11
  17  -6   8   98.20   10.48
  17   6  -8   88.18   16.62
  17  -6   7    5.83    9.00
  17   6  -7   15.57   14.83
   6  17  -6   88.57    9.45
  17   6  -6  124.99   14.76
   5  17  -6    7.25    8.24
  17   6  -5   11.55   12.34
   4  17  -6   11.75    9.05
  17   6  -4    5.89   11.61
   3  17  -6  104.17   11.06
  17   6  -3  105.10   11.84
  17   6  -2    8.27    8.99
   2  17  -6   40.52   10.67
  17  -6   1   70.84   11.95
  17   6  -1   39.93    9.11
   1  17  -6   60.83   12.05
  17  -6   0   17.33   11.63
  17   6   0    6.22    7.86
   0  17  -6    9.69   11.72
  17  -6  -1   93.00   12.66
  17   6   1   67.70    8.32
  -1  17  -6   85.95   11.91
  17  -6  -2    8.81   12.65
  -2  17  -6    9.66   12.88
  17   6   2    0.63    6.40
  -3  17  -6  165.52   15.67
  -4  17  -6   23.87   13.07
  -6   5 -17   52.43   14.71
  17  -6  -5   30.37   13.33
  -5  17  -6   41.51   14.87
  17  -6  -6   68.70   13.85
  -6   6 -17   81.14   16.24
  17  -6  -7    0.45   12.94
  -6   7 -17   -2.71   16.44
  17  -6  -8   64.97   13.77
  -6   8 -17   66.79   18.34
  17  -6  -9   38.36   12.32
  -6   9 -17   68.89   20.97
  -6  10 -17   20.49   21.31
  17  -6 -10   33.46   11.82
  -6  11 -17  188.08   23.61
  17  -6 -11  163.51   13.93
  -6  12 -17    7.14   22.10
  17  -6 -12    3.35   10.27
  -6  13 -17  125.28   24.83
  17  -6 -13   90.47   11.01
  14 -17  -6   26.36    9.93
  -6  14 -17   20.61   22.08
  17  -6 -14   14.75    8.13
  15 -17  -6   89.69   10.27
  -6  15 -17   97.61   21.62
  16 -17  -6   14.32    7.73
  -6  16 -17   34.55   22.36
  17   7 -16   56.45    9.50
   7  16 -17   51.33   14.40
  17   7 -15   52.86   11.62
   7  15 -17   70.46   16.98
   7  14 -17   81.25   17.71
  17   7 -14  100.19   13.64
  17   7 -13  171.23   16.70
   7  13 -17  133.02   19.95
   7  12 -17   22.07   21.18
  17   7 -12   38.20   16.05
  17   7 -11  248.99   19.74
   7  11 -17  203.72   25.10
  17  -7   9  195.61   13.19
  17   7  -8   70.94   16.17
   7  17  -7   54.74    8.66
  17   7  -7   62.18   14.15
   6  17  -7   42.53    8.91
  17   7  -6   19.85   13.78
   5  17  -7  254.69   16.11
  17   7  -5  348.13   18.66
   4  17  -7   62.32   10.17
  17   7  -4   53.84   11.67
   3  17  -7  177.13   14.35
  17   7  -3  228.35   14.53
  17   7  -2   56.28    9.88
   2  17  -7   68.15   11.87
  17   7  -1   60.25    8.63
   1  17  -7   53.36   12.54
  17  -7   0   23.03   11.85
  17   7   0   23.69    7.56
   0  17  -7   47.06   13.30
  17  -7  -1   21.16   12.17
  17   7   1   19.80    6.97
  -1  17  -7   21.43   12.99
  -2  17  -7  137.72   15.33
  17   7   2   77.90    7.48
  -3  17  -7  140.78   16.12
  17  -7  -4   31.55   13.06
  -4  17  -7   42.14   14.86
  17  -7  -5  256.52   18.45
  -5  17  -7  283.50   20.44
  17  -7  -6   59.04   13.59
  -6  17  -7   47.54   17.33
  -7   6 -17   44.21   16.27
  17  -7  -7  101.05   14.07
  -7   7 -17  103.43   18.07
  17  -7  -8   56.17   13.66
  -7   8 -17   60.07   18.98
  17  -7  -9   56.40   12.54
  -7   9 -17   59.71   19.64
  -7  10 -17   69.03   21.29
  17  -7 -10   49.52   11.05
  -7  11 -17  227.38   24.75
  17  -7 -11  181.21   14.31
  12 -17  -7   38.87   10.55
  -7  12 -17   29.73   21.77
  17  -7 -12   32.35    9.68
  13 -17  -7   75.41   10.66
  -7  13 -17   82.57   22.52
  17  -7 -13   78.58    9.81
  14 -17  -7   34.31    8.83
  -7  14 -17   33.76   22.71
  -7  15 -17  162.77   23.26
  15 -17  -7  114.27   10.05
  16 -17  -7   67.75    7.85
   8  16 -17   32.90   12.36
  17   8 -15   30.89   11.29
   8  15 -17   33.18   14.81
   8  14 -17   27.31   16.26
  17   8 -14   15.41   12.80
  17   8 -13   12.93   14.29
   8  13 -17   12.74   17.38
   8  12 -17    8.17   20.15
  17   8 -12   39.51   15.47
   8  11 -17   38.95   22.09
  17   8  -9    4.79   15.95
   8  17  -8   18.22    8.30
  17   8  -8   42.62   14.99
   7  17  -8   -5.39    8.92
  17   8  -7    2.00   13.88
   6  17  -8   16.48    9.64
  17   8  -6   28.77   12.31
   5  17  -8   26.93   10.43
  17   8  -5   31.34   12.71
   4  17  -8   22.29   10.75
  17   8  -4   38.20   11.16
   3  17  -8  125.54   13.57
  17   8  -3  150.18   12.31
   2  17  -8   14.47   12.13
  17   8  -2   17.03    9.03
  17   8  -1   98.25    9.58
   1  17  -8  104.81   14.11
  17   8   0   -0.72    7.29
   0  17  -8    9.51   13.61
  17   8   1  102.92    8.38
  -1  17  -8  134.40   16.05
  17   8   2    1.45    5.71
  -2  17  -8   23.10   13.60
  -3  17  -8  272.62   21.20
  17  -8  -4    0.74   13.32
  -4  17  -8    6.72   16.00
  17  -8  -5  121.99   14.67
  -5  17  -8  114.92   17.43
  17  -8  -6   12.27   12.83
  -6  17  -8   16.11   17.79
  17  -8  -7   34.28   12.80
  -8   7 -17   14.67   17.83
  17  -8  -8   39.72   12.38
  -8   8 -17   49.96   18.26
  17  -8  -9   38.71   11.99
  -8   9 -17   37.74   20.17
  -8  10 -17   27.96   20.33
  17  -8 -10   36.20   11.07
  -8  11 -17   55.81   21.52
  17  -8 -11   47.72   10.46
  -8  12 -17   11.37   22.72
  17  -8 -12    4.68    9.03
  -8  13 -17   14.13   22.19
  17  -8 -13    2.96    8.19
   9  16 -17   -3.65   10.47
  17   9 -16    3.59    7.78
   9  15 -17   62.35   14.08
   9  14 -17   34.80   14.81
  17   9 -14   49.30   12.49
  17   9 -13   57.40   14.50
   9  13 -17   50.31   17.22
  17   9 -12   48.70   15.35
   9  12 -17   40.62   18.54
   9  11 -17   13.72   20.08
   9  17  -9   24.16    8.69
  17   9  -9   35.69   16.13
   8  17  -9   52.62    9.99
  17   9  -8   56.60   15.51
  17   9  -7  198.91   16.41
   7  17  -9  176.72   13.60
   6  17  -9   69.39   11.79
  17   9  -6   88.65   14.14
   9   5 -17  408.34   24.62
   5  17  -9  418.38   22.97
  17   9  -5  469.93   23.43
   4  17  -9   43.05   11.76
   9   4 -17   11.87   13.62
  17   9  -4   12.15   11.18
   3  17  -9  425.47   23.48
  17   9  -3  429.51   21.92
   2  17  -9   13.26   12.88
  17   9  -2    8.68    9.08
   1  17  -9  185.92   16.86
  17   9  -1  184.14   12.11
   0  17  -9  125.82   16.36
  17   9   0  120.22    9.41
  -1  17  -9  211.84   18.46
  17   9   1  172.39   10.80
  -2  17  -9   46.13   16.81
  -3  17  -9  417.07   25.91
  17  -9  -3  418.45   23.71
  17  -9  -4   14.17   13.18
  -4  17  -9   19.16   17.93
  -5  17  -9  518.88   28.25
  17  -9  -5  431.17   24.73
  -6  17  -9   91.10   19.12
  17  -9  -6  119.71   13.86
  17  -9  -7  245.43   17.15
  17  -9  -8   46.53   11.92
  -9   8 -17   57.40   19.53
  17  -9  -9   14.61   11.42
  -9   9 -17   23.09   20.70
  -9  10 -17    4.14   21.20
  17  -9 -10   20.77   10.38
  17  -9 -11   13.23    9.40
  17  -9 -12   27.78    8.69
  10  16 -17   25.04    8.77
  17  10 -16    4.37    6.33
  10  15 -17   17.61   12.05
  17  10 -15    1.92    7.19
  10  14 -17   -0.58   12.79
  17  10 -13   27.41   12.92
  10  13 -17   26.85   14.64
  17  10 -12   17.22   13.78
  10  12 -17   22.04   17.19
  10  11 -17   93.66   19.04
  10  17 -10    5.02    8.26
  17  10 -10   27.99   15.30
  17  10  -9  131.64   16.43
   9  17 -10  108.35   11.06
  17  10  -8   80.67   14.59
   8  17 -10   64.76   11.15
  17  10  -7  179.94   16.31
   7  17 -10  156.03   14.00
  17  10  -6   58.41   13.16
   6  17 -10   51.60   12.72
  10   5 -17    6.64   14.09
   5  17 -10   24.95   12.27
  17  10  -5   31.27   12.01
  17  10  -4   22.23   10.73
   4  17 -10   20.20   12.46
  10   4 -17   24.40   13.43
   3  17 -10   59.99   13.94
  10   3 -17   88.58   13.47
  17  10  -3   71.89   10.65
   2  17 -10   18.82   13.88
  17  10  -2    1.81    8.54
   1  17 -10  161.97   16.61
  17  10  -1  141.45   10.74
  17  10   0   10.40    7.34
   0  17 -10   -7.36   15.95
  -1  17 -10  163.42   18.83
  17  10   1  156.09   10.03
  -2  17 -10   32.52   18.13
  17 -10  -3   42.57   14.04
  -3  17 -10   71.38   18.72
  17 -10  -4   29.25   13.51
  -4  17 -10   30.55   19.42
  17 -10  -5   20.91   13.04
  -5  17 -10   19.55   18.15
  17 -10  -6   21.55   12.45
  -6  17 -10   32.01   17.74
  17 -10  -7  122.02   13.39
  17 -10  -8  110.80   12.88
  17 -10  -9  141.24   12.76
  17 -10 -10   10.80    9.82
  17 -10 -11   64.87    9.54
  17 -10 -12    5.85    7.89
  11  16 -17    3.74    6.49
  17  11 -15    8.61    5.50
  11  15 -17    4.83    9.52
  11  14 -17   -5.03   11.71
  17  11 -14    2.98    6.28
  17  11 -13    7.24    6.65
  11  13 -17   11.23   12.35
  11  12 -17   67.22   15.12
  11  11 -17   32.20   16.42
  17  11 -10   41.44   14.38
  10  17 -11   61.03    9.19
  17  11  -9   75.93   14.87
   9  17 -11   64.30   10.51
  17  11  -8    7.25   13.87
   8  17 -11    0.82   10.63
  17  11  -7  177.37   15.05
   7  17 -11  112.95   13.76
  11   6 -17   19.24   14.15
  17  11  -6   34.48   12.74
   6  17 -11   35.53   12.70
  17  11  -5  118.54   12.33
  11   5 -17   96.84   14.87
   5  17 -11   84.79   14.59
   4  17 -11   39.92   14.09
  11   4 -17   38.48   12.95
  17  11  -4   40.56   10.86
  11   3 -17  161.63   15.31
   3  17 -11  185.61   16.90
   2  17 -11   84.55   15.54
  17  11  -2   72.98    9.58
   1  17 -11  217.80   19.45
  17  11  -1  216.18   13.12
  17  11   0   18.59    7.11
   0  17 -11   18.97   16.87
  -1  17 -11  213.90   21.43
  -2  17 -11   58.58   19.36
  -3  17 -11  221.59   22.24
  17 -11  -3  161.86   15.82
  17 -11  -4   15.24   12.96
  -4  17 -11   20.64   20.77
  17 -11  -5   57.74   12.42
  -5  17 -11   73.28   20.67
  17 -11  -6   56.46   11.74
  17 -11  -7  109.75   12.98
  17 -11  -8   10.18   10.90
  17 -11  -9   77.55   10.87
  17 -11 -10   59.66    9.35
  17 -11 -11   23.11    8.16
  12  15 -17   12.53    7.23
  12  14 -17   20.72    9.66
  12  13 -17   59.09   11.84
  12  12 -17   26.84   13.99
  12  11 -17   93.79   15.11
  17  12 -10    5.56   12.07
  10  17 -12   17.62    9.08
  17  12  -9   84.30   13.98
   9  17 -12   67.29   11.07
  17  12  -8   30.48   12.31
   8  17 -12   15.58   11.06
  17  12  -7   65.85   13.04
   7  17 -12   44.51   12.63
  12   6 -17   17.37   13.52
  17  12  -6    2.51   11.45
   6  17 -12   10.70   13.37
  12   5 -17   12.13   12.71
  17  12  -5    3.38   10.75
   5  17 -12   15.34   13.80
   4  17 -12   24.90   13.95
  12   4 -17   33.11   12.81
  17  12  -4   39.45   10.05
   3  17 -12   94.98   15.77
  17  12  -3   91.49   10.33
  12   3 -17   94.39   13.41
   2  17 -12    8.18   15.33
  17  12  -2    8.40    8.12
  12   2 -17    9.24   11.22
   1  17 -12   84.64   17.20
  17  12  -1  103.01    9.00
  17  12   0   26.45    6.94
   0  17 -12   33.70   18.43
  -1  17 -12  138.38   21.18
  -2  17 -12    1.64   19.47
  17 -12  -3   63.02   13.04
  -3  17 -12   45.97   19.90
  17 -12  -4   38.09   12.59
  -4  17 -12   33.38   20.63
  17 -12  -5   11.58   11.52
  17 -12  -6   27.53   11.02
  17 -12  -7   42.30   10.89
  17 -12  -8   25.21    9.92
  17 -12  -9   67.67   10.08
  17 -12 -10   14.45    8.24
  17 -12 -11   53.00    7.62
  13  14 -17   11.91    7.62
  13  13 -17   34.38    9.89
  13  12 -17   22.67   11.35
  11  17 -13  119.36    9.58
  13  11 -17  149.32   14.47
  10  17 -13    2.49    9.06
   9  17 -13  101.36   11.46
  17  13  -8    7.09   11.50
   8  17 -13    2.01   11.76
  17  13  -7  125.32   12.73
   7  17 -13   97.17   13.84
  13   6 -17   21.49   12.32
  17  13  -6   18.66   10.77
   6  17 -13   41.08   14.06
  17  13  -5    3.03    9.91
  13   5 -17   10.07   12.30
   5  17 -13   22.42   13.30
   4  17 -13   58.97   15.25
  17  13  -4   65.28    9.96
  13   4 -17   66.88   12.36
   3  17 -13   28.99   15.41
  17  13  -3   27.78    8.42
  13   3 -17   24.02   11.33
   2  17 -13   37.41   16.64
  17  13  -2   26.58    7.82
  13   2 -17   37.56   11.23
   1  17 -13  249.25   20.61
  13   1 -17  201.34   14.42
   0  17 -13   33.40   19.39
  -1  17 -13  234.40   23.52
  -2  17 -13   52.73   21.05
  17 -13  -3   28.36   12.39
  -3  17 -13   17.35   20.71
  17 -13  -4   86.93   12.96
  17 -13  -5    4.37   10.93
  17 -13  -6    7.78   10.51
  17 -13  -7  103.76   11.83
  17 -13  -8   -0.57    9.39
  17 -13  -9  143.75   11.32
  17 -13 -10    0.60    7.37
  14  13 -17    8.62    7.03
  14  12 -17    1.35    9.22
  11  17 -14   38.57    7.79
  14  11 -17   61.80   11.58
  14  10 -17   12.06   12.86
  10  17 -14    7.18    8.54
   9  17 -14   40.52   10.34
   8  17 -14   26.48   11.70
   7  17 -14   30.49   12.48
  14   6 -17   31.09   11.44
   6  17 -14   15.31   12.27
   5  17 -14   -0.81   13.67
  14   5 -17    9.86   11.63
   4  17 -14   16.91   14.52
  14   4 -17    6.95   11.06
   3  17 -14    7.67   16.82
  14   3 -17   13.11   10.76
   2  17 -14   29.51   17.07
  14   2 -17   15.17   10.36
  14   1 -17  117.81   11.46
   1  17 -14  119.83   18.95
   0  17 -14   36.66   19.18
  -1  17 -14  120.86   20.75
  -2  17 -14   24.13   21.14
  17 -14  -3   18.67   11.54
  17 -14  -4   11.08   11.10
  17 -14  -5   12.07   10.06
  17 -14  -6   27.89   10.24
  -6  17 -14   75.13   21.44
  17 -14  -7   39.49    9.63
  17 -14  -8    3.71    8.29
  17 -14  -9   61.92    8.57
  15  12 -17    1.83    6.44
  11  17 -15   10.63    6.24
  15  11 -17    7.99    8.69
  10  17 -15   14.17    8.45
  15  10 -17   19.43   10.19
   9  17 -15   69.08   10.29
   8  17 -15   24.74   10.87
   7  17 -15   47.04   12.17
   6  17 -15   52.83   13.59
  15   6 -17   35.95   10.45
   5  17 -15  -14.04   13.53
  15   5 -17    4.08   10.28
   4  17 -15   28.04   16.01
  15   4 -17   41.24   10.27
   3  17 -15   12.70   16.15
  15   3 -17   18.41    9.85
   2  17 -15   -0.07   16.76
  15   2 -17   -4.67    9.43
   1  17 -15  159.34   19.14
  15   1 -17  101.13   10.60
   0  17 -15   -0.45   19.73
  -1  17 -15  118.94   21.43
  17 -15  -2    7.42   10.31
  17 -15  -3    8.86   10.15
  17 -15  -4   51.69   10.49
  17 -15  -5    5.12    9.28
  -5  17 -15   11.92   21.13
  17 -15  -6   76.15   10.21
  -6  17 -15   73.49   22.14
  17 -15  -7   52.40    8.76
  17 -15  -8   24.96    7.68
  17 -15  -9  116.96    8.50
  16  11 -17   17.79    5.39
  10  17 -16   -2.32    7.48
  17 -16  10    4.07    3.42
  16  10 -17    9.58    7.49
   9  17 -16    8.89    9.09
  16   9 -17   28.57    9.33
   8  17 -16   12.24   10.67
   7  17 -16   42.88   12.02
   6  17 -16   21.00   13.45
   5  17 -16    2.62   13.59
  16   5 -17    8.23    8.68
   4  17 -16   23.57   14.44
  16   4 -17   16.13    9.01
   3  17 -16  -16.36   17.13
  16   3 -17    7.57    8.63
  16   2 -17   25.10    8.44
   2  17 -16   42.87   16.84
  16   1 -17   46.88    8.23
   1  17 -16   36.72   19.25
   0  17 -16    0.07   18.78
  17 -16  -2   24.65   10.11
  17 -16  -3   10.04    9.49
  -3  17 -16  -10.58   20.32
  17 -16  -4   41.02    9.19
  -4  17 -16   38.12   20.30
  17 -16  -5   -6.72    8.39
  -5  17 -16    3.91   20.64
  17 -16  -6   15.22    8.07
  17 -16  -7   24.37    7.35
  17 -16  -8    2.15    5.84
  17 -17   9   56.94    4.50
  17   9 -17   38.68    7.00
   9  17 -17   36.58    8.60
   8  17 -17   34.36   10.27
   7  17 -17   36.12   11.60
   6  17 -17    9.09   12.45
   5  17 -17    9.85   13.64
  17   5 -17    8.04    7.07
  17   4 -17   31.56    7.65
   4  17 -17   27.11   14.47
  17   3 -17    1.55    7.17
   3  17 -17   20.91   15.68
  17   2 -17   28.43    7.14
   2  17 -17    9.55   17.44
  17   1 -17   43.29    7.15
   1  17 -17   69.88   18.41
  17 -17  -1   54.54    9.09
  17 -17  -2   23.16    8.43
  -2  17 -17   16.41   20.20
  17 -17  -3   10.28    8.05
  -3  17 -17   -1.25   19.14
  17 -17  -4   18.04    7.75
  -4  17 -17   -3.99   19.62
  17 -17  -5   17.81    6.88
  -5  17 -17   28.05   20.71
  17 -17  -6   32.73    6.80
  17 -17  -7   54.38    6.13
  18   0   0  673.90   32.02
  18   0  -1    7.27   10.30
  18   0   1   22.88    9.15
  18   0  -2  463.56   23.11
  18   0   2  422.77   21.76
   0   3 -18   90.22   18.48
  18   0   3   95.50    9.21
  18   0  -3   71.33   12.69
   0   4 -18  140.93   20.57
  18   0  -4  140.24   15.02
  18   0   4  133.49    9.92
  18   0  -5   39.49   13.86
   0   5 -18   25.98   19.86
  18   0   5   40.83    7.14
   0   6 -18  588.58   34.95
   0   7 -18  124.08   22.58
  18   0  -8  228.19   19.39
   0   8 -18  233.14   25.05
   0   9 -18  169.78   25.30
  18   0  -9  163.03   17.76
   0  10 -18   69.80   24.16
  18   0 -10   43.30   15.44
  18   0 -11   12.10   14.10
   0  11 -18   34.50   25.60
   0  12 -18   26.43   24.13
  18   0 -12   22.16   12.58
   0  13 -18   52.50   23.64
  18   0 -13   18.92   11.37
   0  14 -18   42.82   22.24
  18   0 -14   31.82   10.14
  18   0 -15   16.74    8.83
   0  15 -18   -9.77   22.20
  18   0 -16   70.02    8.10
   0  16 -18  116.66   21.44
  17 -18   0   17.98    7.50
  18   1 -16   24.16    7.46
  18   1 -15   -1.90    8.63
   1  14 -18  234.74   24.39
  18   1 -14  167.90   13.55
   1  13 -18    6.21   24.64
  18   1 -13    6.46   11.85
  18   1 -12   55.08   13.52
   1  12 -18   56.11   25.26
   1  11 -18  160.64   26.55
  18   1 -11  145.81   16.49
   1  10 -18   16.40   24.18
  18   1 -10   20.19   16.43
  18   1  -9  138.89   17.27
   1   9 -18  113.64   23.30
   1   8 -18   64.44   24.12
   1   7 -18  175.90   24.24
   1   6 -18  288.04   25.16
  18  -1   6  250.46   13.57
  18  -1   5   -2.00    7.41
   1   5 -18   -9.38   20.76
  18   1  -5    5.69   13.41
  18   1  -4  179.21   15.67
  18  -1   4  189.12   12.12
  18  -1   3   45.70    8.88
  18   1  -3   46.46   12.15
  18  -1   2   40.48    9.35
  18   1  -2   43.35   11.20
  18  -1   1   14.72    9.32
  18   1  -1   -1.51    9.91
  18  -1   0    6.04   10.27
  18   1   0    1.87    9.32
  18  -1  -1    0.68   10.39
  18   1   1    0.82    8.70
  18  -1  -2   55.46   12.21
  18   1   2   45.40    8.13
  -1   2 -18   37.17   15.53
  18  -1  -3   41.88   13.01
  -1   3 -18   41.94   16.78
  18   1   3   40.63    7.90
  -1   4 -18  165.03   19.79
  18   1   4  179.81   11.04
  18  -1  -4  175.17   15.73
  -1   5 -18    2.39   18.80
  18   1   5   12.57    6.35
  18  -1  -5    3.98   13.84
  -1   6 -18  214.61   21.72
  -1   7 -18  178.22   21.88
  -1   8 -18   61.42   21.21
  18  -1  -8   57.03   15.73
  -1   9 -18  188.07   24.73
  18  -1  -9  166.36   17.52
  18  -1 -10   19.67   15.11
  -1  10 -18    2.37   24.73
  -1  11 -18  158.19   25.73
  18  -1 -11  111.30   15.73
  -1  12 -18   37.06   24.37
  18  -1 -12   34.76   12.51
  -1  13 -18   -0.18   23.67
  18  -1 -13   12.26   10.94
  -1  14 -18  204.42   25.08
  18  -1 -14  142.41   12.42
  18  -1 -15    9.07    7.89
  -1  15 -18    4.07   23.83
  18  -1 -16   20.83    6.64
  -1  16 -18   57.92   21.60
  17 -18  -1   30.25    7.33
  -1  17 -18   46.20   18.67
  18   2 -17   65.91    6.65
   2  17 -18   96.54   17.58
  18   2 -16   30.30    7.91
  18   2 -15   40.44    9.44
  18   2 -14   97.86   12.35
  18   2 -13   -9.67   12.15
   2  13 -18    0.37   24.40
   2  12 -18  138.79   25.47
  18   2 -12  117.95   15.38
   2  11 -18   -1.36   24.85
  18   2 -11    0.12   14.87
  18   2 -10  162.21   18.14
   2  10 -18  189.36   26.22
   2   9 -18   50.10   25.59
  18   2  -9   67.71   17.31
   2   8 -18  223.29   27.09
   2   7 -18  101.53   24.13
   2   6 -18   92.22   23.37
  18   2  -6   89.50   15.98
  18  -2   6  113.21    9.61
  18   2  -5   87.59   14.41
  18  -2   5   75.07    8.91
  18  -2   4   36.14    8.48
  18   2  -4   25.55   12.49
  18  -2   3   67.49    9.47
  18   2  -3   40.67   12.42
  18   2  -2  240.78   15.74
  18  -2   2  225.96   14.52
  18   2  -1  138.30   12.35
  18  -2   1  165.42   12.73
  18   2   0  513.06   25.13
  18  -2   0  524.03   25.94
  18  -2  -1   69.54   11.64
  18   2   1   59.38    8.97
  18   2   2  280.37   15.64
  18  -2  -2  326.65   18.29
  18  -2  -3    5.79   12.79
  -2   3 -18   11.04   14.14
  18   2   3   11.48    7.20
  -2   4 -18  142.53   17.06
  18   2   4  145.96    9.87
  18  -2  -4  163.17   15.76
  -2   5 -18   72.13   18.17
  -2   6 -18  188.56   21.23
  -2   7 -18   62.42   20.46
  18  -2  -7   73.19   15.24
  -2   8 -18  191.25   23.59
  18  -2  -8  150.32   17.30
  -2   9 -18   49.11   22.69
  18  -2  -9   77.52   15.49
  -2  10 -18  161.63   25.23
  18  -2 -10  126.18   15.41
  -2  11 -18   20.39   23.60
  18  -2 -11   20.22   12.96
  -2  12 -18  114.75   24.31
  18  -2 -12   86.30   13.43
  -2  13 -18   14.57   24.12
  18  -2 -13   12.50   10.72
  18  -2 -14   47.27    9.51
  -2  14 -18   88.52   24.43
  18  -2 -15   17.66    7.63
  -2  15 -18   30.28   24.16
  16 -18  -2   27.41    8.26
  -2  16 -18   11.89   21.27
  17 -18  -2   59.48    7.71
  -2  17 -18   67.52   19.97
  18   3 -17    1.99    5.68
   3  17 -18    1.59   15.57
   3  16 -18    9.53   16.94
  18   3 -16   19.95    7.94
  18   3 -15   -1.52    9.59
  18   3 -14  116.34   12.83
  18   3 -13   -2.34   12.48
   3  12 -18  164.98   26.75
  18   3 -12  178.21   16.78
  18   3 -11   42.72   14.56
   3  11 -18   31.95   24.90
   3  10 -18   75.69   26.28
  18   3 -10   53.14   16.20
   3   9 -18   70.50   26.52
  18   3  -9   35.75   16.73
   3   8 -18  133.43   25.73
  18  -3   7   36.38    8.37
  18   3  -7   37.51   16.79
   3   7 -18   41.32   24.99
  18   3  -6  174.30   17.21
  18  -3   6  167.54   11.80
  18  -3   5   15.14    8.66
  18   3  -5   20.43   13.63
  18   3  -4  112.22   13.03
  18  -3   4  120.55   10.49
  18  -3   3   58.72    9.85
  18   3  -3   47.72   11.62
  18  -3   2   20.48    9.64
   2  18  -3   16.03    7.82
  18   3  -2    9.53   10.62
  18  -3   1   36.77   10.23
   1  18  -3   18.66    8.65
  18   3  -1   17.96   10.03
  18  -3   0   20.59   10.90
   0  18  -3   23.32    9.33
  18   3   0   19.77    8.97
  18  -3  -1   27.71   11.81
  -1  18  -3   18.13   10.27
  18   3   1    7.34    7.98
  18  -3  -2   39.88   12.28
  18   3   2   33.88    7.61
  18  -3  -3   21.25   13.13
  18   3   3   13.53    6.68
  18  -3  -4   98.20   14.88
  -3   4 -18  101.02   16.54
  18   3   4   88.85    7.68
  -3   5 -18   11.28   17.05
  -3   6 -18   96.82   18.82
  -3   7 -18    6.52   19.89
  18  -3  -7    6.24   13.56
  -3   8 -18  136.85   21.90
  18  -3  -8  104.15   15.14
  -3   9 -18   47.79   21.51
  18  -3  -9   17.87   13.36
  -3  10 -18   88.70   22.38
  18  -3 -10   74.52   13.76
  -3  11 -18   44.68   22.72
  18  -3 -11   40.94   12.30
  -3  12 -18  111.08   24.52
  18  -3 -12   85.72   12.63
  18  -3 -13   38.88   10.38
  -3  13 -18   48.01   24.16
  18  -3 -14   46.48    8.94
  -3  14 -18   82.05   23.58
  -3  15 -18    2.28   22.93
  18  -3 -15   11.32    6.81
  16 -18  -3   12.85    7.99
  -3  16 -18    0.09   22.48
  17 -18  -3    7.95    6.47
  -3  17 -18    2.84   18.67
  18   4 -17    7.96    5.45
   4  17 -18   11.56   13.82
   4  16 -18    2.75   15.47
  18   4 -16   -6.21    7.71
   4  15 -18   25.44   17.44
  18   4 -15    4.80    9.81
  18   4 -14   65.55   12.64
  18   4 -13   21.03   13.05
  18   4 -12  155.81   15.62
  18   4 -11   67.35   15.72
   4  11 -18   64.61   25.00
   4  10 -18  152.68   27.94
  18   4 -10  169.19   18.47
   4   9 -18   85.00   26.17
   4   8 -18  136.66   26.62
  18  -4   7   11.67    8.19
  18   4  -7    7.25   15.36
  18  -4   6   22.77    8.54
  18   4  -6   14.20   14.03
  18  -4   5   49.62    8.98
  18   4  -5   28.99   14.24
  18  -4   4  131.97   11.85
  18   4  -4  141.05   14.13
  18  -4   3   35.62   10.07
   3  18  -4   28.69    8.24
  18   4  -3   24.92   11.29
  18  -4   2  367.01   18.83
  18   4  -2  355.89   18.82
  18  -4   1   10.45   10.83
   1  18  -4    2.33    8.87
  18   4  -1    4.40    9.35
  18  -4   0   46.13   11.74
   0  18  -4   25.58    9.72
  18   4   0   30.15    8.88
  18  -4  -1   28.65   11.93
  -1  18  -4   16.60   10.58
  18   4   1   14.96    7.88
  18   4   2  218.68   12.56
  18  -4  -2  206.92   16.10
  -2  18  -4  218.68   15.72
  18  -4  -3   25.74   13.46
  18   4   3   18.31    6.51
  -4   4 -18   95.87   16.41
  -4   5 -18   31.98   16.22
  18  -4  -6   51.98   14.28
  -4   6 -18   42.80   17.99
  18  -4  -7   14.60   13.75
  -4   7 -18    8.60   18.64
  -4   8 -18  120.14   20.12
  18  -4  -8  111.04   14.81
  -4   9 -18   40.64   21.29
  18  -4  -9   44.24   13.70
  -4  10 -18  141.13   23.22
  18  -4 -10  112.24   14.21
  18  -4 -11   57.43   12.38
  -4  11 -18   69.23   22.67
  18  -4 -12  132.53   13.26
  -4  12 -18  152.77   25.36
  -4  13 -18   21.11   24.06
  18  -4 -13    6.53    9.61
  -4  14 -18   64.82   24.88
  18  -4 -14   32.05    8.35
  15 -18  -4   21.33    9.22
  -4  15 -18    1.78   23.03
  18  -4 -15   19.72    6.48
  16 -18  -4   14.67    7.54
  -4  16 -18   11.42   21.25
  17 -18  -4    2.38    6.26
  -4  17 -18   16.22   20.37
   5  17 -18    6.44   13.09
   5  16 -18   23.92   14.93
  18   5 -16    8.76    7.71
  18   5 -15   -2.41    9.77
   5  15 -18   -4.03   17.44
  18   5 -14   35.16   11.76
   5  14 -18   25.56   19.63
  18   5 -13   46.12   13.62
  18   5 -12   78.28   14.61
  18   5 -11   14.22   14.14
  18   5 -10   35.02   16.21
   5  10 -18   68.02   26.32
   5   9 -18    2.04   24.90
  18  -5   8   40.41    8.95
  18   5  -8   22.27   15.59
  18  -5   7   65.87    9.11
  18   5  -7   59.97   15.29
  18  -5   6  100.32   10.51
  18   5  -6  104.31   15.88
  18  -5   5   30.30    9.21
  18   5  -5   34.67   13.52
  18  -5   4  147.63   11.57
  18   5  -4  143.83   14.10
  18  -5   3   11.18   10.08
   3  18  -5    7.54    8.84
  18   5  -3   16.98   11.42
  18  -5   2   80.18   11.05
   2  18  -5   61.07   10.43
  18   5  -2   66.47   11.20
  18  -5   1   14.53   11.34
   1  18  -5   31.76   10.56
  18   5  -1   24.81    9.67
  18  -5   0   43.14   11.12
   0  18  -5   42.60   11.17
  18   5   0   42.58    8.94
  18  -5  -1    6.75   12.26
  -1  18  -5   21.46   10.53
  18   5   1   25.82    7.64
  18   5   2  111.29    8.95
  18  -5  -2  123.03   14.18
  -2  18  -5  111.29   12.92
  18  -5  -3    5.76   13.06
  -3  18  -5   -0.46   11.87
  18   5   3    9.93    6.16
  -5   5 -18   29.70   16.11
  18  -5  -6   80.23   14.81
  -5   6 -18   83.11   17.31
  18  -5  -7   41.76   13.93
  -5   7 -18   37.17   17.74
  -5   8 -18   42.15   20.05
  18  -5  -8   19.56   13.11
  -5   9 -18   46.45   21.04
  18  -5  -9   58.51   12.29
  -5  10 -18   40.08   23.59
  18  -5 -10   41.36   12.41
  -5  11 -18    6.65   23.34
  18  -5 -11   11.65   10.96
  -5  12 -18  105.80   24.31
  18  -5 -12   72.11   11.02
  -5  13 -18   78.48   25.77
  18  -5 -13   40.39    9.59
  14 -18  -5    9.83    9.23
  -5  14 -18   36.06   24.65
  18  -5 -14    6.43    7.45
  15 -18  -5   15.33    8.38
  -5  15 -18   14.60   21.81
  16 -18  -5    9.06    7.07
  -5  16 -18   33.20   21.72
  17 -18  -5    4.92    5.44
   6  17 -18   -7.37   11.43
   6  16 -18   58.32   13.62
  18   6 -16   38.39    8.08
  18   6 -15   55.01   10.03
   6  15 -18   47.61   16.09
  18   6 -14   91.76   12.33
   6  14 -18   73.56   19.60
   6  13 -18   39.85   20.03
  18   6 -13   31.22   13.74
  18   6 -12  378.50   22.71
  18   6 -11   17.37   15.20
   6   9 -18   22.94   26.47
  18  -6   8   88.97    9.64
  18   6  -8   59.66   16.02
  18  -6   7    7.12    8.74
  18   6  -7   -1.04   14.85
  18  -6   6   93.64    9.99
  18   6  -6   65.06   14.22
  18  -6   5   42.19    9.93
  18   6  -5   35.34   12.62
   5  18  -6   22.11    8.96
  18  -6   4   85.51   11.09
  18   6  -4   95.89   12.62
   4  18  -6   70.07   10.38
  18  -6   3   35.15   10.56
  18   6  -3   26.79   10.93
   3  18  -6   19.88   10.30
  18  -6   2  137.36   13.26
   2  18  -6  154.27   13.30
  18   6  -2  168.40   12.56
  18  -6   1   37.76   11.81
   1  18  -6   38.51   11.76
  18   6  -1   34.38    9.12
  18  -6   0    7.15   11.77
   0  18  -6   14.02   12.56
  18   6   0    9.37    7.83
  18  -6  -1   13.93   12.44
  -1  18  -6    0.36   12.96
  18   6   1    4.97    6.99
  18  -6  -2  120.92   14.45
  -2  18  -6  105.55   14.04
  18   6   2  109.89    8.53
  -3  18  -6   13.17   13.53
  -4  18  -6   56.30   14.68
  18  -6  -5   14.44   13.80
  -6   6 -18  147.43   19.78
  18  -6  -6  122.60   15.33
  18  -6  -7   12.45   13.14
  -6   7 -18   10.81   19.01
  18  -6  -8  112.95   14.32
  -6   8 -18  141.90   22.11
  -6   9 -18   15.62   22.29
  18  -6  -9    9.77   11.87
  -6  10 -18  186.59   23.88
  18  -6 -10  125.35   13.47
  -6  11 -18  -11.46   22.90
  18  -6 -11   17.20   10.52
  -6  12 -18  324.04   28.29
  18  -6 -12  247.00   15.65
  13 -18  -6   39.69    9.81
  -6  13 -18   30.56   23.65
  18  -6 -13   38.96    8.76
  14 -18  -6   63.04    8.96
  18  -6 -14   53.13    7.52
  15 -18  -6   39.17    7.81
  -6  15 -18   52.82   23.01
  16 -18  -6   67.24    7.07
  17 -18  -6   10.06    4.46
   7  17 -18    0.25    9.97
   7  16 -18    8.79   12.26
  18   7 -15    9.49    9.53
   7  15 -18   30.28   14.47
   7  14 -18   86.86   18.24
  18   7 -14  108.03   12.51
   7  13 -18   37.61   19.46
  18   7 -13   20.51   13.07
  18   7 -12   69.10   14.72
   7  12 -18   51.87   21.16
  18   7 -11    8.23   14.59
  18  -7   8   14.80    8.50
  18   7  -8    5.70   14.36
  18  -7   7   -1.13    9.10
  18   7  -7    3.12   14.06
  18  -7   6   84.51   10.62
  18   7  -6   91.07   13.97
   6  18  -7   51.25    9.62
  18  -7   5   22.95    9.91
  18   7  -5   48.69   12.57
   5  18  -7   20.27    9.53
  18  -7   4   81.47   11.36
  18   7  -4   75.07   12.24
   4  18  -7   58.59   11.02
  18  -7   3   53.24   11.36
  18   7  -3   64.93   10.58
   3  18  -7   51.40   11.87
  18  -7   2   19.35   11.68
  18   7  -2   14.69    9.24
   2  18  -7   13.80   11.71
  18  -7   1   61.19   12.15
  18   7  -1   43.45    9.00
   1  18  -7   53.27   11.83
  18  -7   0   39.38   12.48
   0  18  -7   45.97   13.12
  18   7   0   13.09    7.81
  18  -7  -1   83.58   12.35
  -1  18  -7   99.90   14.56
  18   7   1   59.52    8.04
  18  -7  -2   41.59   13.13
  -2  18  -7   20.70   14.35
  18   7   2   33.06    6.68
  -3  18  -7   15.16   14.08
  -4  18  -7  126.78   16.94
  18  -7  -5    5.19   12.68
  -5  18  -7   10.81   16.04
  18  -7  -6   50.73   13.51
  18  -7  -7   16.62   12.87
  -7   7 -18   10.48   19.09
  18  -7  -8   18.74   12.45
  -7   8 -18   35.02   21.23
  -7   9 -18   -7.78   22.31
  18  -7  -9    1.51   10.88
  -7  10 -18    9.43   21.55
  18  -7 -10   23.54   10.67
  -7  11 -18    1.54   20.89
  18  -7 -11   -4.71    9.67
  12 -18  -7   65.33    9.48
  18  -7 -12   65.52    9.79
  13 -18  -7   16.67    7.92
  -7  13 -18   25.80   22.49
  18  -7 -13    3.53    7.83
  -7  14 -18  132.86   24.59
  14 -18  -7   80.06    8.52
  17 -18   8   11.80    3.63
  18   8 -17   10.06    4.78
   8  17 -18    8.33    8.56
   8  16 -18   48.05   10.75
  18   8 -15   30.10    8.86
   8  15 -18   35.29   13.59
   8  14 -18   73.47   15.98
  18   8 -14   76.47   11.64
  18   8 -13   77.51   12.74
   8  13 -18   57.00   17.30
  18   8 -12   91.59   14.59
   8  12 -18   65.44   19.26
   8  11 -18   56.46   22.00
  18  -8   9    9.04    7.82
  18   8  -9   25.54   14.34
  18  -8   8   67.89    9.38
  18   8  -8   83.48   15.39
  18  -8   7  104.84   10.33
  18   8  -7   91.26   14.65
   7  18  -8   68.76    9.83
  18  -8   6  166.81   12.40
   6  18  -8  150.57   12.16
  18   8  -6  177.07   15.50
  18   8  -5   18.51   11.95
   5  18  -8   28.13   10.25
   4  18  -8  302.15   18.44
  18   8  -4  341.81   18.52
  18   8  -3   18.46   10.02
   3  18  -8    7.60   11.93
   2  18  -8  257.77   17.42
  18  -8   2  239.64   16.05
  18  -8   1  103.78   13.77
  18   8  -1  133.48   10.22
   1  18  -8  109.80   14.92
  18  -8   0   14.44   12.60
  18   8   0   10.39    7.18
   0  18  -8   29.68   14.01
  18  -8  -1   97.34   14.36
  18   8   1  125.87    9.04
  -1  18  -8  116.72   15.85
  -2  18  -8  202.68   18.39
  -3  18  -8    3.34   15.64
  -4  18  -8  312.22   21.31
  18  -8  -4  282.23   19.12
  18  -8  -5   35.44   13.37
  -5  18  -8   30.44   17.15
  18  -8  -6  199.15   16.36
  18  -8  -7   65.72   12.69
  18  -8  -8   52.59   11.93
  -8   8 -18   58.42   20.58
  -8   9 -18   12.87   21.39
  18  -8  -9   13.10   10.71
  -8  10 -18   74.16   22.86
  18  -8 -10   61.13   11.07
  -8  11 -18   26.19   23.63
  18  -8 -11   18.60    9.28
  -8  12 -18   69.99   23.97
  18  -8 -12   45.98    8.97
  18  -8 -13   13.52    7.27
   9  16 -18    3.51    9.02
  18   9 -16    9.13    5.05
  18   9 -15    5.26    6.17
   9  15 -18   -1.10   11.78
   9  14 -18   27.75   13.81
  18   9 -14   24.88   10.05
  18   9 -13    9.79   12.38
   9  13 -18    7.26   15.88
   9  12 -18   -5.12   18.16
  18   9 -12   13.28   12.31
   9  11 -18   23.47   19.91
   9  10 -18    6.79   20.61
  18  -9   9   28.19    7.84
  18   9  -9   37.64   14.69
   8  18  -9   19.47    8.48
  18  -9   8   36.08    8.34
  18   9  -8   17.14   13.85
   7  18  -9   46.13    9.75
  18   9  -7   73.89   13.87
   6  18  -9   55.57   10.59
  18   9  -6   69.83   12.62
   5  18  -9   15.76   11.01
  18   9  -5   18.30   11.51
  18   9  -4  110.75   12.03
   4  18  -9   68.77   12.35
  18   9  -3   35.01   10.35
   3  18  -9   58.97   13.36
  18   9  -2   80.18    9.99
   2  18  -9   74.43   14.67
  18  -9   1    2.53   12.33
  18   9  -1   12.26    8.28
   1  18  -9   15.11   14.76
  18  -9   0   64.92   13.27
  18   9   0   38.39    7.75
   0  18  -9   63.21   15.01
  18  -9  -1   17.59   13.29
  18   9   1    4.97    6.49
  -1  18  -9   -0.53   14.70
  -2  18  -9   83.09   17.38
  -3  18  -9   47.24   17.34
  18  -9  -4  125.08   14.60
  -4  18  -9  130.01   18.49
  18  -9  -5    6.78   12.65
  -5  18  -9   -7.64   17.66
  18  -9  -6  118.55   13.39
  18  -9  -7   45.70   12.29
  18  -9  -8   92.82   12.31
  18  -9  -9   68.30   10.76
  18  -9 -10   11.17    9.17
  18  -9 -11   23.02    8.89
  18  -9 -12   18.74    7.82
  10  16 -18   27.75    7.29
  10  15 -18    1.28    9.83
  10  14 -18   38.34   12.57
  18  10 -14   19.09    5.84
  18  10 -13   85.52   11.67
  10  13 -18   89.51   14.34
  18  10 -13   69.22    7.24
  10  12 -18   24.34   15.45
  10  11 -18  108.12   18.59
  18  10 -10   14.05   13.24
  10  10 -18   11.85   19.87
  18 -10   9   26.61    7.42
  18  10  -9   12.61   13.89
   8  18 -10   67.22    9.65
  18  10  -8  110.21   14.58
   7  18 -10   26.91   10.02
  18  10  -7   23.54   13.12
   6  18 -10  224.64   15.94
  18  10  -6  319.09   17.60
   5  18 -10   35.14   11.73
  18  10  -5   21.91   11.64
   4  18 -10  279.75   18.96
  18  10  -4  307.36   17.38
  18  10  -3   26.26    9.75
   3  18 -10   24.94   12.68
   2  18 -10  283.93   20.22
  18  10  -2  309.34   16.52
  18  10  -1   17.96    8.07
   1  18 -10   15.92   15.37
   0  18 -10  175.38   17.92
  18 -10   0  144.88   15.19
  18  10   0  176.99   10.87
  -1  18 -10   43.54   17.15
  -2  18 -10  275.89   21.81
  18 -10  -3   37.80   13.01
  -3  18 -10   54.43   18.55
  -4  18 -10  372.94   24.24
  18 -10  -4  313.19   19.61
  18 -10  -5   16.74   12.20
  -5  18 -10   28.34   18.77
  18 -10  -6  263.16   17.91
  -6  18 -10  368.59   24.96
  18 -10  -7   19.83   11.50
  18 -10  -8  112.08   12.12
  18 -10  -9    4.19    9.65
  18 -10 -10   19.90    9.00
  18 -10 -11   45.97    8.22
  18 -10 -12   21.14    6.88
  11  15 -18   18.34    7.43
  11  14 -18   56.86   11.01
  11  13 -18   14.87   12.67
  11  12 -18   83.22   14.87
  11  11 -18   41.74   16.58
  18 -11  10  112.35    7.81
  18  11 -10   95.82   13.33
  11  10 -18  127.86   18.26
   9  18 -11   -1.07    8.14
  18 -11   9    1.25    6.66
  18  11  -9   11.83   11.90
   8  18 -11   58.56   10.17
  18  11  -8   91.18   12.40
   7  18 -11   11.71   10.15
  18  11  -7   21.46   11.54
   6  18 -11    9.60   10.94
  18  11  -6   11.61   11.27
   5  18 -11   22.35   11.80
  18  11  -5   34.62   11.11
   4  18 -11   10.41   12.90
  18  11  -4   12.00    9.97
  18  11  -3   50.73    9.51
   3  18 -11   39.93   13.95
  18  11  -2   81.79    9.52
   2  18 -11  104.47   15.66
  18  11  -1   15.97    7.82
   1  18 -11   19.63   15.92
  18  11   0   26.13    6.86
   0  18 -11   30.24   16.66
  -1  18 -11    1.53   17.21
  -2  18 -11  108.00   18.94
  18 -11  -3   18.52   11.97
  -3  18 -11   28.76   18.61
  18 -11  -4    2.04   11.34
  -4  18 -11    7.91   18.08
  18 -11  -5   34.28   11.90
  -5  18 -11   55.25   19.42
  -6  18 -11   40.24   20.52
  18 -11  -6   31.66   11.08
  18 -11  -7   46.14   11.06
  18 -11  -8   69.65   10.36
  18 -11  -9   12.31    8.79
  18 -11 -10   68.61    9.30
  18 -11 -11   42.46    7.75
  12  14 -18   16.68    8.22
  12  13 -18   16.24   10.26
  12  12 -18   40.81   11.99
  12  11 -18    2.09   13.51
  18 -12  10  102.00    7.18
  18  12 -10  120.84   11.83
  12  10 -18  107.48   16.59
   9  18 -12    5.29    8.58
  18 -12   9   11.57    6.01
  18  12  -9    0.81   10.87
   8  18 -12   42.27   10.11
  18  12  -8   81.26   11.86
   7  18 -12   -2.09   10.48
  18  12  -7    8.09   11.33
   6  18 -12   32.49   11.64
  18  12  -6   64.48   10.71
   5  18 -12    4.76   13.04
  18  12  -5    9.10    9.80
   4  18 -12   41.35   13.64
  18  12  -4   45.25    9.27
  18  12  -3   20.12    8.46
   3  18 -12   32.07   13.84
  18  12  -2  114.02    9.62
   2  18 -12  119.44   17.31
  18  12  -1   12.33    6.84
   1  18 -12   32.66   16.38
   0  18 -12  219.82   20.29
  -1  18 -12   43.09   18.16
  18 -12  -2   99.91   13.19
  -2  18 -12   92.77   19.23
  18 -12  -3    8.33   11.39
  -3  18 -12   17.42   19.65
  18 -12  -4   40.96   11.33
  -4  18 -12   43.12   18.04
  18 -12  -5    6.46   10.63
  -5  18 -12   21.39   19.86
  18 -12  -6   29.60   10.26
  18 -12  -7    8.50    9.87
  18 -12  -8   79.07    9.97
  18 -12  -9    5.78    8.05
  18 -12 -10   87.60    8.67
  18 -12 -11    3.74    5.99
  13  13 -18    8.64    7.95
  13  12 -18   24.63    9.46
  13  11 -18   10.98   11.93
  18 -13  10   87.10    6.05
  13  10 -18  101.13   14.32
   9  18 -13   20.25    8.62
  18 -13   9   15.85    5.43
   8  18 -13   36.05    9.91
   7  18 -13    8.52   11.12
  18  13  -7   10.81    9.64
   6  18 -13   20.41   11.46
  18  13  -6   36.86    9.04
   5  18 -13   23.95   13.29
  18  13  -5   40.75    9.15
   4  18 -13    6.07   12.87
  13   4 -18    9.98    9.54
  18  13  -4   11.15    8.30
  18  13  -3   35.44    7.93
   3  18 -13   32.09   14.95
   2  18 -13  129.17   17.23
   1  18 -13    5.17   17.64
   0  18 -13  169.81   19.37
  -1  18 -13   10.03   17.89
  18 -13  -2   83.60   12.32
  -2  18 -13  115.41   20.55
  18 -13  -3   17.79   10.42
  -3  18 -13   26.24   19.23
  18 -13  -4   -3.16   10.20
  -4  18 -13    8.10   18.90
  18 -13  -5   38.35   10.14
  18 -13  -6   28.25   10.01
  18 -13  -7    0.20    9.17
  18 -13  -8   26.46    8.33
  18 -13  -9   11.00    7.12
  18 -13 -10   63.30    7.04
  14  12 -18   17.10    7.75
  14  11 -18    6.78    9.80
  18 -14  10   75.85    5.13
  10  18 -14   65.87    8.23
  18 -14   9    7.72    4.56
   9  18 -14    0.03    8.13
   8  18 -14   64.57   10.39
   7  18 -14   49.63   11.07
   6  18 -14    6.11   11.64
   5  18 -14   42.05   12.16
   4  18 -14    9.38   13.88
   3  18 -14   18.18   14.42
   2  18 -14   42.76   15.75
   1  18 -14   12.37   17.26
   0  18 -14  124.58   18.42
  18 -14  -1   25.49   10.48
  -1  18 -14   17.65   18.23
  18 -14  -2   22.68   10.16
  -2  18 -14   11.22   19.78
  18 -14  -3   49.02   10.63
  -3  18 -14   27.27   18.90
  18 -14  -4    9.92    9.55
  18 -14  -5   37.86    9.87
  18 -14  -6   29.73    9.07
  18 -14  -7   55.39    8.73
  18 -14  -8  119.85    9.49
  18 -14  -9    3.56    6.14
  15  11 -18   -5.32    6.64
  15  10 -18   50.46    8.75
  18 -15   9    4.18    3.94
  15   9 -18    5.61    9.95
   9  18 -15    9.76    8.03
  18 -15   8   58.12    5.34
   8  18 -15   39.06    9.59
   7  18 -15    1.72   10.33
   6  18 -15   23.72   11.74
   5  18 -15   11.55   12.55
   4  18 -15  -14.28   14.00
   3  18 -15   18.73   15.41
   2  18 -15   31.55   15.68
   1  18 -15   -5.20   17.20
   0  18 -15   62.76   17.31
  18 -15  -1    0.59    9.34
  -1  18 -15   -4.64   17.49
  18 -15  -2   36.16    9.29
  -2  18 -15   39.33   19.99
  18 -15  -3   15.13    8.69
  18 -15  -4    2.11    8.51
  18 -15  -5    6.93    8.00
  -5  18 -15   -0.08   20.12
  18 -15  -6   21.23    7.70
  18 -15  -7   -0.16    6.98
  18 -15  -8   71.39    7.13
  16  10 -18   19.54    5.47
  18 -16   9    0.25    2.87
   9  18 -16   -6.42    6.47
  18 -16   8   42.48    4.46
  16   8 -18   41.48    8.66
   8  18 -16   31.89    9.01
  18 -16   7   68.61    5.79
   7  18 -16   81.10   11.40
   6  18 -16   11.65   11.38
   5  18 -16    7.53   12.76
   4  18 -16   13.61   13.61
   3  18 -16   34.48   15.08
   2  18 -16   19.37   15.27
   1  18 -16   10.46   15.96
  18 -16   0   42.83    8.68
   0  18 -16   15.66   16.74
  18 -16  -1   21.65    8.29
  -1  18 -16   30.17   17.73
  18 -16  -2    6.42    8.08
  18 -16  -3   16.78    8.19
  18 -16  -4    7.28    7.58
  -4  18 -16    0.67   18.40
  18 -16  -5   39.21    7.17
  18 -16  -6   27.00    6.60
  18 -16  -7   88.36    7.25
  18 -17   8   27.94    3.21
  17   8 -18   20.60    5.87
  18 -17   7   15.29    3.83
   7  18 -17   10.76    8.94
  18 -17   6   14.02    4.84
   6  18 -17   12.96   10.66
  18 -17   5   -1.15    5.32
   5  18 -17   20.75   11.65
  18 -17   4    0.05    5.96
   4  18 -17   20.76   12.61
  18 -17   3   31.00    6.69
   3  18 -17   50.28   14.09
   2  18 -17   23.81   14.34
   1  18 -17   37.61   15.90
  18 -17   0   50.11    7.43
   0  18 -17   51.57   16.38
  18 -17  -1   11.75    7.09
  18 -17  -2   26.10    6.90
  18 -17  -3   14.23    6.66
  -3  18 -17   12.78   17.15
  -4  18 -17    5.20   18.08
  18 -17  -4   13.07    6.26
  18 -17  -5   -1.68    5.35
  18 -17  -6   16.76    4.90
  18 -18   6   29.75    3.91
   6  18 -18   20.63    8.89
  18 -18   5   20.20    4.30
   5  18 -18   -0.91   10.34
  18 -18   4   34.71    5.25
   4  18 -18   26.59   11.03
  18 -18   3   28.42    5.41
   3  18 -18    9.08   12.68
   2  18 -18   31.43   13.84
  18 -18   1   20.94    5.79
   1  18 -18   15.44   15.15
  18 -18   0   29.38    6.10
  18 -18  -1   14.58    5.53
  18 -18  -2   23.46    5.45
  -2  18 -18   48.27   15.59
  -3  18 -18   11.08   16.63
  18 -18  -3   15.87    4.95
  18 -18  -4   21.35    4.91
  19   0   0   -3.35    9.70
   0   1 -19   17.15   17.15
  19   0  -1   16.28   10.49
  19   0   1   11.46    9.08
   0   2 -19   63.16   18.62
  19   0  -2   57.43   12.11
  19   0   2   54.51    9.08
   0   3 -19   11.98   19.85
  19   0  -3   11.47   12.58
  19   0   3   11.11    7.96
   0   4 -19   17.37   21.21
  19   0  -4   13.25   13.20
  19   0   4    9.75    7.40
   0   5 -19  259.43   25.45
  19   0  -5  227.80   17.96
  19   0   5  208.41   12.54
   0   6 -19   13.78   22.48
   0   7 -19   86.83   23.41
   0   8 -19   66.49   25.31
  19   0  -8   87.32   15.92
   0   9 -19   -7.76   24.62
  19   0  -9   -2.24   15.18
  19   0 -10  110.15   15.45
   0  10 -19  141.16   26.84
   0  11 -19   38.92   25.57
  19   0 -11   50.93   13.47
   0  12 -19   27.55   24.29
  19   0 -12   10.77   11.72
   0  13 -19   96.87   25.08
  19   0 -13  109.09   11.76
   0  14 -19    3.91   20.78
  19   0 -14   -3.39    8.46
  19   0 -15   43.74    7.43
   0  15 -19   64.91   22.40
  19   0 -16   21.91    5.75
   0  16 -19   15.73   20.13
  17 -19   0   78.02    6.85
   0  17 -19   68.20   17.79
  18 -19   0   15.00    4.40
  18 -19   1   21.44    4.25
  17 -19   1   32.29    6.01
  19   1 -16   22.53    5.97
   1  16 -19   40.38   19.85
  19   1 -15   51.85    8.23
   1  15 -19   70.70   21.78
   1  14 -19   18.56   22.26
  19   1 -14   16.46    8.95
   1  13 -19    7.71   24.42
  19   1 -13   37.04   10.87
  19   1 -12   29.77   12.19
   1  12 -19   65.23   25.20
  19   1 -11   37.76   13.49
   1  11 -19   58.09   26.95
   1  10 -19   14.64   24.88
  19   1 -10   20.45   14.58
  19   1  -9  228.34   19.13
   1   9 -19  270.34   28.03
   1   8 -19   99.91   25.29
   1   7 -19  660.42   39.96
   1   6 -19   17.62   23.77
  19   1  -6   41.31   14.01
   1   5 -19  244.61   26.01
  19   1  -5  200.62   17.33
  19  -1   5  214.19   12.64
   1   4 -19  225.54   25.08
  19   1  -4  197.75   17.13
  19  -1   4  215.77   13.08
   1   3 -19  120.12   22.59
  19   1  -3  122.91   13.34
  19  -1   3  112.30   10.51
  19  -1   2   62.53    9.73
  19   1  -2   36.11   10.88
  19   1  -1  353.66   19.34
  19  -1   1  343.98   19.09
  19  -1   0   24.05   10.43
  19   1   0   21.83    9.73
  19   1   1  377.94   19.68
  19  -1  -1  383.97   20.82
  -1   2 -19   15.95   17.00
  19   1   2   24.08    8.35
  19  -1  -2   18.71   11.40
  -1   3 -19  171.15   19.94
  19   1   3  147.01   10.54
  19  -1  -3  158.85   14.72
  -1   4 -19  222.93   21.80
  19   1   4  209.37   12.26
  19  -1  -4  197.01   16.46
  19  -1  -5  243.11   18.49
  -1   5 -19  259.57   24.24
  -1   6 -19   31.30   21.72
  -1   7 -19  609.61   36.78
  -1   8 -19   89.17   24.90
  19  -1  -8  101.66   15.64
  19  -1  -9  155.58   16.77
  -1   9 -19  177.53   26.38
  -1  10 -19    4.86   24.66
  19  -1 -10    7.58   14.22
  -1  11 -19   55.00   24.47
  19  -1 -11   39.94   13.47
  -1  12 -19   56.22   23.44
  19  -1 -12   29.85   11.23
  -1  13 -19   -5.61   23.93
  19  -1 -13   10.31    9.80
  19  -1 -14   16.76    8.03
  -1  14 -19   21.59   23.62
  19  -1 -15   24.28    7.05
  -1  15 -19   66.36   22.76
  16 -19  -1   22.54    7.21
  19  -1 -16   12.18    5.22
  -1  16 -19   35.70   19.92
  17 -19  -1   28.39    5.74
  -1  17 -19   16.14   16.58
  18 -19  -1   32.01    4.46
  -1  18 -19   50.32   14.48
   2  18 -19   -1.49   11.02
  17 -19   2   19.42    5.70
  19   2 -16   22.91    6.15
   2  15 -19   31.29   19.68
  19   2 -15   32.46    8.11
   2  14 -19   16.39   20.02
  19   2 -14   34.28    9.13
  19   2 -13  124.75   12.18
   2  13 -19  146.42   25.89
  19   2 -12   46.45   12.40
   2  12 -19   44.99   26.12
   2  11 -19  106.34   24.97
  19   2 -11   75.00   14.12
   2  10 -19   43.95   25.50
  19   2 -10   51.74   14.43
  19   2  -9    7.65   15.53
   2   9 -19   33.77   24.91
   2   8 -19  -13.62   26.09
   2   7 -19  162.61   27.66
  19  -2   6   47.53    8.31
   2   6 -19   26.25   24.42
  19   2  -6   24.38   15.37
  19   2  -5  277.73   18.28
   2   5 -19  262.37   27.07
  19  -2   5  237.79   14.43
  19  -2   4   10.18    8.71
  19   2  -4   17.42   12.20
  19  -2   3   34.85    9.43
  19   2  -3   36.14   12.16
  19   2  -2  109.12   12.29
  19  -2   2  106.24   11.13
  19  -2   1   25.61   10.20
  19   2  -1   23.30   10.19
  19   2   0  106.45   11.42
  19  -2   0  158.33   12.87
  19  -2  -1   22.84   11.48
  19   2   1   24.31    8.63
  19   2   2  146.20   10.81
  19  -2  -2  148.20   14.39
  19  -2  -3   10.78   13.04
  -2   3 -19   -2.12   16.05
  19   2   3    9.96    7.38
  -2   4 -19   38.66   19.16
  19   2   4   47.56    7.15
  19  -2  -4   44.49   13.12
  -2   5 -19  139.05   20.52
  19  -2  -5   95.79   15.19
  -2   6 -19  -20.09   20.64
  19  -2  -7   77.22   15.34
  -2   7 -19   88.83   23.68
  -2   8 -19   51.71   23.80
  19  -2  -8   23.54   14.44
  -2   9 -19    9.99   23.66
  19  -2  -9   18.10   13.46
  -2  10 -19   96.56   23.79
  19  -2 -10   67.38   13.32
  -2  11 -19  101.36   25.24
  19  -2 -11   99.31   13.27
  -2  12 -19   46.77   24.19
  19  -2 -12   20.86   11.23
  19  -2 -13  103.03   10.88
  -2  13 -19  197.32   26.41
  19  -2 -14   20.49    7.99
  -2  14 -19   56.41   24.28
  19  -2 -15   33.16    6.78
  -2  15 -19   69.32   22.86
  16 -19  -2   20.56    6.52
  -2  16 -19   21.90   21.31
  17 -19  -2   12.42    5.27
  -2  17 -19    4.82   17.80
  18 -19  -2    1.84    3.52
   3  18 -19    5.92   10.22
   3  17 -19   30.95   13.78
  19   3 -16   26.83    6.10
  19   3 -15   19.99    8.09
   3  14 -19    0.08   20.18
  19   3 -14   18.80    9.95
  19   3 -13   63.64   12.20
   3  13 -19   65.57   23.30
   3  12 -19   24.96   24.22
  19   3 -12   61.96   12.78
   3  11 -19   96.27   25.66
  19   3 -11  117.08   15.25
  19   3 -10   33.36   15.00
   3  10 -19    6.86   24.56
   3   9 -19  411.45   33.49
   3   8 -19   21.82   25.90
  19   3  -7  423.74   25.33
   3   7 -19  389.32   31.88
  19  -3   6   12.55    8.37
   3   6 -19  -23.70   25.51
  19   3  -6   -0.62   14.72
  19  -3   5   65.90    9.19
  19   3  -5   52.98   13.66
  19  -3   4   25.54    8.85
  19   3  -4   16.64   12.74
  19   3  -3  127.68   13.59
  19  -3   3  129.02   11.35
  19  -3   2    9.73    9.79
  19   3  -2   -0.28   10.33
  19   3  -1  117.76   11.42
  19  -3   1  136.08   12.37
  19  -3   0   31.82   11.10
  19   3   0   29.88    9.41
  19   3   1  142.18   10.74
  19  -3  -1  142.45   13.54
  19  -3  -2   39.86   12.65
  19   3   2   41.88    7.98
  19  -3  -3   34.19   13.31
  19   3   3   49.42    7.62
  19  -3  -4   12.07   14.03
  -3   4 -19   -2.91   17.31
  -3   5 -19   52.89   20.12
  -3   6 -19    2.83   20.99
  -3   7 -19  260.33   25.30
  19  -3  -7  205.43   17.52
  -3   8 -19   64.18   22.63
  19  -3  -8   28.41   13.91
  -3   9 -19  286.48   26.56
  19  -3  -9  238.71   18.13
  -3  10 -19   59.10   22.95
  19  -3 -10   33.65   12.18
  19  -3 -11   72.44   12.06
  -3  11 -19  126.35   26.13
  19  -3 -12   26.58   10.30
  -3  12 -19   59.63   26.07
  19  -3 -13   52.40    9.31
  -3  13 -19   37.21   25.72
  -3  14 -19  -24.46   24.00
  19  -3 -14    2.49    7.28
  15 -19  -3   -1.71    7.74
  -3  15 -19   10.12   23.17
  19  -3 -15    0.24    5.66
  16 -19  -3   31.32    6.66
  -3  16 -19   45.65   20.32
  17 -19  -3   38.43    5.11
  -3  17 -19   29.21   18.68
  18 -19   4   15.70    3.34
   4  18 -19   13.57    9.23
  17 -19   4   11.61    4.91
   4  17 -19    6.76   12.06
  19   4 -16    5.03    6.22
   4  16 -19   -0.06   15.08
  19   4 -15    2.82    7.68
  19   4 -14   56.85   10.56
  19   4 -13   46.74   11.52
   4  12 -19   38.60   22.53
  19   4 -12   44.82   13.01
   4  11 -19   19.28   24.50
  19   4 -11   18.95   13.32
  19   4 -10   14.49   14.40
   4  10 -19   15.08   24.19
   4   9 -19   40.79   26.40
   4   8 -19   29.73   25.83
  19  -4   7   47.79    8.72
  19   4  -7   32.55   14.68
   4   7 -19   39.88   25.84
  19  -4   6    7.92    8.38
  19   4  -6   19.73   14.13
  19  -4   5   73.05    9.87
  19   4  -5   82.71   13.88
  19  -4   4    3.32    9.25
  19   4  -4   10.99   13.17
  19   4  -3  207.15   15.17
  19  -4   3  174.30   13.40
  19  -4   2   24.08   10.55
   2  19  -4   16.78    8.57
  19   4  -2   35.14   10.90
  19   4  -1  138.39   12.03
  19  -4   1  131.82   12.64
  19  -4   0   67.73   12.21
   0  19  -4   47.16   10.65
  19   4   0   48.57    9.50
  19   4   1  209.55   13.29
  19  -4  -1  216.14   15.97
  19  -4  -2   56.40   13.18
  19   4   2   68.17    8.27
  19   4   3  188.37   11.33
  19  -4  -3  179.61   16.26
  19  -4  -4   16.33   13.64
  -4   5 -19   14.98   16.99
  19  -4  -6    9.58   13.72
  -4   6 -19    3.37   18.42
  -4   7 -19   -1.97   19.17
  19  -4  -7    9.09   14.00
  -4   8 -19   14.61   22.12
  19  -4  -8   35.67   13.19
  -4   9 -19    2.18   22.49
  19  -4  -9    9.75   12.57
  19  -4 -10    3.27   11.68
  -4  10 -19  -19.15   25.02
  19  -4 -11   15.29   11.28
  -4  11 -19    9.84   24.87
  -4  12 -19   34.83   26.30
  19  -4 -12   46.51   10.46
  -4  13 -19    9.43   24.34
  19  -4 -13    4.29    8.16
  14 -19  -4   90.09    9.59
  -4  14 -19  110.92   25.33
  19  -4 -14   65.93    8.02
  15 -19  -4    8.59    6.81
  -4  15 -19   23.67   22.29
  16 -19  -4   14.57    5.71
  -4  16 -19    5.64   21.65
  17 -19  -4   11.21    4.12
  17 -19   5   40.19    5.13
   5  17 -19   56.86   10.89
  19   5 -16   -3.08    5.93
   5  16 -19   -3.06   13.30
   5  15 -19   27.87   14.81
  19   5 -15   16.25    7.77
  19   5 -14   -2.97   10.16
  19   5 -13   76.02   11.99
  19   5 -12   97.90   13.22
  19   5 -11  163.85   15.89
   5  11 -19  141.78   24.97
   5  10 -19  133.29   25.70
   5   9 -19  131.05   27.13
   5   8 -19   38.25   25.80
  19   5  -8    9.84   14.28
  19  -5   7   53.00    8.87
  19   5  -7   41.08   14.46
  19  -5   6   20.92    8.78
  19   5  -6   13.82   13.46
  19  -5   5   20.62    9.21
  19   5  -5   11.60   12.88
  19   5  -4  106.57   13.37
  19  -5   4   98.69   11.02
   3  19  -5   74.19   10.20
  19   5  -3  109.10   12.48
  19  -5   3  105.90   11.42
  19  -5   2   41.12   11.09
   2  19  -5   33.45    9.30
  19   5  -2   35.02   10.68
  19   5  -1  183.90   12.83
  19  -5   1  184.12   14.26
   1  19  -5  148.51   12.76
  19  -5   0   26.43   11.73
   0  19  -5   20.79   10.85
  19   5   0   15.80    8.51
  19   5   1  176.05   11.48
  19  -5  -1  168.96   14.96
  -1  19  -5  183.11   14.71
  19  -5  -2   13.22   12.50
  -2  19  -5   32.74   12.62
  19   5   2   16.92    7.16
  19  -5  -3   47.94   14.06
  19  -5  -6    9.59   14.12
  -5   6 -19   -1.27   19.20
  -5   7 -19   76.93   21.18
  19  -5  -7   52.86   13.73
  -5   8 -19   15.93   21.74
  19  -5  -8    2.41   12.60
  -5   9 -19  261.23   26.76
  19  -5  -9  185.07   15.04
  19  -5 -10  114.78   12.60
  -5  10 -19  147.82   25.03
  -5  11 -19  178.16   24.61
  19  -5 -11  115.60   11.99
  -5  12 -19  125.84   26.26
  19  -5 -12   71.73   10.28
  13 -19  -5   66.07    9.61
  -5  13 -19   78.41   25.34
  19  -5 -13   47.31    8.51
  14 -19  -5    6.80    7.42
  19  -5 -14   -1.48    6.32
  15 -19  -5    4.88    6.31
  -5  15 -19   16.28   23.26
  16 -19  -5   -1.30    4.87
  17 -19   6   12.22    3.89
   6  17 -19   11.75    9.76
   6  16 -19   -9.96   11.62
   6  15 -19   -4.60   14.54
  19   6 -15    2.67    7.89
  19   6 -14    6.58    9.21
   6  14 -19   13.87   16.88
  19   6 -13   10.85   11.28
  19   6 -12   18.03   12.65
  19   6 -11   39.09   13.45
   6  10 -19    5.77   25.12
   6   9 -19   64.34   24.79
   6   8 -19   73.10   25.71
  19   6  -8   55.87   14.63
  19  -6   8   81.31    9.05
  19  -6   7   52.21    9.12
  19   6  -7   29.47   13.80
  19  -6   6    5.62    8.69
  19   6  -6   24.75   12.61
  19  -6   5  156.37   12.24
  19   6  -5  154.42   14.03
  19  -6   4   57.44   10.23
   4  19  -6   38.44    9.52
  19  -6   3  176.76   13.41
   3  19  -6  138.95   12.70
  19   6  -3  182.12   13.43
  19  -6   2   29.62   11.04
   2  19  -6    9.45   10.67
  19   6  -2   17.46    9.73
  19  -6   1   80.45   12.13
   1  19  -6   60.78   11.52
  19   6  -1   61.38    9.57
  19  -6   0   58.98   12.24
   0  19  -6   47.72   11.70
  19   6   0   28.22    8.31
  19  -6  -1   33.60   12.39
  -1  19  -6   35.64   12.24
  19   6   1   22.61    7.24
  19  -6  -2   18.52   13.06
  -2  19  -6    7.06   13.20
  19   6   2    8.47    6.62
  19  -6  -3  176.02   16.04
  -3  19  -6  196.64   17.21
  19  -6  -6   -0.41   13.66
  19  -6  -7   53.33   12.57
  -6   7 -19   23.34   21.12
  -6   8 -19   60.70   22.39
  19  -6  -8   69.04   12.17
  -6   9 -19   53.39   23.87
  19  -6  -9   52.77   11.99
  -6  10 -19   42.24   24.38
  19  -6 -10   24.32   10.95
  -6  11 -19    1.84   25.21
  19  -6 -11   23.92    9.53
  12 -19  -6   16.38    8.41
  -6  12 -19   14.71   22.72
  19  -6 -12    6.92    8.60
  13 -19  -6   30.77    7.57
  -6  13 -19    2.50   24.22
  19  -6 -13   18.56    7.51
  -6  14 -19   21.69   24.74
  14 -19  -6   25.13    6.63
  19  -6 -14    9.33    5.61
   7  16 -19   19.31   10.46
  19   7 -15   74.29    8.13
   7  15 -19   54.32   13.19
  19   7 -14   43.38    9.70
   7  14 -19   35.49   16.19
   7  13 -19   60.98   17.56
  19   7 -13   66.80   11.33
  19   7 -12   24.53   12.23
  19   7  -9  121.35   15.38
   7   9 -19  102.21   25.74
  19   7  -8   62.22   14.00
  19  -7   8   97.87    9.20
  19  -7   7  117.32   10.41
  19   7  -7  115.55   13.56
  19  -7   6  130.37   10.91
  19   7  -6  108.10   13.87
  19  -7   5   70.91   10.26
   5  19  -7   66.54   10.04
  19   7  -5   94.79   12.55
  19  -7   4   47.99   10.15
   4  19  -7   42.31   10.14
  19   7  -4   41.28   11.35
  19  -7   3   89.06   11.56
  19   7  -3   95.47   11.04
   3  19  -7   74.74   11.59
  19  -7   2   18.05   11.20
   2  19  -7    9.41   11.42
  19   7  -2   19.52    9.38
   1  19  -7  139.31   13.93
  19  -7   1  114.11   12.96
  19   7  -1  118.48   10.45
  19  -7   0   54.22   12.29
   0  19  -7   77.78   13.28
  19   7   0   76.45    8.74
  19  -7  -1   70.97   13.23
  -1  19  -7   81.61   13.82
  19   7   1   68.22    7.98
  19  -7  -2    5.57   13.02
  -2  19  -7   33.30   14.02
  -3  19  -7   86.55   15.30
  19  -7  -5   56.42   13.44
  19  -7  -6   82.25   13.75
  19  -7  -7  127.57   13.77
  19  -7  -8   40.24   11.21
  -7   9 -19  208.53   25.67
  19  -7  -9  144.52   13.33
  -7  10 -19   30.62   23.80
  19  -7 -10   -0.56    9.40
  19  -7 -11  191.67   13.30
  -7  11 -19  299.33   27.38
  -7  12 -19   20.71   25.71
  19  -7 -12   11.66    7.74
  19  -7 -13   29.65    7.11
   8  16 -19    4.68    8.75
   8  15 -19    7.98   10.72
  19   8 -14   11.54    8.54
   8  14 -19   -5.18   13.96
   8  13 -19   28.92   17.01
  19   8 -13   36.61   10.48
  19   8 -12   22.68   11.79
   8  12 -19    1.30   17.63
  19   8  -9    1.82   12.86
  19  -8   8   67.59    8.19
  19   8  -8   45.42   13.02
  19  -8   7   33.55    8.13
  19   8  -7   33.28   12.81
  19  -8   6   60.40    9.35
   6  19  -8   34.65    9.19
  19  -8   5   92.72   10.29
  19   8  -5  112.45   12.11
  19  -8   4   85.66   10.92
   4  19  -8   78.81   11.17
  19  -8   3   67.53   10.96
  19   8  -3   61.75   10.11
   3  19  -8   42.08   11.62
  19  -8   2   25.41   10.98
  19   8  -2   33.99    8.87
   2  19  -8   42.14   12.43
  19  -8   1   58.36   11.96
   1  19  -8   56.96   12.91
  19   8  -1   44.12    8.29
  19  -8   0    4.64   12.03
   0  19  -8    7.29   13.86
  19   8   0   16.27    7.28
  19  -8  -1   41.16   12.88
  -1  19  -8   16.64   14.11
  19   8   1   28.92    6.90
  19  -8  -2    5.11   13.46
  -2  19  -8   17.23   14.11
  -3  19  -8   69.28   15.35
  -4  19  -8   98.26   17.41
  19  -8  -5  121.60   14.09
  19  -8  -6   12.96   11.74
  19  -8  -7   41.97   11.42
  19  -8  -8   45.08   10.98
  19  -8  -9    3.87    9.91
  19  -8 -10   65.62   10.07
  19  -8 -11    8.15    8.01
  19  -8 -12    4.96    7.18
  19  -8 -13   20.16    5.87
   9  15 -19   29.52    9.66
   9  14 -19   20.13   12.54
   9  13 -19   31.40   14.87
  19   9 -13   44.77    9.75
   9  12 -19   20.16   16.19
   9  11 -19   30.06   17.88
  19   9 -10   37.47   12.53
  19   9  -9   44.37   12.69
  19  -9   8   43.90    7.78
  19   9  -8   53.92   12.90
  19  -9   7  111.88    9.31
   7  19  -9   88.58    9.91
  19   9  -7  128.23   14.16
  19  -9   6   10.61    8.11
  19   9  -6   17.08   11.45
   6  19  -9   13.55    9.61
  19  -9   5  196.18   13.10
   5  19  -9  168.53   13.78
  19   9  -5  211.44   14.19
  19  -9   4    5.76    9.89
  19   9  -4   10.38    9.87
   4  19  -9   13.41   11.00
   3  19  -9  223.86   16.60
  19  -9   3  241.76   15.25
  19   9  -3  242.47   14.42
  19  -9   2   31.73   11.26
  19   9  -2   26.86    8.59
   2  19  -9   44.09   13.42
   1  19  -9  177.71   16.11
  19  -9   1  170.97   14.39
  19   9  -1  167.97   11.23
  19  -9   0   42.03   12.17
  19   9   0   53.30    7.48
   0  19  -9   37.87   14.49
  -1  19  -9  219.69   18.22
  19  -9  -1  168.87   15.24
  -2  19  -9   41.01   15.38
  -3  19  -9  262.92   20.13
  19  -9  -4   13.19   12.35
  -4  19  -9   28.58   16.77
  19  -9  -5  109.74   13.41
  19  -9  -6   10.13   11.50
  19  -9  -7   85.60   11.79
  19  -9  -8   34.24   10.00
  19  -9  -9   37.82    9.68
  19  -9 -10    5.51    8.28
  19  -9 -11   49.91    7.86
  19  -9 -12   17.24    6.71
  10  15 -19   26.73    7.82
  10  14 -19   -1.64   10.42
  10  13 -19    0.30   12.18
  10  12 -19   42.54   14.09
  10  11 -19   34.15   16.97
  10  10 -19   69.18   18.55
  19  10 -10   49.67   11.49
  19 -10   9   70.95    6.84
  19  10  -9   72.15   12.30
  19 -10   8   27.23    6.79
  19  10  -8   24.11   11.81
  19 -10   7   47.30    8.04
  19  10  -7   63.55   11.86
   7  19 -10   36.62    9.34
  19 -10   6   50.76    8.69
  19  10  -6   56.36   11.50
   6  19 -10   30.73   10.21
  19 -10   5   47.71    9.18
  19  10  -5   37.13   10.32
   5  19 -10   33.25   11.80
  19 -10   4    8.06    9.55
  19  10  -4   10.72    9.55
   4  19 -10    9.92   12.48
  19 -10   3   52.00   10.58
  19  10  -3   69.70    9.73
   3  19 -10   50.36   12.62
  19 -10   2   27.04   10.97
  19  10  -2   35.60    8.11
   2  19 -10   24.61   13.69
  19 -10   1   34.72   11.69
  19  10  -1   18.06    7.62
   1  19 -10   25.95   13.56
  19 -10   0   20.30   11.73
  19  10   0   26.91    6.82
   0  19 -10   27.04   15.11
  19 -10  -1   26.14   11.90
  -1  19 -10   39.66   15.96
  -2  19 -10   20.59   15.24
  -3  19 -10   33.31   16.11
  19 -10  -4   16.93   11.59
  -4  19 -10   30.22   17.10
  19 -10  -5   44.61   11.33
  19 -10  -6   24.78   11.17
  19 -10  -7   45.15   10.46
  19 -10  -8   41.62    9.28
  19 -10  -9   48.84    8.96
  19 -10 -10   55.67    8.29
  19 -10 -11   34.69    6.88
  19 -10 -12   25.06    5.88
  11  14 -19    5.03    8.09
  11  13 -19   13.56   10.33
  11  12 -19   31.54   12.66
  11  11 -19   24.57   14.40
  19  11 -11   44.17    9.55
  11  10 -19   30.88   16.14
  19  11 -10   40.81   10.60
  19 -11   9   77.61    6.55
  19  11  -9   90.88   11.22
  11   9 -19   88.36   17.54
  19 -11   8   21.22    6.00
  19  11  -8   17.48   10.40
   8  19 -11    9.87    8.26
  19 -11   7  111.95    8.83
   7  19 -11   98.97   11.27
  19 -11   6    1.14    7.52
  19  11  -6   -1.10    9.72
   6  19 -11    1.44   10.71
  19 -11   5  101.51   10.18
  19  11  -5  106.13   10.64
   5  19 -11   88.88   12.93
  19 -11   4   13.35    9.24
  19  11  -4   11.19    9.01
   4  19 -11   14.04   12.63
  19 -11   3  131.38   11.92
  19  11  -3  132.73   10.46
   3  19 -11  118.16   15.25
  19 -11   2   40.67   10.79
  19  11  -2   35.68    7.75
   2  19 -11   45.13   13.86
  19 -11   1   59.64   11.90
  19  11  -1   55.37    7.34
   1  19 -11   57.71   14.77
  19 -11   0   58.83   11.44
   0  19 -11   51.45   15.33
  -1  19 -11  125.05   18.19
  -2  19 -11   70.93   15.80
  19 -11  -3  155.51   13.77
  -3  19 -11  119.32   18.01
  19 -11  -4   31.13   10.83
  -4  19 -11   28.38   17.65
  19 -11  -5   73.14   11.56
  19 -11  -6   -3.67    9.99
  19 -11  -7  130.35   11.31
  19 -11  -8   10.08    8.53
  19 -11  -9   72.65    8.57
  19 -11 -10   29.64    7.17
  19 -11 -11   44.18    6.30
  12  13 -19   35.20    8.29
  12  12 -19   38.60   10.03
  12  11 -19   60.58   12.93
  12  10 -19   17.57   13.97
  19 -12   9  150.35    8.61
  19  12  -9  171.47   12.06
  12   9 -19  175.08   17.42
  19 -12   8   17.52    5.49
   8  19 -12   22.15    8.40
  19 -12   7    6.37    6.34
  19  12  -7   13.33    9.07
   7  19 -12    5.00    9.72
  19 -12   6    4.47    7.17
  19  12  -6   11.34    8.85
   6  19 -12    0.79   10.83
  19 -12   5   25.55    8.37
  19  12  -5   20.07    8.92
   5  19 -12   21.94   11.92
  19 -12   4   37.25    8.99
  19  12  -4   35.02    8.28
   4  19 -12   30.79   12.69
  19 -12   3   16.88    9.26
  19  12  -3   11.46    7.76
   3  19 -12   12.76   13.57
  19 -12   2   11.23   10.34
  19  12  -2    5.17    6.87
   2  19 -12    3.09   13.60
  19 -12   1   54.53   10.62
  19  12  -1   39.84    6.43
   1  19 -12   48.52   14.51
  19 -12   0   11.27   10.28
   0  19 -12    5.08   15.20
  -1  19 -12   50.22   16.56
  -2  19 -12    7.14   16.07
  19 -12  -3    4.51   10.48
  -3  19 -12    2.91   15.90
  19 -12  -4   22.23   10.22
  -4  19 -12   10.48   17.73
  19 -12  -5   12.53    9.98
  19 -12  -6   -5.73    9.03
  19 -12  -7    9.19    8.49
  19 -12  -8   23.21    7.74
  19 -12  -9   88.66    8.42
  19 -12 -10   30.13    6.32
  13  12 -19   11.96    7.57
  13  11 -19   68.04   10.25
  13  10 -19    4.56   11.35
  19 -13   9   46.79    4.59
  13   9 -19   37.45   12.99
  19 -13   8   26.55    5.10
   8  19 -13   21.11    8.16
  19 -13   7   55.01    6.23
   7  19 -13   34.03    9.83
  19 -13   6   18.77    6.52
   6  19 -13   14.65   10.68
  19 -13   5   24.70    7.61
   5  19 -13   29.87   11.74
  19 -13   4   18.54    8.33
   4  19 -13    7.70   12.33
  19 -13   3   72.42    9.36
   3  19 -13   65.72   13.76
  19 -13   2   17.38    9.42
   2  19 -13   11.40   14.44
   1  19 -13  157.99   16.66
  19 -13   1  140.65   11.81
   0  19 -13   21.57   16.09
  -1  19 -13  147.88   17.84
  19 -13  -2   20.00   10.05
  -2  19 -13    7.92   15.99
  19 -13  -3   74.77   10.27
  -3  19 -13   82.80   16.90
  19 -13  -4   -5.33    9.26
  -4  19 -13   -6.01   18.06
  19 -13  -5   37.78    9.08
  19 -13  -6    6.65    8.27
  19 -13  -8   10.10    6.66
  19 -13  -9   42.05    6.36
  19 -13 -10   21.66    4.93
  14  11 -19    6.56    7.31
  14  10 -19    7.12    8.80
  19 -14   9   64.04    4.49
  14   9 -19   63.01   11.08
  19 -14   8    5.42    3.95
   8  19 -14    7.13    7.79
  19 -14   7   35.49    5.27
   7  19 -14   14.36    9.32
  19 -14   6   14.10    5.93
   6  19 -14    8.36   10.27
  19 -14   5    4.32    6.64
   5  19 -14   -4.37   11.51
  19 -14   4    8.25    7.42
   4  19 -14   17.78   12.27
  19 -14   3   26.99    7.95
   3  19 -14   18.31   12.76
  19 -14   2   23.04    8.40
   2  19 -14   22.61   13.91
  19 -14   1   92.28    9.79
   1  19 -14   77.07   15.54
   0  19 -14   15.32   15.88
  -1  19 -14   80.88   16.69
  19 -14  -2   54.11    8.88
  -2  19 -14   66.47   16.51
  19 -14  -3   16.72    8.65
  -3  19 -14    8.75   16.90
  19 -14  -4   11.00    7.97
  -4  19 -14   27.91   17.88
  19 -14  -5    5.10    8.03
  19 -14  -6   -0.03    7.05
  19 -14  -7   45.80    6.95
  19 -14  -8    5.24    5.77
  19 -14  -9   64.21    5.77
  15  10 -19    3.11    5.93
  15   9 -19   11.78    7.79
  19 -15   8   26.60    3.73
  15   8 -19   26.28    9.16
   8  19 -15   16.61    6.48
  19 -15   7   24.86    4.45
   7  19 -15    9.75    8.69
  19 -15   6   65.19    5.89
   6  19 -15   48.47    9.81
  19 -15   5   33.97    6.16
   5  19 -15   28.06   10.82
  19 -15   4   17.35    6.41
   4  19 -15   15.72   12.13
  19 -15   3   19.94    7.26
   3  19 -15    2.20   12.51
  19 -15   2   12.73    7.50
   2  19 -15   19.65   13.23
   1  19 -15   37.12   14.32
   0  19 -15  -14.00   14.81
  19 -15  -1   21.08    7.84
  -1  19 -15    0.42   15.41
  19 -15  -2   15.74    8.10
  -2  19 -15    0.06   15.34
  19 -15  -3    5.35    7.49
  -3  19 -15    2.80   15.80
  19 -15  -4   23.14    7.47
  19 -15  -5   33.11    7.28
  19 -15  -6   68.33    6.93
  19 -15  -7   12.92    5.09
  19 -15  -8   19.90    4.32
  16   8 -19    0.86    6.39
  19 -16   7   34.89    3.80
   7  19 -16   18.26    7.35
  16   7 -19   30.41    7.92
  19 -16   6   -2.60    3.96
   6  19 -16    1.35    8.49
  19 -16   5    1.55    4.80
   5  19 -16    6.22    9.98
  19 -16   4    4.95    5.22
   4  19 -16   -4.93   10.92
  19 -16   3    8.56    5.95
   3  19 -16    2.23   12.14
  19 -16   2   16.32    6.60
   2  19 -16   28.34   13.71
   1  19 -16   58.87   14.11
   0  19 -16   -7.45   13.78
  19 -16  -1   82.80    7.81
  -1  19 -16   61.20   15.01
  19 -16  -2   12.46    6.77
  -2  19 -16   25.81   15.85
  19 -16  -3   26.42    6.60
  19 -16  -4    2.97    5.81
  19 -16  -5   12.76    5.73
  19 -16  -6    7.31    4.63
  19 -17   6   44.99    3.67
   6  19 -17   34.73    7.84
  19 -17   5   35.74    4.16
   5  19 -17   21.90    8.86
  19 -17   4    6.26    4.34
   4  19 -17    8.14    9.62
  19 -17   3   23.52    4.90
   3  19 -17   22.04   11.03
   2  19 -17   16.28   11.74
   1  19 -17   26.13   11.83
  19 -17   0    2.49    5.39
   0  19 -17  -10.86   12.75
  19 -17  -1   17.31    5.58
  -1  19 -17    3.63   13.06
  19 -17  -2   27.71    5.43
  19 -17  -3   21.50    5.20
  19 -17  -4    9.07    4.72
  19 -17  -5   28.79    4.24
  19 -18   4    1.08    3.20
  19 -18   3   14.17    3.72
   3  19 -18   -1.95    8.45
   2  19 -18    2.58    9.73
   1  19 -18   28.61   10.56
  19 -18   1   34.84    4.63
   0  19 -18    3.83   11.28
  19 -18   0   35.38    4.42
  19 -18  -1   24.15    4.38
  19 -18  -2   15.34    3.60
  20   0   0   67.65   10.21
  20   0  -1    1.53    9.95
  20   0   1   -3.31    9.03
  20   0  -2  194.31   14.88
  20   0   2  194.23   12.97
  20   0  -3   36.26   12.00
  20   0   3   38.69    8.34
   0   3 -20   40.63   21.25
   0   4 -20  280.77   26.15
  20   0  -4  246.94   17.88
  20   0   4  255.50   14.12
   0   5 -20    8.50   22.16
  20   0  -5    9.94   13.58
  20   0  -6  287.04   19.64
   0   6 -20  281.51   29.69
   0   7 -20   -5.97   24.75
   0   8 -20  281.75   29.45
  20   0  -9   29.00   13.44
   0   9 -20   18.97   27.46
   0  10 -20   56.13   25.62
  20   0 -10   40.65   12.63
   0  11 -20   44.59   24.52
  20   0 -11   40.66   11.81
   0  12 -20   52.47   24.20
  20   0 -12   31.64    9.99
   0  13 -20   18.91   23.48
  20   0 -13   20.36    8.40
  20   0 -14   43.13    7.65
   0  14 -20  125.76   23.58
  20   0 -15   -1.75    5.79
   0  15 -20   27.64   20.10
  16 -20   0   70.14    6.58
   0  16 -20   66.53   18.28
  17 -20   0    8.03    3.87
   0  17 -20   -6.34   13.84
  17 -20   1   10.31    3.81
   1  17 -20   18.49   13.01
  16 -20   1   63.80    6.28
  20   1 -16   29.12    4.52
   1  16 -20   65.88   16.70
  20   1 -15   19.51    6.07
   1  15 -20   37.27   19.09
  20   1 -14   67.68    8.13
   1  14 -20   98.03   21.58
   1  13 -20   27.27   21.78
  20   1 -13   22.03    8.94
   1  12 -20   51.40   23.89
  20   1 -12   33.88   10.56
  20   1 -11   60.71   11.85
   1  11 -20  103.24   26.69
  20   1 -10   14.90   12.15
   1  10 -20   20.12   27.05
   1   9 -20   19.47   25.05
  20   1  -9   15.23   14.02
   1   8 -20   44.64   25.77
   1   7 -20   41.76   26.18
  20   1  -6   79.30   14.60
   1   6 -20   89.70   26.34
   1   5 -20    8.95   25.34
  20   1  -5    5.37   12.91
  20  -1   5    7.66    7.37
   1   4 -20  123.72   25.59
  20   1  -4  125.92   14.22
  20  -1   4   96.99    9.58
   1   3 -20   21.18   22.87
  20   1  -3    4.90   11.77
  20  -1   3   13.48    8.17
   1   2 -20   29.42   21.02
  20   1  -2   11.83   10.67
  20  -1   2    1.38    8.85
   1   1 -20  -16.44   19.40
  20   1  -1   -3.11   10.17
  20  -1   1    5.39    9.48
  20  -1   0  106.85   11.36
  20   1   0   86.69   10.77
  20   1   1    7.07    8.88
  20  -1  -1   26.37   10.84
  20   1   2    5.28    8.11
  20  -1  -2    8.72   11.52
  -1   3 -20    5.14   19.71
  20   1   3   16.54    7.80
  20  -1  -3    8.43   11.96
  -1   4 -20   92.24   21.85
  20   1   4   80.86    8.54
  20  -1  -4   78.85   13.78
  -1   5 -20   43.35   21.83
  20  -1  -5    4.38   13.78
  -1   6 -20  104.18   23.77
  -1   7 -20   -2.22   26.24
  -1   8 -20   48.19   26.83
  20  -1  -8   13.65   13.49
  -1   9 -20   36.05   25.66
  20  -1  -9   11.51   13.11
  -1  10 -20   23.55   25.17
  20  -1 -10   20.07   12.19
  -1  11 -20  -10.95   23.53
  20  -1 -11   11.49   11.56
  -1  12 -20   67.74   24.58
  20  -1 -12   30.48    9.91
  20  -1 -13    9.14    8.53
  -1  13 -20   27.20   24.37
  20  -1 -14   69.64    7.80
  -1  14 -20  121.45   23.81
  20  -1 -15    9.33    5.35
  -1  15 -20   29.11   20.99
  16 -20  -1   73.12    6.25
  -1  16 -20   78.69   19.76
  17 -20  -1    7.89    3.83
  -1  17 -20    6.24   15.07
  17 -20   2   13.29    3.78
  20   2 -16   27.27    4.57
   2  16 -20   43.80   15.37
  20   2 -15   18.76    6.12
   2  15 -20   28.32   19.03
   2  14 -20   47.86   19.75
  20   2 -14   50.93    7.94
   2  13 -20    0.08   20.94
  20   2 -13   -0.34    9.08
  20   2 -12   50.55   10.49
   2  12 -20   43.09   24.33
  20   2 -11   18.40   11.85
   2  11 -20   49.95   24.47
   2  10 -20   95.01   25.92
  20   2 -10   90.64   13.37
   2   9 -20   39.23   26.42
   2   8 -20  330.59   31.07
  20   2  -7   30.44   14.64
   2   7 -20   42.56   26.15
   2   6 -20  198.70   28.50
  20   2  -6  192.90   16.68
  20   2  -5   24.91   13.64
   2   5 -20   31.29   25.90
  20  -2   5   21.94    7.78
   2   4 -20  155.83   27.63
  20   2  -4  129.61   14.41
  20  -2   4  145.76   10.84
  20  -2   3   25.61    9.01
   2   3 -20   29.86   25.45
  20   2  -3   38.75   11.98
  20   2  -2  183.14   14.08
  20  -2   2  194.09   13.44
  20  -2   1   21.96    9.99
  20   2  -1    6.85    9.77
  20   2   0  135.71   11.18
  20  -2   0  114.86   12.37
  20  -2  -1   -3.28   11.09
  20   2   1   -6.92    8.37
  20   2   2  186.66   11.75
  20  -2  -2  160.08   14.11
  20   2   3   23.78    7.60
  20  -2  -3   24.49   12.35
  20   2   4  142.30    9.75
  20  -2  -4  137.97   14.73
  -2   4 -20  139.49   22.06
  -2   5 -20   -6.32   22.76
  20  -2  -5    9.95   13.59
  -2   6 -20  146.02   25.67
  -2   7 -20  -28.59   23.43
  -2   8 -20  305.67   28.28
  20  -2  -8  220.82   17.27
  -2   9 -20   -0.92   24.69
  20  -2  -9    4.97   12.13
  -2  10 -20  100.87   24.33
  20  -2 -10   83.16   13.24
  -2  11 -20   53.44   24.76
  20  -2 -11   16.29   10.67
  20  -2 -12   58.91    9.63
  -2  12 -20   97.52   25.89
  20  -2 -13   -1.26    7.72
  -2  13 -20   10.55   24.78
  20  -2 -14   57.34    7.12
  -2  14 -20   94.21   24.23
  15 -20  -2   13.94    6.59
  20  -2 -15   15.21    4.95
  16 -20  -2   43.48    5.23
  -2  16 -20   51.38   19.19
  20   3 -16    2.65    4.11
  20   3 -15   24.72    6.16
   3  15 -20   36.50   17.19
   3  14 -20    0.07   17.95
  20   3 -14   11.56    8.06
  20   3 -13   85.98   10.42
   3  13 -20   79.63   22.46
  20   3 -12   40.80   11.41
   3  12 -20   94.20   24.09
   3  11 -20   38.22   25.03
  20   3 -11   64.80   12.15
   3  10 -20   11.31   25.33
  20   3 -10   24.26   12.69
   3   9 -20    5.43   24.56
   3   8 -20   21.04   26.33
   3   7 -20   11.55   26.60
  20   3  -7    5.57   13.77
  20  -3   6   38.31    8.16
   3   6 -20   52.17   26.55
  20   3  -6   27.01   13.59
  20  -3   5    5.37    8.35
  20   3  -5    5.35   12.99
   3   5 -20  -10.77   25.54
   3   4 -20  169.86   27.25
  20   3  -4  147.12   14.74
  20  -3   4  148.76   11.29
  20  -3   3    2.68    9.11
  20   3  -3   14.17   11.56
  20   3  -2  161.34   13.32
  20  -3   2  164.40   13.03
  20  -3   1   30.17   10.58
  20   3  -1   23.44   10.00
  20  -3   0   31.53   11.27
  20   3   0   38.38    9.29
  20  -3  -1   41.69   11.72
  20   3   1   26.18    8.56
  20   3   2  184.81   11.88
  20  -3  -2  195.78   15.30
  20  -3  -3   55.15   13.05
  20   3   3   27.18    7.45
  20  -3  -4   50.27   13.07
  -3   5 -20    5.95   19.25
  -3   6 -20   17.82   20.66
  -3   7 -20  -20.08   21.78
  20  -3  -7   11.00   12.72
  -3   8 -20   41.40   24.08
  20  -3  -8    9.18   12.12
  -3   9 -20   15.42   25.41
  20  -3  -9   12.57   11.61
  20  -3 -10   15.35   11.32
  -3  10 -20   11.59   25.45
  20  -3 -11   75.12   10.85
  -3  11 -20  103.97   28.01
  20  -3 -12   27.77    9.09
  -3  12 -20   43.99   25.95
  20  -3 -13   78.89    8.25
  -3  13 -20  167.89   26.40
  14 -20  -3    8.70    6.89
  -3  14 -20   20.84   24.38
  20  -3 -14    9.04    5.81
  15 -20  -3   43.25    6.22
  -3  15 -20   39.89   22.27
  20  -3 -15   28.20    4.72
  16 -20  -3    5.00    4.37
  -3  16 -20   13.37   20.42
   4  17 -20   -3.25    9.09
  20   4 -16    4.39    4.11
  20   4 -15    0.71    6.17
   4  14 -20    2.75   16.91
  20   4 -14    1.91    7.96
  20   4 -13   54.26   10.28
   4  13 -20   61.13   20.36
  20   4 -12   49.60   11.09
   4  12 -20   32.55   21.88
   4  11 -20  129.38   24.35
  20   4 -11  114.73   13.22
   4  10 -20   76.43   24.17
   4   9 -20   22.40   25.34
   4   8 -20  147.19   28.65
  20   4  -8  160.06   15.68
   4   7 -20    9.59   26.45
  20   4  -7   20.53   13.21
   4   6 -20  119.49   28.14
  20   4  -6   85.47   14.29
  20  -4   6  107.11    9.88
  20  -4   5   59.63    9.09
  20   4  -5   59.63   12.65
  20   4  -4   67.00   11.96
  20  -4   4   84.78    9.91
  20   4  -3  160.35   13.43
  20  -4   3  139.94   12.15
  20   4  -2  175.53   13.43
  20  -4   2  182.09   13.32
  20  -4   1   37.85   10.86
  20   4  -1   43.09    9.77
  20   4   0  388.52   19.57
  20  -4   0  365.76   20.81
  20  -4  -1   60.65   12.22
  20   4   1   49.81    8.63
  20   4   2  159.87   10.63
  20  -4  -2  146.05   14.55
  20   4   3  173.70   10.52
  20  -4  -3  159.01   15.51
  20  -4  -4   73.48   13.95
  -4   6 -20   40.47   20.94
  20  -4  -7    2.28   12.12
  -4   7 -20   -2.64   22.76
  20  -4  -8  162.78   14.51
  -4   8 -20  170.93   27.04
  -4   9 -20  -12.19   25.85
  20  -4  -9   10.26   10.79
  -4  10 -20  114.47   28.18
  20  -4 -10   79.31   11.47
  20  -4 -11   90.60   11.05
  -4  11 -20  127.02   26.99
  -4  12 -20   58.07   26.47
  20  -4 -12   36.43    8.69
  13 -20  -4   38.54    7.95
  -4  13 -20   24.32   26.47
  20  -4 -13   35.78    7.13
  14 -20  -4   -2.05    6.18
  -4  14 -20   -2.16   23.45
  20  -4 -14    0.34    5.25
  15 -20  -4    2.34    5.01
  -4  15 -20   23.05   23.50
   5  16 -20   21.27   11.27
  20   5 -15    5.90    5.93
  20   5 -14    5.80    7.78
  20   5 -13   40.59    9.77
   5  13 -20   47.38   19.87
   5  12 -20   30.87   21.91
  20   5 -12   42.80   10.58
   5  11 -20  -16.28   23.08
  20   5 -11    5.51   11.64
   5  10 -20   29.86   23.40
   5   9 -20  142.81   26.75
  20   5  -8   33.72   12.42
   5   8 -20   52.90   27.31
  20  -5   7   10.16    7.53
  20   5  -7   20.83   12.76
   5   7 -20  -15.43   25.98
  20  -5   6    1.66    8.10
  20   5  -6    7.63   12.11
  20  -5   5   24.85    8.66
  20   5  -5   37.35   11.79
  20   5  -4   84.66   12.04
  20  -5   4   86.32   10.31
  20  -5   3    1.69    9.75
  20   5  -3    0.99    9.85
  20   5  -2  152.48   12.09
  20  -5   2  173.26   12.71
  20  -5   1   80.32   11.39
  20   5  -1   44.09    9.38
  20   5   0  296.09   16.59
  20  -5   0  349.07   18.89
  20  -5  -1   53.72   12.18
  20   5   1   35.58    7.75
  20   5   2  233.83   13.06
  20  -5  -2  253.11   17.10
  20  -5  -3   12.69   12.68
  20  -5  -6    4.13   12.25
  20  -5  -7    5.20   11.20
  -5   8 -20   70.55   25.24
  20  -5  -8   69.92   11.89
  -5   9 -20  170.94   28.02
  20  -5  -9  122.34   12.53
  -5  10 -20   50.09   27.39
  20  -5 -10   17.94    9.89
  -5  11 -20  -10.64   27.39
  20  -5 -11    3.41    9.03
  12 -20  -5   24.69    7.41
  -5  12 -20   44.74   26.90
  20  -5 -12   19.54    7.96
  13 -20  -5   52.29    7.05
  20  -5 -13   44.39    6.64
  -5  14 -20  -15.39   25.88
  14 -20  -5    1.71    5.38
  20  -5 -14    4.11    4.73
   6  16 -20   14.09   10.63
   6  15 -20    2.65   12.62
  20   6 -15   -4.08    5.51
  20   6 -14   15.14    7.18
  20   6 -13   23.85    9.50
   6  12 -20  108.91   20.34
  20   6 -12  110.99   12.18
   6  11 -20   54.68   22.23
   6  10 -20  118.60   22.92
   6   9 -20   42.55   24.30
  20   6  -9   66.38   13.36
   6   8 -20   84.08   25.07
  20   6  -8   83.67   13.17
   6   7 -20   65.82   26.47
  20  -6   7   63.59    8.24
  20   6  -7   39.68   12.23
  20   6  -6   61.81   12.80
  20  -6   6   72.42    9.08
  20   6  -5   61.14   12.06
  20  -6   4   24.11    9.38
  20   6  -4   13.84   10.51
  20   6  -3  129.71   11.54
  20  -6   3  128.55   11.48
  20  -6   2   70.99   10.97
   2  20  -6   56.59   10.43
  20   6  -2   84.40   10.19
  20  -6   1   89.78   11.77
   1  20  -6   79.40   10.98
  20   6  -1   85.76    9.68
  20   6   0  233.56   12.85
  20  -6   0  211.44   15.55
   0  20  -6  182.28   15.50
  20  -6  -1   79.01   12.89
  20   6   1   39.74    7.51
  20  -6  -2   86.24   13.32
  20   6   2  104.98    8.14
  20  -6  -3   54.45   12.65
  20  -6  -6   79.53   12.71
  20  -6  -7   28.05   10.89
  20  -6  -8   63.44   11.21
  -6   9 -20   59.55   27.37
  20  -6  -9   50.28   10.10
  -6  10 -20  220.15   28.72
  20  -6 -10   96.82   10.77
  -6  11 -20   93.14   28.22
  20  -6 -11   63.37    9.07
  -6  12 -20   97.71   29.50
  20  -6 -12   85.89    8.43
  -6  13 -20   73.57   29.77
  20  -6 -13   24.40    5.96
   7  15 -20   -2.03   10.40
  20   7 -14   10.33    6.99
   7  14 -20   20.81   13.46
  20   7 -13    1.03    8.65
  20   7 -12   15.51    9.90
   7  11 -20   21.56   19.90
   7  10 -20    0.08   21.02
  20   7  -9  118.41   13.28
   7   9 -20  103.03   24.83
  20   7  -8   33.44   12.31
   7   8 -20   55.01   23.60
  20   7  -7   80.42   12.59
  20  -7   7   81.64    8.54
  20  -7   6   72.79    8.59
  20   7  -6   67.97   11.60
  20   7  -5  190.28   13.37
  20  -7   5  158.03   11.96
  20   7  -4   92.98   10.32
  20  -7   4   93.01   10.00
   3  20  -7   94.67   10.92
  20  -7   3  118.47   11.88
  20   7  -2  118.96   10.11
  20  -7   2  130.19   12.09
  20  -7   1   10.35   10.63
   1  20  -7    8.45   10.78
  20   7  -1   22.24    7.81
  20  -7   0   69.53   11.72
   0  20  -7   48.41   12.11
  20   7   0   52.85    7.59
  20  -7  -1    8.53   11.44
  -1  20  -7   22.24   13.31
  20   7   1   17.24    6.32
  20  -7  -2   79.81   12.93
  20  -7  -5   82.77   13.02
  20  -7  -6   35.13   11.40
  20  -7  -7   42.75   10.73
  20  -7  -8   52.48   10.63
  20  -7  -9  104.28   11.16
  20  -7 -10   17.61    8.59
  20  -7 -11   14.73    7.55
  20  -7 -12   18.65    6.86
  20  -7 -13   -0.30    4.92
   8  15 -20    2.07    8.51
   8  14 -20   18.22   11.49
  20   8 -13   14.96    7.88
   8  13 -20   25.14   14.40
  20   8 -12   42.30    9.24
   8  10 -20   71.66   21.00
  20   8 -10   99.79   12.55
  20   8  -9   45.80   11.53
   8   9 -20   49.10   22.35
  20   8  -8  130.23   13.14
   8   8 -20  141.27   24.20
  20  -8   8  111.20    8.45
  20   8  -7  108.84   12.19
  20  -8   7  122.85    9.37
  20   8  -6  205.82   14.63
  20  -8   6  223.24   13.03
  20  -8   5    2.49    8.34
   5  20  -8   -1.36    8.55
  20   8  -5    5.42   10.48
  20  -8   4  181.08   12.33
  20   8  -4  192.92   12.78
  20  -8   3   26.45    9.59
   3  20  -8   14.27    9.97
  20   8  -3    3.13    8.69
   2  20  -8  153.13   13.41
  20   8  -2  187.00   11.89
  20  -8   2  166.06   12.94
  20  -8   1   20.00   10.67
   1  20  -8    1.53   11.80
  20   8  -1    7.47    7.55
  20  -8   0  109.35   12.54
   0  20  -8   97.13   13.19
  20   8   0  100.64    8.67
  20  -8  -1    2.45   11.41
  -1  20  -8   16.32   12.53
  20  -8  -2  149.78   14.21
  -2  20  -8  148.60   16.41
  20  -8  -5    7.49   11.45
  20  -8  -6  133.25   12.67
  20  -8  -7   98.30   11.05
  20  -8  -8   94.21   10.63
  20  -8  -9   46.24    9.13
  20  -8 -10   96.77    9.40
  20  -8 -11    7.72    6.75
  20  -8 -12   28.17    6.01
   9  14 -20   14.28    9.81
   9  13 -20   -4.46   12.80
   9  12 -20   31.07   13.88
  20   9 -10    5.58    9.93
   9   9 -20    0.08   19.66
  20   9  -9   22.51   10.84
  20  -9   8   17.79    5.89
  20   9  -8   25.85   11.01
   9   8 -20   13.96   20.88
  20  -9   7   14.60    6.64
  20   9  -7    3.71   10.03
  20  -9   6   24.44    7.34
  20   9  -6   20.74   10.41
  20  -9   5    8.77    8.09
   5  20  -9    5.34    8.95
  20   9  -5   13.35   10.06
  20  -9   4   17.85    8.34
   4  20  -9   -2.20   10.07
  20   9  -4   12.09    9.15
  20  -9   3   25.24    9.50
   3  20  -9   37.53   10.72
  20   9  -3   38.41    8.60
  20  -9   2   62.38   10.08
   2  20  -9   52.18   12.32
  20   9  -2   53.70    8.36
  20  -9   1    3.32   10.20
   1  20  -9  -13.87   11.88
  20   9  -1    7.03    7.25
  20  -9   0   64.01   11.02
   0  20  -9   38.24   12.86
  20   9   0   36.22    7.02
  20  -9  -1    3.36   11.05
  -1  20  -9   15.45   12.92
  20  -9  -2   60.51   11.78
  -2  20  -9   60.88   15.25
  20  -9  -4   29.62   10.73
  20  -9  -5   -4.67   10.75
  20  -9  -6   42.62   10.37
  20  -9  -7    3.21    9.39
  20  -9  -8   15.01    8.21
  20  -9  -9   32.74    8.33
  20  -9 -10    9.28    7.00
  20  -9 -11   17.85    6.44
  20  -9 -12   23.17    5.13
  10  14 -20   10.77    6.67
  10  13 -20   17.88   10.36
  10  12 -20   16.58   11.91
  20  10 -11   19.81    8.54
  10  11 -20   52.34   13.80
  20  10 -10   69.06    9.84
  20  10  -9   24.87    9.88
  10   8 -20   85.29   19.72
  20  10  -8   93.43   10.61
  20 -10   8   79.73    6.72
  20 -10   7    8.23    6.20
  20  10  -7    9.52    9.52
  20 -10   6  117.31    8.77
  20  10  -6  122.90   10.80
  20 -10   5   20.40    7.37
  20  10  -5   26.79    9.34
   5  20 -10    8.46    9.35
  20 -10   4   62.00    8.84
  20  10  -4   67.24    9.02
   4  20 -10   41.17   10.57
  20 -10   3   70.98    9.42
  20  10  -3   75.23    8.70
   3  20 -10   49.77   11.38
  20 -10   2   37.92    9.45
   2  20 -10   37.95   11.95
  20  10  -2   48.89    7.63
  20 -10   1  105.95   11.00
  20  10  -1   85.05    7.95
   1  20 -10   87.50   13.70
  20 -10   0   11.47   10.19
   0  20 -10    5.62   12.00
  20 -10  -1   85.18   11.45
  -1  20 -10   70.37   13.74
  -2  20 -10   84.14   15.76
  -3  20 -10  102.54   17.23
  20 -10  -4  114.37   11.71
  20 -10  -5   32.57    9.78
  20 -10  -6  139.94   11.91
  20 -10  -7   14.88    8.66
  20 -10  -8   54.70    8.43
  20 -10  -9   14.89    7.30
  20 -10 -10   60.29    6.95
  20 -10 -11    7.61    5.44
  11  13 -20   11.41    7.85
  11  12 -20   14.76   10.14
  11  11 -20   35.21   11.74
  11  10 -20   87.82   15.26
  20  11 -10   83.21    9.10
  20  11  -9   43.10    9.12
  20  11  -8   90.18    9.77
  20 -11   8   72.28    6.06
  20 -11   7    2.30    5.54
  20  11  -7    9.05    8.67
  20 -11   6   13.01    6.33
  20  11  -6   27.90    8.70
   6  20 -11    5.07    8.73
  20 -11   5    5.71    6.97
  20  11  -5    4.53    8.05
   5  20 -11   -1.76    9.45
  20 -11   4   10.79    7.56
  20  11  -4    1.67    7.35
   4  20 -11   12.19   10.67
  20 -11   3    8.67    8.30
  20  11  -3    3.11    6.82
   3  20 -11    8.06   11.52
  20 -11   2    2.45    8.88
  20  11  -2   10.12    6.68
   2  20 -11   14.27   12.70
  20 -11   1   24.03    9.25
  20  11  -1   26.91    6.31
   1  20 -11   16.83   13.39
  20 -11   0   26.71    9.92
   0  20 -11   -0.75   12.98
  20 -11  -1   32.37   10.24
  -1  20 -11   33.06   13.39
  -2  20 -11   15.09   14.71
  20 -11  -3    4.58    9.33
  -3  20 -11    0.06   15.41
  20 -11  -4    9.82    9.36
  20 -11  -5    3.99    9.13
  20 -11  -6   31.34    8.69
  20 -11  -7    5.88    7.61
  20 -11  -8   47.08    7.62
  20 -11  -9   27.81    6.89
  20 -11 -10   40.78    5.82
  20 -11 -11   20.83    4.57
  12  12 -20   42.91    8.50
  12  11 -20    7.84    9.43
  12  10 -20   42.18   11.53
  12   9 -20   36.92   13.07
  20 -12   8   64.10    5.28
  20 -12   7    9.38    4.76
  20  12  -7   10.95    7.35
  20 -12   6   36.49    6.15
  20  12  -6   45.43    7.69
   6  20 -12   36.14    9.06
  20 -12   5    5.29    6.32
  20  12  -5   18.87    6.69
   5  20 -12    5.07    9.65
  20 -12   4   33.14    7.44
  20  12  -4   30.56    6.78
   4  20 -12   26.56   10.72
  20 -12   3    0.91    7.40
  20  12  -3    3.11    6.08
   3  20 -12    3.42   11.46
  20 -12   2   45.57    8.53
   2  20 -12   33.42   12.79
  20 -12   1   20.95    8.66
   1  20 -12   32.83   12.44
  20 -12   0   30.88    9.20
   0  20 -12   40.60   13.75
  -1  20 -12   35.52   13.96
  -2  20 -12   47.48   14.25
  20 -12  -3    0.18    8.85
  -3  20 -12   -6.26   14.89
  20 -12  -4   33.30    8.46
  20 -12  -5    6.31    8.24
  20 -12  -6   31.90    8.14
  20 -12  -7    7.98    6.69
  20 -12  -8   29.72    6.52
  20 -12  -9   27.29    5.74
  20 -12 -10   49.24    5.22
  13  11 -20   10.05    6.74
  13  10 -20   55.01    9.10
  13   9 -20    9.80   10.16
  20 -13   8   24.22    3.71
  13   8 -20   34.82   11.56
  20 -13   7    8.15    4.06
   7  20 -13    2.52    7.36
  20 -13   6    2.25    4.92
   6  20 -13   -0.58    8.43
  20 -13   5    2.46    5.60
   5  20 -13   -1.15    9.64
  20 -13   4    7.70    6.54
   4  20 -13    9.58   10.48
  20 -13   3   45.07    7.58
   3  20 -13   32.98   11.68
  20 -13   2   54.86    7.98
   2  20 -13   42.06   12.59
  20 -13   1   12.58    7.82
   1  20 -13   10.87   13.00
  20 -13   0  105.76    9.67
   0  20 -13  105.74   13.94
  -1  20 -13   20.92   13.46
  20 -13  -2   43.74    8.67
  -2  20 -13   43.71   14.50
  20 -13  -3   43.03    8.18
  20 -13  -4   18.71    8.07
  20 -13  -5    4.79    7.42
  20 -13  -6    3.98    6.75
  20 -13  -7   -2.19    5.81
  20 -13  -8   27.48    5.43
  20 -13  -9    8.41    4.25
  14  10 -20    8.48    6.41
  14   9 -20   -9.24    8.20
  14   8 -20   14.83    8.88
   7  20 -14   16.83    5.92
  14   7 -20   34.00   10.10
  20 -14   7   33.73    3.85
  20 -14   6   35.73    4.74
   6  20 -14   12.25    8.07
  20 -14   5   16.98    5.13
   5  20 -14    9.79    9.25
  20 -14   4   64.44    6.43
   4  20 -14   59.93   11.11
  20 -14   3    3.16    5.96
   3  20 -14    5.82   11.47
  20 -14   2   53.67    6.96
   2  20 -14   35.05   11.61
  20 -14   1    3.65    6.90
   1  20 -14    2.54   11.67
   0  20 -14   26.60   11.77
  -1  20 -14    9.35   13.06
  20 -14  -2   42.86    7.56
  -2  20 -14   18.15   14.66
  20 -14  -3    5.79    7.11
  20 -14  -4   72.09    7.65
  20 -14  -5    1.75    6.51
  20 -14  -6   28.13    5.51
  20 -14  -7   17.17    5.17
  20 -14  -8   29.86    4.49
  15   8 -20    9.92    6.76
  20 -15   7    0.19    2.73
  15   7 -20    1.26    7.41
  20 -15   6    1.16    3.69
   6  20 -15   -1.54    6.32
  20 -15   5    5.81    4.04
   5  20 -15    1.32    8.11
  20 -15   4   -3.16    4.63
   4  20 -15   11.02    9.26
  20 -15   3   12.82    5.18
   3  20 -15   21.49    9.87
  20 -15   2   41.96    6.39
   2  20 -15   24.18   10.81
  20 -15   1   22.74    6.04
   1  20 -15    3.60   10.67
   0  20 -15   98.74   13.43
  20 -15  -1   23.46    6.46
  -1  20 -15   24.04   12.39
  20 -15  -2   43.04    6.53
  20 -15  -3   22.52    6.20
  20 -15  -4   -1.64    5.50
  20 -15  -5    2.08    4.89
  20 -15  -6    9.70    4.34
  16   6 -20    8.06    5.96
  20 -16   5    9.33    3.13
   5  20 -16   10.63    6.37
   4  20 -16   28.93    8.33
  20 -16   4   57.12    4.89
  20 -16   3   13.46    4.28
   3  20 -16    7.22    8.49
  20 -16   2   27.57    4.98
   2  20 -16    8.06   10.06
   1  20 -16   -3.51   10.82
   0  20 -16    5.25   11.21
  20 -16  -1    9.57    4.98
  20 -16  -2   34.44    5.38
  20 -16  -3   15.69    4.69
  20 -16  -4   59.17    5.40
  20 -16  -5   20.80    3.96
  20 -17   3    6.03    3.11
  20 -17   2   21.93    3.82
   2  20 -17    6.20    7.95
   1  20 -17    1.03    9.16
  20 -17   0   51.20    4.58
  20 -17  -1    4.16    3.69
  20 -17  -2   30.08    3.94
  21   0   0    2.25    9.38
  21   0  -1   65.36   10.77
  21   0   1   64.19    9.66
  21   0  -2   61.10   11.14
  21   0   2   55.95    8.58
   0   3 -21   29.16   21.15
  21   0  -3   18.72   11.48
  21   0   3   14.47    7.78
   0   4 -21   35.49   23.96
  21   0  -4   31.82   11.85
  21   0   4   30.92    7.47
   0   5 -21  123.47   26.28
  21   0  -5   85.35   13.25
   0   6 -21   11.02   25.58
  21   0  -6   23.47   12.65
   0   7 -21    7.29   26.21
   0   8 -21  -14.76   27.04
   0   9 -21   23.74   28.82
  21   0  -9   21.46   11.57
   0  10 -21  -25.07   24.72
  21   0 -10    9.32   10.11
   0  11 -21  -24.48   23.73
  21   0 -11    2.77    9.16
  21   0 -12   12.45    8.15
   0  12 -21   19.63   24.24
  21   0 -13   51.96    7.53
   0  13 -21   71.90   24.16
  21   0 -14   -0.12    5.55
   0  14 -21   10.80   20.90
  15 -21   0  102.10    6.04
   0  15 -21   96.05   18.88
   0  16 -21   10.16   12.79
  16 -21   1    2.58    3.25
   1  16 -21    6.22   11.77
  21   1 -15   58.81    5.15
   1  15 -21   67.91   17.44
  21   1 -14    8.05    5.60
   1  14 -21   33.38   19.70
  21   1 -13   52.98    7.80
   1  13 -21   44.73   21.35
   1  12 -21   36.76   21.30
  21   1 -12   16.05    8.14
   1  11 -21   96.77   24.39
  21   1 -11   82.37   10.30
   1  10 -21   12.10   25.03
  21   1 -10   10.73   10.64
   1   9 -21  221.93   29.11
   1   8 -21   -1.46   28.28
   1   7 -21   95.89   28.79
  21   1  -7  102.52   13.81
   1   6 -21   -9.15   27.09
  21   1  -6   11.38   12.10
   1   5 -21   93.20   25.73
  21   1  -5   85.12   13.34
   1   4 -21   57.90   24.38
  21   1  -4   56.97   12.07
  21  -1   4   60.06    8.14
  21   1  -3   52.40   11.37
  21  -1   3   66.97    8.57
   1   2 -21   77.54   21.16
  21  -1   2   77.81    9.19
  21   1  -2   72.73   11.37
  21   1  -1  119.49   11.66
  21  -1   1  117.92   10.52
  21   1   0    0.94    9.02
  21  -1   0   -3.69    9.19
  21   1   1  121.49   10.17
  21  -1  -1  115.48   11.85
  21   1   2   61.92    8.41
  21  -1  -2   46.82   11.43
  21   1   3   79.53    8.51
  21  -1  -3   76.70   12.38
  21   1   4   78.07    8.15
  21  -1  -4   66.57   12.34
  -1   4 -21   71.38   22.95
  -1   5 -21  117.97   25.67
  21  -1  -5   92.33   13.30
  -1   6 -21   28.12   26.16
  21  -1  -6   11.10   12.79
  -1   7 -21  156.54   28.42
  -1   8 -21  -21.66   27.32
  -1   9 -21  133.26   26.78
  21  -1  -9  110.93   12.55
  -1  10 -21   32.28   26.54
  21  -1 -10   15.32   10.46
  21  -1 -11   86.46   10.05
  -1  11 -21  120.53   26.78
  21  -1 -12   23.35    8.02
  -1  12 -21   46.68   26.10
  21  -1 -13   74.73    7.40
  -1  13 -21   97.53   24.45
  21  -1 -14    0.11    5.09
  -1  14 -21   35.98   22.99
  15 -21  -1   72.98    5.99
  -1  15 -21   70.18   18.94
  -1  16 -21   -3.38   14.41
  16 -21   2   12.00    3.71
   2  16 -21   12.08   12.29
  21   2 -15   19.54    4.39
   2  15 -21   31.12   16.23
  21   2 -14   22.65    6.13
   2  14 -21   28.62   18.26
   2  13 -21   67.15   19.89
  21   2 -13   40.45    7.59
   2  12 -21   67.25   21.79
  21   2 -12   33.52    8.84
   2  11 -21   68.52   24.63
  21   2 -11   41.06    9.72
  21   2 -10   65.08   10.94
   2  10 -21   41.85   24.25
   2   9 -21  101.48   25.04
   2   8 -21   23.94   27.20
   2   7 -21   12.78   25.53
  21   2  -7   39.58   12.67
  21   2  -6   55.66   12.71
   2   6 -21   41.50   27.33
  21  -2   5   98.23    8.79
  21   2  -5   76.27   12.83
   2   5 -21   77.94   27.65
   2   4 -21   70.18   25.86
  21   2  -4   36.42   11.41
  21  -2   4   43.98    8.17
   2   3 -21  100.29   24.89
  21   2  -3   75.83   11.16
  21  -2   3   70.79    9.10
  21   2  -2   25.20   10.27
   2   2 -21   19.13   22.32
  21  -2   2   23.96    8.88
   2   1 -21    3.96   20.06
  21   2  -1    8.56    9.59
  21  -2   1    1.46    8.99
  21   2   0    7.89    9.05
  21  -2   0   19.66    9.55
  21   2   1   26.03    8.35
  21  -2  -1   12.06   10.17
  21   2   2   20.92    7.81
  21  -2  -2   23.22   11.30
  21   2   3   64.42    8.08
  21  -2  -3   53.19   11.72
  21  -2  -4   29.38   12.15
  21  -2  -5   52.34   11.76
  -2   6 -21   53.56   24.28
  -2   7 -21   57.52   25.60
  -2   8 -21   37.11   26.04
  21  -2  -8   12.55   11.77
  -2   9 -21   81.52   27.01
  21  -2  -9   49.69   11.59
  21  -2 -10   34.44    9.73
  -2  10 -21   34.18   27.49
  21  -2 -11   15.88    8.60
  -2  11 -21   40.02   27.40
  21  -2 -12   23.55    7.58
  -2  12 -21   20.62   26.47
  -2  13 -21   47.92   25.36
  21  -2 -13   21.99    5.93
  14 -21  -2   37.90    6.02
  21  -2 -14   24.18    5.23
  15 -21  -2   39.23    4.63
  -2  15 -21   65.91   20.36
   3  16 -21   -4.30   10.98
  21   3 -15    2.27    4.25
   3  15 -21   -5.00   14.70
  21   3 -14    6.01    5.65
   3  14 -21   18.44   16.49
   3  13 -21   35.31   18.68
  21   3 -13   21.95    7.21
   3  12 -21   43.18   20.91
  21   3 -12   51.22    9.28
  21   3 -11  102.95   11.00
   3  11 -21   77.48   23.73
  21   3 -10   24.97   10.65
   3  10 -21   30.27   24.50
   3   9 -21  146.17   26.11
   3   8 -21   45.23   26.29
  21   3  -8   23.77   11.56
  21   3  -7   59.44   12.40
   3   7 -21   66.48   27.10
   3   6 -21    2.28   28.05
  21   3  -6   16.61   11.86
   3   5 -21   21.31   27.07
  21   3  -5   26.51   11.77
  21  -3   5   36.65    7.69
  21   3  -4   65.89   11.83
   3   4 -21   62.82   27.30
  21  -3   4   58.85    8.69
   3   3 -21  115.13   25.91
  21   3  -3   99.17   11.95
  21  -3   3  108.05    9.95
  21  -3   2   37.08    9.43
   3   2 -21   45.28   23.50
  21   3  -2   67.92   10.71
  21   3  -1  323.57   17.55
  21  -3   1  307.30   17.58
   3   1 -21  322.97   27.42
  21   3   0    1.15    8.54
  21  -3   0    4.95    9.82
  21   3   1  330.90   16.50
  21  -3  -1  284.47   17.65
  21   3   2   94.40    8.58
  21  -3  -2   68.03   11.90
  21   3   3   93.82    8.33
  21  -3  -3   74.43   11.86
  21  -3  -4   67.92   12.54
  21  -3  -5   29.90   12.03
  -3   7 -21  119.72   25.94
  21  -3  -8    3.88   10.83
  -3   8 -21   16.36   27.22
  21  -3  -9  135.78   12.81
  -3   9 -21  193.35   30.53
  21  -3 -10   69.81   10.46
  -3  10 -21   64.35   29.16
  21  -3 -11  106.62   10.32
  -3  11 -21  179.37   29.96
  -3  12 -21   60.48   28.33
  21  -3 -12   45.87    7.39
  13 -21  -3   48.58    6.63
  -3  13 -21   38.06   26.61
  21  -3 -13   46.08    6.12
  14 -21  -3    3.92    4.90
  -3  14 -21   26.29   23.99
  21  -3 -14    4.04    4.44
  -3  15 -21   17.11   21.45
  21   4 -15   11.62    4.17
   4  15 -21   43.53   13.63
   4  14 -21   15.15   15.97
  21   4 -14   19.95    6.07
   4  13 -21   58.59   17.42
  21   4 -13   48.18    7.81
  21   4 -12   39.04    8.92
   4  12 -21   30.06   19.73
  21   4 -11   97.32   10.99
   4  11 -21  104.84   23.29
   4  10 -21   39.13   23.13
   4   9 -21   36.26   23.20
  21   4  -8   22.45   11.54
   4   8 -21   20.95   24.21
   4   7 -21    5.02   25.10
  21   4  -7    2.82   11.32
   4   6 -21   21.00   25.74
  21   4  -6   17.41   11.16
  21  -4   6   10.66    6.87
  21  -4   5    1.38    7.78
   4   5 -21  -11.29   25.91
  21   4  -5   -1.02   10.88
  21  -4   4   13.33    8.22
   4   4 -21    8.84   25.54
  21   4  -4    8.60   10.81
   4   3 -21  145.56   27.40
  21   4  -3  128.99   12.21
  21  -4   3  126.29   10.80
  21  -4   2    4.66    9.19
  21   4  -2    8.22    9.37
  21   4  -1  226.82   14.32
  21  -4   1  248.95   15.16
  21  -4   0   44.50   10.55
  21   4   1  257.28   14.26
  21  -4  -1  272.74   16.60
  21  -4  -2   -2.47   10.93
  21   4   2    5.54    6.89
  21  -4  -3  111.28   12.90
  21  -4  -4   13.73   11.66
  21  -4  -7   19.92   11.02
  -4   8 -21   32.55   27.40
  21  -4  -8   16.76   10.03
  -4   9 -21   26.66   29.30
  21  -4  -9   34.92   10.15
  -4  10 -21   67.07   29.43
  21  -4 -10   20.14    9.06
  -4  11 -21   74.48   30.97
  21  -4 -11   40.31    8.40
  12 -21  -4   52.57    6.83
  21  -4 -12   37.53    6.86
  13 -21  -4   35.26    5.43
  -4  13 -21   37.61   27.78
  21  -4 -13   19.69    5.65
  -4  14 -21   26.17   26.36
  21  -4 -14   11.93    4.01
   5  14 -21    9.87   14.07
  21   5 -14    6.92    5.33
   5  13 -21   12.10   16.41
  21   5 -13   -3.49    7.35
  21   5 -12   52.28    9.03
   5  12 -21   43.51   19.25
   5  11 -21   76.49   20.89
  21   5 -11   65.19   10.21
   5  10 -21   44.83   21.79
  21   5  -9   68.53   11.52
   5   9 -21   65.37   22.88
   5   8 -21   44.76   24.66
  21   5  -8   13.67   10.62
   5   7 -21   67.73   24.92
  21   5  -7   55.32   11.23
  21  -5   6    3.25    7.31
   5   6 -21   -8.67   24.53
  21   5  -6    8.44   10.66
   5   5 -21  107.86   25.79
  21   5  -5   68.90   11.50
  21  -5   5   91.27    9.00
  21  -5   4   43.52    8.67
  21   5  -4   40.89   10.03
  21   5  -3  162.23   12.38
  21  -5   3  171.11   12.08
  21   5  -2  105.09   10.28
  21  -5   2  120.57   11.29
  21   5  -1  326.85   17.08
  21  -5   1  332.25   18.32
  21  -5   0   40.53   10.76
  21   5   0   42.24    7.59
  21   5   1  362.75   17.98
  21  -5  -1  372.19   20.10
  21  -5  -2   65.06   11.49
  21   5   2   52.12    7.07
  21  -5  -3  221.13   15.89
  21  -5  -4   21.81   11.15
  21  -5  -7   67.58   11.27
  21  -5  -8   19.82   10.02
  21  -5  -9   69.73   10.17
  -5  10 -21  117.37   32.60
  21  -5 -10   40.38    8.82
  -5  11 -21   74.38   33.68
  21  -5 -11   32.14    7.75
  -5  12 -21  137.29   33.57
  21  -5 -12   49.99    6.64
  21  -5 -13    0.78    4.76
  21   6 -14    3.06    5.26
  21   6 -13    1.39    6.88
   6  13 -21   23.02   14.21
  21   6 -12    4.49    8.18
   6  12 -21   13.78   17.71
   6  11 -21   15.57   18.98
   6  10 -21   47.05   21.05
  21   6  -9   42.67   10.56
   6   9 -21   73.63   20.66
   6   8 -21   55.38   24.42
  21   6  -8   76.82   11.62
  21   6  -7   62.00   11.24
   6   7 -21   91.64   24.03
  21   6  -6   90.90   11.15
  21  -6   6   74.27    8.19
   6   6 -21   81.13   23.49
  21  -6   5   32.10    8.09
  21   6  -5   28.48    9.79
  21   6  -4   83.07   10.30
  21  -6   4   69.99    8.99
  21   6  -3   82.44    9.98
  21  -6   3   88.71    9.92
  21  -6   2   -1.96    9.22
  21   6  -2   -3.76    8.38
  21   6  -1  152.28   10.87
  21  -6   1  161.29   12.74
  21  -6   0   -0.21   10.30
  21   6   0    8.36    6.77
  21   6   1  131.23    9.10
  21  -6  -1  146.96   12.77
  21  -6  -2    4.37   11.18
  21  -6  -3   79.13   12.06
  21  -6  -6   56.00   10.72
  21  -6  -7   50.98   10.31
  21  -6  -8   33.81    9.53
  21  -6  -9   42.05    9.22
  21  -6 -10   30.38    8.04
  21  -6 -11   17.48    6.79
  21  -6 -12   21.94    5.72
  21  -6 -13    2.87    4.09
  21   7 -13    0.03    6.41
  21   7 -12   19.66    7.51
   7  12 -21    1.48   15.97
   7  11 -21   38.76   16.33
  21   7 -10   31.58    9.59
   7  10 -21   39.96   18.83
  21   7  -9   76.42   11.15
   7   9 -21   66.52   21.08
  21   7  -8  117.92   11.33
   7   8 -21  129.88   22.71
   7   7 -21   84.24   23.32
  21   7  -7   85.95   10.65
  21  -7   7   92.02    7.65
  21  -7   6   37.81    7.28
  21   7  -6   28.83    9.83
   7   6 -21   18.51   22.21
  21   7  -5   59.23   10.11
  21  -7   5   75.18    8.22
  21  -7   4    8.03    8.07
  21   7  -4    8.14    9.23
  21   7  -3  153.64   11.58
  21  -7   3  172.88   11.82
  21  -7   2   52.63    9.43
  21   7  -2   41.96    8.28
  21   7  -1  217.83   12.34
  21  -7   1  201.44   14.12
  21  -7   0   48.14   10.39
  21   7   0   29.35    6.87
  21  -7  -1  131.01   12.34
  21  -7  -2   54.61   11.01
  21  -7  -3  152.45   13.30
  21  -7  -6   41.09    9.86
  21  -7  -7   94.32   10.51
  21  -7  -8  128.07   10.64
  21  -7  -9   97.22    9.34
  21  -7 -10   24.07    7.44
  21  -7 -11   31.03    6.29
  21  -7 -12    4.31    4.69
   8  14 -21   -3.22    7.82
   8  11 -21    0.06   14.87
  21   8 -10   18.42    8.60
   8  10 -21   -8.85   16.95
   8   9 -21   28.40   18.19
  21   8  -9    4.50    9.58
  21   8  -8    6.51    9.78
   8   8 -21   -7.88   19.68
  21   8  -7  106.94   11.05
   8   7 -21  107.48   21.64
  21  -8   7  114.54    8.02
  21  -8   6   12.02    6.53
  21   8  -6   19.77    9.36
   8   6 -21   13.46   19.73
  21  -8   5   55.59    7.58
  21   8  -5   54.16    9.29
  21   8  -4   80.72    9.05
  21  -8   4   68.63    8.91
  21  -8   3   30.69    8.71
   3  21  -8   20.65    8.92
  21   8  -3   29.38    8.03
  21  -8   2   13.18    8.82
   2  21  -8    1.98    9.66
  21   8  -2    7.11    6.99
  21  -8   1   43.86    9.98
   1  21  -8   30.41   10.48
  21   8  -1   44.74    7.35
  21  -8   0    9.71    9.86
  21   8   0   -1.36    6.11
  21  -8  -1   38.82   10.77
  21  -8  -2    1.31   10.18
  21  -8  -5   80.24   10.90
  21  -8  -6    9.99    8.79
  21  -8  -7  101.80   10.31
  21  -8  -8    1.12    8.09
  21  -8  -9   19.94    7.23
  21  -8 -10   23.37    6.46
  21  -8 -11    8.23    5.26
  21  -8 -12   12.36    4.16
   9  13 -21    5.17    8.79
  21   9 -11   56.78    7.58
  21   9 -10    0.16    8.15
   9  10 -21    8.28   14.39
   9   9 -21   97.89   17.79
  21   9  -9  113.84    9.98
  21   9  -8   55.56    9.46
   9   8 -21   50.60   17.93
   9   7 -21   95.79   19.42
  21   9  -7  112.08   10.22
  21  -9   7   99.47    7.19
  21  -9   6   33.36    6.12
  21   9  -6   15.83    8.66
  21   9  -5   79.78    9.44
  21  -9   5  103.21    8.06
  21   9  -4   79.57    8.89
  21  -9   4   97.12    8.58
  21  -9   3   44.68    8.09
   3  21  -9   28.91    9.16
  21   9  -3   48.33    7.92
  21   9  -2  153.96   10.00
  21  -9   2  166.97   11.02
  21  -9   1   23.11    8.85
   1  21  -9    5.83   10.70
  21   9  -1    9.52    6.61
  21  -9   0   65.51    9.49
   0  21  -9   51.14   11.72
  21  -9  -1   -3.22    8.87
  21  -9  -2  173.89   13.02
  21  -9  -5   73.09   10.06
  21  -9  -6   25.96    8.54
  21  -9  -7  107.82    9.55
  21  -9  -8   77.14    8.21
  21  -9  -9   78.30    7.72
  21  -9 -10    6.33    5.91
  21  -9 -11   27.00    5.12
  10  12 -21    1.42    9.67
  21  10 -10   58.15    7.34
  10   9 -21   24.01   15.00
  21  10  -9   24.28    7.68
  21  10  -8   29.03    7.86
  10   8 -21   42.32   16.55
  21  10  -7   79.80    8.56
  21 -10   7   69.72    6.01
  21 -10   6   18.61    5.54
  21  10  -6    8.07    7.62
  21 -10   5   31.36    6.34
  21  10  -5   31.75    7.63
  21 -10   4   11.76    6.76
   4  21 -10    7.78    8.07
  21  10  -4   12.72    6.94
  21 -10   3    4.78    7.07
   3  21 -10   -4.63    9.26
  21  10  -3   -1.28    6.40
  21 -10   2   26.44    8.52
   2  21 -10   26.91   10.04
  21  10  -2   42.76    6.37
  21 -10   1    1.71    8.33
   1  21 -10   -0.13   11.07
  21 -10   0   15.36    8.77
   0  21 -10   18.27   11.80
  21 -10  -1   10.39    8.78
  21 -10  -4   10.59    8.97
  21 -10  -5   71.05    9.13
  21 -10  -6   12.63    7.42
  21 -10  -7   58.35    7.98
  21 -10  -8   21.80    6.58
  21 -10  -9    6.18    5.53
  21 -10 -10   26.76    5.02
  11  11 -21   18.14    8.72
  21  11  -8   -2.01    6.54
  11   8 -21    2.12   13.12
  21  11  -7   61.19    7.00
  21 -11   7   56.55    5.02
  21 -11   6    4.42    4.78
  21  11  -6    6.12    6.96
  21  11  -5   38.22    7.04
  21 -11   5   46.75    5.95
  21 -11   4    1.48    6.19
   4  21 -11    7.71    8.36
  21  11  -4    2.91    6.27
  21 -11   3   27.48    6.91
   3  21 -11   25.26    9.49
  21  11  -3   32.47    6.03
  21 -11   2   42.04    7.40
   2  21 -11   27.54   10.20
  21  11  -2   28.38    5.61
  21 -11   1    1.36    7.50
   1  21 -11    5.36   10.73
  21 -11   0   58.73    8.67
   0  21 -11   33.12   11.75
  21 -11  -1   11.62    8.13
  21 -11  -4    8.42    7.57
  21 -11  -5   45.20    7.82
  21 -11  -6    7.33    6.46
  21 -11  -7   66.82    7.41
  21 -11  -8    0.46    5.58
  21 -11  -9   61.53    5.71
  21 -11 -10   13.36    4.10
  12  10 -21    1.62    8.22
  21 -12   7    2.81    3.46
  12   7 -21   -3.35   11.59
  21 -12   6   12.35    4.26
  21 -12   5   -2.90    4.72
   5  21 -12    3.96    7.31
  21 -12   4   18.69    5.61
   4  21 -12   -0.30    7.92
  21 -12   3   14.98    6.02
   3  21 -12   23.79    9.39
  21 -12   2   11.11    6.84
   2  21 -12   12.73    9.74
  21 -12   1   19.47    6.92
   1  21 -12    9.03   10.58
  21 -12   0    5.69    7.17
   0  21 -12   17.41   11.92
  21 -12  -1   22.80    7.41
  21 -12  -3   22.33    7.41
  21 -12  -4   19.50    7.11
  21 -12  -5   12.56    6.72
  21 -12  -6   21.29    6.35
  21 -12  -7    3.36    5.12
  21 -12  -8    2.93    4.72
  21 -12  -9   49.79    4.70
  13   9 -21   13.74    7.25
  21 -13   7   24.83    3.03
  21 -13   6    4.82    3.69
  13   6 -21   21.58   10.56
   5  21 -13   31.81    6.90
  21 -13   5   56.04    4.81
  21 -13   4    5.30    4.80
   4  21 -13    4.96    7.70
  21 -13   3   43.19    5.73
   3  21 -13   32.65    9.08
  21 -13   2   12.48    5.89
   2  21 -13    9.66    9.59
  21 -13   1   32.95    6.56
   1  21 -13   26.59   10.66
  21 -13   0    6.29    6.19
   0  21 -13   -5.63   11.34
  21 -13  -3   17.91    6.24
  21 -13  -4   15.66    6.47
  21 -13  -5   53.96    6.34
  21 -13  -6    5.49    5.08
  21 -13  -7   25.38    4.48
  21 -13  -8   13.27    3.54
  14   8 -21    1.69    5.48
  21 -14   6    6.54    2.85
  21 -14   5    4.40    3.29
  21 -14   4   15.97    4.25
   4  21 -14    6.77    7.09
  21 -14   3   31.44    4.78
   3  21 -14   14.50    8.26
  21 -14   2   34.38    5.20
   2  21 -14   23.92    9.12
   1  21 -14   38.70   10.64
  21 -14   1   54.88    5.97
  21 -14   0    6.46    5.54
  21 -14  -2   27.98    5.96
  21 -14  -3   13.15    5.66
  21 -14  -4    0.23    4.91
  21 -14  -5    2.00    4.57
  21 -14  -6    7.09    4.14
  21 -15   4    8.26    3.33
  21 -15   3   34.46    4.22
  21 -15   2    4.43    3.93
  21 -15   1   17.37    4.45
  21 -15  -2   -2.17    4.55
  21 -15  -3   47.42    4.90
  21 -15  -4    6.11    3.68
  21 -15  -5   60.69    4.55
  21 -16   2   12.17    3.16
  21 -16   1   27.04    3.68
  21 -16  -1   19.55    3.48
  21 -16  -2    7.40    3.26
  22   0   0    3.78    8.49
  22   0  -1   15.19    9.17
  22   0   1   17.94    8.08
  22   0   2    3.36    7.40
  22   0  -2    0.27    9.40
  22   0   3  182.56   11.00
  22   0  -3  152.50   12.64
  22   0  -4    1.11   10.18
   0   5 -22   15.94   25.06
  22   0  -5    6.75   10.64
   0   6 -22   83.71   27.15
  22   0  -6   66.36   11.52
   0   7 -22  154.17   28.71
  22   0  -7  105.07   12.04
   0   8 -22  310.87   31.29
   0   9 -22   74.56   26.02
  22   0  -9   46.23    9.50
   0  10 -22  176.03   26.94
  22   0 -10  125.72   10.39
  22   0 -11   -2.32    7.26
   0  11 -22   17.90   25.08
  22   0 -12   49.41    6.73
   0  12 -22   86.73   23.52
  22   0 -13   12.74    5.07
   0  13 -22   22.40   20.63
  14 -22   0   61.44    4.76
  22   0 -14   41.35    4.56
   0  14 -22   64.83   17.89
  22   1 -14    5.85    3.91
   1  14 -22   14.41   16.41
  22   1 -13   13.08    4.98
   1  13 -22   14.59   19.08
  22   1 -12   10.46    6.59
   1  12 -22    0.09   21.29
   1  11 -22    4.74   22.16
  22   1 -11   30.75    7.74
   1  10 -22   16.27   23.69
  22   1 -10   30.66    8.72
   1   9 -22   29.89   25.35
   1   8 -22   14.00   26.40
  22   1  -7    5.30   10.34
   1   7 -22   16.01   27.03
  22   1  -6   74.63   11.92
   1   6 -22  125.08   27.41
   1   5 -22   50.57   25.40
  22   1  -5   29.34   10.90
   1   4 -22   20.39   22.80
  22   1  -4   18.32   10.13
  22  -1   4   22.46    7.01
  22   1  -3   54.88   10.44
  22  -1   3   59.62    7.99
  22   1  -2   15.13    9.70
  22  -1   2    8.29    7.67
  22   1  -1   21.81    8.89
  22  -1   1   13.38    8.67
  22   1   0   -1.97    8.43
  22  -1   0    3.97    8.98
  22   1   1   27.86    7.94
  22  -1  -1   30.60    9.19
  22   1   2   11.95    7.65
  22  -1  -2    8.93    9.80
  22   1   3   50.89    7.35
  22  -1  -3   44.70   10.28
  22  -1  -4   48.66   11.04
  22  -1  -5   36.68   10.87
  -1   6 -22   97.25   24.95
  22  -1  -6   94.27   11.63
  -1   7 -22   -4.75   26.39
  -1   8 -22   43.76   27.21
  22  -1  -9   31.78    9.70
  -1   9 -22   30.53   27.80
  22  -1 -10    6.82    8.09
  -1  10 -22  -14.37   27.41
  22  -1 -11   25.33    7.19
  -1  11 -22   47.68   28.03
  22  -1 -12    5.67    5.82
  -1  12 -22   24.42   25.86
  -1  13 -22    0.10   21.92
  22  -1 -13    2.45    4.87
  -1  14 -22   11.90   18.12
  22   2 -14    3.65    3.70
   2  14 -22    4.84   14.84
  22   2 -13    4.90    4.98
   2  13 -22    3.89   18.35
   2  12 -22   23.07   19.43
  22   2 -12   22.34    6.51
   2  11 -22    2.80   21.37
  22   2 -11    4.65    7.47
   2  10 -22  121.75   24.95
  22   2 -10   93.88    9.38
   2   9 -22    3.70   23.86
  22   2  -8  172.46   12.85
   2   8 -22  238.82   28.77
   2   7 -22   26.27   26.50
  22   2  -7   20.19    9.97
   2   6 -22   57.20   25.28
  22   2  -6   30.20   10.41
   2   5 -22   13.53   26.57
  22   2  -5   17.76   10.48
   2   4 -22   41.90   24.59
  22   2  -4   40.16   10.58
  22  -2   4   33.61    7.45
   2   3 -22   74.31   21.67
  22   2  -3   64.63   10.19
  22  -2   3   61.95    8.39
  22   2  -2   99.31   10.61
  22  -2   2   84.85    9.08
  22   2  -1   19.84    8.52
  22  -2   1   12.74    8.51
  22   2   0  135.85   10.27
  22  -2   0  125.42   11.04
  22   2   1   28.22    7.76
  22  -2  -1   13.98    9.60
  22   2   2  107.00    8.95
  22  -2  -2   92.45   10.88
  22  -2  -3   85.67   10.94
  22  -2  -4   26.94   10.41
  22  -2  -5   47.80   10.64
  22  -2  -6   33.40    9.94
  -2   7 -22   30.41   26.77
  -2   8 -22  288.44   32.05
  22  -2  -8  162.22   12.95
  22  -2  -9   35.68    9.04
  -2   9 -22   16.75   31.82
  22  -2 -10  113.38    9.61
  -2  10 -22  181.43   31.69
  -2  11 -22    4.31   28.72
  22  -2 -11   21.66    6.86
  -2  12 -22   35.04   27.75
  22  -2 -12   31.23    5.88
  13 -22  -2   -0.40    4.21
  -2  13 -22    0.10   23.39
  22  -2 -13    8.97    4.58
  22   3 -14    2.59    3.85
   3  14 -22   -2.98   13.45
  22   3 -13    8.57    5.59
   3  13 -22   -8.22   16.42
   3  12 -22   57.11   18.33
  22   3 -12   29.18    7.13
   3  11 -22   17.02   19.54
  22   3 -11   21.45    7.56
   3  10 -22  159.25   23.63
   3   9 -22   34.05   23.95
   3   8 -22   56.16   24.56
  22   3  -8   83.59   10.36
   3   7 -22   64.69   25.62
  22   3  -7   31.03    9.79
   3   6 -22   10.68   25.35
  22   3  -6   19.42   10.02
  22   3  -5   46.68    9.96
   3   5 -22   25.62   24.38
  22  -3   5   56.22    7.20
  22   3  -4   29.97    9.62
  22  -3   4   18.23    7.20
   3   4 -22   50.52   24.51
   3   3 -22    5.08   23.35
  22   3  -3    5.55    8.76
  22  -3   3    1.57    7.44
   3   2 -22  135.07   22.43
  22   3  -2  125.61   10.81
  22  -3   2  130.76   10.32
  22   3  -1   13.01    8.22
  22  -3   1   17.44    8.42
  22   3   0  163.51   10.96
  22  -3   0  151.15   11.64
  22   3   1   30.92    7.33
  22  -3  -1   22.06    9.62
  22   3   2  102.93    8.34
  22  -3  -2  104.37   10.89
  22  -3  -3   -2.91    9.64
  22  -3  -4   10.89   10.35
  22  -3  -5   46.80   10.72
  22  -3  -8   70.03    9.61
  -3   9 -22   39.51   32.02
  22  -3  -9   28.80    8.52
  -3  10 -22  211.38   36.22
  22  -3 -10   69.69    8.76
  -3  11 -22   18.63   31.42
  22  -3 -11   22.89    6.45
  12 -22  -3   41.66    5.15
  22  -3 -12   29.73    5.73
  -3  13 -22   -0.72   27.60
  22  -3 -13    5.82    4.14
   4  14 -22   12.54   11.57
  22   4 -13    7.55    5.19
   4  13 -22   17.80   14.43
   4  12 -22   18.00   15.70
  22   4 -12    3.65    6.45
  22   4 -11   20.57    7.58
   4  11 -22   35.90   19.86
   4  10 -22  127.24   22.55
   4   9 -22   33.54   21.97
  22   4  -9   10.41    8.99
   4   8 -22   92.43   23.18
  22   4  -8   83.36    9.93
   4   7 -22   35.54   23.26
  22   4  -7   13.96    9.55
  22   4  -6   28.06    9.52
   4   6 -22   42.45   23.74
   4   5 -22   25.91   24.71
  22   4  -5   23.79    9.26
  22  -4   5   23.23    6.65
  22   4  -4   34.66    9.01
  22  -4   4   50.40    7.36
  22   4  -3   28.43    8.66
   4   3 -22   27.12   23.46
  22  -4   3   22.72    7.67
  22   4  -2  189.33   12.14
   4   2 -22  209.17   23.92
  22  -4   2  196.33   12.39
   4   1 -22   19.83   18.78
  22   4  -1   20.49    7.70
  22  -4   1    4.60    8.33
  22   4   0  423.01   20.26
  22  -4   0  411.31   21.12
  22   4   1   28.79    6.70
  22  -4  -1   24.79    9.18
  22  -4  -2  246.87   15.13
  22  -4  -3   56.36   10.79
  22  -4  -4   54.78   10.07
  22  -4  -5   58.97   10.22
  22  -4  -7   15.58    9.11
  22  -4  -8   73.89    9.50
  22  -4  -9   35.74    8.51
  22  -4 -10   47.05    7.68
  22  -4 -11   29.16    6.12
  -4  12 -22    0.79   31.81
  22  -4 -12    2.62    4.73
  22  -4 -13    1.09    3.40
   5  14 -22   12.28   10.16
   5  13 -22   25.82   12.95
  22   5 -13   20.35    4.85
   5  12 -22   30.33   13.94
  22   5 -12   34.68    6.38
   5  11 -22   12.64   16.87
   5  10 -22  156.37   21.16
   5   9 -22   26.43   20.18
  22   5  -9   10.25    8.59
   5   8 -22   97.30   21.22
  22   5  -8   61.98    9.90
  22   5  -7   26.04    9.08
   5   7 -22   40.14   21.22
   5   6 -22   -3.44   23.75
  22   5  -6    7.14    8.98
   5   5 -22   31.75   24.89
  22   5  -5   41.35    9.08
  22  -5   5   36.30    6.83
  22   5  -4   20.52    8.89
   5   4 -22   27.25   23.55
  22  -5   4   20.27    7.14
  22  -5   3    0.30    7.20
   5   3 -22  -18.53   22.62
  22   5  -3   -1.69    8.03
   5   2 -22  145.05   23.08
  22   5  -2  130.94   10.22
  22  -5   2  153.39   10.80
  22  -5   1    9.50    8.33
  22   5  -1    2.86    7.05
  22   5   0  201.44   11.67
  22  -5   0  200.21   13.08
  22   5   1   -6.33    6.20
  22  -5  -1   -2.24    8.65
  22  -5  -2   82.67   10.29
  22  -5  -3    6.62    9.68
  22  -5  -4    8.33    9.74
  22  -5  -7   19.96    9.26
  22  -5  -8   51.13    8.41
  22  -5  -9   12.55    7.62
  22  -5 -10   53.33    7.43
  22  -5 -11    7.11    5.79
  22  -5 -12    5.58    4.26
   6  13 -22    7.60   10.78
  22   6 -13    4.41    4.34
   6  12 -22  -14.17   12.94
  22   6 -12    1.40    5.69
   6  11 -22   -1.76   15.41
   6  10 -22   43.55   17.82
  22   6 -10   34.62    8.27
   6   9 -22   40.51   18.83
  22   6  -9   27.91    8.45
  22   6  -8   74.84    9.40
   6   8 -22   82.37   19.64
  22   6  -7   11.40    8.53
   6   7 -22   11.09   20.24
   6   6 -22   39.14   22.15
  22   6  -6   28.30    9.27
  22  -6   6   25.98    5.65
  22   6  -5   14.59    8.58
   6   5 -22   -5.63   21.77
  22  -6   5   19.62    6.12
  22   6  -4   71.78    8.92
  22  -6   4   80.60    7.78
  22  -6   3   45.36    8.03
  22   6  -3   32.18    7.84
   6   3 -22   54.54   21.63
  22   6  -2  139.41   10.14
  22  -6   2  166.89   11.05
  22  -6   1   46.24    8.80
  22   6  -1   43.12    7.25
  22   6   0  247.98   13.07
  22  -6   0  244.99   14.56
  22  -6  -1   74.95    9.96
  22  -6  -2  157.85   11.93
  22  -6  -3   33.62    9.15
  22  -6  -4   83.56   10.52
  22  -6  -6   38.80    9.30
  22  -6  -7   18.24    7.94
  22  -6  -8  108.01    9.21
  22  -6  -9   50.24    7.64
  22  -6 -10   39.97    6.59
  22  -6 -11    6.33    4.84
  22  -6 -12    0.16    3.81
   7  13 -22   -0.49    8.63
  22   7 -12   -0.02    5.05
   7  12 -22    0.79   11.54
   7  11 -22   21.97   13.74
   7  10 -22   27.78   14.94
  22   7 -10    7.34    6.95
   7   9 -22   41.58   16.60
  22   7  -9   21.03    7.95
  22   7  -8  102.65    9.29
   7   8 -22  103.32   18.00
   7   7 -22   18.12   19.05
  22   7  -7   16.53    8.32
  22   7  -6   95.91    9.52
  22  -7   6   98.60    7.08
  22  -7   5   43.40    6.53
   7   5 -22   38.61   19.48
  22   7  -5   54.40    8.24
  22  -7   4    7.29    6.67
  22   7  -4    8.09    7.30
   7   4 -22   21.39   19.63
  22  -7   3   14.91    7.39
  22   7  -3   14.61    6.97
  22  -7   2   61.27    8.34
  22   7  -2   49.64    7.22
  22  -7   1   15.06    8.49
  22   7  -1    4.37    6.29
  22  -7   0   22.24    8.86
  22   7   0   20.77    5.98
  22  -7  -1   17.31    9.08
  22  -7  -2   33.32    9.07
  22  -7  -3   15.85    8.96
  22  -7  -6  120.20   10.49
  22  -7  -7   15.41    7.70
  22  -7  -8   80.62    8.28
  22  -7  -9   36.01    6.64
  22  -7 -10    1.61    5.60
  22  -7 -11   39.01    4.72
   8  12 -22   17.85    9.62
  22   8 -11    2.93    5.61
   8  11 -22    8.54   12.09
   8  10 -22   38.58   13.35
  22   8 -10   46.71    6.68
  22   8  -9   40.45    7.39
   8   9 -22   50.91   15.11
  22   8  -8   40.98    7.83
   8   8 -22   47.06   15.58
   8   7 -22   30.03   17.52
  22   8  -7   28.23    7.57
  22   8  -6   41.48    8.21
  22  -8   6   47.53    5.39
   8   6 -22   38.75   18.11
  22  -8   5   35.81    5.99
  22   8  -5   27.64    7.58
   8   5 -22   36.81   18.78
   8   4 -22   53.32   18.57
  22   8  -4   50.22    7.75
  22  -8   4   63.71    6.88
  22   8  -3   56.17    7.63
  22  -8   3   80.59    7.74
  22   8  -2   87.46    7.77
  22  -8   2   91.28    8.48
  22   8  -1  130.34    8.65
  22  -8   1  151.07   10.49
  22  -8   0   26.17    8.20
  22  -8  -1  134.63   10.76
  22  -8  -2   69.87    9.53
  22  -8  -3   84.30    9.57
  22  -8  -5   23.76    7.69
  22  -8  -6   50.26    7.75
  22  -8  -7   24.05    7.34
  22  -8  -8   53.01    7.05
  22  -8  -9   44.12    6.07
  22  -8 -10   39.95    5.22
  22  -8 -11    1.57    3.62
   9  11 -22   22.74    9.60
   9  10 -22    4.23   11.19
  22   9 -10    1.28    5.26
  22   9  -9   32.76    6.53
   9   9 -22   24.31   13.27
  22   9  -8   47.35    6.93
   9   8 -22   51.35   14.46
  22   9  -7   17.92    6.85
   9   7 -22   21.76   15.15
  22   9  -6  121.64    8.99
  22  -9   6  132.31    7.61
  22  -9   5    8.11    5.08
   9   5 -22    6.44   15.78
  22   9  -5   12.91    6.61
  22  -9   4   22.93    5.98
  22   9  -4   27.62    6.58
  22  -9   3    0.42    6.30
  22   9  -3    4.14    5.97
  22  -9   2   17.38    6.89
  22   9  -2   16.01    5.57
  22  -9   1   12.25    7.50
  22  -9   0   17.99    7.46
  22  -9  -1    5.55    7.93
  22  -9  -2   -2.68    8.03
  22  -9  -5   16.44    7.48
  22  -9  -6  140.27    9.57
  22  -9  -7   20.95    6.50
  22  -9  -8   27.71    5.85
  22  -9  -9   24.88    5.28
  22  -9 -10    5.55    4.13
  10  10 -22   32.71    9.24
  10   9 -22   -2.14   10.30
  22  10  -8   34.54    5.85
  10   8 -22   31.29   12.46
  22  10  -7    7.81    5.38
  10   7 -22   13.76   13.39
  22  10  -6   37.20    6.20
  22 -10   6   37.04    4.40
  22 -10   5   14.05    4.62
  22  10  -5    9.31    5.68
  10   5 -22   13.18   14.33
  22 -10   4   39.63    5.53
  22  10  -4   32.65    5.74
  22 -10   3   32.69    6.04
  22  10  -3   32.24    5.58
  22 -10   2   15.95    6.69
  22 -10   1   60.71    7.59
  22 -10   0   -0.27    6.77
  22 -10  -1   28.14    7.38
  22 -10  -2   11.05    7.07
  22 -10  -4   20.95    6.80
  22 -10  -5   20.30    6.77
  22 -10  -6   51.47    6.81
  22 -10  -7    5.71    5.70
  22 -10  -8   40.63    5.43
  22 -10  -9   11.58    4.07
  11   9 -22    4.26    8.74
  11   8 -22    6.84    9.59
  11   7 -22    9.54   11.31
  22 -11   6    5.08    3.24
  11   6 -22    6.12   11.44
  11   5 -22   46.80   12.33
  22 -11   5   66.64    5.01
  22 -11   4   25.55    4.70
  22 -11   3    6.14    5.06
  22 -11   2    7.29    5.45
  22 -11   1   46.88    6.64
  22 -11   0    6.09    6.25
  22 -11  -1   45.93    6.88
  22 -11  -4    9.63    6.17
  22 -11  -5   55.56    6.39
  22 -11  -6   14.75    5.38
  22 -11  -7   17.95    4.66
  22 -11  -8    7.37    3.98
  12   8 -22   11.77    6.99
  12   7 -22    1.96    8.48
  12   6 -22   16.47    9.88
  22 -12   5   20.42    3.50
  12   5 -22   13.60    9.84
  22 -12   4   36.23    4.49
  22 -12   3   28.50    4.78
  22 -12   2   27.38    5.22
  22 -12   1    4.96    5.31
  22 -12   0   11.39    5.73
  22 -12  -1   16.87    5.82
  22 -12  -3   32.78    5.94
  22 -12  -4   21.17    5.39
  22 -12  -5   15.54    4.92
  22 -12  -6   27.99    4.79
  22 -12  -7    2.28    3.77
  13   7 -22   -0.87    6.09
  13   6 -22    2.48    6.91
  22 -13   5    9.80    2.59
  13   5 -22   23.55    8.00
  22 -13   4   17.05    3.44
  13   4 -22    9.01    8.26
  22 -13   3    5.45    3.50
  22 -13   2   40.13    4.69
  22 -13   1    1.68    4.62
  22 -13   0   49.25    5.42
  22 -13  -3   -0.02    4.61
  22 -13  -4   10.15    4.23
  22 -13  -5   10.64    4.10
  22 -13  -6    3.87    3.35
  14   4 -22   18.74    6.11
  22 -14   3    9.75    2.93
  14   3 -22    2.87    6.18
  22 -14   2   36.46    3.96
  22 -14   1    9.06    3.59
  22 -14   0   24.99    4.23
  22 -14  -2   26.87    4.03
  22 -14  -3   12.07    3.52
  22 -14  -4   31.76    3.54
  23   0   0   -4.88    7.71
  23   0   1   17.17    7.37
  23   0  -1    9.48    8.13
  23   0   2   19.73    6.73
  23   0  -2   27.56    8.74
  23   0   3   21.39    6.31
  23   0  -3   21.19    8.82
  23   0  -4   -2.54    8.66
  23   0  -5   66.22    9.94
  23   0  -6    0.10    8.71
   0   7 -23   57.13   24.34
  23   0  -7   60.72    8.85
   0   8 -23   56.47   25.15
   0   9 -23    9.86   24.73
  23   0 -10    6.07    6.48
   0  10 -23   -5.65   24.49
  23   0 -11    3.69    5.36
   0  11 -23    7.15   21.39
  23   0 -12    5.71    4.46
  23   1 -12    7.85    4.30
   1  12 -23    8.69   16.78
  23   1 -11   23.37    5.84
   1  11 -23   58.35   20.51
  23   1 -10    0.67    6.15
   1  10 -23   -3.38   21.48
   1   9 -23  162.32   24.70
   1   8 -23  114.14   24.74
   1   7 -23   76.55   23.87
  23   1  -7   56.34    8.73
   1   6 -23  127.14   23.85
  23   1  -6   90.98   10.15
  23   1  -5   43.67    9.09
  23   1  -4   10.75    8.48
  23   1  -3   50.61    8.61
  23  -1   3   40.94    6.57
  23   1  -2   79.18    9.28
  23  -1   2   76.99    7.85
  23   1  -1   18.47    8.09
  23  -1   1   20.66    7.22
  23   1   0   11.90    7.24
  23  -1   0   -1.17    7.66
  23   1   1   19.78    7.13
  23  -1  -1   15.38    8.08
  23   1   2   53.06    6.77
  23  -1  -2   32.23    8.61
  23  -1  -3   34.01    8.53
  23  -1  -4    0.89    9.16
  23  -1  -5   32.42    9.20
  23  -1  -6   89.76    9.87
  23  -1  -9  121.16    9.15
  -1   9 -23  145.90   28.78
  -1  10 -23   10.01   27.18
  23  -1 -10    2.03    6.12
  -1  11 -23   26.32   24.15
  23  -1 -11   16.06    5.12
  23  -1 -12    3.45    4.23
  23   2 -12    3.32    4.59
   2  12 -23   19.50   14.90
  23   2 -11   23.23    5.72
   2  11 -23   28.55   17.93
   2  10 -23   41.43   20.36
   2   9 -23  111.47   21.44
   2   8 -23   24.92   22.25
  23   2  -8   10.19    7.76
   2   7 -23   67.27   23.92
  23   2  -7   40.86    8.40
  23   2  -6   26.49    8.21
   2   6 -23   46.59   23.65
  23   2  -5   14.11    8.35
[truncated: 19,758 more chars]
