# Supplementary material for: Chiral Star-Shaped [CoIII3LnIII] Clusters with Enantiopure Schiff Bases: Synthesis, Structure, and Magnetism
Source: Molecules. 2024 Jul 12;29(14):3304. doi: 10.3390/molecules29143304 (PMC11279290; doi:10.3390/molecules29143304)
Supplement: Supplementary file 1 [file molecules-29-03304-s001.zip › Check cif/D-Co3Gd-2.cif]

data_p2
_audit_creation_date               2024-04-11
_audit_creation_method
;
Olex2 1.2-beta
(compiled 2018.05.29 svn.r3508 for OlexSys, GUI svn.r5506)
;
_shelx_SHELXL_version_number       '2014/7'
_audit_contact_author_address      ?
_audit_contact_author_email        ?
_audit_contact_author_name         ''
_audit_contact_author_phone        ?
_publ_contact_author_id_orcid      ?
_publ_section_references
;
Dolomanov, O.V., Bourhis, L.J., Gildea, R.J, Howard, J.A.K. & Puschmann, H.
 (2009), J. Appl. Cryst. 42, 339-341.

Sheldrick, G.M. (2015). Acta Cryst. A71, 3-8.

Sheldrick, G.M. (2015). Acta Cryst. C71, 3-8.
;
_chemical_name_common              ?
_chemical_name_systematic          ?
_chemical_formula_moiety           'C90 H78 Co3 Gd1 N6 O12'
_chemical_formula_sum              'C90 H78 Co3 Gd N6 O12'
_chemical_formula_weight           1769.63
_chemical_absolute_configuration   syn 
_chemical_melting_point            ?
loop_
  _atom_type_symbol
  _atom_type_description
  _atom_type_scat_dispersion_real
  _atom_type_scat_dispersion_imag
  _atom_type_scat_source
 'C' 'C' 0.0181 0.0091 'International Tables Vol C Tables 4.2.6.8 and 6.1.1.4'
 'H' 'H' 0.0000 0.0000 'International Tables Vol C Tables 4.2.6.8 and 6.1.1.4'
 'N' 'N' 0.0311 0.0180 'International Tables Vol C Tables 4.2.6.8 and 6.1.1.4'
 'O' 'O' 0.0492 0.0322 'International Tables Vol C Tables 4.2.6.8 and 6.1.1.4'
 'Co' 'Co' -2.3653 3.6143
 'International Tables Vol C Tables 4.2.6.8 and 6.1.1.4'
 'Gd' 'Gd' -8.8380 11.9157
 'International Tables Vol C Tables 4.2.6.8 and 6.1.1.4'

_shelx_space_group_comment
;
The symmetry employed for this shelxl refinement is uniquely defined
by the following loop, which should always be used as a source of
symmetry information in preference to the above space-group names.
They are only intended as comments.
;
_space_group_crystal_system        'cubic'
_space_group_IT_number             198
_space_group_name_H-M_alt          'P 21 3'
_space_group_name_Hall             'P 2ac 2ab 3'
loop_
  _space_group_symop_operation_xyz
 'x, y, z'
 '-x+1/2, -y, z+1/2'
 '-x, y+1/2, -z+1/2'
 'x+1/2, -y+1/2, -z'
 'z, x, y'
 'z+1/2, -x+1/2, -y'
 '-z+1/2, -x, y+1/2'
 '-z, x+1/2, -y+1/2'
 'y, z, x'
 '-y, z+1/2, -x+1/2'
 'y+1/2, -z+1/2, -x'
 '-y+1/2, -z, x+1/2'

_cell_length_a                     21.2867(2)
_cell_length_b                     21.2867(2)
_cell_length_c                     21.2867(2)
_cell_angle_alpha                  90
_cell_angle_beta                   90
_cell_angle_gamma                  90
_cell_volume                       9645.5(3)
_cell_formula_units_Z              4
_cell_measurement_reflns_used      4846
_cell_measurement_temperature      100.00(10)
_cell_measurement_theta_max        71.9970
_cell_measurement_theta_min        2.9160
_shelx_estimated_absorpt_T_max     ?
_shelx_estimated_absorpt_T_min     ?
_exptl_absorpt_coefficient_mu       8.793
_exptl_absorpt_correction_T_max   0.495
_exptl_absorpt_correction_T_min    0.400
_exptl_absorpt_correction_type     multi-scan
_exptl_absorpt_process_details
;
CrysAlisPro 1.171.39.28b (Rigaku Oxford Diffraction, 2015)
Empirical absorption correction using spherical harmonics,
 implemented in SCALE3 ABSPACK scaling algorithm.
;
_exptl_absorpt_special_details     ?
_exptl_crystal_colour              crimson
_exptl_crystal_density_diffrn      1.219
_exptl_crystal_density_meas        ?
_exptl_crystal_density_method      ?
_exptl_crystal_description         block
_exptl_crystal_F_000               3604.0
_exptl_crystal_size_max            0.12
_exptl_crystal_size_mid            0.10
_exptl_crystal_size_min            0.08
_exptl_transmission_factor_max     ?
_exptl_transmission_factor_min     ?
_diffrn_reflns_av_R_equivalents    0.0408
_diffrn_reflns_av_unetI/netI       0.0620
_diffrn_reflns_Laue_measured_fraction_full  0.997
_diffrn_reflns_Laue_measured_fraction_max  0.973
_diffrn_reflns_limit_h_max         26
_diffrn_reflns_limit_h_min         -24
_diffrn_reflns_limit_k_max         25
_diffrn_reflns_limit_k_min         -26
_diffrn_reflns_limit_l_max         15
_diffrn_reflns_limit_l_min         -26
_diffrn_reflns_number              12625
_diffrn_reflns_point_group_measured_fraction_full  0.940
_diffrn_reflns_point_group_measured_fraction_max  0.895
_diffrn_reflns_theta_full          67.684
_diffrn_reflns_theta_max           73.649
_diffrn_reflns_theta_min           2.936
_diffrn_ambient_environment        N~2~
_diffrn_ambient_temperature        100.00(10)
_diffrn_detector                   'CCD plate'
_diffrn_detector_area_resol_mean   ?
_diffrn_measured_fraction_theta_full  0.997
_diffrn_measured_fraction_theta_max  0.973
_diffrn_measurement_details
;
List of Runs (angles in degrees, time in seconds):

  # Type    Start    End  Width  t~exp~   \w     \q     \k     \f   Frames
--------------------------------------------------------------------------
  1  \w     24.00  50.00   0.50    1.61    --    0.00  58.00 -57.00   52
  2  \w     99.00 157.00   0.50    6.44    --   94.60  55.00-172.00  116
  3  \w    -32.00  -6.00   0.50    1.61    --    0.00 -82.00-180.00   52
  4  \w     87.00 154.00   0.50    6.44    --   94.60  82.00  30.00  134
;
_diffrn_measurement_device         'four-circle diffractometer'
_diffrn_measurement_device_type    'XtaLAB AFC12 (RINC): Kappa single'
_diffrn_measurement_method         '\w scans'
_diffrn_orient_matrix_type        
 'CrysAlisPro convention (1999,Acta A55,543-557)'
_diffrn_orient_matrix_UB_11        -0.0680064000
_diffrn_orient_matrix_UB_12        -0.0085280000
_diffrn_orient_matrix_UB_13        -0.0232003000
_diffrn_orient_matrix_UB_21        0.0075123000
_diffrn_orient_matrix_UB_22        -0.0718463000
_diffrn_orient_matrix_UB_23        0.0043478000
_diffrn_orient_matrix_UB_31        -0.0235493000
_diffrn_orient_matrix_UB_32        0.0016684000
_diffrn_orient_matrix_UB_33        0.0684306000
_diffrn_radiation_monochromator    graphite
_diffrn_radiation_probe            x-ray
_diffrn_radiation_type             CuK\a
_diffrn_radiation_wavelength       1.54184
_diffrn_source                     'fine-focus sealed X-ray tube'
_diffrn_source_type                'Enhance (Cu) X-ray Source'
_reflns_Friedel_coverage           0.699
_reflns_Friedel_fraction_full      0.873
_reflns_Friedel_fraction_max       0.803
_reflns_number_gt                  4685
_reflns_number_total               6537
_reflns_odcompleteness_completeness  99.81
_reflns_odcompleteness_iscentric   1
_reflns_odcompleteness_theta       66.97
_reflns_special_details
;
 Reflections were merged by SHELXL according to the crystal
 class for the calculation of statistics and refinement.
 
 _reflns_Friedel_fraction is defined as the number of unique
 Friedel pairs measured divided by the number that would be
 possible theoretically, ignoring centric projections and
 systematic absences.
;
_reflns_threshold_expression       'I > 2\s(I)'
_computing_cell_refinement         'CrysAlisPro 1.171.39.28b (Rigaku OD, 2015)'
_computing_data_collection         'CrysAlisPro 1.171.39.28b (Rigaku OD, 2015)'
_computing_data_reduction          'CrysAlisPro 1.171.39.28b (Rigaku OD, 2015)'
_computing_molecular_graphics      'Olex2 (Dolomanov et al., 2009)'
_computing_publication_material    'Olex2 (Dolomanov et al., 2009)'
_computing_structure_refinement    'ShelXL (Sheldrick, 2015)'
_computing_structure_solution      'ShelXT (Sheldrick, 2015)'
_refine_diff_density_max           1.445
_refine_diff_density_min           -5.886
_refine_diff_density_rms           0.229
_refine_ls_abs_structure_details
;
 Flack x determined using 1430 quotients [(I+)-(I-)]/[(I+)+(I-)]
 (Parsons, Flack and Wagner, Acta Cryst. B69 (2013) 249-259).
;
_refine_ls_abs_structure_Flack     0.013(7)
_refine_ls_extinction_coef         .
_refine_ls_extinction_method       none
_refine_ls_goodness_of_fit_ref     1.115
_refine_ls_hydrogen_treatment      constr
_refine_ls_matrix_type             full
_refine_ls_number_parameters       337
_refine_ls_number_reflns           5848
_refine_ls_number_restraints       57
_refine_ls_R_factor_all            0.1198
_refine_ls_R_factor_gt             0.1066
_refine_ls_restrained_S_all        1.118
_refine_ls_shift/su_max            0.000
_refine_ls_shift/su_mean           0.000
_refine_ls_structure_factor_coef   Fsqd
_refine_ls_weighting_details      
 'w=1/[\s^2^(Fo^2^)+(0.2000P)^2^] where P=(Fo^2^+2Fc^2^)/3'
_refine_ls_weighting_scheme        calc
_refine_ls_wR_factor_gt            0.2717
_refine_ls_wR_factor_ref           0.2824
_refine_special_details            ?
_olex2_refinement_description
;
1. Fixed Uiso
 At 1.2 times of:
  All C(H) groups, All C(H,H) groups
2. Rigid bond restraints
 C9, C10, C11
 with sigma for 1-2 distances of 0.01 and sigma for 1-3 distances of 0.01
3. Uiso/Uaniso restraints and constraints
C11 \\sim C10 \\sim C9 \\sim C12: within 1.7A with sigma of 0.04 and sigma for
terminal atoms of 0.08
Uanis(C9) \\sim Ueq, Uanis(C10) \\sim Ueq, Uanis(C11) \\sim Ueq, Uanis(C12)
\\sim Ueq: with sigma of 0.1 and sigma for terminal atoms of 0.2
Uanis(C10) \\sim Ueq, Uanis(C11) \\sim Ueq, Uanis(C12) \\sim Ueq: with sigma of
0.01 and sigma for terminal atoms of 0.02
Uanis(C9) \\sim Ueq: with sigma of 0.05 and sigma for terminal atoms of 0.1
Uanis(C19) \\sim Ueq, Uanis(C18) \\sim Ueq, Uanis(C11) \\sim Ueq: with sigma of
0.01 and sigma for terminal atoms of 0.02
4.a Ternary CH refined with riding coordinates:
 C29(H29), C14(H14)
4.b Secondary CH2 refined with riding coordinates:
 C15(H15A,H15B), C30(H30A,H30B)
4.c Aromatic/amide H refined with riding coordinates:
 C7(H7), C23(H23), C26(H26), C25(H25), C22(H22), C27(H27), C24(H24), C2(H2),
 C20(H20), C4(H4), C3(H3), C5(H5), C17(H17), C8(H8), C12(H12), C18(H18),
 C19(H19), C11(H11), C9(H9), C10(H10)
;
_atom_sites_solution_hydrogens     geom
_atom_sites_solution_primary       dual
_atom_sites_solution_secondary     ?
loop_
  _atom_site_label
  _atom_site_type_symbol
  _atom_site_fract_x
  _atom_site_fract_y
  _atom_site_fract_z
  _atom_site_U_iso_or_equiv
  _atom_site_adp_type
  _atom_site_occupancy
  _atom_site_site_symmetry_order
  _atom_site_calc_flag
  _atom_site_refinement_flags_posn
  _atom_site_refinement_flags_adp
  _atom_site_refinement_flags_occupancy
  _atom_site_disorder_assembly
  _atom_site_disorder_group
 Gd1 Gd 0.49559(4) 0.49559(4) 0.49559(4) 0.0594(5) Uani 1 3 d S T P . .
 Co1 Co 0.46668(8) 0.40680(9) 0.61314(8) 0.0329(4) Uani 1 1 d . . . . .
 O4 O 0.4597(3) 0.4027(3) 0.5236(3) 0.0258(14) Uani 1 1 d . . . . .
 O1 O 0.4362(4) 0.3236(4) 0.6240(4) 0.0374(17) Uani 1 1 d . . . . .
 O2 O 0.4998(3) 0.4896(4) 0.5973(3) 0.0341(16) Uani 1 1 d . . . . .
 O3 O 0.4733(4) 0.4168(4) 0.7019(4) 0.048(2) Uani 1 1 d . . . . .
 N2 N 0.3818(4) 0.4320(4) 0.6100(4) 0.0313(18) Uani 1 1 d . . . . .
 N1 N 0.5528(5) 0.3830(5) 0.6139(5) 0.040(2) Uani 1 1 d . . . . .
 C7 C 0.5734(6) 0.3285(7) 0.6052(6) 0.046(3) Uani 1 1 d . . . . .
 H7 H 0.6168 0.3233 0.6047 0.055 Uiso 1 1 calc R . . . .
 C28 C 0.2870(5) 0.3929(5) 0.5502(5) 0.033(2) Uani 1 1 d . . . . .
 C23 C 0.2755(6) 0.3397(5) 0.5841(5) 0.036(2) Uani 1 1 d . . . . .
 H23 H 0.3074 0.3226 0.6086 0.043 Uiso 1 1 calc R . . . .
 C26 C 0.1800(5) 0.3873(6) 0.5110(6) 0.044(3) Uani 1 1 d . . . . .
 H26 H 0.1475 0.4039 0.4869 0.053 Uiso 1 1 calc R . . . .
 C25 C 0.1701(6) 0.3361(6) 0.5449(6) 0.044(3) Uani 1 1 d . . . . .
 H25 H 0.1310 0.3165 0.5435 0.053 Uiso 1 1 calc R . . . .
 C29 C 0.3512(5) 0.4224(5) 0.5477(5) 0.030(2) Uani 1 1 d . . . . .
 H29 H 0.3473 0.4634 0.5272 0.036 Uiso 1 1 calc R . . . .
 C16 C 0.4356(7) 0.4528(7) 0.7346(6) 0.055(4) Uani 1 1 d . . . . .
 C22 C 0.3502(6) 0.4584(6) 0.6544(6) 0.040(3) Uani 1 1 d . . . . .
 H22 H 0.3083 0.4681 0.6468 0.049 Uiso 1 1 calc R . . . .
 C27 C 0.2399(5) 0.4176(5) 0.5110(5) 0.035(2) Uani 1 1 d . . . . .
 H27 H 0.2475 0.4525 0.4858 0.042 Uiso 1 1 calc R . . . .
 C24 C 0.2177(6) 0.3111(6) 0.5827(6) 0.043(3) Uani 1 1 d . . . . .
 H24 H 0.2103 0.2754 0.6067 0.052 Uiso 1 1 calc R . . . .
 C6 C 0.5347(6) 0.2723(6) 0.5956(6) 0.044(3) Uani 1 1 d . . . . .
 C1 C 0.4683(5) 0.2739(6) 0.6045(6) 0.040(3) Uani 1 1 d . . . . .
 C2 C 0.4346(6) 0.2176(6) 0.5947(6) 0.047(3) Uani 1 1 d . . . . .
 H2 H 0.3912 0.2176 0.5998 0.056 Uiso 1 1 calc R . . . .
 C21 C 0.3761(7) 0.4741(7) 0.7158(6) 0.049(3) Uani 1 1 d . . . . .
 C20 C 0.3388(8) 0.5098(8) 0.7553(6) 0.063(4) Uani 1 1 d . . . . .
 H20 H 0.2987 0.5220 0.7430 0.076 Uiso 1 1 calc R . . . .
 C15 C 0.5569(6) 0.4948(7) 0.6312(6) 0.046(3) Uani 1 1 d . . . . .
 H15A H 0.5481 0.4972 0.6759 0.055 Uiso 1 1 calc R . . . .
 H15B H 0.5787 0.5328 0.6189 0.055 Uiso 1 1 calc R . . . .
 C4 C 0.5303(7) 0.1608(7) 0.5691(6) 0.056(3) Uani 1 1 d . . . . .
 H4 H 0.5507 0.1240 0.5575 0.067 Uiso 1 1 calc R . . . .
 C14 C 0.5985(6) 0.4375(7) 0.6178(6) 0.049(3) Uani 1 1 d . . . . .
 H14 H 0.6192 0.4429 0.5770 0.059 Uiso 1 1 calc R . . . .
 C3 C 0.4642(8) 0.1628(7) 0.5780(7) 0.059(4) Uani 1 1 d . . . . .
 H3 H 0.4406 0.1264 0.5724 0.071 Uiso 1 1 calc R . . . .
 C5 C 0.5634(7) 0.2169(7) 0.5785(6) 0.052(3) Uani 1 1 d . . . . .
 H5 H 0.6067 0.2167 0.5729 0.062 Uiso 1 1 calc R . . . .
 C30 C 0.3967(4) 0.3827(5) 0.5095(5) 0.031(2) Uani 1 1 d . . . . .
 H30A H 0.3916 0.3387 0.5200 0.038 Uiso 1 1 calc R . . . .
 H30B H 0.3883 0.3879 0.4650 0.038 Uiso 1 1 calc R . . . .
 C13 C 0.6480(7) 0.4322(8) 0.6688(8) 0.062(4) Uani 1 1 d . . . . .
 C17 C 0.4571(9) 0.4708(8) 0.7958(7) 0.068(4) Uani 1 1 d . . . . .
 H17 H 0.4962 0.4575 0.8100 0.082 Uiso 1 1 calc R . . . .
 C8 C 0.6325(8) 0.4228(11) 0.7306(9) 0.087(6) Uani 1 1 d . . . . .
 H8 H 0.5912 0.4133 0.7414 0.105 Uiso 1 1 calc R . . . .
 C12 C 0.7076(8) 0.4417(9) 0.6520(9) 0.076(5) Uani 1 1 d . U . . .
 H12 H 0.7189 0.4449 0.6099 0.091 Uiso 1 1 calc R . . . .
 C18 C 0.4189(10) 0.5085(9) 0.8344(8) 0.074(5) Uani 1 1 d . U . . .
 H18 H 0.4336 0.5201 0.8739 0.089 Uiso 1 1 calc R . . . .
 C19 C 0.3631(10) 0.5280(9) 0.8162(8) 0.074(5) Uani 1 1 d . U . . .
 H19 H 0.3392 0.5534 0.8425 0.089 Uiso 1 1 calc R . . . .
 C11 C 0.7542(12) 0.4471(12) 0.7010(12) 0.105(6) Uani 1 1 d . U . . .
 H11 H 0.7959 0.4539 0.6898 0.126 Uiso 1 1 calc R . . . .
 C9 C 0.6785(10) 0.4273(14) 0.7777(10) 0.108(7) Uani 1 1 d . U . . .
 H9 H 0.6680 0.4200 0.8195 0.129 Uiso 1 1 calc R . . . .
 C10 C 0.7397(10) 0.4427(12) 0.7614(11) 0.096(6) Uani 1 1 d . U . . .
 H10 H 0.7699 0.4498 0.7922 0.115 Uiso 1 1 calc R . . . .

loop_
  _atom_site_aniso_label
  _atom_site_aniso_U_11
  _atom_site_aniso_U_22
  _atom_site_aniso_U_33
  _atom_site_aniso_U_23
  _atom_site_aniso_U_13
  _atom_site_aniso_U_12
 Gd1 0.0594(5) 0.0594(5) 0.0594(5) -0.0031(4) -0.0031(4) -0.0031(4)
 Co1 0.0296(9) 0.0382(10) 0.0308(9) 0.0044(7) -0.0020(7) -0.0027(7)
 O4 0.016(3) 0.033(3) 0.029(3) -0.003(3) 0.000(2) -0.005(3)
 O1 0.037(4) 0.033(4) 0.042(4) 0.007(3) 0.006(3) 0.003(3)
 O2 0.031(4) 0.046(4) 0.025(3) -0.001(3) -0.005(3) -0.009(3)
 O3 0.051(5) 0.057(5) 0.037(4) 0.006(4) -0.008(4) -0.007(4)
 N2 0.037(4) 0.028(4) 0.029(4) 0.002(3) 0.005(4) -0.009(4)
 N1 0.039(5) 0.046(6) 0.035(5) 0.019(4) -0.009(4) 0.000(4)
 C7 0.032(6) 0.069(9) 0.036(6) 0.019(6) -0.005(5) -0.001(5)
 C28 0.030(5) 0.038(6) 0.030(5) -0.009(4) 0.007(4) 0.002(4)
 C23 0.044(6) 0.029(5) 0.036(6) -0.002(4) 0.001(5) 0.000(4)
 C26 0.021(5) 0.059(8) 0.054(7) -0.011(6) -0.003(5) -0.003(5)
 C25 0.037(6) 0.046(7) 0.051(7) -0.015(6) 0.007(5) -0.012(5)
 C29 0.021(5) 0.036(5) 0.034(5) -0.009(4) 0.010(4) -0.005(4)
 C16 0.067(9) 0.070(9) 0.029(6) -0.002(6) -0.002(6) -0.020(7)
 C22 0.045(6) 0.040(6) 0.036(6) -0.007(5) 0.007(5) -0.005(5)
 C27 0.033(5) 0.040(6) 0.034(5) -0.004(4) 0.001(4) -0.004(4)
 C24 0.042(6) 0.033(6) 0.055(7) -0.010(5) 0.017(5) -0.007(5)
 C6 0.051(7) 0.046(7) 0.036(6) 0.015(5) -0.005(5) 0.009(5)
 C1 0.037(6) 0.044(6) 0.039(6) 0.011(5) 0.000(5) 0.003(5)
 C2 0.049(7) 0.039(6) 0.052(7) 0.010(5) 0.012(6) 0.005(5)
 C21 0.061(8) 0.054(7) 0.032(6) -0.009(5) 0.003(5) -0.019(6)
 C20 0.072(10) 0.076(10) 0.042(7) -0.029(7) 0.007(7) -0.015(8)
 C15 0.040(6) 0.053(7) 0.044(6) 0.001(6) -0.012(5) -0.009(6)
 C4 0.066(9) 0.060(8) 0.041(7) 0.010(6) 0.004(6) 0.016(7)
 C14 0.037(6) 0.069(9) 0.042(7) 0.009(6) -0.014(5) -0.001(6)
 C3 0.066(9) 0.054(8) 0.057(8) 0.011(7) 0.009(7) 0.003(7)
 C5 0.045(7) 0.067(9) 0.043(7) 0.011(6) -0.005(5) 0.013(6)
 C30 0.022(5) 0.030(5) 0.043(6) -0.007(4) 0.008(4) -0.005(4)
 C13 0.048(8) 0.076(10) 0.062(9) 0.024(8) -0.017(7) -0.003(7)
 C17 0.085(11) 0.079(10) 0.041(7) 0.001(7) -0.008(7) -0.032(9)
 C8 0.053(9) 0.134(18) 0.075(12) 0.030(12) -0.030(8) -0.012(10)
 C12 0.051(7) 0.102(10) 0.076(9) 0.025(8) -0.020(7) -0.012(7)
 C18 0.087(9) 0.081(9) 0.053(7) -0.014(7) 0.002(7) -0.021(8)
 C19 0.097(10) 0.076(9) 0.050(7) -0.021(7) 0.014(7) -0.003(8)
 C11 0.089(10) 0.124(12) 0.101(9) 0.019(10) -0.012(8) -0.011(9)
 C9 0.082(10) 0.17(2) 0.070(11) 0.030(13) -0.027(9) 0.003(13)
 C10 0.078(8) 0.126(12) 0.085(8) 0.012(9) -0.030(8) -0.013(9)

_geom_special_details
;
 All esds (except the esd in the dihedral angle between two l.s. planes)
 are estimated using the full covariance matrix.  The cell esds are taken
 into account individually in the estimation of esds in distances, angles
 and torsion angles; correlations between esds in cell parameters are only
 used when they are defined by crystal symmetry.  An approximate (isotropic)
 treatment of cell esds is used for estimating esds involving l.s. planes.
;
loop_
  _geom_bond_atom_site_label_1
  _geom_bond_atom_site_label_2
  _geom_bond_distance
  _geom_bond_site_symmetry_2
  _geom_bond_publ_flag
 Gd1 Co1 3.1957(17) 5 ?
 Gd1 Co1 3.1957(17) 9 ?
 Gd1 Co1 3.1956(17) . ?
 Gd1 O4 2.203(7) . ?
 Gd1 O4 2.203(7) 9 ?
 Gd1 O4 2.203(7) 5 ?
 Gd1 O2 2.171(7) . ?
 Gd1 O2 2.171(7) 9 ?
 Gd1 O2 2.171(7) 5 ?
 Co1 O4 1.914(7) . ?
 Co1 O1 1.899(8) . ?
 Co1 O2 1.929(8) . ?
 Co1 O3 1.908(9) . ?
 Co1 N2 1.886(9) . ?
 Co1 N1 1.902(10) . ?
 O4 C30 1.438(11) . ?
 O1 C1 1.326(14) . ?
 O2 C15 1.417(13) . ?
 O3 C16 1.309(18) . ?
 N2 C29 1.492(14) . ?
 N2 C22 1.289(14) . ?
 N1 C7 1.256(18) . ?
 N1 C14 1.516(17) . ?
 C7 H7 0.9300 . ?
 C7 C6 1.466(19) . ?
 C28 C23 1.365(16) . ?
 C28 C29 1.504(14) . ?
 C28 C27 1.407(15) . ?
 C23 H23 0.9300 . ?
 C23 C24 1.373(16) . ?
 C26 H26 0.9300 . ?
 C26 C25 1.325(19) . ?
 C26 C27 1.428(15) . ?
 C25 H25 0.9300 . ?
 C25 C24 1.400(19) . ?
 C29 H29 0.9800 . ?
 C29 C30 1.521(13) . ?
 C16 C21 1.40(2) . ?
 C16 C17 1.433(19) . ?
 C22 H22 0.9300 . ?
 C22 C21 1.458(17) . ?
 C27 H27 0.9300 . ?
 C24 H24 0.9300 . ?
 C6 C1 1.426(17) . ?
 C6 C5 1.377(19) . ?
 C1 C2 1.414(18) . ?
 C2 H2 0.9300 . ?
 C2 C3 1.373(19) . ?
 C21 C20 1.39(2) . ?
 C20 H20 0.9300 . ?
 C20 C19 1.45(2) . ?
 C15 H15A 0.9700 . ?
 C15 H15B 0.9700 . ?
 C15 C14 1.53(2) . ?
 C4 H4 0.9300 . ?
 C4 C3 1.42(2) . ?
 C4 C5 1.40(2) . ?
 C14 H14 0.9800 . ?
 C14 C13 1.518(18) . ?
 C3 H3 0.9300 . ?
 C5 H5 0.9300 . ?
 C30 H30A 0.9700 . ?
 C30 H30B 0.9700 . ?
 C13 C8 1.37(3) . ?
 C13 C12 1.33(2) . ?
 C17 H17 0.9300 . ?
 C17 C18 1.41(3) . ?
 C8 H8 0.9300 . ?
 C8 C9 1.40(2) . ?
 C12 H12 0.9300 . ?
 C12 C11 1.44(3) . ?
 C18 H18 0.9300 . ?
 C18 C19 1.32(3) . ?
 C19 H19 0.9300 . ?
 C11 H11 0.9300 . ?
 C11 C10 1.33(3) . ?
 C9 H9 0.9300 . ?
 C9 C10 1.39(3) . ?
 C10 H10 0.9300 . ?

loop_
  _geom_angle_atom_site_label_1
  _geom_angle_atom_site_label_2
  _geom_angle_atom_site_label_3
  _geom_angle
  _geom_angle_site_symmetry_1
  _geom_angle_site_symmetry_3
  _geom_angle_publ_flag
 Co1 Gd1 Co1 120.0 . 9 ?
 Co1 Gd1 Co1 120.0 5 9 ?
 Co1 Gd1 Co1 120.0 . 5 ?
 O4 Gd1 Co1 105.01(17) 9 . ?
 O4 Gd1 Co1 35.93(17) . . ?
 O4 Gd1 Co1 35.93(17) 9 9 ?
 O4 Gd1 Co1 123.35(17) . 9 ?
 O4 Gd1 Co1 123.35(17) 5 . ?
 O4 Gd1 Co1 105.01(17) 5 9 ?
 O4 Gd1 Co1 123.35(17) 9 5 ?
 O4 Gd1 Co1 35.93(17) 5 5 ?
 O4 Gd1 Co1 105.01(17) . 5 ?
 O4 Gd1 O4 91.4(2) . 9 ?
 O4 Gd1 O4 91.4(2) 9 5 ?
 O4 Gd1 O4 91.4(2) . 5 ?
 O2 Gd1 Co1 123.1(2) 5 9 ?
 O2 Gd1 Co1 36.14(19) . . ?
 O2 Gd1 Co1 123.1(2) 9 . ?
 O2 Gd1 Co1 36.14(19) 9 9 ?
 O2 Gd1 Co1 36.14(19) 5 5 ?
 O2 Gd1 Co1 105.2(2) 5 . ?
 O2 Gd1 Co1 105.2(2) 9 5 ?
 O2 Gd1 Co1 105.2(2) . 9 ?
 O2 Gd1 Co1 123.1(2) . 5 ?
 O2 Gd1 O4 113.6(3) 9 5 ?
 O2 Gd1 O4 72.1(3) . . ?
 O2 Gd1 O4 72.1(3) 9 9 ?
 O2 Gd1 O4 149.8(3) . 5 ?
 O2 Gd1 O4 149.8(3) 5 9 ?
 O2 Gd1 O4 113.6(3) 5 . ?
 O2 Gd1 O4 113.6(3) . 9 ?
 O2 Gd1 O4 149.8(3) 9 . ?
 O2 Gd1 O4 72.1(3) 5 5 ?
 O2 Gd1 O2 91.1(3) 9 . ?
 O2 Gd1 O2 91.1(3) 5 9 ?
 O2 Gd1 O2 91.1(3) 5 . ?
 O4 Co1 Gd1 42.5(2) . . ?
 O4 Co1 O2 84.1(3) . . ?
 O1 Co1 Gd1 135.4(3) . . ?
 O1 Co1 O4 93.0(3) . . ?
 O1 Co1 O2 176.5(3) . . ?
 O1 Co1 O3 90.5(4) . . ?
 O1 Co1 N1 94.6(4) . . ?
 O2 Co1 Gd1 41.6(2) . . ?
 O3 Co1 Gd1 134.1(3) . . ?
 O3 Co1 O4 176.2(4) . . ?
 O3 Co1 O2 92.5(3) . . ?
 N2 Co1 Gd1 89.3(3) . . ?
 N2 Co1 O4 84.4(3) . . ?
 N2 Co1 O1 86.7(4) . . ?
 N2 Co1 O2 94.8(3) . . ?
 N2 Co1 O3 94.2(4) . . ?
 N2 Co1 N1 178.1(4) . . ?
 N1 Co1 Gd1 88.8(3) . . ?
 N1 Co1 O4 94.1(4) . . ?
 N1 Co1 O2 83.8(4) . . ?
 N1 Co1 O3 87.1(4) . . ?
 Co1 O4 Gd1 101.6(3) . . ?
 C30 O4 Gd1 122.2(6) . . ?
 C30 O4 Co1 107.1(6) . . ?
 C1 O1 Co1 122.0(7) . . ?
 Co1 O2 Gd1 102.3(3) . . ?
 C15 O2 Gd1 122.6(7) . . ?
 C15 O2 Co1 107.2(7) . . ?
 C16 O3 Co1 123.1(9) . . ?
 C29 N2 Co1 114.2(6) . . ?
 C22 N2 Co1 126.8(9) . . ?
 C22 N2 C29 118.9(10) . . ?
 C7 N1 Co1 125.6(9) . . ?
 C7 N1 C14 119.4(10) . . ?
 C14 N1 Co1 114.6(8) . . ?
 N1 C7 H7 117.4 . . ?
 N1 C7 C6 125.3(11) . . ?
 C6 C7 H7 117.4 . . ?
 C23 C28 C29 121.8(10) . . ?
 C23 C28 C27 119.7(10) . . ?
 C27 C28 C29 118.1(10) . . ?
 C28 C23 H23 119.4 . . ?
 C28 C23 C24 121.1(12) . . ?
 C24 C23 H23 119.4 . . ?
 C25 C26 H26 119.5 . . ?
 C25 C26 C27 121.0(11) . . ?
 C27 C26 H26 119.5 . . ?
 C26 C25 H25 119.7 . . ?
 C26 C25 C24 120.7(11) . . ?
 C24 C25 H25 119.7 . . ?
 N2 C29 C28 115.1(8) . . ?
 N2 C29 H29 108.1 . . ?
 N2 C29 C30 105.9(8) . . ?
 C28 C29 H29 108.1 . . ?
 C28 C29 C30 111.4(8) . . ?
 C30 C29 H29 108.1 . . ?
 O3 C16 C21 126.3(11) . . ?
 O3 C16 C17 116.3(15) . . ?
 C21 C16 C17 117.4(15) . . ?
 N2 C22 H22 118.0 . . ?
 N2 C22 C21 124.0(12) . . ?
 C21 C22 H22 118.0 . . ?
 C28 C27 C26 117.9(11) . . ?
 C28 C27 H27 121.1 . . ?
 C26 C27 H27 121.1 . . ?
 C23 C24 C25 119.6(11) . . ?
 C23 C24 H24 120.2 . . ?
 C25 C24 H24 120.2 . . ?
 C1 C6 C7 121.2(12) . . ?
 C5 C6 C7 119.1(12) . . ?
 C5 C6 C1 119.7(13) . . ?
 O1 C1 C6 124.9(11) . . ?
 O1 C1 C2 117.5(10) . . ?
 C2 C1 C6 117.6(12) . . ?
 C1 C2 H2 119.1 . . ?
 C3 C2 C1 121.7(13) . . ?
 C3 C2 H2 119.1 . . ?
 C16 C21 C22 121.5(12) . . ?
 C20 C21 C16 121.5(12) . . ?
 C20 C21 C22 116.9(13) . . ?
 C21 C20 H20 120.5 . . ?
 C21 C20 C19 119.0(16) . . ?
 C19 C20 H20 120.5 . . ?
 O2 C15 H15A 109.7 . . ?
 O2 C15 H15B 109.7 . . ?
 O2 C15 C14 109.7(10) . . ?
 H15A C15 H15B 108.2 . . ?
 C14 C15 H15A 109.7 . . ?
 C14 C15 H15B 109.7 . . ?
 C3 C4 H4 121.5 . . ?
 C5 C4 H4 121.5 . . ?
 C5 C4 C3 117.0(14) . . ?
 N1 C14 C15 104.3(10) . . ?
 N1 C14 H14 109.3 . . ?
 N1 C14 C13 115.3(11) . . ?
 C15 C14 H14 109.3 . . ?
 C13 C14 C15 109.0(12) . . ?
 C13 C14 H14 109.3 . . ?
 C2 C3 C4 121.0(15) . . ?
 C2 C3 H3 119.5 . . ?
 C4 C3 H3 119.5 . . ?
 C6 C5 C4 123.1(13) . . ?
 C6 C5 H5 118.5 . . ?
 C4 C5 H5 118.5 . . ?
 O4 C30 C29 108.5(8) . . ?
 O4 C30 H30A 110.0 . . ?
 O4 C30 H30B 110.0 . . ?
 C29 C30 H30A 110.0 . . ?
 C29 C30 H30B 110.0 . . ?
 H30A C30 H30B 108.4 . . ?
 C8 C13 C14 122.0(14) . . ?
 C12 C13 C14 117.2(14) . . ?
 C12 C13 C8 120.6(15) . . ?
 C16 C17 H17 120.0 . . ?
 C18 C17 C16 120.0(18) . . ?
 C18 C17 H17 120.0 . . ?
 C13 C8 H8 119.8 . . ?
 C13 C8 C9 120.4(18) . . ?
 C9 C8 H8 119.8 . . ?
 C13 C12 H12 120.9 . . ?
 C13 C12 C11 118.2(19) . . ?
 C11 C12 H12 120.9 . . ?
 C17 C18 H18 119.1 . . ?
 C19 C18 C17 121.8(16) . . ?
 C19 C18 H18 119.1 . . ?
 C20 C19 H19 119.9 . . ?
 C18 C19 C20 120.2(16) . . ?
 C18 C19 H19 119.9 . . ?
 C12 C11 H11 118.8 . . ?
 C10 C11 C12 122(2) . . ?
 C10 C11 H11 118.8 . . ?
 C8 C9 H9 120.2 . . ?
 C10 C9 C8 120(2) . . ?
 C10 C9 H9 120.2 . . ?
 C11 C10 C9 119(2) . . ?
 C11 C10 H10 120.7 . . ?
 C9 C10 H10 120.7 . . ?

loop_
  _geom_torsion_atom_site_label_1
  _geom_torsion_atom_site_label_2
  _geom_torsion_atom_site_label_3
  _geom_torsion_atom_site_label_4
  _geom_torsion
  _geom_torsion_site_symmetry_1
  _geom_torsion_site_symmetry_2
  _geom_torsion_site_symmetry_3
  _geom_torsion_site_symmetry_4
  _geom_torsion_publ_flag
 Gd1 Co1 O1 C1 65.2(9) . . . . ?
 Gd1 Co1 N2 C29 54.8(7) . . . . ?
 Gd1 Co1 N2 C22 -121.9(9) . . . . ?
 Gd1 O4 C30 C29 -67.9(10) . . . . ?
 Gd1 O2 C15 C14 -67.9(12) . . . . ?
 Co1 O4 C30 C29 48.3(9) . . . . ?
 Co1 O1 C1 C6 24.3(16) . . . . ?
 Co1 O1 C1 C2 -158.9(9) . . . . ?
 Co1 O2 C15 C14 49.6(11) . . . . ?
 Co1 O3 C16 C21 19.8(19) . . . . ?
 Co1 O3 C16 C17 -161.6(10) . . . . ?
 Co1 N2 C29 C28 134.2(8) . . . . ?
 Co1 N2 C29 C30 10.7(10) . . . . ?
 Co1 N2 C22 C21 0.7(17) . . . . ?
 Co1 N1 C7 C6 -3.1(17) . . . . ?
 Co1 N1 C14 C15 9.5(11) . . . . ?
 Co1 N1 C14 C13 129.1(11) . . . . ?
 O4 Co1 O1 C1 66.7(9) . . . . ?
 O4 Co1 N2 C29 12.6(7) . . . . ?
 O4 Co1 N2 C22 -164.2(10) . . . . ?
 O1 Co1 N2 C29 -80.8(7) . . . . ?
 O1 Co1 N2 C22 102.5(10) . . . . ?
 O1 C1 C2 C3 -176.3(12) . . . . ?
 O2 Co1 N2 C29 96.1(7) . . . . ?
 O2 Co1 N2 C22 -80.6(10) . . . . ?
 O2 C15 C14 N1 -37.8(13) . . . . ?
 O2 C15 C14 C13 -161.5(11) . . . . ?
 O3 Co1 O1 C1 -114.9(9) . . . . ?
 O3 Co1 N2 C29 -171.0(7) . . . . ?
 O3 Co1 N2 C22 12.3(10) . . . . ?
 O3 C16 C21 C22 -1(2) . . . . ?
 O3 C16 C21 C20 177.0(14) . . . . ?
 O3 C16 C17 C18 -178.9(14) . . . . ?
 N2 Co1 O1 C1 150.9(9) . . . . ?
 N2 C29 C30 O4 -37.8(11) . . . . ?
 N2 C22 C21 C16 -10(2) . . . . ?
 N2 C22 C21 C20 171.6(13) . . . . ?
 N1 Co1 O1 C1 -27.7(9) . . . . ?
 N1 C7 C6 C1 -9.2(19) . . . . ?
 N1 C7 C6 C5 171.7(12) . . . . ?
 N1 C14 C13 C8 -55(2) . . . . ?
 N1 C14 C13 C12 130.0(16) . . . . ?
 C7 N1 C14 C15 -177.7(11) . . . . ?
 C7 N1 C14 C13 -58.2(17) . . . . ?
 C7 C6 C1 O1 -2.7(19) . . . . ?
 C7 C6 C1 C2 -179.5(11) . . . . ?
 C7 C6 C5 C4 179.2(12) . . . . ?
 C28 C23 C24 C25 1.3(17) . . . . ?
 C28 C29 C30 O4 -163.6(9) . . . . ?
 C23 C28 C29 N2 -49.3(13) . . . . ?
 C23 C28 C29 C30 71.2(13) . . . . ?
 C23 C28 C27 C26 3.3(16) . . . . ?
 C26 C25 C24 C23 -0.7(18) . . . . ?
 C25 C26 C27 C28 -2.8(18) . . . . ?
 C29 N2 C22 C21 -175.9(11) . . . . ?
 C29 C28 C23 C24 -175.9(10) . . . . ?
 C29 C28 C27 C26 176.8(10) . . . . ?
 C16 C21 C20 C19 3(2) . . . . ?
 C16 C17 C18 C19 0(3) . . . . ?
 C22 N2 C29 C28 -48.8(14) . . . . ?
 C22 N2 C29 C30 -172.3(9) . . . . ?
 C22 C21 C20 C19 -178.4(14) . . . . ?
 C27 C28 C23 C24 -2.6(16) . . . . ?
 C27 C28 C29 N2 137.3(10) . . . . ?
 C27 C28 C29 C30 -102.1(11) . . . . ?
 C27 C26 C25 C24 1.5(18) . . . . ?
 C6 C1 C2 C3 0.8(19) . . . . ?
 C1 C6 C5 C4 0.1(19) . . . . ?
 C1 C2 C3 C4 -1(2) . . . . ?
 C21 C16 C17 C18 0(2) . . . . ?
 C21 C20 C19 C18 -3(3) . . . . ?
 C15 C14 C13 C8 62(2) . . . . ?
 C15 C14 C13 C12 -113.0(18) . . . . ?
 C14 N1 C7 C6 -175.0(11) . . . . ?
 C14 C13 C8 C9 -171(2) . . . . ?
 C14 C13 C12 C11 170.1(19) . . . . ?
 C3 C4 C5 C6 0(2) . . . . ?
 C5 C6 C1 O1 176.4(11) . . . . ?
 C5 C6 C1 C2 -0.5(18) . . . . ?
 C5 C4 C3 C2 0(2) . . . . ?
 C13 C8 C9 C10 1(4) . . . . ?
 C13 C12 C11 C10 0(4) . . . . ?
 C17 C16 C21 C22 179.9(13) . . . . ?
 C17 C16 C21 C20 -2(2) . . . . ?
 C17 C18 C19 C20 1(3) . . . . ?
 C8 C13 C12 C11 -5(3) . . . . ?
 C8 C9 C10 C11 -6(4) . . . . ?
 C12 C13 C8 C9 4(3) . . . . ?
 C12 C11 C10 C9 5(4) . . . . ?

_shelx_res_file
;
    20170921-hp4.res created by SHELXL-2014/7

TITL 20170921-hp4_a.res in P2(1)3
REM Old TITL 20170921-hp4 in P2(1)3
REM SHELXT solution in P2(1)3
REM R1 0.136, Rweak 0.059, Alpha 0.009, Orientation as input
REM Flack x = 0.037 ( 0.005 ) from Parsons' quotients
REM Formula found by SHELXT: C78 N15 O15 Co4
CELL 1.54184 21.2867 21.2867 21.2867 90 90 90
ZERR 42 0.0002 0.0002 0.0002 0 0 0
LATT -1
SYMM 0.5-X,-Y,0.5+Z
SYMM -X,0.5+Y,0.5-Z
SYMM 0.5+X,0.5-Y,-Z
SYMM +Z,+X,+Y
SYMM 0.5+Z,0.5-X,-Y
SYMM 0.5-Z,-X,0.5+Y
SYMM -Z,0.5+X,0.5-Y
SYMM +Y,+Z,+X
SYMM -Y,0.5+Z,0.5-X
SYMM 0.5+Y,0.5-Z,-X
SYMM 0.5-Y,-Z,0.5+X
SFAC C H N O Co Gd
UNIT 462 420 42 42 42 42
DELU C9 C10 C11
SIMU 0.04 0.08 1.7 C11 C10 C9 C12
ISOR C9 C10 C11 C12
ISOR 0.01 0.02 C10 C11 C12
ISOR 0.05 0.1 C9
ISOR 0.01 0.02 C19 C18 C11

L.S. 15 0 0
PLAN  10
BOND $H
list 4
MORE -1
CONF
temp
fmap 2 53
acta
OMIT 1 1 5
OMIT -1 2 3
OMIT -2 3 3
OMIT 0 2 3
OMIT -5 7 9
OMIT -2 1 4
OMIT 0 2 2
OMIT 0 0 6
OMIT -1 1 5
REM <olex2.extras>
REM <HklSrc "%.\\20170921-hp4.hkl">
REM </olex2.extras>

WGHT    0.200000
FVAR       0.12908
GD1   6    0.495590    0.495590    0.495590    10.33333    0.05938    0.05938 =
         0.05938   -0.00307   -0.00307   -0.00307
CO1   5    0.466681    0.406797    0.613136    11.00000    0.02964    0.03817 =
         0.03075    0.00439   -0.00203   -0.00266
O4    4    0.459651    0.402678    0.523578    11.00000    0.01616    0.03255 =
         0.02880   -0.00279   -0.00015   -0.00518
O1    4    0.436234    0.323645    0.624020    11.00000    0.03720    0.03329 =
         0.04171    0.00730    0.00612    0.00265
O2    4    0.499850    0.489616    0.597328    11.00000    0.03125    0.04555 =
         0.02549   -0.00055   -0.00467   -0.00852
O3    4    0.473307    0.416784    0.701942    11.00000    0.05065    0.05729 =
         0.03701    0.00599   -0.00813   -0.00671
N2    3    0.381820    0.432034    0.610031    11.00000    0.03679    0.02823 =
         0.02894    0.00235    0.00491   -0.00925
N1    3    0.552787    0.383026    0.613934    11.00000    0.03863    0.04598 =
         0.03527    0.01891   -0.00896   -0.00024
C7    1    0.573444    0.328461    0.605151    11.00000    0.03185    0.06922 =
         0.03644    0.01887   -0.00468   -0.00074
AFIX  43
H7    2    0.616819    0.323250    0.604680    11.00000   -1.20000
AFIX   0
C28   1    0.287039    0.392869    0.550153    11.00000    0.02955    0.03818 =
         0.03040   -0.00900    0.00651    0.00168
C23   1    0.275515    0.339716    0.584097    11.00000    0.04406    0.02867 =
         0.03579   -0.00208    0.00076   -0.00029
AFIX  43
H23   2    0.307359    0.322569    0.608606    11.00000   -1.20000
AFIX   0
C26   1    0.180023    0.387350    0.511022    11.00000    0.02069    0.05898 =
         0.05360   -0.01068   -0.00308   -0.00350
AFIX  43
H26   2    0.147539    0.403875    0.486930    11.00000   -1.20000
AFIX   0
C25   1    0.170074    0.336099    0.544891    11.00000    0.03691    0.04565 =
         0.05077   -0.01550    0.00696   -0.01162
AFIX  43
H25   2    0.131040    0.316522    0.543540    11.00000   -1.20000
AFIX   0
C29   1    0.351174    0.422361    0.547747    11.00000    0.02133    0.03588 =
         0.03363   -0.00924    0.01028   -0.00467
AFIX  13
H29   2    0.347259    0.463391    0.527236    11.00000   -1.20000
AFIX   0
C16   1    0.435586    0.452768    0.734583    11.00000    0.06713    0.07013 =
         0.02912   -0.00206   -0.00162   -0.01986
C22   1    0.350171    0.458449    0.654395    11.00000    0.04529    0.03997 =
         0.03600   -0.00715    0.00662   -0.00494
AFIX  43
H22   2    0.308252    0.468102    0.646755    11.00000   -1.20000
AFIX   0
C27   1    0.239906    0.417594    0.510968    11.00000    0.03281    0.03976 =
         0.03364   -0.00443    0.00066   -0.00449
AFIX  43
H27   2    0.247503    0.452514    0.485836    11.00000   -1.20000
AFIX   0
C24   1    0.217725    0.311124    0.582686    11.00000    0.04178    0.03307 =
         0.05503   -0.01031    0.01692   -0.00701
AFIX  43
H24   2    0.210288    0.275386    0.606692    11.00000   -1.20000
AFIX   0
C6    1    0.534712    0.272307    0.595579    11.00000    0.05065    0.04618 =
         0.03575    0.01491   -0.00497    0.00890
C1    1    0.468332    0.273947    0.604530    11.00000    0.03677    0.04363 =
         0.03913    0.01134    0.00012    0.00278
C2    1    0.434582    0.217583    0.594745    11.00000    0.04921    0.03882 =
         0.05185    0.01006    0.01183    0.00512
AFIX  43
H2    2    0.391183    0.217627    0.599778    11.00000   -1.20000
AFIX   0
C21   1    0.376105    0.474106    0.715809    11.00000    0.06101    0.05367 =
         0.03181   -0.00911    0.00348   -0.01861
C20   1    0.338764    0.509845    0.755343    11.00000    0.07215    0.07579 =
         0.04164   -0.02860    0.00691   -0.01532
AFIX  43
H20   2    0.298670    0.522008    0.742963    11.00000   -1.20000
AFIX   0
C15   1    0.556909    0.494774    0.631245    11.00000    0.03978    0.05334 =
         0.04406    0.00136   -0.01177   -0.00897
AFIX  23
H15A  2    0.548095    0.497212    0.675886    11.00000   -1.20000
H15B  2    0.578721    0.532845    0.618944    11.00000   -1.20000
AFIX   0
C4    1    0.530312    0.160825    0.569062    11.00000    0.06595    0.05954 =
         0.04144    0.00952    0.00405    0.01604
AFIX  43
H4    2    0.550699    0.123960    0.557483    11.00000   -1.20000
AFIX   0
C14   1    0.598488    0.437498    0.617766    11.00000    0.03711    0.06874 =
         0.04236    0.00901   -0.01376   -0.00114
AFIX  13
H14   2    0.619155    0.442937    0.576989    11.00000   -1.20000
AFIX   0
C3    1    0.464197    0.162799    0.578011    11.00000    0.06598    0.05438 =
         0.05664    0.01146    0.00888    0.00293
AFIX  43
H3    2    0.440634    0.126431    0.572448    11.00000   -1.20000
AFIX   0
C5    1    0.563363    0.216875    0.578462    11.00000    0.04517    0.06747 =
         0.04301    0.01126   -0.00513    0.01300
AFIX  43
H5    2    0.606695    0.216685    0.572891    11.00000   -1.20000
AFIX   0
C30   1    0.396659    0.382703    0.509472    11.00000    0.02153    0.03040 =
         0.04255   -0.00689    0.00803   -0.00530
AFIX  23
H30A  2    0.391565    0.338655    0.519973    11.00000   -1.20000
H30B  2    0.388254    0.387922    0.464991    11.00000   -1.20000
AFIX   0
C13   1    0.648015    0.432189    0.668792    11.00000    0.04797    0.07642 =
         0.06240    0.02365   -0.01653   -0.00307
C17   1    0.457055    0.470757    0.795779    11.00000    0.08480    0.07881 =
         0.04126    0.00111   -0.00751   -0.03179
AFIX  43
H17   2    0.496183    0.457485    0.809975    11.00000   -1.20000
AFIX   0
C8    1    0.632487    0.422764    0.730628    11.00000    0.05286    0.13386 =
         0.07535    0.02991   -0.03006   -0.01169
AFIX  43
H8    2    0.591223    0.413325    0.741440    11.00000   -1.20000
AFIX   0
C12   1    0.707631    0.441749    0.651982    11.00000    0.05060    0.10170 =
         0.07611    0.02470   -0.02010   -0.01223
AFIX  43
H12   2    0.718863    0.444856    0.609876    11.00000   -1.20000
AFIX   0
C18   1    0.418920    0.508531    0.834434    11.00000    0.08712    0.08104 =
         0.05327   -0.01393    0.00161   -0.02122
AFIX  43
H18   2    0.433565    0.520079    0.873942    11.00000   -1.20000
AFIX   0
C19   1    0.363055    0.527972    0.816178    11.00000    0.09724    0.07565 =
         0.05009   -0.02110    0.01406   -0.00349
AFIX  43
H19   2    0.339177    0.553414    0.842471    11.00000   -1.20000
AFIX   0
C11   1    0.754239    0.447139    0.700987    11.00000    0.08904    0.12391 =
         0.10118    0.01862   -0.01240   -0.01062
AFIX  43
H11   2    0.795915    0.453946    0.689783    11.00000   -1.20000
AFIX   0
C9    1    0.678457    0.427272    0.777686    11.00000    0.08170    0.17125 =
         0.07039    0.02992   -0.02738    0.00324
AFIX  43
H9    2    0.667975    0.419965    0.819465    11.00000   -1.20000
AFIX   0
C10   1    0.739696    0.442723    0.761392    11.00000    0.07758    0.12618 =
         0.08473    0.01189   -0.02961   -0.01327
AFIX  43
H10   2    0.769865    0.449823    0.792184    11.00000   -1.20000
AFIX   0
HKLF 4

REM  20170921-hp4_a.res in P2(1)3
REM R1 =  0.1066 for    4685 Fo > 4sig(Fo)  and  0.1198 for all    5848 data
REM    337 parameters refined using     57 restraints

END

WGHT      0.2000      0.0000

REM Highest difference peak  1.445,  deepest hole -5.886,  1-sigma level  0.229
Q1    1   0.2477  0.2523  0.7477  10.33333  0.05    1.45
Q2    1   0.3619  0.3047  0.7253  11.00000  0.05    1.02
Q3    1   0.5138  0.4958  0.5623  11.00000  0.05    0.92
Q4    1   0.7577  0.2423  0.7423  10.33333  0.05    0.80
Q5    1   0.4673  0.3887  0.5971  11.00000  0.05    0.75
Q6    1   0.6033  0.6441  0.7250  11.00000  0.05    0.73
Q7    1   0.5527  0.4804  0.6217  11.00000  0.05    0.71
Q8    1   0.5383  0.4809  0.6069  11.00000  0.05    0.68
Q9    1   0.3163  0.2947  0.3775  11.00000  0.05    0.66
Q10   1   0.5694  0.4683  0.6211  11.00000  0.05    0.64
;
_shelx_res_checksum                35529
_shelx_hkl_file
;
  -1  -1  -1 9999.00  340.91
   0  -1   1   16.07    0.65
   1   0  -1   16.83    0.64
  -2   0   1    3.73    0.35
   0   1  -2    3.70    0.48
   1  -2   0    3.28    0.53
  -2   1   1  623.00   21.20
   1  -1   2  611.96   21.23
   0   2  -1  775.45   26.51
   2  -1  -1  587.89   21.22
   2   1   1  600.21   21.26
  -1  -2   1  636.97   21.14
  -2  -2  -2  439.44   15.25
  -2   2   1  227.29    8.65
  -2  -1  -2  244.34    8.72
   1   2  -2  253.86    8.55
  -2  -2  -1  236.21    8.64
   2   1  -2  254.31    8.51
   2   2   0  353.94   12.13
   2   0  -2  356.65   12.11
   0  -2   2  345.32   12.14
   2   1   2  231.06    8.97
   2  -1  -2  275.28    8.92
   2  -2  -2  231.41    8.13
   0  -3   0    1.21    0.60
   1  -3   0  328.97   11.66
  -1   3   0  332.27   11.65
   0   1  -3  350.71   11.72
   0   2  -3  358.85   12.53
  -2  -3   0  370.08   12.46
  -3   0   2  355.78   12.48
   1   2  -3  386.02   13.08
  -2  -3  -1  373.09   13.10
   1  -2   3  372.48   13.12
  -3   1   1  573.53   19.71
   1  -1   3  573.77   19.80
   0   3  -1  418.99   14.49
   0  -3   1  424.09   14.50
  -1   1  -3  429.33   15.13
  -1   3  -1  436.62   15.05
  -1  -3   1  435.95   14.97
   1  -3  -1  403.83   15.09
   3   1   2  461.17   16.51
   3  -1  -2  458.08   16.39
  -2   3  -1  494.43   16.45
  -3  -1   2  481.32   16.29
  -2  -2  -3  260.85    8.69
  -3  -2  -2  242.67    8.56
   2  -2   3  230.26    8.59
   1   3  -2  478.62   16.12
  -3   2   1  459.16   16.26
   2  -1   3  482.89   16.36
  -2  -1  -3  441.92   16.35
   0   3  -2  383.67   12.62
   3   2   0  372.55   12.63
   3   2   1  438.57   15.17
   3  -2  -2  149.56    5.39
  -3  -3  -3  182.68    6.68
   2   3  -3  119.61    4.27
  -3  -3  -2  125.92    4.55
  -3  -2  -3  124.52    4.62
  -3  -3  -1  719.11   24.32
   3   1  -3  716.46   24.20
  -3  -1  -3  740.88   24.45
   3   3  -1  722.45   24.20
   1  -3   3  730.77   24.35
   0  -3   3  645.96   22.10
   3   0  -3  640.69   22.05
   3   1   3  669.57   24.37
   3  -1  -3  724.16   24.22
   3  -3  -2  256.54    9.41
   3  -2  -3  276.47    9.40
   3  -3  -3  439.33   15.31
   0  -4   0   31.69    1.47
   0   1  -4 1210.63   42.44
   1  -4   0 1254.42   42.36
  -2   4   0 1464.61   51.58
   0   2  -4 1589.35   51.61
  -4   0   2 1424.22   51.45
   2  -4   0 1638.04   51.62
   1  -3   4  292.42   10.69
   1   3  -4  297.07   10.58
  -3  -4  -1  321.97   10.62
   1  -2   4  775.39   27.94
  -4   1   2  814.81   27.84
   1   2  -4  837.17   27.92
  -4   1   1  938.51   32.19
   0  -4   1 1970.84   66.29
  -1   0  -4 1874.45   66.48
  -1   1  -4 1202.02   39.35
  -1  -4   1 1094.92   39.12
  -1   4  -1 1150.99   39.20
   1  -4  -1 1187.96   39.26
  -4  -1   2  811.13   28.26
  -2   4  -1  866.29   28.42
   2  -4  -1  793.91   28.44
   4   1   2  857.40   28.51
   4  -1  -3  244.29    8.58
   4   1   3  239.93    8.82
  -3   4  -1  248.14    8.67
  -3  -4  -2  105.53    4.16
   2   3  -4  102.37    4.03
  -4   2   2  695.29   25.01
  -2  -2  -4  765.52   25.21
   2  -2   4  737.89   25.12
   2  -1   4   35.60    1.88
  -4   2   1   36.61    1.70
   0   4  -2 2093.73   71.52
  -2   1  -4   17.55    1.37
   4   2   1   19.92    1.20
  -1  -4   2   17.12    0.76
  -1   4  -2   16.96    1.09
   4   2   2  706.13   24.31
  -4  -2   2  694.08   24.03
  -2   4  -2  729.12   24.24
   4  -2  -3  127.16    4.56
   4   2   3  117.14    4.86
  -3  -4   2  124.62    4.31
  -3  -3  -4   17.71    1.43
  -4  -3  -3   18.39    1.37
  -3  -4  -3   19.05    1.33
   3  -3   4   18.76    1.34
   3  -2   4  547.52   18.58
   3   2  -4  527.52   18.19
  -3  -2  -4  558.05   18.64
   1   4  -3  200.41    6.13
   4   3  -1  170.91    6.14
   3   1  -4  156.61    6.09
  -3  -1  -4  176.90    6.47
  -4   3   1  180.29    6.34
   3  -1   4  178.94    6.47
   0   4  -3  463.47   15.58
   0  -4   3  459.44   15.60
   4   3   0  467.79   15.63
   4   3   1  161.09    5.84
   4  -3  -2  513.28   17.85
   3  -4  -3   19.82    1.44
   4  -3  -3   20.94    1.34
   3  -3  -4   18.14    1.39
  -4  -4  -4  546.04   19.16
  -4  -4  -3  116.18    4.37
   4  -3   4  114.52    4.42
  -4  -3  -4  120.50    4.44
  -3  -4  -4  119.79    4.45
   3   4  -4  108.94    3.95
   4  -2   4  687.38   24.53
  -4  -2  -4  744.75   24.55
  -4  -4  -2  734.01   24.40
   2  -4   4  663.08   24.43
  -4   4   1  145.88    5.75
   1  -4   4  168.60    5.76
   4   0  -4  104.07    3.87
   0  -4   4  113.53    4.02
   4   1   4  232.77    8.27
   4  -1  -4  221.80    7.94
   4  -4  -2  771.31   25.94
   4  -2  -4  733.16   25.81
   3  -4  -4   66.49    2.96
   4  -4  -3   68.82    2.95
   4  -3  -4   69.04    2.85
   4  -4  -4  709.22   24.62
   0  -5   0    1.34    0.75
   0   1  -5  171.23    6.49
   1  -5   0  179.17    6.34
  -5   0   2   16.61    1.03
   2  -5   0   17.59    1.35
  -3  -5   0   17.36    0.94
   5   0   3   20.66    1.46
   0   3  -5   20.05    1.29
  -3   5   0   20.11    1.39
   5   0   4    7.71    1.37
   1  -4   5  137.91    5.68
  -4  -5  -1  167.18    5.58
  -3  -5  -1  476.02   16.55
   1   3  -5  481.28   16.62
  -5   1   2  136.31    5.09
   1   2  -5  149.76    5.28
  -5   1   1  279.03    9.79
   0  -5   1  155.60    5.60
  -1   0  -5  161.05    5.90
  -1   5  -1  233.37    8.53
   1  -5  -1  263.91    8.64
  -1  -5   1  230.96    8.42
  -1   1  -5  253.94    8.76
   5   1   2  158.58    5.95
  -5  -1   2  150.29    5.65
  -2   5  -1  172.63    5.87
  -2  -5   1  158.00    5.67
   2  -5  -1  176.37    5.94
  -1   2  -5  172.50    5.97
   5   1   3  296.76   10.40
  -3   5  -1  303.00   10.22
   5   1   4  221.23    8.28
  -4   5  -1  224.00    8.13
   5  -1  -4  228.38    7.99
   2   4  -5  384.09   13.57
   2  -4   5  399.97   13.86
   2   4  -5  407.27   13.46
  -4  -5  -2  381.59   13.73
   2   3  -5  195.29    6.91
  -3  -5  -2  198.04    6.98
   2  -3   5  183.01    7.05
  -2  -2  -5  648.64   23.77
  -5   2   2  687.17   23.57
   2  -2   5  710.03   23.77
  -5   2   1 1879.46   64.33
  -2   0  -5  254.82    9.35
   0   5  -2  258.32    9.00
  -2   1  -5 1879.05   62.74
   5   2   1 1834.43   62.63
  -1   5  -2 1792.43   62.55
  -2  -5   2  504.17   17.64
   2  -5  -2  496.56   17.90
   5   2   2  526.91   17.98
  -2   5  -2  543.39   17.84
   5   2   3  291.86   10.32
  -3   5  -2  305.41   10.18
  -3  -5   2  281.48    9.89
  -4  -5   2  471.46   16.07
  -4   5  -2  477.80   16.42
   5  -2  -4  453.40   16.28
  -4  -5  -3  408.14   13.66
   3   4  -5  383.04   13.37
   3  -4   5  376.87   13.65
  -3  -4  -5  377.59   13.76
  -3  -5  -3  365.40   12.67
   3  -3   5  352.02   12.71
  -3  -3  -5  354.11   12.74
   3  -2   5  474.92   17.34
  -3  -2  -5  518.56   17.43
  -5   3   2  492.95   17.19
   3  -1   5  488.38   17.43
  -5   3   1  499.75   17.23
   0  -5   3  629.79   21.55
   5   3   0  643.80   21.64
  -5   3   0  613.26   21.69
   0   5  -3  618.12   21.57
  -1   5  -3  522.69   18.74
   5   3   1  532.69   18.83
  -1  -5   3  556.53   18.62
  -2   5  -3  396.05   13.64
   5   3   2  382.28   13.79
   5  -3  -3  369.00   13.00
   5  -3  -4  382.58   13.93
   4  -5  -3  417.69   14.09
  -5  -4  -4   87.24    3.56
   4  -4   5   82.94    3.62
  -4  -5  -4   91.89    3.65
   4   4  -5   82.94    3.19
  -4  -4  -5   88.28    3.71
  -3  -5  -4  112.27    4.40
  -4  -3  -5  109.57    4.48
   4  -3   5  105.57    4.37
   5   4  -2  178.29    6.31
  -4  -2  -5  187.44    6.80
   4  -2   5  175.92    6.82
   2  -5   4  186.97    6.57
   5   4  -1  104.59    3.98
   4   1  -5  107.51    3.92
  -4  -1  -5  118.98    4.47
   4  -1   5  109.25    4.44
   1  -5   4  111.08    4.14
  -5   4   1  110.73    4.24
   1   5  -4  115.03    3.95
   4   0  -5  119.58    4.40
   0   5  -4  127.00    4.43
   0  -5   4  129.86    4.49
   4  -1  -5   62.97    2.50
   4  -2  -5  178.30    6.47
   4  -3  -5   74.29    3.11
   5  -4  -3   76.20    3.18
   3  -5  -4   71.53    3.20
   4  -5  -4   86.86    3.71
   4  -4  -5   94.29    3.68
   5  -4  -4   83.83    3.56
  -5  -5  -5  621.73   21.69
   5  -5   5  612.16   21.70
  -4  -5  -5   18.74    1.72
   4  -5   5   19.84    1.60
  -5  -4  -5   18.03    1.62
  -5  -5  -4   17.21    1.61
   5  -4   5   17.71    1.69
  -5  -5  -3  198.48    7.12
   5  -3   5  191.06    7.31
  -5  -3  -5  200.70    7.30
  -3  -5  -5  190.84    7.33
   3  -5   5  190.24    7.19
   5  -2   5   15.90    1.59
   2  -5   5   10.93    1.34
   1   5  -5   86.73    3.05
  -5   5   1   77.23    3.39
   1  -5   5   77.88    3.33
   5   0  -5  155.93    5.57
   5  -1  -5  106.84    4.09
   5   1   5  126.85    4.76
  -5   5  -2   41.10    2.08
   5  -2  -5   33.90    1.81
   3  -5  -5  189.70    6.92
   5  -5  -3  196.53    6.91
   5  -4  -5    3.20    1.16
   4  -5  -5    3.96    1.33
   5  -5  -4    2.82    1.26
   5  -5  -5  381.69   13.63
   0  -6   0  569.86   19.73
   0   1  -6  743.26   25.75
  -1  -6   0  722.95   25.52
   1  -6   0  761.45   25.60
   2  -6   0  961.86   31.28
   0   2  -6  958.40   31.38
  -3  -6   0   48.86    1.85
   0   3  -6   46.28    2.22
   6   0   3   44.42    2.33
  -6   0   3   46.07    1.95
  -4   6   0  156.06    5.82
   6   0   4  153.38    6.00
   6   0   5   19.88    1.87
  -4  -6  -1  283.51    9.93
  -6   1   3   36.97    1.68
  -3  -6  -1   38.90    1.71
   1   3  -6   36.20    1.94
  -6   1   2  234.13    8.55
   1   2  -6  256.22    8.79
  -1  -1  -6   60.82    2.98
  -6   1   1   66.47    2.63
   0  -6  -1  288.14    9.79
  -1   0  -6  261.29    9.93
   0  -6   1  273.89    9.68
  -1   1  -6   36.60    2.03
   1  -6  -1   36.40    1.80
  -1  -6   1   30.41    1.49
   2  -6  -1  200.52    6.98
  -2   6  -1  194.70    6.84
  -1   2  -6  193.88    7.02
  -2  -6   1  183.35    6.66
   6   1   2  187.04    6.96
  -6  -1   2  185.43    6.67
   3  -6  -1   44.76    2.22
   6   1   3   40.50    2.21
  -3   6  -1   45.47    2.09
  -6  -1   3   39.28    1.69
  -4   6  -1  373.39   12.80
   6   1   4  343.75   12.97
  -5   6  -1   53.01    2.54
   6   1   5   51.31    2.92
   2  -5   6   41.84    2.31
   6  -2   5   39.28    2.46
   2   5  -6   45.79    1.72
  -4  -6  -2  309.83   10.24
   2  -4   6  297.39   10.43
   2   3  -6  142.20    5.34
  -3  -6  -2  150.01    5.43
  -2  -3  -6  138.91    5.65
  -6   2   2  484.09   16.84
  -6   2   1   77.84    3.11
  -2   0  -6   59.29    2.97
   1  -6  -2   81.75    3.39
  -1   6  -2   82.15    3.16
  -2   1  -6   83.16    3.57
   6   2   1   80.24    3.36
  -2   6  -2  425.43   14.84
   2  -6  -2  431.23   14.96
  -2  -6   2  407.28   14.65
  -6  -2   3  146.10    4.98
  -3  -6   2  135.89    4.96
   3  -6  -2  136.99    5.44
  -3   6  -2  144.09    5.31
   6   2   3  142.03    5.51
   6   2   4  173.37    6.41
  -4  -6   2  158.73    5.71
  -4   6  -2  177.06    6.14
  -5   6  -2  128.23    4.78
   6  -2  -5  115.77    4.60
   6  -3   5   52.39    2.87
  -3  -5  -6   62.50    2.92
  -5  -6  -3   59.80    2.61
   3  -5   6   54.64    2.83
   3   4  -6   48.18    2.05
  -4  -6  -3   48.10    2.24
  -3  -4  -6   43.92    2.52
   3  -4   6   46.28    2.44
   3  -3   6  226.85    8.53
  -3  -3  -6  237.78    8.59
   3  -2   6   16.80    1.71
  -6   3   2   15.96    1.39
  -3  -2  -6   17.16    1.66
  -6   3   1  174.34    6.37
   0   6  -3  720.46   24.65
   6   3   0  704.39   24.75
  -6   3   0  721.54   24.80
  -1   6  -3  255.66    8.88
   6   3   1  238.37    9.00
  -1  -6   3  252.37    8.70
   6   3   2   17.19    1.48
   2  -6  -3   15.35    1.53
  -2   6  -3   18.66    1.38
  -3   6  -3  104.87    4.14
  -6  -3   3  106.83    3.78
  -4   6  -3   34.23    1.97
   5  -6  -3   38.47    2.29
  -5   6  -3   40.89    2.13
  -5  -6  -4   80.65    3.34
  -4  -5  -6   77.25    3.48
   6  -4   5   69.55    3.39
   4  -5   6   75.40    3.47
  -4  -6  -4  121.98    4.75
  -4  -4  -6  120.64    4.93
   4  -4   6  119.54    4.90
   4   4  -6  119.99    4.46
  -4  -3  -6  118.46    4.78
   4  -3   6  116.00    4.72
   4  -2   6  483.77   17.74
   4   2  -6  506.52   17.23
  -4  -2  -6  518.30   17.80
  -6   4   2  482.82   17.52
   6   4  -2  504.20   17.31
   4  -1   6   13.41    1.71
   4   1  -6   10.45    0.84
  -6   4   1   13.69    1.36
   1  -6   4   12.98    1.02
   6   4  -1   13.24    1.01
   4   0  -6   20.16    1.12
   0   6  -4   18.57    1.16
  -6   4   0   20.50    1.56
   6   4   0   18.74    1.28
   0  -6   4   21.88    1.16
  -1   6  -4    2.28    0.91
  -6   4  -1    2.98    1.24
   6   4   1    1.81    1.08
   4  -1  -6    2.23    0.94
   4  -2  -6  565.02   19.45
  -2   6  -4  553.86   19.42
  -3   6  -4  111.89    4.41
   4  -3  -6  114.63    4.49
   4  -6  -4  144.87    5.54
   4  -4  -6  147.24    5.48
  -4   6  -4  132.28    5.39
   5  -6  -4   90.16    4.02
   6  -4  -5   91.11    3.88
   5   5  -6   28.79    1.22
   6  -5   5   30.71    2.14
   5  -5   6   29.55    2.05
  -5  -6  -5   35.12    2.04
  -5  -5  -6   31.79    2.16
   5  -6   5   27.94    2.14
  -4  -6  -5   26.63    1.84
  -5  -4  -6   25.63    2.01
   5  -4   6   24.62    2.03
   4  -6   5   23.65    1.75
  -5  -3  -6  153.77    6.00
   3  -6   5  143.59    5.74
   5  -3   6  146.26    6.02
   2  -6   5  127.19    4.84
   5  -2   6  121.69    5.11
   1  -6   5  131.20    4.87
  -6   5   1  122.25    4.99
   5  -1   6  115.54    5.23
   1   6  -5  138.15    4.68
   5   1  -6  126.64    4.64
   0   6  -5   41.12    1.91
   5   0  -6   46.56    1.90
   0  -6   5   48.83    2.09
  -6   5   0   43.74    2.26
   5  -1  -6  195.75    7.17
  -1   6  -5  206.63    7.21
   5  -2  -6  175.48    6.42
   3  -6  -5   94.00    3.76
   5  -3  -6   80.21    3.47
   5  -4  -6    5.78    1.27
   6  -5  -4    6.85    1.50
   4  -6  -5    4.55    1.56
   5  -6  -5   21.11    1.98
   6  -5  -5   22.08    1.84
   5  -5  -6   23.56    1.86
  -6  -6  -6    8.49    1.57
  -6   6   6   10.61    1.80
   6  -6   6   10.73    1.73
  -6  -6  -5   66.82    3.12
  -5  -6  -6   72.16    3.32
   5  -6   6   69.57    3.24
   6  -5   6   66.16    3.30
  -6  -5  -6   68.57    3.25
   6   5  -6   62.11    2.44
  -6   6   5   73.27    3.24
  -4  -6  -6  213.18    7.91
   4  -6   6  210.13    7.83
   6  -4   6  199.65    7.93
  -3  -6  -6  261.39    9.83
   3  -6   6  261.00    9.59
   6  -3   6  265.99    9.86
   6  -2   6  337.90   12.55
   2  -6   6  347.58   12.27
  -6   6   1   36.40    2.19
   1  -6   6   41.62    2.16
   1   6  -6   41.22    1.74
   0   6  -6   82.40    3.18
   6  -1  -6   52.56    2.27
  -6   6  -2  297.56   10.47
   6  -2  -6  282.54   10.26
   3  -6  -6  332.62   11.27
  -6   6  -3  321.91   11.21
   4  -6  -6  169.53    6.23
   6  -6  -4  166.29    6.21
   6  -5  -6   18.22    1.75
   5  -6  -6   17.57    1.83
   6  -6  -5   17.69    1.85
   6  -6  -6  131.03    5.17
  -6  -6   6  122.14    4.50
   0  -7   0    2.37    1.00
   1  -7   0   19.61    1.46
   0   1  -7   20.30    1.71
  -1  -7   0   22.14    1.38
   0   2  -7   20.39    1.69
   2  -7   0   17.68    1.45
  -2  -7   0   18.55    1.21
  -7   0   2   16.43    1.14
   0   3  -7  327.69   11.58
  -3  -7   0  321.43   11.27
   7   0   3  322.69   11.68
  -7   0   3  328.54   11.37
   7   0   4   19.84    1.84
  -5   7   0   71.44    3.18
   7   0   5   68.99    3.44
   7   0   6    4.09    1.72
   1   6  -7   81.22    3.09
   7  -1   4  269.66   10.47
  -4  -7  -1  294.72   10.09
   1   3  -7  333.84   11.81
  -3  -7  -1  358.35   11.66
   1   2  -7  178.62    6.56
  -7   1   2  171.27    6.28
  -7   1   1  349.50   12.13
  -1  -1  -7  335.21   12.39
   0  -7   1 1698.39   59.09
  -1   0  -7 1660.85   59.35
   0  -7  -1 1808.75   59.21
  -1   1  -7  296.48   10.29
  -1  -7   1  270.83    9.87
   1  -7  -1  286.87   10.06
  -7  -1   2  156.68    5.65
   2  -7  -1  168.88    5.98
  -2  -7   1  149.35    5.64
   7   1   2  154.13    6.03
  -1   2  -7  169.09    6.10
  -3   7  -1  174.32    6.14
  -7  -1   3  160.57    5.83
  -3  -7   1  155.84    5.83
   7   1   3  161.41    6.33
   3  -7  -1  178.69    6.25
   7   1   4  515.51   18.50
  -4   7  -1  524.53   18.27
  -5   7  -1  361.09   12.62
   7   1   5  336.49   12.86
   7   1   6   32.88    2.58
  -6   7  -1   35.71    2.18
   7  -2   6   51.91    3.67
   2  -6   7   71.91    3.68
  -5  -7  -2   51.68    2.28
   2   4  -7    2.23    0.97
  -4  -7  -2    2.66    0.95
  -7   2   3   32.05    1.65
  -2  -3  -7   31.34    2.16
   2   3  -7   31.04    1.74
  -7   2   2   40.23    1.96
  -2  -1  -7  479.28   18.20
  -7   2   1  540.73   18.00
  -2   0  -7  144.07    5.77
   7   2   1  276.77   10.41
  -2   1  -7  303.56   10.66
   1  -7  -2  296.84   10.46
   2  -7  -2   15.84    1.57
  -2  -7   2   13.23    0.92
  -2   7  -2   12.02    1.27
   7   2   2   15.30    1.49
  -3   7  -2   23.15    1.60
   7   2   3   21.64    1.87
  -3  -7   2   20.13    1.08
   3  -7  -2   25.81    1.89
  -7  -2   3   22.53    1.12
  -4  -7   2   11.97    0.78
   4  -7  -2   12.30    1.64
  -4   7  -2   14.26    1.57
   7   2   4   13.59    1.81
  -5  -7   2   48.14    1.87
   7   2   5   48.22    3.05
  -5   7  -2   49.00    2.49
  -6   7  -2   72.94    3.12
  -6  -7   2   60.37    2.30
   7  -3   6   35.58    2.44
  -3  -6  -7   36.92    2.44
   3  -6   7   36.21    2.26
  -3  -5  -7   57.27    3.04
   7  -3   5   54.91    2.93
   3  -5   7   59.32    2.93
  -5  -7  -3   61.04    2.66
  -4  -7  -3  247.25    8.57
   3  -4   7  237.78    8.87
   3   4  -7  232.31    8.45
  -3  -4  -7  222.01    8.81
   3   3  -7   59.09    2.62
  -3  -3  -7   55.05    2.88
  -7   3   2  129.90    4.90
  -7   3   1 1090.00   37.58
  -7   3   0   27.98    1.83
  -3   0  -7   30.16    2.08
   7   3   0   29.24    1.67
   1  -7  -3 1039.95   36.45
  -1  -7   3 1055.77   36.11
  -3   1  -7 1086.68   36.64
   7   3   1 1055.04   36.46
  -1   7  -3 1046.39   36.30
   7   3   2   96.29    4.10
  -2   7  -3   97.38    3.84
   2  -7  -3  100.52    4.11
  -7  -3   3  181.69    6.33
  -3   7  -3  182.69    6.68
   7   3   3  182.23    6.96
   3  -7  -3  173.68    6.83
  -4   7  -3  288.94   10.40
  -5   7  -3  103.29    4.27
  -6   7  -3   30.29    2.10
  -6   7   4    8.22    1.73
  -4  -6  -7    5.29    1.58
   4  -6   7    6.68    1.61
  -4   6   7    4.62    1.67
   7  -4   6    6.22    1.73
   4   5  -7   75.97    3.00
  -4  -5  -7   84.45    3.72
   4  -5   7   70.98    3.60
  -5  -7  -4   88.16    3.46
   7  -4   5   77.97    3.69
   4  -4   7  107.96    4.71
   4   4  -7  107.23    4.31
  -4  -4  -7  119.93    4.77
  -4  -7  -4  121.26    4.58
  -4  -3  -7   94.38    4.40
   4   3  -7  104.00    3.60
   4  -3   7   93.73    4.38
  -7   4   2  193.51    7.48
  -4  -2  -7  196.06    7.76
   7   4  -2  206.22    7.28
   4   2  -7  209.21    7.16
  -7   4   1   91.35    3.52
   7   4  -1   84.85    3.29
  -7   4   0  164.16    6.42
   0   7  -4  181.96    6.21
   0  -7   4  174.14    6.16
   7   4   0  159.60    6.30
  -7   4  -1   58.47    2.72
   7   4   1   57.14    2.63
  -1   7  -4   58.40    2.45
   2  -7  -4  152.57    6.02
  -2   7  -4  158.60    5.80
  -3   7  -4  141.65    5.66
  -7  -4   3  153.35    5.27
  -4   7  -4   33.60    1.98
   4  -4  -7   34.62    2.16
   5  -7  -4   88.21    3.94
   4  -5  -7   93.85    3.97
  -5   7  -4   83.91    3.75
  -6  -7   4    4.38    0.94
   7  -4  -6    4.76    1.40
   4  -6  -7    5.87    1.68
  -6   7  -4    6.06    1.54
   6  -7  -4    6.93    1.78
  -4  -6   7    6.56    0.93
   7  -5   6  112.77    5.09
   5  -6   7  110.67    5.05
  -5  -6  -7  117.12    5.04
  -6  -7  -5  123.34    4.88
  -6   7   5  125.39    4.84
  -5   5   7  132.09    4.94
   5   5  -7  120.12    4.52
   5  -5   7  126.04    5.23
  -5  -7  -5  125.36    5.06
  -5  -5  -7  126.02    5.21
   7  -5   5  114.87    5.17
  -5   7   5  131.52    4.95
   5  -4   7   71.00    3.37
  -5  -4  -7   74.75    3.45
  -4  -7  -5   74.45    3.31
   4  -7   5   79.45    3.24
   7   5  -4   66.54    2.52
   3  -7   5  378.86   13.19
   7   5  -3  359.43   12.77
  -5  -3  -7  402.46   13.44
   5  -3   7  376.43   13.47
  -7   5   2   70.47    3.20
   2  -7   5   72.90    3.09
   7   5  -2   73.68    2.80
  -5  -2  -7   75.22    3.53
   5  -2   7   72.68    3.56
   1  -7   5  344.81   12.47
   5   1  -7  362.83   12.31
  -7   5   1  344.50   12.64
  -7   5   0  130.33    5.21
   5   0  -7  123.99    4.89
   0  -7   5  138.78    4.97
   0   7  -5  142.84    4.96
  -7   5  -1  297.47   11.16
  -1   7  -5  323.53   10.96
   5  -1  -7  305.21   10.95
   5  -2  -7  110.12    4.18
  -2   7  -5  103.88    4.12
  -3   7  -5  300.89   11.06
   5  -3  -7  322.37   11.16
   5  -4  -7   86.36    3.70
   4  -7  -5   87.71    3.88
  -4   7  -5   81.01    3.60
   5  -7  -5  160.59    6.28
  -5   7  -5  159.50    6.11
  -5  -7   5  151.72    5.61
   5  -5  -7  167.94    6.25
  -6   7  -5  105.40    4.43
   6  -7  -5  106.03    4.61
   7  -5  -6  102.83    4.42
  -6  -7   5  101.01    3.87
   5  -6  -7  114.93    4.63
  -5  -6   7  102.71    3.85
   7  -6   6    2.61    1.70
  -6  -7  -6    3.66    1.51
   6  -6   7    2.37    1.81
  -6  -6  -7    3.02    1.59
   6  -7   6    2.82    1.59
  -6   7   6    5.68    1.84
   6   5  -7    8.16    0.88
   6  -5   7    7.07    1.84
  -5  -7  -6    7.50    1.75
  -6  -5  -7    5.63    1.65
   5  -7   6    7.87    1.65
  -5   7   6    8.59    1.71
   6  -4   7   42.91    2.78
   4  -7   6   45.57    2.54
  -4  -7  -6   51.79    2.71
   6  -3   7  106.12    4.86
   3  -7   6  112.13    4.58
  -3  -7  -6  120.78    4.96
   6  -2   7   17.54    1.98
   2  -7   6   19.03    1.53
   1  -7   6   28.96    1.80
   6  -1   7   25.21    2.39
  -7   6   1   28.79    2.04
   6   0  -7   79.33    3.11
   0   7  -6   79.65    3.09
  -1   7  -6   20.62    1.33
   6  -1  -7   20.75    1.39
   6  -2  -7   56.29    2.52
  -2   7  -6   57.15    2.56
   3  -7  -6   83.36    3.84
  -3   7  -6   80.13    3.50
   6  -3  -7   86.40    3.56
  -7   6  -3   88.92    3.87
  -7   6  -4   71.73    3.34
   4  -7  -6   71.47    3.35
  -4  -7   6   67.62    2.68
  -4   7  -6   64.49    3.08
  -7  -6   4   64.14    2.62
   6  -4  -7   68.54    3.11
   5  -7  -6   19.36    2.03
   6  -5  -7   20.54    1.92
  -5  -7   6   14.77    1.26
  -7  -6   5   19.95    1.20
   6   7   6    2.18    1.23
   7  -6  -6    1.61    1.67
   6  -6  -7    0.98    1.65
   6  -7  -6    2.61    1.73
  -6  -7   6    1.68    1.01
  -6  -6   7    2.38    0.99
  -7  -6   6    3.55    0.99
   7  -7   7  333.56   12.58
   6  -7   7   41.51    2.86
  -6  -7  -7   41.19    2.63
  -6   7   7   42.01    2.75
   7  -7   6   40.46    2.79
   7  -6   7   40.43    2.94
   5  -7   7   79.40    4.02
   7  -5   7   77.18    4.14
  -5  -7  -7   88.26    4.11
  -7   7   5   95.43    4.07
   7   5  -7   89.81    3.37
   7  -4   7  124.24    5.88
  -4  -7  -7  139.17    5.78
   4  -7   7  131.86    5.67
   3  -7   7  343.63   12.87
  -3  -7  -7  372.77   13.16
  -3   7   7  359.88   12.75
   7  -3   7  353.21   13.16
  -2   7   7   22.99    1.87
   7  -2   7   22.33    2.25
   2  -7   7   23.79    1.83
  -7  -7  -2   20.83    1.44
  -1   7   7   33.03    2.17
   1   7  -7   42.29    1.87
   7   0   7  256.27   11.10
   0   7  -7  305.47   10.38
  -1   7  -7  105.63    4.01
  -7  -7   1  101.40    3.87
  -7  -7   2   31.73    1.63
  -7   7  -2   27.59    2.15
  -2   7  -7   30.30    1.86
  -7  -7   3  277.90    9.95
   7  -3  -7  283.02   10.28
   3  -7  -7  280.70   10.51
  -7   7  -3  303.88   10.54
   4  -7  -7  183.68    6.57
   4   7   7  151.70    6.00
  -7   7  -4  171.07    6.42
  -4  -7   7  160.52    5.80
  -7  -7   4  155.58    5.78
   7  -4  -7  167.64    6.24
   5  -7  -7  169.18    6.19
   7  -5  -7  151.44    5.88
  -5  -7   7  144.45    5.31
  -7  -7   5  144.26    5.32
   5   7   7  144.49    5.55
  -7  -5   7  142.85    5.25
  -7   7  -5  148.23    5.97
   7   7   5  149.33    5.53
  -7   7  -6   40.21    2.62
   7  -7  -6   38.20    2.65
   6   7   7   37.32    2.06
   7  -6  -7   36.19    2.48
  -7  -7   6   32.33    1.78
   6  -7  -7   38.50    2.61
   7   7   6   40.57    2.11
  -6  -7   7   32.31    1.76
  -7  -6   7   34.96    1.74
   7   7   7  504.92   16.94
   7  -7  -7  509.05   17.49
  -7  -7   7  463.01   16.69
   0   0  -8  348.19   12.81
   0  -8   0  358.73   12.54
   1  -8   0   12.37    1.31
  -1  -8   0   14.38    1.21
   0   1  -8   13.67    1.64
   0   2  -8  539.33   18.38
   2  -8   0  533.17   18.22
  -8   0   2  505.16   18.02
  -2  -8   0  511.74   18.05
  -3  -8   0  197.49    7.23
   8   0   3  194.68    7.55
  -8   0   3  208.40    7.22
   0   3  -8  197.62    7.49
  -3  -8   0  200.03    7.06
   8   0   4  496.37   17.73
   8   0   5  149.04    6.15
  -6  -8   0   69.33    2.81
   8   0   6   67.78    3.65
   8   0   7    1.44    1.82
   0   7   8    2.31    1.62
   0   7  -8    2.97    0.99
  -1   7   8    8.29    1.71
  -7  -8  -1    6.57    1.33
   1   7  -8    8.48    1.04
   1   6  -8   48.02    2.10
   8  -1   6   47.03    3.05
  -6  -8  -1   51.49    2.20
   8  -1   5   54.04    2.99
   8  -1   4   12.00    1.65
  -4  -8  -1   14.60    1.02
   1   4  -8   10.60    1.31
   1   3  -8  100.73    4.14
  -8   1   3  100.80    3.91
  -8   1   2  249.22    8.82
  -1  -2  -8  233.77    9.24
   1   2  -8  251.89    9.08
  -8   1   1    5.97    1.04
  -1  -1  -8    5.51    1.38
   1   1  -8    5.26    1.56
  -1  -8  -1    4.29    1.17
   0  -8  -1  263.55    9.30
  -1   0  -8  254.24    9.56
   0  -8   1  256.44    9.24
  -1  -8   1   11.94    1.16
  -1   1  -8   15.03    1.83
   1  -8  -1   10.99    1.42
   8   1   2  303.21   10.90
  -8  -1   2  293.25   10.52
  -2  -8   1  287.94   10.52
   2  -8  -1  309.56   10.79
  -1   2  -8  325.33   11.01
   3  -8  -1  116.60    4.78
  -8  -1   3  113.17    4.31
   8   1   3  111.96    4.81
  -3  -8   1  121.94    4.33
   8   1   4    3.97    1.62
  -4  -8   1    2.90    0.86
  -5   8  -1   54.69    2.73
  -5  -8   1   52.85    2.19
   8   1   5   47.28    2.97
   8   1   6   56.34    3.38
  -6   8  -1   58.15    2.93
  -1   7  -8    8.69    1.21
  -7   8  -1    9.88    1.74
   1   7   8   11.81    1.62
  -7   8   2   45.51    2.42
  -7  -8  -2   39.12    2.09
  -2   7   8   45.76    2.54
  -2   6   8  292.11   11.61
  -6  -8  -2  292.72   11.38
  -5  -8  -2   73.93    3.01
   2   4  -8  101.51    3.87
  -2  -4  -8  106.73    4.40
  -4  -8  -2  100.63    3.77
   2   3  -8   88.78    3.66
  -8   2   3   83.23    3.45
  -8   2   2  643.52   22.73
   2   2  -8  670.00   22.95
  -2  -1  -8  357.39   13.00
  -8   2   1  358.59   12.66
  -8   2   0 1525.87   52.27
   0  -8  -2 1499.50   52.27
  -2   0  -8 1540.53   52.54
   8   2   1  313.80   11.70
  -2   1  -8  339.58   11.96
   1  -8  -2  329.99   11.70
  -2   2  -8  624.28   21.51
   2  -8  -2  629.95   21.38
  -8  -2   2  598.14   21.05
   8   2   2  598.39   21.43
  -8  -2   3   95.66    3.69
  -3   8  -2   98.53    4.04
   3  -8  -2  104.54    4.25
   8   2   3  101.21    4.32
  -3  -8   2  101.09    3.70
  -4  -8   2  170.20    6.15
  -4   8  -2  170.18    6.55
   8   2   4  167.47    6.87
  -5   8  -2   74.91    3.34
  -5  -8   2   70.46    2.71
  -6   8  -2  355.62   12.67
  -6  -8   2  348.07   12.08
  -7  -8   2   24.13    1.10
  -7   8  -2   25.37    2.31
   2   7   8   23.11    1.88
  -3   7   8   32.21    2.27
  -7  -8  -3   32.68    1.88
  -3  -7  -8   37.12    2.62
   8  -3   7   31.35    2.49
  -7   8   3   36.91    2.31
  -3   6   8   18.26    1.86
  -6  -8  -3   16.99    1.34
  -3  -6  -8   14.68    1.99
  -6   8   3   17.43    1.76
   8  -3   6   13.30    1.99
  -3   5   8  218.82    8.37
  -3  -5  -8  220.10    8.75
  -4  -8  -3  128.39    4.95
   3   4  -8  130.17    4.93
  -3  -4  -8  121.02    5.24
   3   3  -8  297.25   10.86
  -3  -3  -8  307.34   11.13
  -8   3   2  417.78   14.74
  -3  -1  -8   14.95    1.90
  -8   3   1   14.38    1.42
  -3   0  -8  396.20   14.08
  -8   3   0  400.32   13.82
   8   3   0  374.48   13.75
   8   3   1   36.46    2.12
  -3   1  -8   31.55    2.30
   1  -8  -3   28.91    1.95
   2  -8  -3  430.03   14.66
  -2   8  -3  396.25   14.41
  -3   8  -3  208.93    7.78
   8   3   3  203.71    8.05
  -8  -3   3  214.05    7.44
   3  -8  -3  212.43    7.97
   4  -8  -3   61.46    3.17
   8   3   4   66.71    3.53
  -4   8  -3   63.53    2.95
  -5   8  -3  205.18    7.73
  -6  -8   3    8.04    1.13
  -6   8  -3   12.35    1.69
  -7   8  -3   38.07    2.62
   3  -7  -8   40.15    2.73
  -7  -8   3   40.88    1.92
   3   7   8   36.32    2.19
  -7  -8  -4   75.51    2.98
  -4  -7  -8   65.64    3.57
  -4   7   8   67.41    3.45
   8  -4   7   61.20    3.65
  -7   8   4   78.47    3.50
   4  -7   8   63.58    3.44
  -4   6   8   23.19    2.04
  -4  -6  -8   24.89    2.22
   8  -4   6   22.78    2.17
  -6  -8  -4   22.26    1.51
  -6   8   4   23.33    2.05
   4  -6   8   27.29    2.29
  -4   5   8  110.81    4.36
  -5   8   4  101.73    4.24
  -5  -8  -4  112.79    4.37
   8  -4   5  102.14    4.62
   4  -5   8  112.33    4.75
   4   5  -8  100.04    4.02
  -4  -5  -8  102.77    4.67
  -4  -4  -8   43.85    2.72
   4   4  -8   42.23    2.14
  -4  -8  -4   41.96    2.32
  -4  -3  -8  177.77    7.79
   4   3  -8  209.07    7.12
  -4  -2  -8  199.16    7.97
  -8   4   2  220.60    7.75
   8   4  -2  205.40    7.51
  -8   4   1  115.31    4.85
   1  -8   4  124.08    4.62
   8   4  -1  126.99    4.69
   8   4   0  530.16   18.26
   0  -8   4  516.63   18.05
  -8   4   0  518.47   18.34
  -1   8  -4  117.67    4.39
   8   4   1  106.54    4.53
  -8   4  -1  115.31    4.62
   1  -8  -4  109.57    4.60
   8   4   2  178.61    6.83
   2  -8  -4  181.54    6.86
  -2   8  -4  175.37    6.59
   3  -8  -4  240.71    9.24
  -3   8  -4  248.41    9.03
  -8  -4   3  249.91    8.62
  -4   8  -4   34.52    2.10
   5   8   4  102.53    4.11
   4  -5  -8  115.40    4.58
  -5   8  -4  108.91    4.38
  -5  -8   4   99.76    3.86
  -6   8  -4   17.47    1.83
   4  -6  -8   20.45    2.07
  -6  -8   4   19.58    1.34
  -8  -4   7   44.77    1.91
  -7  -8   4   41.49    2.08
   4  -7  -8   50.01    2.97
  -7   8  -4   52.45    2.75
   4   7   8   47.52    2.41
  -5   7   8   31.12    2.50
   8  -5   7   31.13    2.75
  -5  -7  -8   31.96    2.49
   5  -7   8   27.96    2.40
  -7   8   5   32.09    2.47
  -6   8   5    8.41    1.79
  -6  -8  -5   11.34    1.62
  -5   6   8   11.10    1.88
   5  -6   8   10.91    1.88
   8  -5   6    8.92    1.82
  -5  -6  -8   13.42    1.97
  -5  -5  -8  121.06    5.39
   5  -5   8  123.29    5.42
   8  -5   5  119.67    5.36
  -5   8   5  121.03    5.02
   5   5  -8  127.68    4.75
  -5  -4  -8    2.74    1.75
  -4   8   5    1.95    1.47
   5  -4   8    2.36    1.73
  -4  -8  -5    1.94    1.48
   8   5  -4    1.63    0.64
   5   4  -8    1.85    1.16
   3  -8   5  175.46    6.57
  -5  -3  -8  175.82    6.85
   8   5  -3  174.87    6.21
  -3   8   5  168.63    6.51
   2  -8   5   22.34    1.56
  -5  -2  -8   26.41    2.29
   8   5  -2   22.61    1.35
  -8   5   2   24.58    1.84
  -8   5   1   92.79    4.11
   8   5  -1   96.17    3.88
   1  -8   5  103.24    3.96
   5   1  -8  104.35    3.78
  -8   5   0  366.98   13.08
   5   0  -8  362.82   12.77
   0  -8   5  363.33   12.77
   5  -1  -8  184.54    6.71
  -8   5  -1  169.04    6.89
  -1   8  -5  189.64    6.73
  -2   8  -5   16.49    1.45
   5  -2  -8   17.99    1.54
   2  -8  -5   17.20    1.86
  -8   5  -2   15.27    1.84
  -3   8  -5  162.50    6.35
   5  -3  -8  179.17    6.55
   5  -4  -8   15.14    1.81
  -4  -8   5   13.07    1.14
  -4   8  -5   13.88    1.65
   4   8   5   15.63    1.56
  -5   8  -5   77.12    3.53
  -5  -8   5   77.08    3.05
   5  -8  -5   80.24    3.78
   5  -5  -8   90.34    3.86
  -8  -5   5   71.49    2.97
   5   8   5   89.57    3.43
  -6   8  -5   14.13    1.73
   6  -8  -5   15.11    2.08
   6   8   5   12.71    1.66
  -6  -8   5   14.27    1.30
  -8  -5   6   13.91    1.09
   5  -6  -8   14.59    2.13
  -8  -5   7   26.33    1.55
  -7   8  -5   32.14    2.30
   5  -7  -8   34.03    2.63
   7   8   5   34.96    2.07
  -7  -8   5   32.01    1.77
   5   7   8   34.50    2.05
   8  -6   7   29.65    2.65
  -6  -7  -8   28.69    2.40
   7  -8   6   27.58    2.49
  -7   8   6   33.52    2.64
   6  -7   8   32.28    2.55
  -6  -6  -8   16.70    2.10
  -6  -8  -6   20.04    1.90
   6  -8   6   16.56    2.04
   6  -6   8   15.88    2.12
   8  -6   6   14.96    2.10
  -6   8   6   22.48    2.17
   6  -5   8  121.86    5.69
  -5  -8  -6  137.80    5.63
   6   5  -8  143.15    5.07
  -6  -5  -8  126.40    5.67
  -5   8   6  131.38    5.35
   5  -8   6  136.47    5.59
  -4  -8  -6  133.12    5.33
   6  -4   8  131.25    5.58
  -6  -4  -8  140.70    5.52
   4  -8   6  128.71    5.20
   3  -8   6   67.63    3.11
   6  -3   8   62.90    3.58
  -2   8   6  183.81    7.04
   2  -8   6  193.27    7.04
  -8   6   1   82.11    3.61
  -1   8   6   80.23    3.58
   1  -8   6   83.55    3.42
  -8  -6  -1   80.52    3.21
   0   8   6   28.23    2.07
  -8  -6   0   28.35    1.64
   6   0  -8   27.67    1.58
  -8   6   0   24.34    2.01
  -8  -6   1   59.40    2.54
  -8   6  -1   62.96    3.11
   6  -1  -8   61.84    2.69
  -1   8  -6   67.45    2.72
  -2   8  -6  157.17    5.85
   2   8   6  154.32    5.92
   6  -2  -8  153.89    5.88
  -8  -6   2  155.00    5.62
  -8  -6   3  171.22    6.16
  -3   8  -6  165.00    6.45
  -3  -8   6  178.67    6.20
   6  -3  -8  168.71    6.51
   3   8   6  168.64    6.43
  -4  -8   6  158.78    5.66
   6  -4  -8  155.73    6.13
  -8  -6   4  153.48    5.64
  -4   8  -6  142.56    5.97
   4   8   6  157.56    5.93
  -8   6  -4  167.61    6.38
   4  -8  -6  166.48    6.42
  -5   8  -6  183.72    7.17
   6  -5  -8  208.10    7.40
   5   8   6  192.38    7.03
  -6  -5   8  181.97    6.67
  -5  -8   6  184.58    6.75
  -8  -6   5  189.70    6.73
   5  -8  -6  213.07    7.59
   6  -6  -8   40.37    2.72
  -6   8  -6   36.58    2.39
   8   6   6   38.78    2.05
  -8  -6   6   37.09    1.84
  -6  -8   6   38.72    1.90
  -6  -6   8   37.36    1.78
   6  -8  -6   40.15    2.80
   6   8   6   39.82    2.27
  -7  -8   6   13.78    1.37
   6  -7  -8   15.14    2.26
   8   6   7   11.48    1.44
  -8  -6   7   13.62    1.29
   6   7   8   11.72    1.61
  -6  -7   8   11.76    1.26
   7   8   6   16.75    1.81
  -7   8  -6   11.92    1.87
   7  -8   7   23.47    2.48
   8  -7   7   25.11    2.59
   7  -7   8   21.95    2.43
  -6   8   7   67.99    3.30
   8  -7   6   54.19    3.39
   6  -8   7   62.04    3.51
   7  -6   8   57.91    3.50
  -6  -8  -7   59.95    3.26
  -5  -8  -7   78.52    3.79
   5  -8   7   70.08    3.64
   7  -5   8   67.71    3.69
   4  -8   7    8.67    1.57
  -4  -8  -7    8.97    1.82
   7  -4   8    8.96    1.96
   7  -3   8  139.71    6.20
  -3   8   7  152.63    5.78
  -3  -8  -7  161.29    6.23
   3  -8   7  134.13    5.76
   7  -2   8   22.25    2.32
   2  -8   7   26.45    1.94
  -2   8   7   28.02    2.14
  -8   7   1   70.18    3.42
  -1   8   7   73.42    3.40
  -8  -7   0   27.68    1.67
   0   8   7   26.35    2.08
  -8  -7   1   68.49    2.78
  -1   8  -7   65.14    2.86
   1   8   7   62.67    3.10
  -8  -7   2   30.68    1.67
   7  -2  -8   27.87    1.89
  -2   8  -7   25.27    1.79
   2   8   7   30.16    2.09
   7  -3  -8  148.11    5.99
   3   8   7  148.51    5.96
  -8   7  -3  152.89    6.29
  -3   8  -7  148.67    5.94
  -8  -7   3  171.52    5.74
   3  -8  -7  156.83    6.30
  -8  -7   4   13.41    1.25
  -7  -4   8    9.22    0.96
   4  -8  -7   14.07    1.97
  -4   8  -7   15.06    1.67
   4   8   7   12.81    1.70
  -8   7  -4   12.47    1.94
   7  -4  -8   12.79    1.68
  -4  -8   7   11.71    1.33
  -5   8  -7   51.59    2.74
   5  -8  -7   49.32    2.96
  -8   7  -5   47.81    2.94
   5   8   7   44.00    2.49
  -8  -7   5   48.63    2.18
  -5  -8   7   43.46    2.15
   7  -5  -8   48.10    2.78
  -7  -5   8   46.56    2.01
  -8  -7   6   86.57    3.17
   6  -8  -7   80.24    4.00
  -6  -8   7   72.63    3.14
  -8   7  -6   81.83    3.94
  -7  -6   8   65.36    3.04
  -6   8  -7   78.61    3.77
   8   7   6   88.87    3.44
   7  -6  -8   84.16    3.92
   6   8   7   87.67    3.56
   7   8   7    2.98    1.70
   8   7   7    7.39    1.61
   7  -7  -8    3.79    1.90
   7  -8  -7    4.92    2.03
  -7  -7   8    4.61    1.24
  -8  -7   7    5.13    1.27
  -7  -8   7    4.46    1.32
   7   7   8    5.03    1.52
  -7   8  -7    4.92    1.75
   7  -8   8   20.41    2.54
   8  -6   8  115.18    5.48
  -6  -8  -8  125.91    5.29
   6  -8   8  113.17    5.27
   8  -8   6  118.14    5.39
  -5  -8  -8   19.90    2.21
   8  -5   8   17.21    2.29
   5  -8   8   18.81    2.07
   4  -8   8  149.25    6.35
  -4  -8  -8  160.46    6.55
  -8  -8  -4  166.29    5.88
  -4   8   8  153.71    6.25
   8  -4   8  144.30    6.60
  -3  -8  -8   78.30    3.81
  -3   8   8   67.29    3.54
   8  -3   8   65.49    3.76
  -8  -8  -3   73.12    3.10
  -8  -8  -2  220.24    7.96
  -8   8   2  229.74    8.16
   8  -2   8  206.03    8.76
  -2   8   8  216.70    8.29
  -1   8   8    8.14    1.98
   0   8   8   37.13    2.44
   0   8  -8   41.27    2.07
  -1   8  -8   17.65    1.46
  -8  -8   1   19.56    1.58
   1   8   8   19.13    1.98
  -8  -8   2  280.67    9.79
  -8   8  -2  282.11   10.39
  -2   8  -8  265.94    9.94
   2   8   8  275.89   10.03
   3   8   8   78.44    3.50
  -8   8  -3   80.36    3.84
   3  -8  -8   81.43    3.98
  -8  -8   3   81.21    3.21
  -3   8  -8   71.93    3.39
   4   8   8  123.79    4.99
  -4   8  -8  128.52    5.07
  -8   8  -4  131.86    5.37
  -8  -4   8  121.19    4.49
   4  -8  -8  133.76    5.47
  -8  -8   4  119.46    4.65
  -8   8  -5   24.46    2.22
   8   8   5   25.67    2.04
  -8  -8   5   27.27    1.76
   5   8   8   30.89    2.08
   5  -8  -8   27.45    2.41
  -8  -5   8   23.66    1.48
  -5   8  -8   28.35    2.27
   8   8   6  168.08    6.18
  -8  -8   6  154.33    5.90
  -8  -6   8  159.34    5.81
  -6   8  -8  164.53    6.57
  -6  -8   8  157.09    5.85
   6   8   8  165.63    6.20
   6  -8  -8  165.96    6.70
   8   8   7   30.53    2.23
   8   7   8   29.53    2.05
  -8  -8   7   25.48    1.79
  -7  -8   8   22.65    1.72
  -8  -7   8   24.79    1.69
   7   8   8   24.48    2.15
   8   8   8  248.90    8.52
  -8  -8   8  214.07    8.14
   0   0  -9    0.79    1.46
   0  -9   0    2.04    1.10
   0  -1  -9  714.50   24.81
  -9   0   1  714.11   24.35
  -1  -9   0  695.80   24.30
   0   1  -9  665.16   24.60
   1  -9   0  708.47   24.40
   0   2  -9  632.52   21.89
  -2  -9   0  620.89   21.54
  -9   0   2  609.96   21.52
  -3  -9   0  227.64    8.02
  -3  -9   0  220.73    7.83
  -9   0   3  233.01    8.04
   0   3  -9  213.85    8.31
   9   0   3  206.47    8.39
   9   0   4  226.00    8.94
  -4  -9   0  236.61    8.38
   9   0   5   20.65    2.23
  -5  -9   0   20.11    1.30
   9   0   6    4.93    1.94
  -6  -9   0    3.67    1.18
   0   6   9    2.46    1.39
   0   7  -9   78.15    3.10
   0   7   9   69.74    3.43
   9   0   7   79.12    4.16
  -7  -9   0   75.50    3.15
   0   8   9   35.40    2.42
   0   8  -9   32.06    1.77
  -8   9   1  130.04    5.27
  -1   8   9  132.09    5.53
  -8  -9  -1  142.43    5.20
  -1   7   9  170.57    6.57
   1   7  -9  187.36    6.19
   9  -1   7  144.21    6.92
  -7   9   1  168.10    6.41
  -7  -9  -1  160.31    6.24
  -1   6   9   71.66    3.41
  -6  -9  -1   78.99    3.09
   9  -1   6   73.39    3.89
   9  -1   5  413.63   14.70
  -5  -9  -1  397.54   13.94
  -4  -9  -1   85.84    3.25
   9  -1   4   81.76    3.89
   1   4  -9   82.84    3.58
   1   3  -9  458.95   16.60
  -3  -9  -1  492.65   16.38
  -9   1   3  447.66   16.39
  -1  -2  -9   93.96    4.43
   1   2  -9   93.29    4.21
  -9   1   2  102.57    3.96
  -2  -9  -1  103.27    3.98
  -1  -9  -1 1986.95   67.49
   1   1  -9 1944.92   67.76
  -1  -1  -9 1930.95   67.79
  -9   1   1 1979.99   67.47
   0  -9  -1  122.61    4.78
  -1   0  -9  119.87    5.10
  -1   1  -9 2066.35   67.94
   1  -9  -1 1964.70   67.67
  -1  -9   1 1927.03   67.50
  -9  -1   2   92.24    3.57
   2  -9  -1   95.03    3.94
  -2  -9   1   86.68    3.57
  -1   2  -9  100.87    4.14
   9   1   2   90.24    4.00
   9   1   3  444.07   16.53
  -3  -9   1  445.81   16.04
  -9  -1   3  470.00   16.06
   3  -9  -1  487.52   16.44
  -4  -9   1  127.23    4.61
  -4  -9   1  125.69    4.70
   9   1   4  127.17    5.40
  -5  -9   1  386.53   13.18
  -5  -9   1  372.08   13.21
   9   1   5  369.00   13.93
  -6  -9   1   53.12    2.23
   9   1   6   46.34    3.25
   1   6   9   55.07    2.66
  -6  -9   1   52.66    2.36
  -7   9  -1  227.87    8.30
   1   7   9  215.38    7.94
  -7  -9   1  208.77    7.60
   1   8   9  148.83    5.78
  -8   9  -1  155.02    6.09
  -1   8  -9  139.57    5.53
  -8   9   2  112.76    4.64
  -8  -9  -2  110.94    4.46
  -2   8   9  114.98    4.88
  -7   9   2   29.47    2.10
  -2   7   9   30.76    2.35
  -7  -9  -2   27.74    1.88
  -6   9   2  146.21    5.93
  -6  -9  -2  144.88    5.71
  -2  -6  -9  158.46    6.69
  -2   6   9  144.01    6.01
  -5  -9  -2  189.31    6.79
   9  -2   5  174.33    7.43
  -5  -9  -2  190.54    6.88
  -2  -5  -9  209.87    7.78
  -2   5   9  204.38    7.08
  -5   9   2  177.33    6.98
   9  -2   4   51.11    3.02
  -4  -9  -2   58.85    2.51
  -2  -4  -9   59.67    3.20
   2   4  -9   54.32    2.69
   2   3  -9  127.03    5.01
  -9   2   3  120.82    4.81
  -9   2   2  215.55    7.69
  -2  -2  -9  192.80    7.99
   2   2  -9  214.26    7.91
  -1  -9  -2  432.46   14.78
  -2  -1  -9  414.83   15.06
  -9   2   1  403.31   14.68
  -2   0  -9  104.30    4.62
   0  -9  -2  103.67    4.31
  -9   2   0  109.93    4.34
   1  -9  -2  482.14   16.90
   9   2   1  460.12   16.92
  -2   1  -9  493.21   17.14
   9   2   2  216.84    8.30
  -2   2  -9  225.21    8.42
   2  -9  -2  216.41    8.21
  -9  -2   2  220.13    7.85
  -9  -2   3   93.59    3.64
   9   2   3   99.50    4.29
   3  -9  -2   97.87    4.15
  -4  -9   2   70.42    2.77
  -4  -9   2   68.07    2.78
   9   2   4   70.95    3.65
   9   2   5  182.71    7.52
  -5  -9   2  194.49    6.60
  -5  -9   2  177.11    6.61
  -5   9  -2  183.89    7.09
   2   6   9  137.22    5.30
  -6   9  -2  147.12    5.67
  -6  -9   2  136.15    4.92
   2   7   9   47.80    2.55
  -7   9  -2   50.87    2.89
   2   8   9   92.84    3.97
  -8  -9   2  100.11    3.75
  -8   9  -2   78.55    4.20
  -2   8  -9   87.07    3.79
  -3  -8  -9    8.28    2.05
  -3   8   9    6.83    2.27
  -8  -9  -3    9.86    1.74
  -8   9   3    8.09    2.09
   9  -3   8    5.48    1.94
  -7   9   3   44.51    2.65
  -3  -7  -9   46.13    2.97
  -7  -9  -3   42.85    2.28
   9  -3   7   42.79    2.91
  -3   7   9   46.53    2.81
  -3   6   9   93.34    4.12
  -6   9   3   86.68    3.95
  -6  -9  -3  101.94    3.75
  -3  -6  -9   91.39    4.47
  -5   9   3  174.30    6.79
   3   5  -9  177.82    6.30
  -3   5   9  192.31    6.88
  -5  -9  -3  186.37    6.56
  -5  -9  -3  198.38    6.81
  -3  -5  -9  179.43    7.28
  -4   9   3  115.81    4.73
  -3  -4  -9  112.85    5.18
   3   4  -9  119.34    4.79
  -3   4   9  120.12    4.68
  -4  -9  -3  131.00    4.78
   3   3  -9   51.00    2.52
  -9   3   3   50.71    2.45
  -3   9   3   47.44    2.40
  -9   3   2  144.14    5.54
  -3  -1  -9  949.56   32.67
  -9   3   1  923.06   32.35
  -9   3   0  250.22    9.01
  -3   0  -9  251.65    9.28
   9   3   0  229.80    8.94
   0  -9  -3  252.70    9.06
  -9   3  -1  968.69   32.71
   1  -9  -3  928.15   32.67
   9   3   1  953.67   32.73
  -1  -9   3  926.91   32.22
  -3   1  -9  968.67   32.94
   9   3   2  208.83    8.03
   2  -9  -3  208.27    7.97
  -9  -3   2  213.38    7.54
   3   9   3    5.00    1.51
   3  -9  -3    5.92    1.62
  -9  -3   3    5.71    0.81
   9   3   3    5.44    1.74
  -3  -9   3    4.93    1.01
  -4   9  -3  146.92    5.86
   4  -9  -3  151.36    6.12
   4   9   3  155.37    5.73
  -4  -9   3  149.67    5.47
   9   3   4  153.19    6.36
  -5   9  -3  317.38   11.56
   3   6   9   78.54    3.50
  -6   9  -3   95.21    4.00
   3   7   9   72.36    3.27
  -7   9  -3   74.58    3.62
  -7  -9   3   73.67    3.03
  -8  -9   3    5.02    1.49
   3   8   9    5.37    1.68
   3  -8  -9    5.26    1.86
  -8   9  -3    4.44    1.76
  -3   8  -9    3.63    1.40
  -8   9   4   23.18    2.41
  -4   8   9   18.27    2.49
  -8  -9  -4   21.85    1.95
  -4  -8  -9   18.64    2.37
  -7   9   4   19.61    2.16
  -4  -7  -9   20.14    2.24
   9  -4   7   18.91    2.40
  -7  -9  -4   20.63    1.75
  -4   7   9   20.98    2.40
  -6   9   4  156.89    6.21
  -6  -9  -4  163.23    5.92
  -4  -6  -9  169.43    6.73
   9  -4   6  151.02    6.60
  -4   6   9  159.76    6.29
   9  -4   5   86.92    4.26
  -4   5   9   88.92    3.92
   4   5  -9   91.58    3.67
  -4  -5  -9   84.39    4.30
  -5   9   4   89.50    3.87
  -5  -9  -4   95.06    3.90
  -5  -9  -4   92.12    3.53
  -4  -9  -4  364.42   12.64
  -4  -4  -9  352.08   12.94
   4   4  -9  367.38   12.58
  -4   9   4  323.61   12.44
   4   3  -9   13.04    1.54
  -4  -3  -9   10.04    1.71
  -3   9   4   10.37    1.66
   4   3  -9   13.34    0.92
  -2   9   4  172.68    6.53
   9   4  -2  168.44    6.40
  -9   4   2  184.97    6.65
  -1   9   4  144.82    5.66
   9   4  -1  148.76    5.57
  -9   4   1  151.76    5.74
   1  -9   4  143.97    5.42
   0  -9   4   29.29    1.50
   9   4   0   31.76    1.95
  -9   4   0   31.45    2.04
   1   9   4  154.58    6.59
   9   4   1  168.49    6.70
   1  -9  -4  174.56    6.79
  -1  -9   4  192.96    6.36
  -9   4  -1  180.30    6.81
   2  -9  -4  139.85    5.75
   2   9   4  134.35    5.54
  -9   4  -2  141.28    5.80
  -2  -9   4  152.74    5.27
   9   4   2  144.58    5.83
   3  -9  -4    8.21    1.67
  -3  -9   4    7.58    1.14
   3   9   4    8.57    1.62
  -3   9  -4    8.41    1.35
  -9  -4   3    8.59    0.75
  -4   9  -4  287.12   10.21
   4   9   4  274.24   10.06
   4  -9  -4  276.13   10.40
   4  -5  -9   80.50    3.77
   5   9   4   70.62    3.37
  -5   9  -4   76.60    3.50
  -9  -4   5   76.99    2.93
   4   6   9  159.95    6.15
  -6  -9   4  153.53    5.95
  -9  -4   6  170.31    5.88
  -6   9  -4  163.16    6.51
   6   9   4  165.52    6.27
   4  -7  -9   42.87    2.83
  -7   9  -4   32.31    2.43
  -7  -9   4   38.12    1.99
   4   7   9   39.10    2.21
  -9  -4   7   32.44    1.66
  -4   8  -9   37.13    2.47
  -9  -4   8   38.43    1.71
   4  -8  -9   38.77    2.89
  -8  -9   4   35.07    2.07
   4   8   9   34.87    2.36
   5  -8   9    8.96    2.03
  -5  -8  -9    7.56    2.07
  -8  -9  -5    8.82    1.84
  -5   8   9    5.26    2.54
  -5   7   9    0.50    2.16
  -7   9   5    1.80    2.02
  -5  -7  -9    0.63    1.81
   9  -5   7   -0.25    2.02
   5  -7   9    1.45    1.93
  -7  -9  -5    1.15    1.54
  -6  -9  -5   48.44    2.38
  -6  -9  -5   55.45    2.70
  -6   9   5   48.47    2.85
   9  -5   6   44.61    3.03
  -5  -6  -9   50.79    3.08
  -5  -9  -5   21.70    1.93
   5   5  -9   23.11    1.57
   9  -5   5   19.93    2.35
   9   5  -5   18.78    1.10
  -5   9   5   19.90    1.99
  -5  -5  -9   22.25    2.33
  -5  -9  -5   21.49    1.51
   4  -9   5  189.37    6.92
  -4   9   5  168.29    6.77
   5   4  -9  193.80    6.83
  -5  -4  -9  177.86    7.18
  -4  -9  -5  198.15    7.03
   9   5  -4  175.79    6.41
  -4  -9  -5  171.11    6.41
  -5  -3  -9  108.89    4.80
  -3   9   5  105.32    4.45
   3  -9   5  108.41    4.37
   9   5  -3  107.29    4.07
   9   5  -2    7.87    1.05
   2  -9   5    7.89    1.16
   5   2  -9    8.13    0.94
  -9   5   2    7.89    1.43
  -5  -2  -9    9.14    1.95
  -9   5   1   40.89    2.43
   9   5  -1   41.99    2.14
   1  -9   5   43.79    2.15
   5   1  -9   44.48    1.98
  -9  -5   0    4.30    1.13
   0  -9   5    4.80    0.90
  -9   5   0    4.04    1.61
   9   5   0    3.74    1.25
   5   0  -9    5.12    1.07
   0   9   5    6.09    1.60
   1  -9  -5   29.56    2.17
  -9   5  -1   23.78    2.18
   1   9   5   29.81    2.17
   5  -1  -9   28.75    1.79
  -9  -5   1   29.13    1.58
   2  -9  -5    7.16    1.71
  -9   5  -2    8.24    1.69
   2   9   5    6.43    1.70
   5  -2  -9    8.79    1.48
  -2  -9   5    7.53    1.18
  -2   9  -5    7.63    1.29
  -9  -5   2    6.97    1.07
  -9  -5   3   45.40    2.02
   3  -9  -5   44.75    2.70
  -9  -5   3   42.81    1.68
  -3   9  -5   44.92    2.38
   3   9   5   48.66    2.47
  -9   5  -3   47.60    2.81
   5  -4  -9   74.70    3.66
  -9  -5   4   79.18    3.00
   4   9   5   77.99    3.43
  -9  -5   5    5.31    1.05
  -5  -9   5    6.65    1.24
  -5   9  -5    4.37    1.51
   5   9   5    5.73    1.61
   5  -5  -9    3.98    1.80
  -6  -9   5   19.08    1.44
   6   9   5   22.18    1.97
   5   6   9   17.19    1.59
   6  -9  -5   17.24    2.45
  -9  -5   6   20.04    1.33
   5  -6  -9   22.02    2.31
  -6   9  -5   17.35    1.97
   5  -7  -9   32.36    2.66
  -9  -5   7   30.58    1.64
  -7  -9   5   30.11    1.89
   5   7   9   30.42    2.10
   7   9   5   30.85    2.24
  -7   9  -5   28.59    2.33
  -9  -5   8    7.09    1.12
   8   9   5    9.32    1.87
  -8  -9   5    9.35    1.54
   5   8   9    9.79    1.73
  -5   8  -9   11.02    1.85
  -8  -9  -6    0.95    1.77
   6  -8   9    1.88    1.96
  -7  -9  -6   70.71    3.09
  -6  -7  -9   75.63    3.84
   6  -7   9   67.52    3.89
   7  -9   6   70.04    3.78
  -7   9   6   70.28    3.75
  -6  -9  -6   17.30    1.53
   6  -6   9   17.13    2.30
  -6   9   6   14.86    2.17
   6  -9   6   15.55    2.07
   9  -6   6   15.23    2.17
  -6  -6  -9   16.91    2.13
  -6  -9  -6   19.01    1.90
   9  -6   5   23.98    2.26
  -6  -5  -9   29.24    2.38
  -5   9   6   20.95    2.24
   5  -9   6   22.42    2.16
  -5  -9  -6   24.70    1.62
   6  -5   9   26.82    2.62
  -4  -9  -6   33.86    1.77
  -4   9   6   34.16    2.33
   4  -9   6   34.77    2.27
  -4  -9  -6   35.92    2.45
   6   4  -9   40.01    2.26
  -6  -4  -9   33.71    2.64
   3  -9   6   25.97    2.11
  -3  -9  -6   52.65    2.74
   2  -9   6  159.71    6.10
  -9   6   1    5.07    1.71
   6   1  -9   10.93    1.18
  -9  -6  -1    9.72    1.27
  -1   9   6    7.21    1.87
   1  -9   6    8.48    1.26
  -9   6   0   74.79    3.63
   0   9   6   77.27    3.54
   6   0  -9   81.26    3.20
  -9  -6   0   75.90    3.10
  -9  -6   1    7.53    1.26
   1   9   6    5.49    1.69
   6  -1  -9    4.92    1.17
  -1   9  -6    5.75    1.37
  -9   6  -1    3.91    1.69
  -9   6  -2  113.07    5.21
   2   9   6  115.97    4.96
   6  -2  -9  115.23    4.84
  -9  -6   2  131.76    4.59
  -2   9  -6  129.33    4.88
   2  -9  -6  114.14    5.17
   3   9   6   39.31    2.40
  -9  -6   3   36.53    1.87
  -3   9  -6   35.81    2.18
   6  -3  -9   37.71    2.28
  -4   9  -6   32.07    2.16
   6  -4  -9   35.49    2.38
  -4  -9   6   30.79    1.82
  -9  -6   4   40.21    1.85
   4   9   6   34.77    2.34
  -5  -9   6   17.01    1.36
   5  -9  -6   17.15    2.01
  -5   9  -6   16.69    1.84
   6  -5  -9   20.16    2.18
   5   9   6   16.25    1.87
  -9  -6   5   17.08    1.37
   6  -9  -6   24.27    2.46
   6  -6  -9   23.47    2.33
   9   6   6   21.76    1.70
  -9  -6   6   22.84    1.60
  -6  -9   6   25.90    1.67
  -6   9  -6   21.47    2.09
   6   9   6   25.70    2.15
   6   7   9   72.38    3.23
  -7  -9   6   68.41    3.00
  -7   9  -6   61.45    3.56
   7   9   6   71.89    3.38
   6  -7  -9   77.36    3.95
  -9  -6   7   71.51    2.89
  -9  -6   8    1.97    1.22
  -8  -9   6    2.08    1.60
   6   8   9    1.80    1.71
   8   9   6    2.97    1.89
  -7   9   7  145.16    5.90
   7  -9   7  134.73    6.22
  -6   9   7   13.37    2.43
  -6  -9  -7    9.87    1.84
   6  -9   7   11.57    2.06
   7  -6   9   11.59    2.34
   7  -5   9   49.28    3.31
  -5   9   7   46.58    2.97
  -5  -9  -7   51.78    3.07
   5  -9   7   44.59    2.85
  -4  -9  -7   36.87    2.54
  -4  -9  -7   31.22    1.70
   7  -4   9   32.44    2.93
   4  -9   7   32.40    2.29
   3  -9   7  308.77   11.72
  -3  -9  -7  344.88   12.15
  -2   9   7    3.77    2.04
   2  -9   7    4.09    1.26
  -9   7   1  173.93    7.02
  -9  -7  -1  180.23    6.56
  -1   9   7  180.60    6.90
   0   9   7    3.57    1.89
  -9  -7   0    3.61    1.33
  -9   7   0    2.80    1.81
   1   9   7  175.28    7.14
  -9  -7   1  186.28    6.82
  -9   7  -1  172.00    7.33
  -1   9  -7  199.45    7.05
   7  -1  -9  202.34    7.08
   7  -2  -9   23.34    1.79
  -9  -7   2   21.83    1.64
  -2   9  -7   21.86    1.76
   2   9   7   23.15    2.11
   3   9   7  310.93   11.13
  -3   9  -7  301.48   11.06
  -9  -7   3  316.53   10.82
   7  -3  -9  315.21   11.13
   7  -4  -9   48.87    2.77
  -4  -9   7   55.40    2.37
  -9   7  -4   46.96    2.97
  -4   9  -7   45.65    2.58
   4  -9  -7   48.61    3.07
  -9  -7   4   50.75    2.35
   4   9   7   51.63    2.79
  -9   7  -5   69.65    3.60
   7  -5  -9   68.02    3.43
  -9  -7   5   66.10    2.86
   5   9   7   70.14    3.31
  -5   9  -7   67.76    3.37
  -5  -9   7   64.52    2.83
   5  -9  -7   77.63    3.84
  -9  -7   6   28.54    1.81
   7  -6  -9   31.83    2.51
  -6  -9   7   24.69    1.81
   6   9   7   27.14    2.29
   9   7   6   31.40    2.01
  -6   9  -7   25.87    2.23
   7   7   9   94.73    3.88
   7   9   7   88.72    3.96
  -9  -7   7   83.66    3.51
   9   7   7   95.64    3.78
  -7  -9   7   79.75    3.57
  -9  -7   8   15.78    1.60
  -8  -9   7   12.12    1.80
   7   8   9   18.59    2.06
   8   9   7   17.52    2.13
  -6  -9  -8   31.98    2.54
   6  -9   8   32.62    2.61
  -5  -9  -8   94.12    4.38
   5  -9   8   80.72    4.09
  -9  -8  -4   19.06    1.94
  -4  -9  -8   16.01    2.12
   4  -9   8   17.39    1.94
   8  -4   9   15.24    2.43
   8  -3   9    1.46    2.09
  -3  -9  -8    2.45    1.86
  -9  -8  -3    3.92    1.53
  -3   9   8    2.92    2.15
  -2   9   8  129.62    5.42
  -1   9   8  133.07    5.47
  -9   8   0  270.02   10.55
   0   9   8  285.68   10.36
  -9  -8   0  283.96   10.01
  -9  -8   1  132.32    5.24
  -1   9  -8  148.54    5.42
   1   9   8  136.85    5.63
   2   9   8   82.47    3.74
  -2   9  -8   82.57    3.46
  -9  -8   2   86.95    3.35
  -3   9  -8    6.59    1.46
  -9   8  -3    4.68    2.01
  -9  -8   3    5.90    1.51
   3  -9  -8    5.95    1.95
   3   9   8    8.79    1.89
  -9  -8   4   11.42    1.60
  -4   9  -8   12.27    1.70
   5   9   8   51.64    2.98
  -9  -8   5   54.66    2.61
  -5   9  -8   56.51    2.99
  -9  -8   6   12.12    1.68
   9   8   6   12.03    1.87
   6   9   8   14.07    2.10
  -6  -9   8   11.89    1.59
   9   8   7    8.99    1.87
  -7  -9   8    8.36    1.58
  -9  -8   7    8.44    1.72
   7   9   8   10.55    2.09
   9   8   8   30.52    2.38
   8   9   8   27.50    2.51
  -9  -8   8   23.07    2.02
   8   8   9   29.49    2.36
  -8  -9   8   23.44    2.04
  -9  -9  -6   19.60    2.28
  -5   9   9  241.21    9.88
  -9  -9  -5  270.77    9.47
  -4   9   9    9.68    2.59
  -9  -9  -4   13.98    2.06
  -9  -9  -3  655.79   21.84
  -3   9   9  624.87   22.18
  -9  -9  -2    6.33    1.87
  -2   9   9    5.58    2.39
  -1   9   9  208.93    8.04
   0   9   9    4.94    2.11
  -9  -9   1  196.85    7.38
   1   9   9  209.18    7.74
   2   9   9   14.84    2.22
  -9  -9   2   13.96    1.89
   3   9   9  565.01   20.22
  -9  -9   3  589.42   19.95
  -3   9  -9  554.35   20.23
  -9  -9   4   22.07    1.87
  -4   9  -9   15.44    1.80
   4   9   9   19.53    2.21
   5   9   9  299.64   10.59
   9   9   5  288.59   10.51
  -5   9  -9  270.15   10.71
  -9  -9   5  287.91   10.27
  -9  -6   9   10.44    1.38
  -9  -9   6   10.92    1.87
   6   9   9   10.51    2.09
   9   9   6   11.97    2.07
  -9  -9   7  134.67    5.09
   7   9   9  134.14    5.41
  -9  -7   9  122.12    4.89
   9   9   7  128.68    5.33
  -9  -8   9   55.00    2.95
   9   8   9   71.04    3.40
   9   9   8   65.83    3.39
   8   9   9   68.63    3.59
  -9  -9   8   55.66    3.07
   9   9   9   52.27    3.19
   0   0 -10  583.41   20.70
   0 -10   0  579.27   20.35
  -1 -10   0   75.55    3.28
   1 -10   0   81.54    3.45
   1  10   0   72.20    3.22
   0   1 -10   78.28    3.73
 -10   0   1   81.95    3.31
   0  -1 -10   78.57    3.85
   0  -2 -10  732.56   24.10
  -2 -10   0  670.19   23.37
 -10   0   2  700.25   23.38
   0   2 -10  665.04   23.72
   2  10   0  632.01   23.31
  -3 -10   0  134.50    4.95
  -3 -10   0  137.69    4.98
  10   0   3  132.94    5.71
   0   3 -10  134.33    5.61
  -3 -10   0  138.55    5.25
 -10   0   3  147.68    5.26
  10   0   4  359.80   12.92
  -4 -10   0  350.73   12.32
  -4 -10   0  342.72   12.12
  10   0   5   94.47    4.87
  -5 -10   0  106.63    4.16
  -5 -10   0  110.26    4.04
   0   5  10  101.01    4.23
  10   0   6   61.85    3.64
  -6 -10   0   62.96    2.78
   0   6  10   63.42    3.05
  -6 -10   0   64.97    2.80
  -6  10   0   67.97    2.94
   0   7  10   82.32    3.70
  -7  10   0   78.56    3.43
  -7 -10   0   82.70    3.42
  10   0   7   76.71    4.36
  -8 -10   0   21.62    1.90
   0   8  10   18.80    2.23
  -8  10   0   20.46    1.77
   0   9  10   82.86    4.06
  -1   9  10   26.65    2.90
  -9 -10  -1   31.86    2.33
  -8 -10  -1   47.32    2.58
  -8  10   1   51.31    2.74
  -1   8  10   53.28    3.10
  10  -1   7   26.60    2.60
  -7  10   1   29.94    2.12
  -1   7  10   27.69    2.32
  -7 -10  -1   29.69    1.96
  -1   6  10   33.24    2.21
  10  -1   6   28.21    2.66
  -6 -10  -1   28.66    1.87
  -6  10   1   26.95    2.05
  -5  10   1   55.05    2.79
  10  -1   5   55.94    3.42
  -1   5  10   66.12    2.89
  -5 -10  -1   60.02    2.55
  -1   4  10   91.57    3.53
  -4  10   1   80.54    3.55
  -4 -10  -1   82.02    3.53
  10  -1   4   79.11    4.13
  -4 -10  -1   83.57    3.22
  -4 -10  -1   83.30    3.25
  -3 -10  -1  475.89   16.41
  -1  -3 -10  466.43   16.95
  10  -1   3  464.09   16.79
 -10   1   3  451.03   16.35
  -3  10   1  433.46   16.32
  -3 -10  -1  460.62   16.09
   1   3 -10  471.06   16.64
  -3 -10  -1  503.91   16.30
  -1  -2 -10  285.11   11.23
 -10   1   2  302.73   10.80
   1   2 -10  298.78   11.11
  -2 -10  -1  308.62   10.84
 -10   1   1  392.70   13.57
  -1  -1 -10  375.17   13.92
  -1  10   1  365.56   13.48
  -1 -10  -1  404.87   13.63
   1   1 -10  367.58   13.82
   0 -10  -1  136.22    5.12
   0  10   1  118.97    4.96
  -1   0 -10  135.22    5.52
   1   0 -10  129.66    5.47
   1 -10  -1  411.92   14.59
  -1   1 -10  414.37   14.86
   1  10   1  404.78   14.41
  -1 -10   1  407.59   14.43
  -1   2 -10  363.41   13.13
  -2 -10   1  351.62   12.69
   2  10   1  340.30   12.70
 -10  -1   2  375.57   12.70
  10   1   2  356.65   13.08
   2 -10  -1  373.41   12.98
 -10  -1   3  469.04   16.13
  -3 -10   1  461.33   15.96
   3  10   1  453.93   16.19
  10   1   3  460.59   16.69
  -3 -10   1  458.84   16.13
  10   1   4  130.33    5.43
  -4 -10   1  127.29    4.58
  -4 -10   1  113.34    4.43
  10   1   5   52.42    3.39
   1   5  10   57.85    2.62
  -5 -10   1   57.39    2.43
  -5 -10   1   53.75    2.43
  10   1   6   23.02    2.57
   1   6  10   27.70    1.92
  -6 -10   1   27.61    1.79
  -6 -10   1   24.47    1.44
   1   7  10   14.71    1.90
  -7 -10   1   20.12    1.71
   1   8  10   64.69    3.27
   1   9  10   22.53    2.37
  -9 -10  -2  105.33    4.37
  -2   9  10   98.52    4.82
  -8 -10  -2  214.24    7.79
  -2   8  10  209.92    8.16
  -8  10   2  209.40    8.01
  -7  10   2  181.31    6.77
  -7 -10  -2  188.58    6.55
  -2  -7 -10  172.89    7.45
  -2   7  10  188.08    6.93
  -6 -10  -2   33.49    1.96
  -2  -6 -10   36.61    2.88
  10  -2   6   30.31    2.70
  -2   6  10   36.92    2.44
  -6  10   2   29.53    2.19
  -5  10   2   76.25    3.48
  -5 -10  -2   81.29    3.20
  -2  -5 -10   79.92    4.13
  -2   5  10   85.31    3.57
  10  -2   5   72.26    4.01
  -2   4  10   63.61    3.01
  -4  10   2   65.60    3.07
  10  -2   4   62.15    3.51
   2   4 -10   65.95    3.13
  -4 -10  -2   67.90    2.75
   2   3 -10   32.67    2.31
 -10   2   3   36.15    2.07
  -3  10   2   35.74    2.14
  -2  -2 -10  607.76   22.15
 -10   2   2  640.48   21.79
   2   2 -10  599.19   21.96
  -2 -10  -2  633.70   21.82
  -2  10   2  618.79   21.71
   2   1 -10   67.89    3.49
  -1  10   2   65.43    3.18
  -1 -10  -2   74.81    3.32
 -10   2   1   73.16    3.22
  -2  -1 -10   70.82    3.55
  -2   0 -10 1174.15   41.16
 -10   2   0 1195.39   40.90
   0  10   2 1167.57   40.75
   0 -10  -2 1191.71   40.91
  -2   1 -10   55.42    3.06
   1 -10  -2   52.51    2.77
   1  10   2   55.56    2.66
  10   2   1   51.97    2.84
 -10  -2   2  568.14   19.85
   2 -10  -2  567.55   20.18
  10   2   2  565.01   20.30
  -2 -10   2  590.55   19.71
   2  10   2  541.07   19.95
   3 -10  -2   39.59    2.50
  10   2   3   35.40    2.66
 -10  -2   3   38.83    1.89
  -3 -10   2   39.04    1.88
  -4 -10   2   62.20    2.67
  10   2   4   77.60    3.67
  -5 -10   2   82.77    3.32
  10   2   5   89.88    4.42
   2   6  10  120.68    4.86
  -6 -10   2  126.55    4.67
   2   7  10  131.52    5.24
   2   8  10  207.81    7.82
  -9 -10   2   53.10    2.79
   2   9  10   48.78    3.09
  -9 -10  -3   62.71    3.18
  -3   9  10   52.85    3.78
  -8 -10  -3   20.04    2.06
  -3   8  10   19.32    2.50
  -8  10   3   20.19    2.38
  -3  -7 -10   90.07    4.54
  -7 -10  -3   92.59    3.79
  -3   7  10   85.98    4.16
  -7  10   3   94.04    4.09
  -3  -6 -10   93.09    4.84
  -6  10   3  100.57    4.35
  -6 -10  -3  102.92    4.03
  -5 -10  -3  158.81    5.87
  -5  10   3  148.10    6.12
  -3   5  10  164.75    6.22
  -3  -5 -10  162.74    6.71
  -5 -10  -3  170.13    6.06
  -4 -10  -3  266.79    9.20
  -4 -10  -3  246.24    8.84
   3   4 -10  270.52    9.35
  -4  10   3  247.53    9.14
  10  -3   4  231.82    9.55
  -3  -4 -10  237.43    9.64
   3   3 -10   16.56    1.71
  -3  10   3   15.49    1.76
 -10   3   3   14.76    1.62
  -2  10   3  108.67    4.37
   3   2 -10  107.71    4.57
  -3  -2 -10   96.29    4.69
 -10   3   2  109.00    4.37
  -3  -1 -10   82.62    3.99
  -1 -10  -3   81.15    3.68
 -10   3   1   78.20    3.60
  -1  10   3   85.63    3.61
  10   3  -1   82.99    3.52
   0  10   3  113.25    4.68
   0 -10  -3  123.35    4.89
  -3   0 -10  113.51    5.04
  10   3   0  110.57    4.71
 -10   3   0  120.60    4.77
  -1 -10   3   80.48    3.03
 -10   3  -1   80.40    3.75
   1 -10  -3   81.70    3.74
  -3   1 -10   83.63    4.01
  -1 -10   3   88.09    3.22
  10   3   1   77.94    3.76
 -10  -3   2  124.17    4.82
  10   3   2  126.72    5.39
   2 -10  -3  131.57    5.34
  -2 -10   3  135.33    4.81
   3 -10  -3   14.85    1.98
 -10  -3   3   17.31    1.15
  10   3   3   16.06    2.12
   3  10   3   16.11    1.82
  -3 -10   3   15.76    1.30
   4 -10  -3  247.31    9.35
   4  10   3  253.53    8.99
  -4 -10   3  240.53    8.67
  10   3   4  242.02    9.57
   5  10   3  165.80    6.65
  -5 -10   3  161.15    6.32
  -6  10  -3   82.84    3.83
   3   6  10   78.01    3.51
 -10  -3   6   84.02    3.12
  -7  10  -3  115.98    4.71
   3   7  10   95.91    4.27
   3   8  10   20.63    2.02
  -8 -10   3   20.24    1.89
   3   9  10   86.20    3.97
  -9 -10   3   82.61    3.68
  -4   9  10   28.55    3.13
  -9 -10  -4   31.27    2.53
  -8  10   4  209.88    8.17
  -8 -10  -4  213.90    7.84
  -4   8  10  210.38    8.33
  -7  10   4   24.14    2.41
  -4   7  10   19.49    2.53
  -7 -10  -4   25.75    2.00
  -4   6  10   55.61    3.06
  -6  10   4   47.87    2.85
  -4  -6 -10   54.90    3.34
  -6 -10  -4   50.80    2.45
  -5 -10  -4  100.05    3.95
  -4  -5 -10  101.03    4.82
  -5 -10  -4  108.51    4.29
   4   5 -10  105.50    4.24
  -5  10   4   93.73    4.28
  -4 -10  -4   25.76    1.95
   4   4 -10   28.64    2.05
  -4  10   4   24.43    2.15
  -4 -10  -4   27.49    1.56
  -4  -4 -10   26.49    2.37
  -3  10   4   55.02    2.86
   4   3 -10   58.92    2.96
  -4  -3 -10   50.61    3.11
   4   3 -10   57.73    2.25
  -2  10   4  190.13    7.28
  10   4  -2  193.49    7.13
 -10   4   2  196.93    7.32
  -4  -1 -10   41.55    2.72
  -1  10   4   35.03    2.51
  10   4  -1   42.38    2.19
   1 -10   4   39.64    1.96
 -10   4   1   42.49    2.47
   0 -10  -4  415.02   14.46
  10   4   0  401.58   14.33
 -10   4   0  414.12   14.40
   0 -10   4  409.67   13.97
 -10  -4   0  382.20   13.91
  -1 -10   4   45.46    2.00
  10   4   1   33.15    2.26
 -10   4  -1   36.65    2.46
 -10  -4   1   43.11    1.93
   1 -10  -4   38.12    2.56
 -10  -4   2  198.97    7.16
 -10   4  -2  211.84    7.84
 -10  -4   2  196.53    7.13
  10   4   2  192.30    7.76
  -2 -10   4  213.01    7.20
   2  10   4  191.33    7.50
   2 -10  -4  191.30    7.70
   3  10   4   37.05    2.42
  10   4   3   37.31    2.70
 -10  -4   3   35.32    1.60
  -3 -10   4   35.34    1.85
 -10  -4   3   36.88    1.74
   3 -10  -4   33.20    2.58
   4  10   4   13.04    1.88
   4 -10  -4   11.36    1.93
  -4  10  -4   10.80    1.65
 -10  -4   4   11.88    1.22
  -4 -10   4   12.22    1.34
 -10  -4   5   40.32    1.87
  -5  10  -4   36.47    2.36
   5 -10  -4   38.27    2.81
   4  -5 -10   42.56    2.75
   5  10   4   40.49    2.55
   6  10   4   34.20    2.42
   4  -6 -10   36.96    2.73
   4   6  10   35.81    2.02
  -6  10  -4   30.70    2.34
 -10  -4   6   32.69    1.69
   4   7  10   52.64    2.71
   7  10   4   52.47    2.96
 -10  -4   7   51.93    2.20
  -7 -10   4   48.80    2.55
   4  -7 -10   50.05    3.19
 -10  -4   8  204.11    7.56
  -4   8 -10  214.97    8.27
   8  10   4  218.28    8.13
  -8 -10   4  229.09    7.80
   4   8  10  211.14    8.00
   4   9  10   21.48    2.25
  -9 -10   4   18.41    2.09
  -5   9  10   32.77    3.36
  -9 -10  -5   32.16    2.66
  -5   8  10    4.90    2.73
  -8  10   5    2.71    2.42
  -8 -10  -5    4.20    1.88
  -7  10   5   18.20    2.33
  -7 -10  -5   20.61    1.99
  -6  10   5   96.04    4.53
  -5  -6 -10  107.32    4.93
  -6 -10  -5  103.57    4.11
  -6 -10  -5  110.99    4.49
  10  -5   5   47.06    3.08
  -5 -10  -5   57.78    2.90
  -5 -10  -5   53.50    2.44
  -5  -5 -10   51.85    3.17
  -5  10   5   47.65    2.89
  -5  -4 -10   32.54    2.52
  -4 -10  -5   34.64    2.29
   4 -10   5   37.19    2.32
  -4  10   5   30.34    2.34
   5   4 -10   34.89    2.29
  -4 -10  -5   32.33    1.74
  -5  -3 -10  279.42   10.57
   3 -10   5  276.69   10.18
   5   3 -10  285.62   10.43
  10   5  -3  277.21    9.96
  -3  10   5  280.67   10.24
  -3 -10  -5  279.37    9.80
  10   5  -2   97.66    3.91
   2 -10   5   98.42    3.97
  -2  10   5   98.46    4.33
   5   2 -10  102.77    3.75
 -10   5   2   87.91    4.15
  10   5  -1  269.58    9.98
 -10   5   1  288.21   10.28
   1 -10   5  286.25    9.93
   5   1 -10  297.37    9.84
   0 -10   5   36.86    1.77
  10   5   0   35.97    2.18
   5   0 -10   39.45    1.96
   0 -10  -5   37.57    2.58
 -10  -5   0   39.45    1.91
 -10   5   0   31.63    2.41
   1  10   5  221.81    8.42
 -10  -5   1  238.32    8.05
 -10   5  -1  218.99    8.59
   5  -1 -10  214.25    8.25
   1 -10  -5  221.31    8.60
   5  -2 -10  103.87    4.30
  -2 -10   5  109.27    4.04
 -10   5  -2   93.55    4.53
   2 -10  -5   93.74    4.56
 -10  -5   2  111.09    3.99
 -10  -5   2  101.98    3.89
   2  10   5  107.70    4.52
  -3  10  -5  280.18   10.36
 -10  -5   3  298.57   10.02
 -10   5  -3  295.21   10.74
   5  -3 -10  288.29   10.49
   3  10   5  269.28   10.35
   3 -10  -5  272.91   10.61
  -3 -10   5  277.81   10.03
 -10  -5   4   29.42    1.66
  -4  10  -5   21.94    1.87
   4  10   5   24.57    2.19
   4 -10  -5   26.27    2.45
   5  -4 -10   26.58    2.31
 -10  -5   5   52.30    2.40
  -5  10  -5   49.83    2.90
   5  -5 -10   63.24    3.32
   5  10   5   67.04    3.10
  -6 -10   5  117.38    4.50
  -6  10  -5  106.38    4.92
 -10  -5   6  117.79    4.42
   6  10   5  116.44    4.94
  -7 -10   5   21.77    1.82
 -10  -5   7   23.26    1.49
   7  10   5   22.11    2.38
   5   7  10   23.58    1.94
 -10  -5   8   10.26    1.31
   8  10   5    9.50    2.22
   5   8  10   15.00    1.91
  -8 -10   5   12.88    1.88
  -9 -10   5   26.11    2.41
 -10  -5   9   29.39    1.70
   5   9  10   29.76    2.46
  -9 -10  -6    4.88    2.20
  -8 -10  -6  173.75    6.61
   7 -10   6   69.23    3.86
  -7 -10  -6   73.91    3.25
  -7  10   6   70.71    3.87
   6 -10   6   10.25    1.90
  -6 -10  -6   12.27    1.79
  -6 -10  -6   10.15    1.66
  -6  10   6    9.64    2.27
  -5 -10  -6   87.77    3.57
  -5  10   6   82.73    4.10
   5 -10   6   90.41    4.19
  -4  10   6  119.79    5.23
  -4 -10  -6  128.57    5.32
  -4 -10  -6  122.58    4.63
   4 -10   6  123.57    5.15
   3 -10   6   33.67    2.14
  -3 -10  -6   31.80    1.67
  -3 -10  -6   35.66    2.53
  -3  10   6   29.22    2.57
   2 -10   6  268.94    9.80
 -10   6   1    3.63    1.56
   1 -10   6    5.44    1.16
 -10  -6  -1    4.84    1.39
   6   1 -10    4.96    1.12
 -10   6   0  179.75    7.50
   6   0 -10  203.84    7.15
   0  10   6  203.35    7.50
 -10  -6   0  188.34    7.03
 -10  -6   1   14.02    1.45
   1 -10  -6   12.29    2.06
 -10   6  -1   10.96    1.91
   1  10   6   13.84    2.06
   6  -1 -10   12.95    1.37
 -10  -6   2  282.87    9.86
   2  10   6  280.72   10.26
 -10   6  -2  281.82   10.54
   6  -2 -10  267.02   10.14
   2 -10  -6  278.53   10.55
   3  10   6   51.33    2.88
   6  -3 -10   48.18    2.62
 -10   6  -3   42.57    2.91
 -10  -6   3   45.92    2.23
  -3  10  -6   44.45    2.47
   3 -10  -6   42.05    2.89
 -10  -6   4  167.37    5.89
   6  -4 -10  158.37    6.42
   4  10   6  159.90    6.30
  -4  10  -6  146.59    6.24
   6  -5 -10   54.68    3.14
 -10  -6   5   54.27    2.44
   5  10   6   59.94    3.12
  -5 -10   6   59.08    2.55
   6  10   6   14.15    2.23
   6  -6 -10   16.02    2.12
  10   6   6   15.39    1.66
  -6  10  -6   15.19    1.93
 -10  -6   6   17.06    1.52
  -6 -10   6   15.40    1.66
   7  10   6   46.00    2.90
 -10  -6   7   44.15    2.18
   6   7  10   39.65    2.45
  -7 -10   6   42.43    2.38
   8  10   6  237.81    8.77
   6   8  10  232.98    8.65
 -10  -6   8  230.23    8.27
  -8 -10   6  227.83    8.40
   9  10   6   -0.60    2.27
   6   9  10    0.99    2.12
  -9 -10   6    1.85    1.97
 -10  -6   9    0.56    1.43
  -9 -10  -7   42.59    2.91
  -8 -10  -7    2.17    2.12
  -7 -10  -7   13.57    1.92
  -7  10   7   14.50    2.86
   6 -10   7  159.80    6.83
  -6  10   7  146.99    6.56
  -6 -10  -7  168.22    6.03
  -5 -10  -7   52.82    2.42
   5 -10   7   49.18    3.01
  -5  10   7   44.75    3.19
  -4 -10  -7  151.23    6.31
   4 -10   7  145.31    6.06
  -4 -10  -7  152.74    5.55
  -3 -10  -7   32.81    2.58
   3 -10   7   35.15    2.26
  -3 -10  -7   34.51    1.75
  -2  10   7    9.46    2.33
 -10  -7  -2    8.14    1.63
  -1  10   7  223.93    8.65
 -10   7   1  228.71    8.80
 -10  -7  -1  230.21    8.25
   0  10   7  291.83   10.58
 -10  -7   0  297.10   10.18
 -10  -7   1  168.90    6.25
   7  -1 -10  174.74    6.50
   1 -10  -7  171.29    6.93
 -10   7  -1  166.27    6.90
   1  10   7  169.15    6.70
  -2  10  -7    5.73    1.49
   2  10   7   10.94    2.19
   2 -10  -7    6.41    1.97
 -10   7  -2    2.01    1.86
 -10  -7   2    7.49    1.48
   7  -2 -10    7.98    1.47
 -10  -7   3   43.22    2.21
  -3  10  -7   42.68    2.41
   3  10   7   39.27    2.81
   7  -3 -10   37.16    2.32
  -4  10  -7  147.97    6.02
 -10  -7   4  155.53    5.69
   7  -4 -10  151.36    6.11
   4  10   7  150.53    6.07
   7  -5 -10   50.16    2.90
  -5  10  -7   44.81    2.69
  -5 -10   7   43.18    2.28
 -10  -7   5   43.81    2.33
   5  10   7   52.84    2.90
 -10  -7   6  118.80    4.58
  10   7   6  118.16    4.73
   6  10   7  119.54    5.07
  -6 -10   7  113.41    4.56
   7  10   7    4.39    2.28
  -7 -10   7    5.70    1.75
  10   7   7    7.18    1.71
 -10  -7   7    8.50    1.56
 -10  -7   8    4.23    1.58
  -8 -10   7    3.47    1.82
   7   8  10    3.35    1.93
   8  10   7    6.17    2.21
 -10  -7   9   40.99    2.30
   7   9  10   41.87    2.93
   9  10   7   39.81    2.98
  -9 -10   7   38.94    2.66
  -9 -10  -8   29.26    2.80
  -8 -10  -8   34.24    2.69
  -7 -10  -8   45.60    2.66
  -7  10   8   40.65    3.41
  -6  10   8  319.87   12.07
  -6 -10  -8  326.22   11.51
  -5 -10  -8   15.22    2.20
  -5 -10  -8   19.64    1.66
 -10  -8  -4  411.08   14.62
  -4 -10  -8  409.35   15.32
  -4 -10  -8  418.56   14.47
  -3  10   8    9.70    2.54
  -3 -10  -8    8.55    2.00
  -2  10   8  564.26   20.02
 -10  -8  -1   24.56    2.05
  -1  10   8   24.15    2.67
   0  10   8  517.38   18.89
 -10  -8   0  540.07   18.56
   1  10   8   30.79    2.77
 -10  -8   1   33.27    2.16
   2  10   8  508.82   18.18
 -10  -8   2  512.34   17.82
 -10  -8   3    7.19    1.70
   3  10   8    8.26    2.25
  -4  10  -8  379.98   14.35
   4  10   8  412.21   14.41
 -10  -8   4  402.01   14.00
   5  10   8   50.56    3.09
  -5  10  -8   41.90    2.70
 -10  -8   5   42.97    2.49
   8  -5 -10   44.62    2.84
   6  10   8  311.43   11.43
 -10  -8   6  306.66   11.01
  10   8   6  310.12   11.17
  -7 -10   8   58.53    2.86
 -10  -8   7   57.95    2.90
  10   8   7   52.30    3.07
   8  10   8   54.30    3.40
 -10  -8   8   55.92    2.81
  -8 -10   8   49.31    2.87
  10   8   8   60.17    3.12
  -9 -10   8   28.22    2.44
 -10  -8   9   28.19    2.27
   8   9  10   30.52    2.83
   9  10   8   35.76    2.96
  -9 -10  -9   86.71    4.17
  -8 -10  -9   63.55    3.38
 -10  -9  -7    4.39    2.31
  -7 -10  -9    3.43    1.91
  -6 -10  -9  100.41    4.14
 -10  -9  -6  100.57    4.42
  -5 -10  -9   48.63    2.45
 -10  -9  -5   47.30    2.94
  -4  10   9  153.77    6.51
 -10  -9  -4  153.05    5.91
  -4 -10  -9  149.85    5.60
  -3  10   9   17.32    2.79
 -10  -9  -3   25.02    2.30
  -2  10   9   11.06    2.80
  -1  10   9  130.77    5.69
   0  10   9   74.76    3.88
 -10  -9   0   70.65    3.31
 -10  -9   1  138.10    5.38
   1  10   9  137.07    5.80
 -10  -9   2    4.18    1.94
   2  10   9    5.31    2.31
   3  10   9   10.19    2.40
 -10  -9   3   10.47    1.97
 -10  -9   4  184.07    6.98
   4  10   9  193.52    7.38
  10   9   5   27.17    2.50
 -10  -9   5   26.47    2.27
   5  10   9   33.28    2.78
 -10  -9   6   62.45    3.16
  10   9   6   62.48    3.34
   6  10   9   64.56    3.66
   7  10   9    5.39    2.31
 -10  -9   7    4.12    2.08
  10   9   7    5.67    2.17
   8  10   9   33.87    2.91
 -10  -9   8   30.35    2.37
  10   9   8   35.54    2.76
   9   9  10  108.15    4.83
   9  10   9  107.00    4.98
  10   9   9  114.13    4.84
 -10 -10 -10   21.62    3.00
 -10 -10  -9  120.21    5.30
  -9 -10 -10  117.00    5.14
 -10 -10  -8   32.48    2.89
 -10 -10  -7   72.64    3.95
  -7 -10 -10   77.77    3.57
 -10 -10  -6  194.06    7.25
  -6 -10 -10  180.08    6.93
 -10 -10  -5   35.50    2.84
  -5  10  10   31.78    3.57
  -5 -10 -10   31.60    2.12
  -4  10  10  273.87   10.99
 -10 -10  -4  295.60   10.52
  -3  10  10   14.75    3.09
 -10 -10  -3   15.76    2.33
  -2  10  10  223.81    8.75
 -10 -10  -2  221.33    8.26
  -1  10  10  123.15    5.58
   0  10  10  133.93    5.84
   1  10  10  116.42    5.28
 -10 -10   1  121.55    4.91
 -10 -10   2  262.19    9.42
   2  10  10  250.91    9.76
 -10 -10   3   20.17    2.19
   3  10  10   19.20    2.60
 -10 -10   4  309.34   10.95
   4  10  10  296.81   11.33
  10  10   5   11.30    2.47
   5  10  10   11.58    2.58
 -10 -10   5   10.11    2.22
  10  10   6  214.76    8.11
   6  10  10  209.99    8.20
 -10 -10   6  203.96    7.79
   7  10  10   67.51    3.67
  10  10   7   57.44    3.53
 -10 -10   7   56.63    3.32
   8  10  10   73.88    3.95
 -10 -10   8   65.81    3.51
  10  10   8   71.34    3.87
   9  10  10  131.40    5.74
  10  10   9  129.51    5.77
  10  10  10    4.04    2.63
   0  11   0    1.52    1.45
   0 -11   0    0.50    1.34
   0   0 -11   -0.33    1.61
  -1 -11   0  638.64   22.66
   0  -1 -11  634.83   23.13
   0   1 -11  673.08   23.14
 -11   0   1  643.02   22.64
  -1  11   0  621.81   22.58
   1  11   0  629.74   22.59
  -1 -11   0  671.48   22.32
  11   0   2  763.96   26.38
  -2 -11   0  738.36   25.90
   0   2 -11  744.00   26.30
  -2  11   0  721.40   25.87
 -11   0   2  751.34   25.89
  -2 -11   0  761.80   25.61
   2  11   0  710.68   25.84
   0  -2 -11  763.96   26.55
   0  -3 -11  101.41    4.83
   0   3 -11   94.28    4.19
  -3  11   0   89.40    3.78
 -11   0   3   94.23    3.73
  -3 -11   0   87.54    3.70
  -3 -11   0   85.29    3.31
  -3 -11   0   90.40    3.44
  11   0   3   86.06    4.29
  -4 -11   0   43.77    2.18
  11   0   4   36.06    2.82
  -4 -11   0   37.24    1.95
   0   4  11   46.64    2.24
  -4  11   0   35.63    2.25
  11   0   5  206.06    8.90
   0   5  11  241.91    8.30
  -5  11   0  211.73    8.26
  -5 -11   0  223.55    8.04
  -5 -11   0  231.65    8.23
  11   0   6   34.42    2.88
  -6  11   0   31.63    2.12
   0   6  11   29.59    2.24
  -6 -11   0   32.04    1.93
   0   7  11   52.40    2.90
  -7  11   0   45.60    2.62
  -7 -11   0   47.72    2.64
  -8  11   0  199.38    7.75
   0   8  11  197.70    7.98
  -9 -11   0  141.34    5.65
   0   9  11  140.00    5.98
   0  10  11    1.88    2.77
 -10 -11  -1   24.43    2.57
  -1  10  11   20.77    2.97
  -9 -11  -1   31.57    2.61
  -1   9  11   32.41    3.11
  -1   8  11   38.71    3.05
  -8 -11  -1   42.16    2.53
  -8  11   1   38.68    2.55
  -7  11   1   86.34    3.85
  -7 -11  -1   82.45    3.64
  -1   7  11   90.97    4.11
  -6 -11  -1  181.10    6.43
  11  -1   6  166.97    7.35
  -6  11   1  167.67    6.62
  -1   6  11  170.69    6.71
  -5 -11  -1  132.56    5.16
  11  -1   5  136.52    5.98
  -1   5  11  128.05    5.17
  -5 -11  -1  130.96    4.92
  -5  11   1  128.26    5.17
  -4  11   1   65.72    3.16
  11  -1   4   63.84    3.69
  -4 -11  -1   67.96    2.78
  -4 -11  -1   67.66    3.11
  11  -1   3  593.28   20.44
 -11   1   3  590.37   19.91
  -3 -11  -1  570.26   19.93
  -3 -11  -1  598.70   19.74
  -1  -3 -11  548.70   20.47
  -3  11   1  558.48   19.87
   1   3 -11  554.00   20.18
  -3 -11  -1  541.19   19.56
  -1  -2 -11   53.48    3.14
  -2 -11  -1   52.92    2.69
 -11   1   2   57.35    2.65
  -2  11   1   53.01    2.72
   1   2 -11   54.93    3.04
  -2 -11  -1   50.28    2.20
   2  11  -1   49.17    2.67
   1   1 -11  220.48    8.66
  -1  -1 -11  225.23    8.80
  -1 -11  -1  228.09    8.34
  -1  11   1  220.25    8.28
   1  11  -1  213.76    8.18
 -11   1   1  239.50    8.35
 -11   1   0   13.39    1.68
   0 -11  -1   15.65    1.67
  -1   0 -11   14.12    2.08
   0  11  -1   11.81    1.61
   0  11   1   16.56    1.85
   0 -11   1   13.37    1.18
   1   0 -11   16.11    2.05
  -1  11  -1  143.25    5.77
   1  -1 -11  163.18    6.54
  11   1   1  148.24    6.18
  -1   1 -11  154.65    6.32
  -1 -11   1  156.91    5.50
   1 -11  -1  144.23    5.97
 -11  -1   1  155.03    5.82
   1  11   1  149.88    5.88
  -1   2 -11   34.51    2.54
  -2  11  -1   36.40    2.17
  -2 -11   1   39.62    1.80
   2  11   1   38.13    2.36
 -11  -1   2   33.60    1.98
  11   1   2   34.01    2.57
  -3 -11   1  518.39   18.18
  11   1   3  524.61   18.79
 -11  -1   3  546.30   18.19
  -3 -11   1  521.34   17.98
   3  11   1  509.45   18.23
  -3  11  -1  494.53   18.20
  -4 -11   1   51.86    2.30
  -4 -11   1   52.42    2.36
  11   1   4   50.41    3.25
   1   4  11   47.82    2.42
  -4  11  -1   47.93    2.50
  -5  11  -1  125.95    4.82
   1   5  11  119.17    4.85
  11   1   5  127.32    5.63
  -5 -11   1  121.88    4.64
  11   1   6  167.37    7.29
  -6 -11   1  167.09    6.17
   1   6  11  179.84    6.44
  -6  11  -1  156.24    6.27
   1   7  11  124.34    5.27
  -7 -11   1  134.68    5.06
  -8 -11   1   74.11    3.51
   1   8  11   79.46    3.70
   1   9  11   59.06    3.45
   1  10  11   14.61    2.68
 -10 -11  -2    8.50    2.38
  -2  10  11    7.34    2.94
  -2   9  11  151.45    6.40
  -9 -11  -2  145.32    5.80
  -8 -11  -2   52.22    2.86
  -8  11   2   53.88    3.05
  -2   8  11   49.74    3.43
  -2   7  11   22.93    2.42
  -7 -11  -2   20.22    1.93
  -7  11   2   22.65    2.20
  -2   6  11   24.58    2.30
  -6  11   2   28.84    2.20
  -6 -11  -2   25.66    1.87
  -2  -5 -11   15.36    2.44
  -5 -11  -2   16.07    1.48
  11  -2   5   16.27    2.36
  -2   5  11   18.31    1.90
  -5  11   2   16.37    1.92
  -4 -11  -2    7.92    1.29
  -4 -11  -2    7.75    1.50
  -4  11   2    8.86    1.69
  11  -2   4    8.81    1.90
   2   4 -11    9.90    1.62
  -3  11   2   34.75    2.26
  -2  -3 -11   29.03    2.60
   2   3 -11   31.00    2.23
 -11   2   3   28.65    2.00
  -3 -11  -2   31.91    2.16
  -3 -11  -2   31.22    1.66
   2   2 -11  621.65   22.23
  -2  -2 -11  615.53   22.40
  -2 -11  -2  612.44   21.55
  -2 -11  -2  646.39   22.02
  -2  11   2  628.20   21.91
 -11   2   2  648.73   21.97
   2   1 -11   70.88    3.58
  -2  -1 -11   74.27    3.78
  -1  11   2   73.85    3.37
 -11   2   1   70.21    3.26
   1  11  -2   67.47    3.14
  -1 -11  -2   74.21    3.42
   2   0 -11  822.91   28.58
 -11   2   0  787.81   28.11
  11   2   0  807.38   28.25
  -2   0 -11  769.56   28.43
   0 -11   2  834.72   27.71
   0  11   2  800.84   28.02
   0 -11  -2  791.90   28.15
   0  11  -2  785.30   27.92
 -11  -2   1   67.24    2.75
   1  11   2   69.96    3.28
 -11  -2   1   72.38    3.12
  -1  11  -2   68.87    3.10
  -1 -11   2   71.81    2.84
  11   2   1   66.53    3.46
   1 -11  -2   67.98    3.29
  -2   1 -11   74.67    3.66
 -11   2  -1   74.54    3.38
 -11  -2   2  614.69   20.93
  -2 -11   2  634.48   20.98
   2 -11  -2  573.28   21.46
  11   2   2  622.89   21.69
 -11  -2   2  608.42   21.14
   2  11   2  602.11   21.26
  -2  11  -2  564.42   21.15
  -3 -11   2   58.37    2.62
 -11  -2   3   66.19    2.51
  11   2   3   64.85    3.54
 -11  -2   3   68.70    2.71
   3 -11  -2   66.07    3.41
  11   2   4   27.72    2.58
  -4 -11   2   25.37    1.66
  11   2   5    9.70    2.36
   5  11   2    9.48    2.15
   2   5  11   10.56    1.55
  -5 -11   2    9.94    1.48
  -6 -11   2   30.66    1.97
   2   6  11   28.55    2.08
  -7 -11   2   28.81    2.05
   2   7  11   29.58    2.26
   2   8  11   69.69    3.46
   2   9  11  133.13    5.57
 -10 -11   2   11.51    2.37
   2  10  11   10.68    2.55
 -10 -11  -3   19.80    2.75
  -3  10  11   20.09    3.27
  -9 -11  -3  312.17   11.45
  -3   9  11  326.89   11.91
  -8  11   3   37.78    2.93
  -3   8  11   32.77    3.06
  -8 -11  -3   40.36    2.52
  -7 -11  -3   68.66    3.27
  -3   7  11   78.92    3.90
  -7  11   3   72.09    3.65
  -3   6  11  233.16    8.36
  -6 -11  -3  216.99    7.91
  -6  11   3  210.11    8.23
  -3  -5 -11   50.85    3.27
  11  -3   5   45.85    3.15
  -5 -11  -3   42.46    2.19
  -5  11   3   44.91    2.69
  -4  11   3   39.67    2.56
  -4 -11  -3   41.31    2.01
  -4 -11  -3   44.67    2.30
  -3  -4 -11   39.92    3.04
   3   4 -11   43.57    2.59
  11  -3   4   37.07    3.02
   3   3 -11   85.78    4.03
  -3  11   3   78.80    3.89
  -3 -11  -3   86.01    3.39
  -2 -11  -3   22.52    1.34
 -11   3   2   26.44    2.03
  -2 -11  -3   29.48    2.15
   3   2 -11   24.20    2.14
  -3  -2 -11   24.36    2.29
  -2  11   3   23.17    2.30
  -3  -1 -11  361.73   13.59
   3   1 -11  369.19   13.57
 -11   3   1  367.46   13.24
  11   3  -1  361.21   13.19
   1  11  -3  357.32   13.00
  -1  11   3  371.93   13.18
  -1 -11  -3  384.24   13.36
  -3   0 -11  164.93    6.86
  11   3   0  170.73    6.62
   0  11  -3  158.03    6.32
 -11   3   0  175.48    6.66
   0  11   3  176.47    6.56
   0 -11  -3  176.75    6.70
 -11   3  -1  356.48   12.92
  11   3   1  375.03   13.06
   1 -11  -3  346.24   12.92
  -1  11  -3  337.93   12.57
 -11  -3   1  352.54   12.37
   1  11   3  343.74   12.73
  -1 -11   3  368.34   12.41
 -11  -3   2   13.92    1.26
  -2 -11   3   14.30    1.39
  11   3   2   13.49    2.00
   2 -11  -3   12.89    1.78
 -11  -3   2   13.28    1.17
   3 -11  -3  121.23    5.29
  11   3   3  126.16    5.45
 -11  -3   3  123.96    4.55
  -3 -11   3  123.02    4.65
 -11  -3   3  122.92    4.62
   4  11   3   37.36    2.62
  -4 -11   3   33.58    1.94
  11   3   4   36.07    2.91
   4 -11  -3   40.16    2.66
 -11  -3   4   39.87    1.82
 -11  -3   5   20.52    1.35
  -5 -11   3   22.34    1.73
   5  11   3   19.87    2.29
  -6 -11   3  181.57    6.96
 -11  -3   6  192.77    6.79
   3   6  11  189.89    7.12
   6  11   3  203.32    7.41
   3   7  11   84.78    3.77
   7  11   3   84.04    4.08
   3   8  11   57.45    3.09
  -9 -11   3  354.48   12.67
   3   9  11  356.68   12.92
 -10 -11   3   30.46    2.59
   3  10  11   25.36    2.85
 -10 -11  -4   58.57    3.41
  -4  10  11   58.08    4.28
  -9 -11  -4    7.47    2.27
  -4   9  11    7.02    3.01
  -4   8  11   12.40    2.81
  -8 -11  -4   13.10    2.09
  -8  11   4   13.85    2.51
  -7  11   4   22.62    2.44
  -7 -11  -4   23.61    2.07
  -6 -11  -4    3.43    1.57
  -6  11   4    0.60    2.05
  -5 -11  -4   34.69    1.89
  -5  11   4   32.12    2.58
  -4 -11  -4    6.23    1.22
  -4 -11  -4    6.41    1.50
  -4  11   4    5.99    1.99
   4   4 -11    6.79    1.74
  -4  -4 -11    8.24    1.98
  -3 -11  -4  187.73    6.85
   4   3 -11  192.95    7.48
  -3  11   4  188.76    7.33
  11   4  -3  180.89    7.09
 -11   4   2   22.19    1.96
   4   2 -11   21.28    2.14
  -4  -2 -11   18.33    2.19
  11   4  -2   23.85    1.71
  -2 -11  -4   25.48    2.21
  -2  11   4   24.31    2.23
  -2 -11  -4   25.68    1.38
  -1 -11  -4   40.04    2.51
  11   4  -1   41.43    2.29
  -4  -1 -11   36.36    2.83
   1 -11   4   43.17    2.00
 -11   4   1   35.71    2.44
  -1  11   4   45.22    2.65
 -11  -4   0  134.90    4.97
  11   4   0  127.00    5.40
   0  11  -4  134.65    5.19
 -11   4   0  137.46    5.53
   0  11   4  140.70    5.49
   0 -11  -4  131.28    5.53
   1 -11  -4   21.35    2.08
  11   4   1   21.42    1.92
 -11   4  -1   20.37    1.99
 -11  -4   1   26.60    1.56
  -1  11  -4   22.34    1.72
 -11   4  -2   20.71    2.15
  -2 -11   4   21.62    1.62
  11   4   2   19.55    2.06
 -11  -4   2   19.84    1.30
 -11  -4   2   23.28    1.47
   2 -11  -4   19.16    2.14
  11   4   3  188.87    7.57
 -11  -4   3  191.06    6.62
   3 -11  -4  174.74    7.29
   3  11   4  184.94    7.06
 -11   4  -3  174.19    7.31
  -3 -11   4  181.09    6.67
  -4 -11   4    2.62    1.35
   4  11   4    2.04    2.11
   4 -11  -4    4.26    1.77
 -11  -4   4    3.42    1.19
 -11  -4   5   40.40    2.00
   5  11   4   41.46    2.87
  -5 -11   4   41.93    2.15
   4  -5 -11   40.83    2.84
   6  11   4    4.57    2.26
   4  -6 -11    7.24    2.03
 -11  -4   6    3.96    1.18
 -11  -4   7   35.28    1.87
   7  11   4   37.54    2.91
  -8 -11   4   18.80    2.16
   8  11   4   21.75    2.79
   4   8  11   15.17    2.12
 -11  -4   8   21.16    1.42
  -9 -11   4   17.59    2.25
   9  11   4   14.38    2.69
   4   9  11   14.73    2.29
 -10 -11   4   65.24    3.42
   4  10  11   60.18    3.73
  10  11   4   69.35    4.01
 -10 -11  -5    4.64    2.68
  -5 -10 -11    6.80    1.65
  -5  10  11    6.58    3.51
  -9 -11  -5  268.99    9.87
  -8 -11  -5    3.12    2.20
  -8  11   5    2.43    2.68
  -7 -11  -5  129.40    5.00
  -7  11   5  117.54    5.33
  -6  11   5   52.16    3.31
  -6 -11  -5   55.01    2.66
  -5 -11  -5  146.05    5.35
  -5  11   5  136.21    5.86
   5 -11   5  144.10    5.96
  -4 -11  -5   22.81    2.05
  -4 -11  -5   18.23    1.49
   4 -11   5   20.85    1.84
  -4  11   5   18.32    2.34
  -3 -11  -5  139.59    5.42
   5   3 -11  125.59    5.29
  -5  -3 -11  120.93    5.47
   3 -11   5  122.56    4.95
  -3  11   5  118.49    5.23
  -3 -11  -5  122.47    4.57
 -11   5   2    7.67    1.66
  -2  11   5    6.37    2.11
 -11  -5  -1  281.26    9.99
  11   5  -1  268.44   10.26
  -1 -11  -5  287.29   10.59
 -11   5   1  300.52   10.60
 -11  -5   0   17.05    1.52
   0  11  -5   14.64    1.58
  11   5   0   16.00    1.69
   5   0 -11   16.63    1.38
 -11   5   0   17.41    2.13
   0 -11  -5   16.73    2.00
   5  -1 -11  270.45   10.18
   1 -11  -5  280.28   10.59
 -11   5  -1  283.52   10.57
   1  11   5  271.40   10.42
 -11  -5   1  294.12    9.99
   2 -11  -5    4.95    1.86
 -11   5  -2    4.95    1.90
   5  -2 -11    5.44    1.36
 -11  -5   2    6.04    1.29
   2  11   5    6.78    2.13
   3 -11  -5  157.72    6.58
 -11   5  -3  159.60    6.57
   3  11   5  162.95    6.37
 -11  -5   3  159.65    5.85
  -3 -11   5  156.58    5.87
   5  -3 -11  162.50    6.35
   4  11   5    3.87    2.15
   5  -4 -11    1.72    1.67
 -11  -5   4    2.67    1.32
  -4 -11   5    3.30    1.48
   5  11   5  140.99    5.71
   5  -5 -11  145.57    5.99
 -11  -5   5  141.08    5.15
  -5  11  -5  128.46    5.65
 -11  -5   6   41.48    2.08
   6  11   5   43.44    2.97
  -7 -11   5  138.77    5.50
 -11  -5   7  147.04    5.32
   5   7  11  143.00    5.68
   7  11   5  143.48    5.99
   8  11   5    2.96    2.54
 -11  -5   8    3.05    1.34
  -8 -11   5   10.20    1.98
   5   8  11    5.06    2.02
   5   9  11  318.84   11.38
 -11  -5   9  293.21   10.84
  -9 -11   5  313.15   11.12
  10  11   5   -0.50    2.77
 -10 -11   5    0.60    2.28
   5  10  11    1.17    2.30
 -10 -11  -6   17.19    2.71
  -6 -10 -11   15.72    1.95
  -9 -11  -6   33.22    2.97
  -8 -11  -6    1.98    2.24
  -8  11   6    2.17    2.60
  -7  11   6   35.15    3.23
  -7 -11  -6   35.40    2.45
  -6 -11  -6    6.88    1.61
  -6  11   6    8.11    2.61
  -5 -11  -6   89.59    3.59
  -5  11   6   86.04    4.26
  -4 -11  -6    9.88    1.34
  -4  11   6    7.93    2.34
  -4 -11  -6    9.70    1.89
  -3  11   6   51.42    3.35
  -3 -11  -6   57.01    3.15
  -3 -11  -6   53.69    2.34
 -11  -6  -2  235.12    8.46
 -11   6   1  128.76    5.70
 -11  -6  -1  138.33    5.13
   0 -11  -6   46.92    3.02
 -11   6   0   42.42    2.89
 -11  -6   0   51.32    2.46
   1 -11  -6  146.15    6.38
 -11  -6   1  160.85    5.74
   1  11   6  169.92    6.38
   6  -1 -11  142.61    5.84
   2  11   6  220.60    8.56
   6  -2 -11  205.85    8.28
 -11  -6   3   76.61    3.20
   3  11   6   78.23    3.89
   6  -3 -11   74.71    3.49
   6  -4 -11   12.36    1.87
 -11  -6   4   14.04    1.63
  -4  11  -6   12.46    1.72
   4  11   6   15.83    2.46
  -5  11  -6  107.00    4.97
   5  11   6  124.92    5.20
 -11  -6   5  118.43    4.51
   6  -5 -11  123.45    5.22
 -11  -6   6    1.46    1.38
  -6 -11   6    3.23    1.74
   6  11   6    3.40    2.39
 -11  -6   7   27.99    1.82
   7  11   6   26.76    2.88
  -7 -11   6   28.37    2.17
   6   8  11    0.97    2.02
  -8 -11   6    1.42    1.94
   8  11   6    2.48    2.48
 -11  -6   8    1.98    1.55
 -11  -6   9   27.22    1.78
  -9 -11   6   22.26    2.49
   6   9  11   24.49    2.50
  10  11   6   22.00    2.96
   6  10  11   19.70    2.82
 -10 -11   6   19.04    2.52
  -7 -10 -11   11.15    2.25
 -10 -11  -7   12.06    2.78
  -9 -11  -7  174.53    6.90
  -8 -11  -7   50.64    3.09
  -7  11   7   22.89    3.07
  -7 -11  -7   22.09    2.21
  -6  11   7   85.45    4.58
  -6 -11  -7   93.24    3.86
  -5  11   7  161.90    6.85
  -5 -11  -7  166.95    6.13
  -4  11   7   24.37    2.95
  -4 -11  -7   24.54    1.73
 -11  -7  -3  112.64    4.51
  -3 -11  -7  111.63    5.09
 -11  -7  -2   80.13    3.50
  -1  11   7  319.92   12.26
 -11  -7  -1  339.42   11.81
 -11  -7   0    4.28    1.57
   0  11   7    4.63    2.43
 -11  -7   1  300.98   10.85
   1  11   7  314.98   11.36
 -11  -7   2   98.30    4.00
   2  11   7  106.21    4.71
 -11  -7   3  135.88    5.24
   3  11   7  136.30    5.82
   4  11   7   51.46    3.32
  -4  11  -7   39.45    2.58
 -11  -7   4   47.56    2.44
   7  -4 -11   40.12    2.62
 -11  -7   5  148.52    5.32
   5  11   7  147.17    5.97
 -11  -7   6  143.46    5.16
   6  11   7  144.47    5.81
  -6 -11   7  122.16    5.11
  11   7   6  125.40    5.21
 -11  -7   7   28.07    2.16
   7  11   7   29.37    3.02
  -7 -11   7   27.33    2.29
  -8 -11   7   40.62    2.65
   8  11   7   48.81    3.34
 -11  -7   8   43.93    2.49
   7   9  11  199.87    7.57
   9  11   7  193.63    7.65
 -11  -7   9  188.55    6.98
  -9 -11   7  182.27    7.21
  10  11   7    3.04    2.78
 -10 -11   7    2.20    2.36
   7  10  11    2.50    2.62
  -8 -10 -11   62.76    3.55
 -10 -11  -8   67.34    3.85
  -9 -11  -8  110.72    4.94
  -8 -11  -8   38.90    2.80
  -7  11   8  106.70    5.48
  -7 -11  -8  114.97    4.72
  -6  11   8   14.83    3.20
  -6 -11  -8   16.38    1.83
 -11  -8  -5  141.53    5.54
  -5 -11  -8  144.68    5.33
  -4 -11  -8    6.38    1.42
  -2  11   8   59.33    3.73
 -11  -8  -2   60.71    3.09
 -11  -8  -1  158.80    6.12
  -1  11   8  164.51    6.75
 -11  -8   0  155.01    5.98
   0  11   8  158.29    6.48
 -11  -8   1  181.15    6.84
   1  11   8  191.24    7.47
 -11  -8   2   57.39    2.83
   2  11   8   55.81    3.57
   3  11   8  100.98    4.87
 -11  -8   3  105.95    4.30
 -11  -8   4    4.00    1.79
   4  11   8    7.19    2.59
   5  11   8  147.48    6.21
 -11  -8   5  143.53    5.59
 -11  -8   6   20.12    2.11
  11   8   6   26.78    2.29
   6  11   8   23.28    2.96
 -11  -8   7   85.18    3.86
  11   8   7   86.71    4.01
   7  11   8   91.66    4.49
   8  11   8   64.64    3.87
 -11  -8   8   61.23    3.10
  -8 -11   8   55.46    3.15
  -9 -11   8   98.25    4.56
 -11  -8   9  104.30    4.36
 -10 -11   8   61.98    3.70
  10  11   8   73.36    4.05
   8  10  11   71.22    4.05
  -9 -10 -11   20.11    2.92
 -10 -11  -9   20.71    3.11
  -9 -11  -9   29.90    3.03
  -8 -11  -9   40.55    3.04
 -11  -9  -8   33.33    3.15
 -11  -9  -7   44.78    3.31
  -7 -11  -9   49.47    2.84
 -11  -9  -6   23.98    2.79
  -6 -11  -9   26.61    2.14
  -5 -11  -9  228.95    8.40
 -11  -9  -5  235.42    8.65
  -4 -11  -9    5.86    1.44
 -11  -9  -4    7.36    2.42
  -3  11   9  268.67   10.34
  -2  11   9   55.88    3.84
  -1  11   9  234.26    9.33
 -11  -9  -1  245.33    8.84
 -11  -9   0  185.94    6.95
   0  11   9  181.38    7.49
 -11  -9   1  217.35    8.05
   1  11   9  218.96    8.58
   2  11   9   54.67    3.71
 -11  -9   2   57.99    3.15
   3  11   9  205.38    8.20
 -11  -9   3  208.85    7.70
 -11  -9   4    8.30    2.02
   4  11   9    8.49    2.81
  11   9   5  202.98    7.81
   5  11   9  205.17    8.15
 -11  -9   5  206.86    7.63
 -11  -9   6   40.73    2.66
   6  11   9   44.26    3.52
  11   9   6   36.65    2.73
 -11  -9   7   80.29    3.70
   7  11   9   74.18    4.30
  11   9   7   73.13    3.80
  11   9   8   34.84    2.87
 -11  -9   8   36.34    2.78
   8  11   9   41.25    3.44
 -11  -9   9   39.87    2.87
   9  11   9   45.14    3.55
   9  10  11   35.34    3.17
  10  11   9   29.75    3.22
 -10 -10 -11   32.21    3.18
 -10 -11 -10   27.90    3.35
 -11 -10 -10   37.08    3.29
  -9 -11 -10  110.35    5.07
 -11 -10  -9  109.04    5.10
 -11 -10  -8    7.43    2.90
  -8 -11 -10    7.39    2.54
 -11 -10  -7   68.21    3.82
  -7 -11 -10   58.05    3.33
  -6 -11 -10    3.54    1.85
 -11 -10  -6    4.23    2.73
  -5  11  10   26.64    3.82
 -11 -10  -5   35.61    3.03
  -5 -11 -10   27.55    2.11
  -4  11  10   19.80    3.63
 -11 -10  -4   24.64    2.81
  -3  11  10   35.98    3.80
 -11 -10  -3   34.14    2.91
  -2  11  10   11.34    3.06
  -1  11  10  101.33    5.09
 -11 -10   0    3.69    2.15
   0  11  10    5.16    2.83
 -11 -10   1  113.93    4.88
   1  11  10  117.12    5.44
 -11 -10   2    8.62    2.31
   2  11  10   10.90    2.79
   3  11  10   43.79    3.40
 -11 -10   3   48.01    2.86
 -11 -10   4   16.48    2.25
   4  11  10   14.21    2.96
   5  11  10   38.01    3.40
 -11 -10   5   41.58    2.85
  11  10   5   39.54    3.06
 -11 -10   6    5.30    2.23
  11  10   6    4.62    2.40
   6  11  10    6.87    3.00
  11  10   7   62.87    3.67
   7  11  10   61.13    3.87
 -11 -10   7   58.80    3.37
 -11 -10   8   15.74    2.51
   8  11  10   19.33    3.01
  11  10   8   18.42    2.65
  11  10   9   94.22    4.66
   9  11  10   97.03    4.86
  10  11  10   44.38    3.32
 -11 -11 -11  193.45    7.75
 -11 -11 -10   94.03    4.86
 -11 -10 -11   92.08    4.77
 -10 -11 -11  103.02    4.86
 -11 -11  -9   30.90    3.44
  -9 -11 -11   31.98    3.07
 -11 -11  -8   39.10    3.63
  -8 -11 -11   43.29    2.91
 -11 -11  -7   44.26    3.68
  -7 -11 -11   45.07    2.98
 -11 -11  -6   48.03    3.52
  -6 -11 -11   43.96    2.67
  -5 -11 -11  125.91    5.07
  -5  11  11  136.60    6.35
 -11 -11  -5  136.07    5.72
  -4  11  11   64.86    4.78
 -11 -11  -4   74.23    3.83
 -11 -11  -3  240.10    9.07
  -3  11  11  241.44    9.72
 -11 -11  -2   38.54    3.05
  -2  11  11   39.25    3.85
  -1  11  11  115.06    5.61
   0  11  11  161.01    6.87
   1  11  11  101.13    4.99
 -11 -11   1   97.16    4.55
   2  11  11   32.99    3.31
 -11 -11   2   33.46    2.89
 -11 -11   3  165.55    6.59
   3  11  11  169.57    6.97
  11  11   4   66.83    3.90
 -11 -11   4   61.90    3.58
   4  11  11   60.33    3.98
  11  11   5   57.79    3.86
   5  11  11   57.66    3.87
 -11 -11   5   57.72    3.49
   6  11  11   36.99    3.43
 -11 -11   6   41.72    3.17
  11  11   6   46.42    3.47
   7  11  11   41.28    3.50
  11  11   7   36.06    3.15
 -11 -11   7   34.63    3.00
   8  11  11   37.39    3.52
 -11 -11   8   31.96    2.93
  11  11   8   38.01    3.22
   9  11  11   15.58    2.97
  11  11   9   17.86    2.70
  11  11  10   77.72    4.28
  10  11  11   80.28    4.25
 -12   0   0   52.17    2.76
   0  12   0   46.62    2.72
   0   0 -12   44.74    3.14
   0 -12   0   49.87    2.14
   0  -1 -12   33.98    2.78
   0   1 -12   34.24    2.67
 -12   0   1   34.16    2.06
  -1 -12   0   34.32    2.20
  -1  12   0   33.67    2.34
   1  12   0   33.17    2.35
  -1 -12   0   34.11    1.77
  -2 -12   0  104.62    4.39
  -2 -12   0  101.59    4.01
   0  -2 -12  108.01    5.10
   0   2 -12  104.67    4.83
  12   0   2  115.36    5.00
   2  12   0  107.43    4.49
  -2  12   0  105.99    4.47
 -12   0   2  108.15    4.38
   0   3 -12  245.76    9.74
 -12   0   3  256.53    9.35
   0  -3 -12  262.30   10.25
  -3 -12   0  245.50    9.34
  -3 -12   0  262.08    9.08
  12   0   3  257.02   10.01
  -3  12   0  252.62    9.42
   3  12   0  262.21    9.45
  12   0   4 1034.62   33.65
  -4 -12   0  926.32   32.49
  -4  12   0  942.92   32.78
   4  12   0  943.97   32.82
  -5  12   0  132.36    5.39
   0   5  12  134.58    5.36
  -5 -12   0  136.83    5.14
  -6 -12   0  543.57   18.96
   0   6  12  566.32   19.22
  -6  12   0  524.80   19.15
  -7  12   0   39.81    2.51
   0   7  12   43.57    2.83
  -7 -12   0   42.34    2.51
   0   8  12  100.17    4.66
  -8  12   0   97.88    4.27
  -8 -12   0  100.41    4.33
  -9 -12   0    1.47    2.31
   0   9  12    1.49    2.60
   0  10  12   11.03    2.88
 -10 -12   0   17.01    2.78
   0  11  12   10.94    3.20
  -1  11  12   11.51    3.29
 -11 -12  -1    6.05    2.97
  -1  10  12  205.08    8.28
 -10 -12  -1  203.59    7.89
  -9 -12  -1   60.73    3.38
  -1   9  12   60.17    3.76
  -1   8  12   98.82    4.65
  -8  12   1   91.46    4.32
  -8 -12  -1   98.75    4.30
  -7  12   1  245.42    9.28
  -7 -12  -1  263.52    9.11
  -1   7  12  232.81    9.39
  -6  12   1   30.30    2.36
  -6 -12  -1   27.91    2.09
  -5 -12  -1   61.81    2.83
  -5  12   1   62.91    3.21
  -4 -12  -1   11.35    1.43
  12  -1   4   11.56    2.29
  -4  12   1   11.27    1.97
  -4 -12  -1   10.80    1.54
  -1  -3 -12   44.06    3.25
  -3  12   1   45.18    2.74
 -12   1   3   47.24    2.47
  -3 -12  -1   46.94    2.57
   3  12  -1   47.96    2.82
  12  -1   3   48.71    3.13
  -3 -12  -1   48.69    2.18
   1   3 -12   39.34    2.82
   2  12  -1   14.08    1.92
 -12   1   2   15.49    1.64
   1   2 -12   13.17    2.06
  -2  12   1   16.53    2.08
  -2 -12  -1   18.71    1.39
  -1  -2 -12   15.64    2.28
  -2 -12  -1   12.92    1.66
 -12   1   1  167.25    6.39
   1   1 -12  162.86    6.80
  -1  -1 -12  173.38    6.97
  -1 -12  -1  160.79    5.89
  -1  12   1  161.07    6.38
   1  12  -1  166.68    6.32
  -1 -12  -1  161.01    6.37
   1   0 -12    2.11    1.87
 -12   1   0    3.66    1.49
   0 -12   1    3.55    1.08
   0 -12  -1    3.42    1.57
   0 -12  -1    2.97    0.97
  -1   0 -12    3.58    1.86
   0  12  -1    3.86    1.66
   0  12   1    2.33    1.86
  -1  12  -1  184.41    7.05
  -1   1 -12  189.12    7.52
   1  12   1  179.69    7.09
   1  -1 -12  192.00    7.73
 -12  -1   1  183.48    6.99
  12   1   1  190.30    7.50
  -1 -12   1  192.97    6.69
   1 -12  -1  190.15    7.26
 -12  -1   1  179.06    6.62
  -2 -12   1   32.82    1.79
 -12  -1   2   36.84    1.67
   1  -2 -12   32.61    2.81
  12   1   2   31.43    2.65
 -12  -1   2   33.94    1.98
  -1   2 -12   30.39    2.55
   2  12   1   35.53    2.45
  -2  12  -1   28.82    2.25
 -12  -1   3   43.74    2.25
  12   1   3   44.69    3.20
  -3 -12   1   46.58    2.22
   3  12   1   49.92    2.91
  -3  12  -1   44.03    2.55
  -4 -12   1   10.77    1.55
   4  12   1   16.88    2.26
  -4  12  -1    9.61    1.77
  12   1   4   15.32    2.39
  -5  12  -1   68.03    3.19
  12   1   5   64.93    4.05
   1   5  12   70.93    3.20
  -5 -12   1   66.79    3.01
   1   6  12   25.62    2.18
  -6  12  -1   24.28    2.04
  -6 -12   1   21.08    1.90
  -7 -12   1  264.31    9.65
   1   7  12  270.91    9.89
   1   8  12   97.41    4.40
  -8 -12   1   89.20    4.06
   1   9  12   51.86    3.37
  -9 -12   1   51.03    3.15
   1  10  12  198.94    7.94
   1  11  12   10.69    3.07
 -11 -12  -2    8.72    2.98
  -2  11  12   11.65    3.32
  -2  10  12   12.42    3.18
 -10 -12  -2   10.62    2.67
  -9 -12  -2    3.22    2.37
  -2   9  12    2.93    2.81
  -8 -12  -2  115.62    4.92
  -2   8  12  129.96    5.49
  -8  12   2  113.14    5.05
  -7 -12  -2  114.74    4.64
  -2   7  12  113.79    5.08
  -7  12   2  109.72    4.95
  -6 -12  -2  118.64    4.73
  -6  12   2  120.60    5.06
  -5  12   2  194.32    7.85
  -5 -12  -2  212.94    7.50
   2   4 -12  325.24   11.65
  -4  12   2  306.83   11.36
  -4 -12  -2  326.94   11.50
  -4 -12  -2  304.85   11.00
   2   3 -12   39.11    2.66
  12  -2   3   42.34    3.08
  -3 -12  -2   42.80    1.99
  -3 -12  -2   39.07    2.49
 -12   2   3   36.28    2.37
  -3  12   2   43.16    2.73
  -2 -12  -2  127.31    4.81
  -2  12   2  130.32    5.37
   2   2 -12  132.65    5.68
  -2  -2 -12  126.25    5.84
 -12   2   2  142.44    5.39
   2  12  -2  129.27    5.25
  -2 -12  -2  133.24    5.40
   1  12  -2    1.53    1.67
  -1 -12  -2    6.13    1.64
 -12   2   1    0.36    1.49
  -1  12   2    1.85    1.95
  -2  -1 -12    2.85    1.99
  -1 -12  -2    4.28    1.00
  12   2   0   46.46    2.76
   2   0 -12   44.20    3.04
   0  12   2   49.44    2.81
   0 -12  -2   44.14    2.62
 -12   2   0   44.65    2.66
   0  12  -2   43.77    2.57
  -2   0 -12   45.59    3.06
   1  12   2    4.49    1.86
  12   2   1    3.26    1.75
 -12  -2   1    5.22    1.15
 -12   2  -1    4.26    1.71
  -2   1 -12    4.62    1.84
  -1  12  -2    2.93    1.52
   1 -12  -2    3.05    1.57
   2  -1 -12    5.07    2.06
 -12  -2   1    4.34    1.32
  -1 -12   2    4.81    1.30
   2 -12  -2  104.22    4.59
  12   2   2  101.49    4.75
  -2 -12   2   99.50    3.87
 -12  -2   2  102.40    3.80
   2  12   2   97.00    4.37
  -2  12  -2   95.08    4.15
 -12  -2   2   96.95    3.99
  12   2   3   40.98    2.95
  -3  12  -2   39.53    2.39
 -12  -2   3   43.58    1.93
  -3 -12   2   41.72    2.15
   3  12   2   41.05    2.78
  12   2   4  315.30   11.86
  -4  12  -2  299.16   11.04
  -4 -12   2  310.54   10.86
  12   2   5  236.77    9.60
  -5 -12   2  229.89    8.47
   2   5  12  239.70    8.61
  -6 -12   2  150.26    5.87
   2   6  12  154.22    6.00
   6  12   2  161.51    6.38
   2   7  12  151.35    5.84
   7  12   2  153.85    6.29
  -7 -12   2  138.85    5.65
  -8 -12   2  135.47    5.42
   2   8  12  139.35    5.65
   2   9  12    2.12    2.37
   2  10  12    7.39    2.64
 -11 -12   2    5.96    2.58
   2  11  12    4.87    2.86
 -11 -12  -3   10.48    2.86
  -3  11  12   13.26    3.79
  -3  10  12   20.26    3.58
 -10 -12  -3   16.91    2.79
  -3   9  12    2.96    3.04
  -9 -12  -3    4.28    2.40
  -8 -12  -3   79.48    3.75
  -8  12   3   70.47    3.93
  -7 -12  -3   71.77    3.43
  -7  12   3   76.74    3.91
  -6 -12  -3   29.73    2.07
  -6  12   3   26.29    2.58
  -5 -12  -3   12.51    1.60
  -5  12   3   11.35    2.24
  -4 -12  -3   59.44    2.60
  -4 -12  -3   56.91    3.03
  -4  12   3   55.54    3.24
  -3 -12  -3   58.86    2.59
   3   3 -12   61.40    3.36
  -3  12   3   56.51    3.30
  -3 -12  -3   65.12    3.16
   3   2 -12   77.84    3.90
  -2 -12  -3   78.37    3.69
  -2  12   3   81.23    3.82
  -2 -12  -3   77.53    3.05
  12   3  -2   74.88    3.52
 -12   3   2   77.77    3.65
 -12   3   1  239.49    8.84
   3   1 -12  216.77    9.02
  12   3  -1  222.81    8.75
   1  12  -3  237.34    8.61
  -1  12   3  236.93    8.80
  -1 -12  -3  233.20    8.21
  -3  -1 -12  230.90    9.14
  -1 -12  -3  237.94    8.86
   3   0 -12   40.64    2.87
  12   3   0   36.77    2.48
 -12  -3   0   38.15    1.98
   0  12   3   41.11    2.86
  -3   0 -12   39.10    2.86
 -12   3   0   38.40    2.52
   0 -12  -3   37.84    2.59
   0  12  -3   38.22    2.36
 -12  -3   1  226.11    8.34
 -12   3  -1  235.67    8.74
  12   3   1  228.29    8.79
   1 -12  -3  230.10    8.75
 -12  -3   1  216.11    8.10
   1  12   3  239.99    8.66
  -1  12  -3  218.16    8.38
  -1 -12   3  238.77    8.16
 -12   3  -2   84.87    4.10
   2 -12  -3   79.70    4.03
  -2  12  -3   75.76    3.61
  12   3   2   84.49    4.12
 -12  -3   2   89.06    3.35
  -2 -12   3   85.36    3.44
  -3 -12   3   57.43    2.50
  12   3   3   48.59    3.20
 -12  -3   3   50.95    2.30
  -3  12  -3   49.23    2.60
   3 -12  -3   54.04    3.29
 -12  -3   4   55.85    2.34
  12   3   4   53.22    3.46
  -4 -12   3   48.94    2.51
   5  12   3   19.46    2.59
 -12  -3   5   14.64    1.34
  -5 -12   3   17.41    1.78
  -6 -12   3   27.33    2.10
   3   6  12   30.43    2.09
   3   7  12   65.93    3.38
  -7 -12   3   73.81    3.40
   7  12   3   77.84    4.09
   3   8  12   70.62    3.57
   8  12   3   74.51    4.15
   9  12   3    5.77    2.87
   3   9  12    6.08    2.37
   3  10  12   12.89    2.58
 -10 -12   3   16.37    2.64
  10  12   3   17.00    3.27
 -11 -12   3   10.00    2.67
  11  12   3   15.27    3.59
   3  11  12   10.28    3.10
 -11 -12  -4   63.74    3.93
  -4  11  12   73.27    4.83
  -4  10  12   23.91    3.81
 -10 -12  -4   19.64    2.89
  -9 -12  -4    5.20    2.40
  -8  12   4  116.91    5.35
  -8 -12  -4  116.68    4.84
  -7 -12  -4   43.34    2.60
  -7  12   4   39.77    3.22
  -6 -12  -4  115.66    4.53
  -6  12   4  110.49    5.06
  -5  12   4   11.78    2.34
  -5 -12  -4   11.90    1.63
  -4 -12  -4   93.74    3.67
  -4  12   4   87.36    4.33
   4   3 -12   15.44    2.08
  -3 -12  -4   15.55    1.41
  -3  12   4   15.35    2.48
  -3 -12  -4   16.21    1.93
   4   2 -12   56.51    3.25
 -12   4   2   67.37    3.27
  -2 -12  -4   61.44    2.55
  -2  12   4   64.36    3.59
  -2 -12  -4   60.65    3.28
   4   1 -12   91.95    4.61
  -1 -12  -4  100.14    4.47
 -12   4   1  105.71    4.51
   1  12  -4   97.29    4.23
  -1  12   4  104.01    4.61
   0  12  -4  112.96    4.46
 -12   4   0  105.29    4.70
  12   4   0   96.13    4.53
   0  12   4  109.56    4.79
 -12  -4   0  106.31    4.14
   0 -12  -4  106.41    4.72
  12   4   1   75.22    3.79
 -12   4  -1   84.89    4.07
  -1  12  -4   79.27    3.56
   1 -12  -4   79.49    4.00
 -12  -4   1   89.43    3.36
  12   4   2   32.30    2.58
 -12  -4   2   37.18    1.94
   2 -12  -4   38.29    2.75
  -2 -12   4   37.60    2.07
   3  12   4    9.11    2.31
 -12  -4   3    6.45    1.22
  -3 -12   4    9.12    1.57
  -4 -12   4   68.01    3.07
   4  12   4   72.13    3.81
 -12  -4   4   74.16    3.00
 -12  -4   5    7.27    1.27
   5  12   4    8.06    2.52
  -5 -12   4    8.13    1.78
 -12  -4   6  121.07    4.44
   6  12   4  126.37    5.35
 -12  -4   7   39.19    2.04
   4   7  12   41.95    2.59
   7  12   4   46.17    3.34
   8  12   4  180.14    7.36
   4   8  12  176.27    6.98
   9  12   4    4.67    2.90
  -9 -12   4    4.46    2.41
   4   9  12    4.31    2.20
 -10 -12   4   11.72    2.61
   4  10  12   14.83    2.71
  10  12   4   15.62    3.18
   4  11  12   40.06    3.54
 -11 -12   4   49.31    3.37
  11  12   4   50.12    4.05
 -11 -12  -5    1.57    2.94
 -10 -12  -5   63.31    3.71
  -5 -10 -12   59.43    2.96
  -9 -12  -5   19.86    2.70
  -8  12   5   66.98    4.17
  -8 -12  -5   72.36    3.56
  -7  12   5   11.78    2.67
  -7 -12  -5   16.12    2.17
  -6 -12  -5   52.20    2.64
  -6  12   5   51.35    3.47
  -5 -12  -5   75.12    3.15
  -5  12   5   73.90    4.05
  -4 -12  -5   66.86    2.83
  -4  12   5   64.04    3.70
  -3  12   5   55.58    3.63
  -3 -12  -5   55.62    2.44
  -2  12   5  191.28    7.19
  -2 -12  -5  181.99    7.19
  -1  12   5   32.16    2.85
  -1 -12  -5   28.93    2.49
   1  12  -5   29.09    2.26
 -12  -5  -1   27.32    1.95
 -12  -5   0   42.38    2.25
   0  12  -5   38.68    2.42
 -12  -5   1   37.17    2.08
 -12  -5   2  199.42    7.38
   2  12   5  216.64    8.05
   3  12   5   44.06    3.14
 -12  -5   3   46.52    2.16
  -3 -12   5   39.33    2.37
   5  -3 -12   37.27    2.50
   5  -4 -12   52.23    3.06
   4  12   5   54.34    3.47
  -4 -12   5   52.56    2.73
 -12  -5   4   56.53    2.57
  -5 -12   5  117.13    4.88
 -12  -5   5  125.13    4.70
 -12  -5   6   64.18    2.84
   6  12   5   60.71    3.82
   7  12   5   39.35    3.26
 -12  -5   7   35.57    2.07
 -12  -5   8   72.00    3.12
  -8 -12   5   71.58    3.65
   8  12   5   79.94    4.26
   5   8  12   79.96    3.77
   9  12   5   21.52    3.19
 -12  -5   9   20.98    1.68
  -9 -12   5   22.30    2.67
   5   9  12   23.32    2.56
 -10 -12   5   55.91    3.52
  10  12   5   60.31    4.00
   5  10  12   57.42    3.59
   5  11  12    6.85    3.04
  11  12   5    3.49    3.36
 -11 -12   5    7.44    2.71
 -11 -12  -6   -0.04    3.05
  -6 -11 -12    0.58    2.04
  -6 -10 -12   64.44    3.28
 -10 -12  -6   68.32    3.88
  -9 -12  -6   41.84    3.12
  -8  12   6  156.85    6.91
  -8 -12  -6  167.63    6.44
  -7  12   6   34.24    3.37
  -7 -12  -6   32.81    2.47
  -6  12   6   20.76    3.09
  -6 -12  -6   20.15    2.00
  -5 -12  -6   26.09    1.90
  -5  12   6   26.37    2.97
  -4 -12  -6   24.87    1.67
  -4  12   6   25.39    2.93
  -3 -12  -6   14.41    1.40
  -3  12   6   15.48    2.68
  -2  12   6  144.49    6.62
 -12  -6  -2  166.40    6.04
 -12  -6  -1   34.64    2.23
   0  12  -6  147.18    5.62
 -12  -6   0  140.25    5.47
 -12  -6   1   27.49    2.00
   1  12   6   25.80    2.95
 -12  -6   2  186.80    6.97
   2  12   6  201.12    7.68
   3  12   6   21.03    2.84
 -12  -6   3   20.18    1.83
 -12  -6   4   26.36    1.89
  -4 -12   6   20.26    1.95
   4  12   6   24.27    3.08
 -12  -6   5   19.88    1.83
   5  12   6   22.33    2.90
 -12  -6   6   43.40    2.42
   6  12   6   41.86    3.48
   7  12   6   27.71    3.18
 -12  -6   7   26.47    2.02
  -7 -12   6   21.38    2.34
 -12  -6   8  168.49    6.22
   8  12   6  176.73    7.08
  -8 -12   6  160.28    6.50
   9  12   6   18.99    3.25
 -12  -6   9   16.60    1.76
  -9 -12   6   17.02    2.58
   6   9  12   19.48    2.57
  10  12   6   72.98    4.38
   6  10  12   70.37    4.12
 -10 -12   6   69.73    3.75
  11  12   6    2.64    3.11
 -11 -12   6   -0.12    2.87
   6  11  12    0.39    2.85
  -7 -11 -12   17.76    2.26
 -11 -12  -7   18.41    3.14
  -7 -10 -12   61.32    3.27
 -10 -12  -7   61.93    3.84
  -9 -12  -7   43.45    3.36
  -8 -12  -7   52.25    3.13
  -7  12   7   54.20    3.93
  -7 -12  -7   56.21    2.99
  -6 -12  -7   59.55    2.97
  -6  12   7   57.80    4.03
  -5 -12  -7   16.85    1.78
  -5  12   7   20.28    3.16
  -4 -12  -7  111.43    4.17
  -4  12   7  102.68    5.18
 -12  -7  -4  103.25    4.48
 -12  -7  -3   14.39    2.07
 -12  -7  -2   25.94    2.18
 -12  -7  -1   73.39    3.45
   0  12   7  112.42    5.23
 -12  -7   0  106.67    4.44
 -12  -7   1   51.03    2.66
   1  12   7   49.16    3.61
 -12  -7   2   29.41    2.21
   2  12   7   33.35    3.22
   3  12   7   18.10    2.92
 -12  -7   3   20.72    2.09
   4  12   7   60.58    3.99
 -12  -7   4   67.28    3.11
   5  12   7   25.39    3.18
 -12  -7   5   24.68    2.06
 -12  -7   6   73.66    3.35
   6  12   7   76.15    4.18
  -6 -12   7   65.64    3.37
  12   7   6   71.01    3.35
  -7 -12   7   40.77    2.71
 -12  -7   7   46.14    2.54
   7  12   7   46.32    3.63
  -8 -12   7   56.12    3.37
 -12  -7   8   62.47    3.07
   8  12   7   68.32    4.13
  -9 -12   7   52.33    3.38
 -12  -7   9   56.45    2.88
 -10 -12   7   66.67    3.91
   7  10  12   81.29    4.16
  10  12   7   73.22    4.30
 -11 -12   7    7.64    2.79
   7  11  12   13.78    3.16
  11  12   7    8.24    2.91
 -11 -12  -8    3.06    3.08
  -8 -11 -12    3.95    2.52
 -10 -12  -8   54.78    3.65
  -8 -10 -12   49.66    3.19
  -9 -12  -8   39.18    3.19
  -8 -12  -8   78.02    3.87
  -7 -12  -8  147.77    5.76
  -7  12   8  143.69    6.56
 -12  -8  -6   62.32    3.61
  -6  12   8   66.22    4.28
  -6 -12  -8   67.40    3.10
  -5 -12  -8    0.55    1.52
  -5  12   8    2.02    3.27
  -4 -12  -8   89.05    3.62
 -12  -8  -3  124.84    5.13
  -2  12   8   98.70    5.36
 -12  -8  -2  116.39    4.66
 -12  -8  -1  106.81    4.50
  -1  12   8  111.07    5.35
 -12  -8   0  189.03    7.10
   0  12   8  188.79    7.76
 -12  -8   1  111.63    4.65
   1  12   8  122.56    5.49
 -12  -8   2  109.52    4.58
   2  12   8  115.88    5.37
 -12  -8   3  202.47    7.64
   3  12   8  215.28    8.37
 -12  -8   4   48.63    2.86
   4  12   8   55.59    3.74
 -12  -8   5    6.92    1.93
   5  12   8    8.81    2.82
 -12  -8   6   40.97    2.67
   6  12   8   37.39    3.63
  12   8   6   38.67    2.69
 -12  -8   7  148.03    5.80
   7  12   8  161.65    6.65
  12   8   7  144.39    5.99
 -12  -8   8   92.95    4.08
   8  12   8   96.71    5.04
 -12  -8   9   35.20    2.47
  -9 -12   8   37.89    3.03
   9  12   8   42.77    3.61
 -10 -12   8   49.50    3.36
  10  12   8   51.02    3.96
   8  11  12   11.46    2.83
 -11 -12   8   10.37    2.79
  11  12   8   11.07    3.10
 -11 -12  -9   -0.30    3.15
  -9 -11 -12    2.69    2.72
 -12  -9 -11    1.90    2.80
  -9 -10 -12   77.48    4.07
 -10 -12  -9   74.67    4.31
 -12  -9 -10   70.66    4.21
 -12  -9  -9   41.27    3.42
  -9 -12  -9   42.42    3.34
 -12  -9  -8   40.53    3.38
  -8 -12  -9   45.45    3.11
  -7 -12  -9   53.20    3.10
 -12  -9  -7   55.58    3.47
  -6  12   9   60.45    4.65
  -6 -12  -9   59.80    3.14
 -12  -9  -6   69.84    3.68
  -5 -12  -9   31.75    2.16
 -12  -9  -5   30.59    2.93
  -3  12   9    3.84    3.37
  -2  12   9  108.76    5.38
 -12  -9  -2  100.26    4.56
 -12  -9  -1    1.82    2.15
  -1  12   9    2.03    3.10
 -12  -9   0   92.82    4.21
   0  12   9  103.26    5.13
 -12  -9   1    4.18    2.15
   1  12   9    6.81    2.95
   2  12   9  101.41    5.01
 -12  -9   2  100.22    4.41
 -12  -9   3    2.14    2.07
   3  12   9    1.82    3.06
   4  12   9   74.31    4.39
 -12  -9   4   68.90    3.47
 -12  -9   5   50.26    3.00
   5  12   9   55.47    4.02
  12   9   5   47.93    3.11
 -12  -9   6   71.13    3.53
   6  12   9   66.74    4.37
  12   9   6   69.99    3.71
 -12  -9   7   63.24    3.45
   7  12   9   68.99    4.20
  12   9   7   63.56    3.60
 -12  -9   8   26.58    2.60
  12   9   8   31.23    2.78
   8  12   9   30.73    3.60
 -12  -9   9   57.40    3.32
   9  12   9   67.57    4.03
  10  12   9   67.85    4.31
  11  12   9    0.48    2.81
 -11 -12 -10   21.94    3.36
 -10 -11 -12   14.98    3.12
 -12 -10 -11   19.08    3.37
 -12 -10 -10   97.41    5.02
 -10 -12 -10   98.56    4.68
 -10 -10 -12   92.97    4.73
  -9 -12 -10   38.70    3.24
 -12 -10  -9   30.92    3.47
  -8 -12 -10   49.73    3.19
 -12 -10  -8   49.53    3.52
  -7 -12 -10    5.09    2.17
 -12 -10  -7    4.12    3.00
  -6 -12 -10   69.10    3.31
 -12 -10  -6   64.61    3.88
  -5 -12 -10   35.87    2.27
 -12 -10  -5   44.02    3.34
  -4  12  10  247.44    9.78
 -12 -10  -4  232.95    8.94
  -3  12  10   36.80    4.14
  -2  12  10  202.25    8.52
 -12 -10  -1  125.18    5.36
  -1  12  10  133.08    6.08
 -12 -10   0   66.84    3.54
   0  12  10   63.42    4.26
   1  12  10  122.76    5.94
 -12 -10   1  127.92    5.34
 -12 -10   2  136.11    5.59
   2  12  10  138.77    6.27
   3  12  10   60.84    4.02
 -12 -10   3   58.27    3.29
   4  12  10  175.98    7.31
 -12 -10   4  170.01    6.71
   5  12  10   50.48    3.87
 -12 -10   5   44.39    3.05
  12  10   5   49.57    3.28
 -12 -10   6   75.77    3.84
   6  12  10   80.84    4.54
  12  10   6   75.06    4.09
  12  10   7    3.56    2.44
 -12 -10   7    3.14    2.56
   7  12  10    7.95    3.31
 -12 -10   8   63.26    3.57
   8  12  10   64.30    4.14
  12  10   8   61.86    3.66
   9  12  10   37.26    3.54
  10  12  10   74.22    4.24
  11  12  10   12.35    2.89
 -11 -12 -11   15.13    3.16
 -12 -11 -11   15.51    3.12
 -11 -11 -12   12.52    3.25
 -12 -11 -10   46.85    3.74
 -10 -12 -11   45.82    3.48
 -11 -10 -12   48.06    3.69
  -9 -12 -11    4.84    2.75
 -12 -11  -9    2.93    3.15
  -8 -12 -11   16.21    2.60
 -12 -11  -8   13.69    3.30
  -7 -12 -11    7.59    2.24
 -12 -11  -7    8.36    3.25
  -6 -12 -11    0.76    1.93
 -12 -11  -6    0.13    3.07
 -12 -11  -5   16.07    3.02
  -5  12  11   17.24    4.34
  -4  12  11    1.19    3.77
 -12 -11  -4    3.00    3.05
 -12 -11  -3   21.05    3.13
  -3  12  11   29.87    4.18
  -2  12  11   81.89    5.13
  -1  12  11   54.68    4.27
   0  12  11   78.03    4.67
 -12 -11   0   72.26    4.08
   1  12  11   53.10    3.99
 -12 -11   1   48.27    3.36
   2  12  11   82.05    4.76
 -12 -11   2   82.20    4.02
 -12 -11   3   20.46    2.63
   3  12  11   25.08    3.43
 -12 -11   4    1.85    2.58
   4  12  11   -0.35    3.07
  12  11   4    0.08    3.09
  12  11   5   12.62    3.04
   5  12  11   12.25    3.25
 -12 -11   5   12.79    2.88
   6  12  11    5.50    3.27
  12  11   6    6.91    2.95
 -12 -11   6    2.67    2.53
  12  11   7   12.86    2.86
 -12 -11   7   14.28    2.84
   7  12  11   15.39    3.20
 -12 -11   8   21.98    2.69
  12  11   8   22.72    2.94
   8  12  11   21.10    3.34
   9  12  11    1.02    2.69
  12  11   9    2.82    2.48
  10  12  11   26.49    3.08
 -12 -12 -12   66.96    4.02
 -12 -11 -12   32.70    3.48
 -12 -12 -11   32.71    3.40
 -11 -12 -12   38.77    3.38
 -10 -12 -12   88.13    4.43
 -12 -12 -10   88.10    4.66
 -12 -10 -12   80.63    4.56
  -9 -12 -12   54.48    3.39
 -12 -12  -9   46.83    3.91
 -12  -9 -12   41.66    3.56
 -12 -12  -8   88.58    4.78
  -8 -12 -12   83.15    4.14
 -12 -12  -7    8.89    3.25
  -7 -12 -12    8.50    2.23
 -12 -12  -6   17.57    3.40
 -12 -12  -5   17.29    3.31
 -12 -12  -4  120.66    5.42
  -4  12  12  114.44    6.54
 -12 -12  -3   19.16    2.98
  -3  12  12   12.57    4.20
 -12 -12  -2  106.72    5.29
  -2  12  12  119.95    6.02
  -1  12  12    3.41    3.86
   0  12  12   31.54    3.90
 -12 -12   1    5.01    2.79
   1  12  12    5.30    3.37
   2  12  12  110.38    5.45
 -12 -12   2  101.62    4.93
 -12 -12   3   17.20    2.93
   3  12  12   17.90    3.54
  12  12   3   24.13    3.81
 -12 -12   4   94.54    4.81
   4  12  12  106.37    5.38
  12  12   4  107.16    5.32
  12  12   5   28.27    3.67
   5  12  12   24.98    3.52
 -12 -12   5   22.88    2.96
  12  12   6    6.09    3.25
 -12 -12   6    5.64    2.87
   6  12  12    5.12    3.20
   7  12  12    3.39    3.20
 -12 -12   7    1.80    2.88
  12  12   7    3.79    3.01
 -12 -12   8   77.47    4.18
  12  12   8   85.90    4.56
   8  12  12   84.29    4.67
  12  12   9   70.31    4.11
   9  12  12   70.06    4.18
  12  12  10   88.65    4.49
   0  13   0    0.85    2.06
 -13   0   0    0.34    1.44
   0   0 -13    0.17    1.97
   0 -13   0    0.45    1.08
   1  13   0    3.18    1.98
 -13   0   1    0.90    1.41
 -13   0  -1    4.43    1.66
   0   1 -13    0.16    1.91
  -1 -13   0    3.35    1.19
 -13   0   1    3.87    1.04
  13   0   1    2.38    1.95
  -1  13   0    2.13    2.03
   2  13   0   14.90    2.35
  13   0   2   13.54    2.32
   0   2 -13   10.48    2.06
  -2 -13   0   14.48    1.45
  -2  13   0   14.65    2.26
  -3 -13   0   27.50    1.77
  -3  13   0   25.55    2.39
   3  13   0   28.12    2.68
  -4  13   0   85.23    3.99
  -4 -13   0   86.06    3.59
   4  13   0   89.74    4.25
   5  13   0    5.91    2.58
  -5 -13   0    3.61    1.65
  -5  13   0    2.51    1.87
  -6  13   0  178.11    6.90
  -6 -13   0  176.76    6.67
   0   7  13   33.37    2.79
  -7  13   0   30.26    2.51
  -7 -13   0   28.60    2.41
  -8  13   0   73.87    3.67
   0   8  13   80.37    4.15
  -8 -13   0   76.90    3.75
   0   9  13  145.11    6.24
  -9 -13   0  142.20    5.90
 -10 -13   0   25.58    3.09
   0  10  13   20.61    3.25
 -11 -13   0  105.88    5.20
   0  11  13  120.10    5.57
   0  12  13    3.11    3.62
  -1  12  13    6.19    3.60
 -12 -13  -1    3.65    3.13
  -1  11  13   32.88    3.93
 -11 -13  -1   34.63    3.45
  -1  10  13   11.24    3.20
 -10 -13  -1    9.10    2.98
  -1   9  13   18.06    2.99
  -9 -13  -1   19.48    2.67
  -8  13   1    9.58    2.23
  -8 -13  -1   12.36    2.45
  -1   8  13   13.07    2.70
  -1   7  13  169.21    6.43
  -7  13   1  152.11    6.32
  -7 -13  -1  151.43    6.06
  -6  13   1  118.73    5.13
  -6 -13  -1  121.56    4.79
  -5  13   1  319.61   11.39
  -5 -13  -1  304.39   11.01
  -4  13   1   44.60    2.98
  -4 -13  -1   47.05    2.43
   4  13  -1   49.75    3.13
   3  13  -1  275.33   10.16
  -3  13   1  277.90   10.19
  -3 -13  -1  270.77    9.71
   1   3 -13  272.04   10.47
  -2 -13  -1  197.92    7.12
  -2 -13  -1  188.39    7.56
   1   2 -13  196.34    7.99
 -13   1   2  204.04    7.61
  -2  13   1  208.62    7.71
   2  13  -1  196.17    7.65
  -1 -13  -1   24.25    2.08
   1   1 -13   25.70    2.54
  -1  13   1   26.11    2.58
 -13   1   1   23.53    1.96
   1  13  -1   25.45    2.46
  -1 -13  -1   23.11    1.53
 -13  -1   0   98.37    4.47
   1   0 -13   97.34    4.99
 -13   1   0  102.59    4.54
   0 -13  -1  107.62    3.99
   0  13  -1  112.75    4.62
  13   1   0  114.22    4.93
   0  13   1  109.58    4.77
   0 -13  -1  102.13    4.62
   1  13   1   10.45    2.38
 -13  -1   1   11.04    1.27
 -13   1  -1   10.10    1.81
  13   1   1    9.04    1.98
  -1 -13   1   13.11    1.33
  -1   1 -13    9.61    2.08
  -1  13  -1   10.81    2.09
 -13  -1   2  178.86    6.38
  13   1   2  169.07    7.38
  -2 -13   1  179.12    6.49
   2  13   1  178.70    6.99
  -2  13  -1  173.18    6.91
  -3  13  -1  320.12   11.70
   3  13   1  337.91   11.83
  -3 -13   1  315.13   11.35
   4  13   1   44.62    3.15
  -4  13  -1   38.63    2.61
  -4 -13   1   38.17    2.22
  -5 -13   1  309.00   10.68
  -5  13  -1  284.84   10.87
   1   6  13  110.91    4.65
  -6  13  -1   99.43    4.50
  -6 -13   1  110.96    4.43
   1   7  13  153.59    6.11
  -7 -13   1  149.18    5.93
  -8 -13   1    9.70    2.29
   1   8  13    9.23    2.50
  -9 -13   1    4.74    2.56
   1   9  13    5.23    2.63
 -10 -13   1    6.11    2.75
   1  10  13    5.44    2.95
   1  11  13    9.52    3.14
   1  12  13    5.38    3.64
 -12 -13  -2    2.04    3.39
  -2  12  13    5.37    3.98
 -11 -13  -2   26.85    3.27
  -2  11  13   30.73    4.03
 -10 -13  -2  102.33    4.75
  -2  10  13   92.56    5.26
  -2   9  13  131.32    5.99
  -9 -13  -2  128.43    5.57
  -8  13   2   66.36    3.74
  -8 -13  -2   75.19    3.75
  -7  13   2   31.39    2.84
  -7 -13  -2   26.77    2.49
  -6  13   2   59.69    3.49
  -6 -13  -2   55.26    2.93
  -5 -13  -2    8.95    1.68
  -5  13   2    9.50    2.32
  -4 -13  -2   33.68    1.99
  -4  13   2   37.34    2.87
  -3 -13  -2  129.96    4.77
  -3  13   2  134.39    5.45
   2   3 -13  123.47    5.51
  -3 -13  -2  119.84    5.22
   3  13  -2  118.23    5.26
 -13   2   2   37.39    2.38
   2   2 -13   33.76    2.79
  -2 -13  -2   36.50    1.89
  -2  13   2   38.73    2.97
   2  13  -2   40.08    2.84
  -2 -13  -2   38.11    2.48
   2   1 -13   40.84    2.95
  -1 -13  -2   35.89    2.54
  -1 -13  -2   42.83    1.96
  13   2  -1   41.43    2.62
  -1  13   2   45.73    2.99
 -13   2   1   37.29    2.51
   1  13  -2   41.49    2.71
 -13  -2   0  125.01    4.85
   0 -13  -2  137.13    5.52
   2   0 -13  124.37    5.77
  13   2   0  122.19    5.57
 -13   2   0  136.53    5.49
   0  13   2  133.46    5.55
   0  13  -2  136.72    5.37
   1 -13  -2   53.24    3.10
 -13   2  -1   43.81    2.89
  13   2   1   48.92    3.08
  -1 -13   2   50.00    2.41
 -13  -2   1   54.86    2.33
  -1  13  -2   52.09    2.91
   1  13   2   55.96    3.30
  13   2   2   31.21    2.68
  -2  13  -2   33.16    2.41
   2  13   2   33.85    2.80
 -13  -2   2   28.81    1.74
  -2 -13   2   32.99    1.90
  -3  13  -2  120.51    5.28
  13   2   3  122.09    5.84
 -13  -2   3  137.61    4.85
   3  13   2  142.58    5.65
  -3 -13   2  126.18    5.01
  -4 -13   2   14.20    1.75
  -4  13  -2   13.63    1.87
  -5 -13   2   14.86    1.94
   2   6  13   38.88    2.49
  -6 -13   2   40.80    2.64
   6  13   2   35.75    3.42
   2   7  13   34.73    2.63
  -7 -13   2   31.47    2.58
   7  13   2   35.43    3.52
   2   8  13   57.16    3.47
  -8 -13   2   57.47    3.40
   2   9  13  129.87    5.78
  -9 -13   2  127.36    5.58
   2  10  13   83.58    4.49
  10  13   2   80.30    5.33
  11  13   2   27.00    4.25
   2  11  13   20.48    3.46
 -12 -13   2    5.24    3.12
  12  13   2    5.31    4.08
   2  12  13    6.39    3.32
 -12 -13  -3   51.64    4.06
  -3  12  13   53.39    4.84
 -11 -13  -3   93.21    4.85
  -3  11  13   92.98    5.49
 -10 -13  -3   99.60    4.85
  -9 -13  -3   31.34    2.88
  -8  13   3    3.99    2.57
  -8 -13  -3    6.14    2.31
  -7  13   3  120.71    5.50
  -7 -13  -3  124.82    5.06
  -6  13   3   49.89    3.32
  -6 -13  -3   50.27    2.78
  -5  13   3   92.85    4.33
  -5 -13  -3   87.83    3.74
  -4  13   3    1.53    2.38
  -4 -13  -3    3.45    1.47
  -3 -13  -3  137.60    5.86
  -3  13   3  145.54    5.99
  -3 -13  -3  140.73    5.24
  -2 -13  -3    3.87    1.24
 -13   3   2    3.64    1.60
   2  13  -3    3.08    2.11
   3   2 -13    3.86    1.90
  -2 -13  -3    4.58    1.74
  -2  13   3    4.00    2.35
 -13   3   1   30.56    2.32
   3   1 -13   27.84    2.52
  -1  13   3   28.90    2.86
  -1 -13  -3   27.90    2.32
   1  13  -3   29.61    2.47
   0  13  -3    3.21    1.87
   3   0 -13    5.26    1.94
 -13  -3   0    2.81    1.37
   0  13   3    4.96    2.43
  -1  13  -3    5.71    1.91
  13   3   1    5.24    1.77
 -13  -3   1    5.95    1.40
   1  13   3    2.54    2.46
 -13  -3   2    6.95    1.28
  -2 -13   3    6.19    1.56
  13   3   2    5.88    1.79
  -2  13  -3    5.01    1.76
   2  13   3    5.41    2.41
 -13  -3   3  140.74    5.14
  13   3   3  134.87    6.14
  -3  13  -3  136.75    5.47
  -3 -13   3  139.58    5.29
 -13  -3   4    5.62    1.33
  -4 -13   3    4.66    1.78
  -5 -13   3   98.30    4.26
 -13  -3   5  105.12    3.97
   5  13   3  108.75    5.11
  -6 -13   3   32.78    2.47
   6  13   3   42.43    3.40
   3   7  13  134.35    5.54
  -7 -13   3  132.57    5.45
   7  13   3  142.50    6.25
   3   8  13    0.34    2.14
   8  13   3    2.05    3.22
  -8 -13   3    1.50    2.47
   3   9  13   32.24    2.91
   9  13   3   40.12    3.73
   3  10  13   46.57    3.40
  10  13   3   58.12    4.42
   3  11  13   88.86    4.67
 -11 -13   3   74.98    4.35
  11  13   3   86.37    5.26
  12  13   3   37.80    4.40
 -12 -13   3   33.36    3.51
   3  12  13   28.87    3.72
 -12 -13  -4    5.93    3.27
 -11 -13  -4   70.64    4.14
 -10 -13  -4   31.47    3.21
  -9 -13  -4    6.90    2.47
  -8 -13  -4   29.82    2.63
  -8  13   4   25.80    3.15
  -7 -13  -4  103.24    4.40
  -7  13   4  103.00    5.03
  -6  13   4   57.27    3.72
  -6 -13  -4   63.98    3.08
  -5 -13  -4    5.30    1.61
  -5  13   4    5.35    2.64
  -4  13   4   59.26    3.58
  -4 -13  -4   57.62    2.64
  -3  13   4  202.73    7.71
  -3 -13  -4  187.53    6.92
   2  13  -4   20.77    2.36
  -2 -13  -4   18.05    1.43
  -2  13   4   17.81    2.68
   4   1 -13   42.99    2.93
  -1  13   4   54.26    3.47
   1  13  -4   52.70    3.05
 -13  -4  -1   49.18    2.52
   0  13   4   87.05    4.60
   0  13  -4   97.55    4.17
 -13  -4   0   91.69    3.73
 -13  -4   1   57.25    2.58
   1  13   4   56.83    3.64
  -1  13  -4   48.74    2.90
 -13  -4   2   12.55    1.45
  -2  13  -4   11.47    1.83
 -13  -4   3  165.21    5.90
  -3 -13   4  152.90    5.98
  -4 -13   4   55.72    2.85
   4  13   4   61.29    3.75
 -13  -4   4   55.50    2.58
 -13  -4   5    5.51    1.35
   5  13   4    3.59    2.69
  -5 -13   4    5.31    1.88
  -6 -13   4   78.77    3.70
   6  13   4   86.53    4.49
 -13  -4   6   76.58    3.18
   7  13   4  113.39    5.27
  -7 -13   4   95.21    4.47
   4   8  13   39.89    2.88
   8  13   4   39.23    3.93
   9  13   4   22.39    3.53
   4   9  13   19.07    2.69
   4  10  13   53.45    3.62
 -10 -13   4   45.36    3.45
  10  13   4   51.72    4.59
 -11 -13   4   62.88    3.85
   4  11  13   62.16    4.11
  11  13   4   68.91    4.76
  12  13   4    4.55    4.01
 -12 -13   4    5.04    2.79
   4  12  13    6.32    3.27
 -12 -13  -5   13.71    3.45
 -11 -13  -5   28.68    3.44
 -10 -13  -5   30.52    3.08
  -9 -13  -5   51.61    3.42
  -8 -13  -5   -0.10    2.27
  -8  13   5    3.40    3.00
  -7 -13  -5  126.30    5.13
  -7  13   5  128.90    5.85
  -6  13   5    7.71    2.81
  -6 -13  -5   10.18    1.94
  -5  13   5   68.09    4.02
  -5 -13  -5   64.48    3.07
  -4  13   5   13.72    2.87
  -4 -13  -5   13.76    1.58
  -3 -13  -5   84.09    3.41
  -3  13   5   84.94    4.56
  -2  13   5    0.97    2.87
   2  13  -5    4.53    2.17
 -13  -5  -2    4.21    1.72
  -1  13   5  135.47    6.07
 -13  -5  -1  137.21    5.32
   1  13  -5  140.05    5.64
   0  13  -5   21.39    2.14
 -13  -5   0   23.74    2.00
 -13  -5   1  112.93    4.39
  -1  13  -5  108.35    4.57
 -13  -5   2    9.96    1.61
 -13  -5   3   77.38    3.37
   3  13   5   87.97    4.46
  -4 -13   5   18.39    1.97
 -13  -5   4   21.04    1.86
   4  13   5   20.78    3.12
 -13  -5   5   60.53    2.75
   5  13   5   64.49    4.01
  -5 -13   5   55.38    2.99
   6  13   5    1.76    2.94
 -13  -5   6    2.56    1.46
  -6 -13   5    1.18    2.14
   7  13   5  128.51    5.76
 -13  -5   7  116.49    4.59
   8  13   5    3.08    3.24
 -13  -5   8    5.36    1.45
   5   9  13   61.26    3.67
  -9 -13   5   56.89    3.59
   9  13   5   66.83    4.50
  10  13   5   12.37    3.49
   5  10  13   10.02    2.73
 -10 -13   5   10.18    2.85
  11  13   5   32.81    4.15
   5  11  13   35.77    3.27
 -11 -13   5   32.13    3.38
  12  13   5    2.85    3.47
 -12 -13   5    2.98    2.95
   5  12  13   -1.28    3.11
 -12 -13  -6    9.00    2.97
 -11 -13  -6   32.00    3.46
 -10 -13  -6   23.81    3.11
  -6 -10 -13   26.57    2.30
  -9 -13  -6   41.51    3.23
  -8 -13  -6   36.22    2.83
  -8  13   6   33.90    3.70
  -7 -13  -6   95.73    4.19
  -7  13   6  103.21    5.21
  -6 -13  -6   55.54    2.84
  -6  13   6   49.48    3.85
  -5 -13  -6   36.45    2.20
  -5  13   6   39.08    3.68
  -4  13   6   25.68    3.32
  -4 -13  -6   25.14    1.83
  -3  13   6   95.59    4.81
 -13  -6  -3   84.23    3.84
 -13  -6  -2   32.27    2.39
  -2  13   6   38.99    3.57
   1  13  -6   96.70    4.28
 -13  -6  -1   90.09    3.97
   0  13  -6    8.99    1.81
 -13  -6   0    7.79    1.83
 -13  -6   1   71.80    3.22
   1  13   6   64.01    4.28
 -13  -6   2   36.50    2.32
   2  13   6   39.32    3.62
 -13  -6   3   70.53    3.21
   3  13   6   68.20    4.31
   4  13   6   27.45    3.33
 -13  -6   4   25.89    2.05
   5  13   6   48.40    3.82
 -13  -6   5   46.76    2.46
  -5 -13   6   46.41    2.76
 -13  -6   6   52.63    2.75
   6  13   6   51.24    3.97
 -13  -6   7  111.97    4.55
   7  13   6  124.99    5.71
  -8 -13   6   33.57    2.83
 -13  -6   8   32.33    2.14
 -13  -6   9   52.42    2.68
  -9 -13   6   55.79    3.57
  10  13   6   16.60    3.38
   6  10  13   20.88    3.02
 -10 -13   6   18.07    3.08
   6  11  13   51.15    3.83
 -11 -13   6   49.49    3.67
  11  13   6   49.27    4.25
  12  13   6   14.74    3.57
 -12 -13   6    9.96    2.99
   6  12  13   11.23    3.33
 -12 -13  -7   37.77    3.55
  -7 -12 -13   33.88    2.60
 -11 -13  -7  160.35    6.72
  -7 -11 -13  156.39    6.23
  -7 -10 -13   19.21    2.32
 -10 -13  -7   23.73    3.02
  -9 -13  -7  150.27    6.14
  -8 -13  -7   71.49    3.65
  -7 -13  -7   44.66    2.87
  -7  13   7   49.13    4.05
  -6 -13  -7   76.18    3.48
  -6  13   7   80.98    4.77
  -5  13   7   13.36    3.31
  -5 -13  -7   11.83    1.77
 -13  -7  -5   12.68    2.30
  -4 -13  -7   25.60    1.87
 -13  -7  -4   22.78    2.49
  -4  13   7   24.43    3.58
  -3  13   7   32.25    3.52
 -13  -7  -3   24.22    2.40
 -13  -7  -2  180.39    6.85
 -13  -7  -1  259.85    9.35
   1  13  -7  252.39    9.48
 -13  -7   0   18.79    2.16
   0  13   7   18.86    3.33
 -13  -7   1  270.72    9.96
   1  13   7  291.21   10.79
 -13  -7   2  191.25    7.24
   2  13   7  204.06    8.13
   3  13   7   25.06    3.40
 -13  -7   3   28.39    2.34
   4  13   7   42.51    3.84
 -13  -7   4   43.04    2.58
 -13  -7   5   19.35    2.12
   5  13   7   21.57    3.46
 -13  -7   6   36.49    2.45
   6  13   7   36.87    3.81
 -13  -7   7   22.60    2.07
  -7 -13   7   21.60    2.56
 -13  -7   8   50.75    2.79
   8  13   7   54.85    4.31
  -8 -13   7   48.32    3.21
 -13  -7   9  112.15    4.58
   9  13   7  122.23    5.69
  -9 -13   7  110.45    5.19
 -10 -13   7   14.71    3.09
  10  13   7   15.73    3.53
  11  13   7  133.51    6.24
 -11 -13   7  123.69    5.71
   7  12  13   50.17    3.80
 -12 -13   7   42.76    3.43
  12  13   7   46.16    4.05
 -12 -13  -8   27.98    3.57
  -8 -12 -13   24.00    2.66
  -8 -11 -13   16.14    2.56
 -11 -13  -8   12.67    3.10
  -8 -10 -13   14.26    2.56
 -10 -13  -8   13.56    3.04
  -9 -13  -8   48.55    3.34
  -8 -13  -8   77.36    3.76
  -7  13   8   10.92    3.73
 -13  -8  -7   12.66    2.78
  -7 -13  -8   10.50    2.20
  -6 -13  -8   58.12    2.95
  -6  13   8   63.12    4.50
  -5 -13  -8   39.94    2.37
  -5  13   8   38.67    4.25
 -13  -8  -4    9.81    2.42
  -4  13   8   10.61    3.51
 -13  -8  -3   37.54    2.83
 -13  -8  -2   39.21    2.86
 -13  -8  -1    2.56    2.08
  -1  13   8    0.82    3.20
 -13  -8   0   69.46    3.55
   0  13   8   76.38    4.55
 -13  -8   1    3.66    2.00
   1  13   8    3.38    3.31
 -13  -8   2   50.81    2.93
   2  13   8   49.03    4.14
   3  13   8   22.02    3.61
 -13  -8   3   21.13    2.33
   4  13   8    8.53    3.38
 -13  -8   4   10.81    2.02
 -13  -8   5   21.10    2.29
   5  13   8   21.81    3.75
 -13  -8   6   59.12    3.15
   6  13   8   58.22    4.38
  13   8   6   57.76    3.21
 -13  -8   7    6.92    2.06
   7  13   8   11.15    3.44
 -13  -8   8   90.99    4.04
   8  13   8   95.17    5.18
 -13  -8   9   46.79    2.78
   9  13   8   54.26    4.20
  10  13   8   31.28    3.67
  11  13   8   17.78    3.51
   8  12  13   20.89    3.18
  12  13   8   15.88    3.17
 -13  -9 -12   34.79    3.55
 -12 -13  -9   36.04    3.59
  -9 -12 -13   42.51    3.10
  -9 -11 -13   40.94    3.25
 -11 -13  -9   42.97    3.41
 -13  -9 -11   41.62    3.69
  -9 -10 -13   16.02    2.87
 -13  -9 -10   17.07    3.33
 -10 -13  -9   19.05    2.89
  -9 -13  -9   66.36    3.71
 -13  -9  -9   68.46    4.22
  -8 -13  -9   86.92    4.08
 -13  -9  -8   84.76    4.46
  -7 -13  -9   51.25    2.96
 -13  -9  -7   53.76    3.70
  -6 -13  -9   50.37    2.74
  -6  13   9   51.54    4.78
 -13  -9  -6   43.17    3.47
  -5 -13  -9  137.05    5.28
 -13  -9  -3   87.04    4.16
  -2  13   9  122.13    6.10
 -13  -9  -2  113.32    4.95
 -13  -9  -1   36.85    2.82
  -1  13   9   34.69    4.04
 -13  -9   0  169.88    6.68
   0  13   9  179.35    7.57
 -13  -9   1   31.57    2.68
   1  13   9   31.46    3.91
   2  13   9  166.24    7.04
 -13  -9   2  153.03    6.23
   3  13   9   69.50    4.72
 -13  -9   3   61.66    3.33
 -13  -9   4   37.40    2.68
   4  13   9   38.89    4.11
 -13  -9   5  164.08    6.71
  13   9   5  174.31    6.89
 -13  -9   6   32.29    2.71
   6  13   9   38.43    3.73
  13   9   6   28.90    2.83
   7  13   9   72.04    4.73
 -13  -9   7   71.15    3.60
  13   9   7   70.24    3.73
   8  13   9  118.99    5.74
 -13  -9   8  109.17    4.76
   9  13   9   66.16    4.38
  10  13   9   14.27    3.48
  11  13   9   35.89    3.58
  12  13   9   34.70    3.31
 -12 -13 -10    4.04    2.94
 -10 -12 -13    2.54    2.81
 -13 -10 -12    7.60    3.16
 -10 -11 -13   88.10    4.32
 -11 -13 -10   78.72    4.38
 -13 -10 -11   74.81    4.52
 -13 -10 -10   -1.45    3.26
 -10 -13 -10    2.80    2.82
 -10 -10 -13   -0.30    2.88
  -9 -13 -10   36.88    3.15
 -13 -10  -9   41.15    3.81
  -8 -13 -10   48.48    3.18
 -13 -10  -8   56.89    3.89
 -13 -10  -7   19.84    3.24
  -7 -13 -10   19.22    2.27
  -6 -13 -10   98.15    4.22
 -13 -10  -6  108.29    5.08
 -13 -10  -5    1.86    2.99
  -3  13  10   36.77    4.52
 -13 -10  -2    5.86    2.72
  -2  13  10    6.29    3.83
 -13 -10  -1   28.21    2.83
  -1  13  10   30.84    4.06
 -13 -10   0   48.53    3.28
   0  13  10   50.49    4.39
   1  13  10   18.28    3.52
 -13 -10   1   16.92    2.62
 -13 -10   2    6.86    2.47
   2  13  10    6.07    3.50
 -13 -10   3   18.40    2.50
   3  13  10   19.21    3.58
 -13 -10   4   32.67    2.92
   4  13  10   33.00    3.88
  13  10   5    4.88    2.66
   5  13  10    4.91    3.48
 -13 -10   5    9.04    2.54
   6  13  10  140.43    6.38
  13  10   6  127.26    5.71
 -13 -10   6  131.32    5.46
   7  13  10   35.11    3.81
 -13 -10   7   34.20    2.95
  13  10   7   32.90    2.95
  13  10   8   51.49    3.44
   8  13  10   58.06    4.32
 -13 -10   8   55.06    3.24
   9  13  10   38.33    3.82
  10  13  10    1.36    3.09
  11  13  10   59.57    3.99
  12  13  10    2.53    2.65
 -12 -13 -11   -1.37    2.84
 -11 -12 -13    2.89    2.84
 -13 -11 -12    5.53    3.06
 -11 -13 -11   94.87    4.76
 -13 -11 -11   93.31    4.89
 -11 -11 -13   91.31    4.81
 -10 -13 -11   12.00    2.78
 -13 -11 -10   11.48    3.46
 -11 -10 -13    9.85    3.08
  -9 -13 -11   55.77    3.47
 -13 -11  -9   55.65    4.19
 -13 -11  -8   29.17    3.64
  -8 -13 -11   28.41    2.69
 -13 -11  -7   25.87    3.67
  -7 -13 -11   19.52    2.29
 -13 -11  -6    2.88    3.06
 -13 -11  -5   23.78    3.30
  -5  13  11   25.95    4.87
 -13 -11  -4   40.45    3.55
  -4  13  11   44.68    4.70
  -3  13  11   98.34    5.76
  -2  13  11   27.84    4.44
 -13 -11  -1   68.62    3.87
  -1  13  11   70.97    5.05
 -13 -11   0   10.48    2.94
   0  13  11    7.87    3.93
   1  13  11   63.98    4.57
 -13 -11   1   64.48    3.82
   2  13  11   45.62    4.25
 -13 -11   2   41.09    3.24
   3  13  11   40.58    4.10
 -13 -11   3   32.81    3.01
   4  13  11   44.38    4.29
 -13 -11   4   41.32    3.09
  13  11   4   41.48    3.80
   5  13  11   34.23    3.94
 -13 -11   5   31.67    3.12
  13  11   5   39.12    3.62
  13  11   6    6.16    2.87
   6  13  11    0.27    3.44
 -13 -11   6    0.21    2.63
  13  11   7   11.54    2.94
 -13 -11   7    9.91    2.79
   7  13  11    8.88    3.51
   8  13  11   30.19    3.56
 -13 -11   8   21.76    2.69
  13  11   8   24.01    2.95
   9  13  11   57.92    3.91
  10  13  11   15.47    3.01
  11  13  11   90.61    4.58
 -13 -12 -12   13.26    2.96
 -12 -12 -13   10.87    2.79
 -12 -13 -12   12.11    2.86
 -13 -12 -11   22.61    3.19
 -12 -11 -13   21.70    3.10
 -11 -13 -12   21.92    2.94
 -13 -12 -10   23.18    3.39
 -12 -10 -13   17.96    3.10
 -10 -13 -12   13.66    2.82
 -13 -12  -9   29.38    3.54
 -12  -9 -13   20.46    3.11
  -9 -13 -12   22.62    2.60
 -13 -12  -8    6.62    3.38
  -8 -13 -12    3.14    2.22
  -7 -13 -12   55.16    3.01
 -13 -12  -7   59.93    4.19
 -13 -12  -6    2.74    3.16
 -13 -12  -5   14.21    3.36
  -4  13  12    1.18    4.47
 -13 -12  -4    3.22    3.11
 -13 -12  -3   27.49    3.47
  -3  13  12   26.77    4.62
  -2  13  12    7.12    4.34
  -1  13  12   14.71    4.24
   0  13  12   49.57    4.22
 -13 -12   0   43.76    3.42
 -13 -12   1   18.06    3.08
   1  13  12   24.83    3.83
 -13 -12   2    9.28    2.95
   2  13  12   10.90    3.54
  13  12   3   27.21    3.94
   3  13  12   24.55    3.82
 -13 -12   3   27.65    3.05
  13  12   4   21.68    3.54
   4  13  12   18.12    3.76
 -13 -12   4   18.24    3.05
 -13 -12   5    7.62    2.77
  13  12   5    9.96    3.43
   5  13  12   12.17    3.53
  13  12   6   19.24    3.38
   6  13  12   27.12    3.55
 -13 -12   6   20.23    2.94
   7  13  12   80.15    4.74
 -13 -12   7   70.62    4.06
  13  12   7   75.22    4.45
   8  13  12   11.03    3.09
 -13 -12   8    8.07    2.74
  13  12   8    6.75    2.85
   9  13  12   28.48    3.08
  13  12   9   22.29    2.92
  10  13  12    5.71    2.62
 -13 -13 -13   34.77    2.86
 -13 -12 -13    8.45    2.81
 -13 -13 -12    5.54    2.65
 -12 -13 -13    7.39    2.51
 -13 -13 -11   64.89    3.95
 -11 -13 -13   65.66    3.67
 -13 -11 -13   67.86    3.91
 -10 -13 -13   14.15    2.48
 -13 -10 -13   20.74    3.15
 -13 -13 -10   16.66    2.90
 -13  -9 -13   26.41    3.24
 -13 -13  -9   27.32    3.38
  -9 -13 -13   23.75    2.58
  -8 -13 -13   16.10    2.23
 -13 -13  -8   20.50    3.42
 -13 -13  -7   -1.50    3.29
 -13 -13  -6    8.47    3.43
 -13 -13  -5    5.62    3.60
 -13 -13  -4   14.26    3.67
  -3  13  13   22.38    4.67
 -13 -13  -3   22.41    3.44
  -2  13  13   29.14    4.42
 -13 -13  -2   22.86    3.45
  -1  13  13   31.55    4.30
   0  13  13   -0.31    3.66
 -13 -13   1   30.23    3.38
   1  13  13   32.27    3.95
 -13 -13   2   14.10    3.44
  13  13   2   25.59    4.27
   2  13  13   15.68    3.83
  13  13   3   23.94    4.31
   3  13  13   31.65    3.96
 -13 -13   3   24.02    3.46
  13  13   4   21.21    4.12
 -13 -13   4   17.90    3.13
   4  13  13   18.37    3.72
  13  13   5    4.37    3.66
 -13 -13   5    4.09    3.19
   5  13  13    6.26    3.61
  13  13   6   19.16    3.62
   6  13  13   14.98    3.42
 -13 -13   6   18.00    3.10
 -13 -13   7    8.49    2.83
   7  13  13    8.21    3.27
  13  13   7    8.20    3.12
  13  13   8   10.30    3.19
   8  13  13   10.02    3.07
  13  13   9    9.93    2.82
   0  14   0   82.73    4.22
  -1  14   0  133.83    5.74
  -1 -14   0  127.45    4.92
   1  14   0  137.10    5.65
 -14   0   1  131.06    4.86
   2  14   0    7.59    2.64
  -2 -14   0    8.79    1.57
  -2  14   0    8.41    2.41
  -3  14   0   59.33    3.48
   3  14   0   61.37    3.74
  -3 -14   0   61.64    2.87
  -4  14   0   43.27    3.03
  -4 -14   0   42.91    2.47
   4  14   0   47.94    3.44
  -5 -14   0   47.08    2.73
  -5  14   0   43.99    3.03
   5  14   0   52.18    3.70
  -6 -14   0  190.80    7.32
  -6  14   0  183.87    7.51
  -7 -14   0    4.24    2.27
  -7  14   0    2.28    2.11
  -8 -14   0   11.00    2.44
  -8  14   0   11.96    2.29
  -9 -14   0   17.08    2.83
   0   9  14   12.80    3.01
 -10 -14   0   17.41    3.05
   0  10  14   16.51    3.24
 -11 -14   0   16.12    3.31
   0  11  14   15.16    3.57
   0  12  14   69.88    4.50
 -12 -14   0   53.19    3.95
   0  13  14    3.45    3.60
 -13 -14  -1   10.13    3.41
  -1  13  14   12.11    3.85
  -1  12  14   85.15    5.12
 -12 -14  -1   82.89    4.66
 -11 -14  -1   17.58    3.28
  -1  11  14   17.41    3.55
  -1  10  14   70.34    4.34
 -10 -14  -1   63.22    3.85
  -9 -14  -1   33.70    3.16
  -8 -14  -1   49.35    3.11
  -8  14   1   46.41    3.26
  -7 -14  -1   19.82    2.40
  -7  14   1   21.51    2.49
   6  14  -1   20.97    3.46
  -6  14   1   24.02    2.70
  -6 -14  -1   23.87    2.36
  -5  14   1   28.95    2.78
  -5 -14  -1   27.44    2.23
   5  14  -1   29.97    3.27
  -4  14   1   38.23    3.04
  -4 -14  -1   37.92    2.35
   4  14  -1   36.28    3.21
  -3  14   1   45.60    3.31
  -3 -14  -1   43.65    2.38
   3  14  -1   49.15    3.45
  -2  14   1   76.59    4.20
   2  14  -1   81.17    4.22
  -2 -14  -1   81.83    3.33
  -1 -14  -1   20.71    1.60
   1  14  -1   22.33    2.71
  -1  14   1   17.15    2.65
 -14  -1   0   27.99    1.80
   0 -14  -1   27.24    1.65
   0  14   1   27.66    2.82
   0  14  -1   26.07    2.69
  -1 -14   1   15.49    1.56
  -1  14  -1   17.73    2.54
   1  14   1   13.30    2.72
 -14  -1   1   13.51    1.38
   2  14   1  101.74    4.78
 -14  -1   2  105.83    3.92
  -2  14  -1  101.22    4.64
  -2 -14   1   96.35    4.10
   3  14   1   18.09    2.78
  -3  14  -1   21.19    2.47
  -3 -14   1   19.12    1.87
  -4 -14   1   31.57    2.27
  -4  14  -1   29.54    2.62
   4  14   1   37.17    3.38
  -5  14  -1   14.38    2.26
  -5 -14   1   16.29    2.14
  -6  14  -1   14.01    2.11
  -6 -14   1   13.38    2.20
  -7 -14   1    9.44    2.47
   8  14   1   61.85    4.50
   1   8  14   58.62    3.42
  -8 -14   1   52.33    3.54
   9  14   1   30.89    4.35
   1   9  14   25.23    3.01
  -9 -14   1   26.48    2.99
   1  10  14   64.07    4.15
 -10 -14   1   61.65    3.95
  10  14   1   64.81    5.31
 -11 -14   1   12.77    3.30
  11  14   1   16.48    4.32
   1  11  14    9.34    3.15
   1  12  14   95.00    5.34
  12  14   1   93.54    5.74
  13  14   1   14.69    4.19
   1  13  14   11.00    3.81
 -13 -14  -2   16.62    3.45
 -12 -14  -2   67.82    4.29
 -11 -14  -2  132.82    5.99
 -10 -14  -2   77.31    4.36
  -9 -14  -2   63.17    3.59
  -8  14   2   52.13    3.51
  -8 -14  -2   52.94    3.36
  -7 -14  -2   20.54    2.45
  -7  14   2   16.64    2.78
  -6  14   2  212.13    8.10
  -6 -14  -2  200.14    7.59
  -5 -14  -2   13.00    1.91
   5  14  -2   12.89    3.04
  -5  14   2   13.14    2.66
  -4  14   2  113.44    5.32
  -4 -14  -2  115.93    4.61
   4  14  -2  122.02    5.39
   3  14  -2    9.90    2.67
  -3  14   2   12.49    2.79
  -3 -14  -2   12.82    1.57
  -2  14   2   62.11    3.77
  -2 -14  -2   57.26    2.66
   2  14  -2   62.55    3.63
  -1 -14  -2   65.16    2.85
   1  14  -2   73.30    3.81
  -1  14   2   72.15    4.00
   0  14  -2    3.73    2.37
 -14  -2   0    3.46    1.31
   0  14   2    1.69    2.61
 -14  -2   1   64.95    2.88
   1  14   2   68.40    3.94
  -1  14  -2   65.22    3.63
 -14  -2   2   50.23    2.31
  -2 -14   2   46.83    2.51
  -2  14  -2   48.48    3.03
   2  14   2   47.31    3.47
   3  14   2    1.67    2.73
  -3  14  -2    1.62    2.00
 -14  -2   3    0.99    1.14
  -3 -14   2    0.68    1.72
  -4  14  -2   99.88    4.51
   4  14   2  111.56    5.19
  -4 -14   2  103.47    4.31
  -5  14  -2    8.07    1.82
  -5 -14   2    9.12    2.08
  -6 -14   2  168.02    6.52
   7  14   2   16.23    3.64
   2   7  14    8.57    2.28
  -7 -14   2   11.19    2.48
  -8 -14   2   57.36    3.51
   2   8  14   56.69    3.50
   8  14   2   58.46    4.56
   9  14   2   34.21    4.16
   2   9  14   31.89    3.17
  -9 -14   2   31.23    3.33
  10  14   2   34.59    4.53
   2  10  14   39.95    3.56
 -10 -14   2   34.57    3.59
   2  11  14   94.21    5.28
  11  14   2  122.31    6.34
   2  12  14   79.53    4.91
  12  14   2   81.32    5.69
  13  14   2   16.12    4.61
   2  13  14   12.37    3.92
 -13 -14   2   11.08    3.50
 -13 -14  -3    8.15    3.43
 -12 -14  -3   32.49    3.72
 -11 -14  -3   56.93    4.08
 -10 -14  -3   47.71    3.66
  -9 -14  -3  104.64    4.83
  -8 -14  -3    9.58    2.48
  -8  14   3   10.93    3.01
  -7 -14  -3    4.47    2.25
  -7  14   3    2.89    2.85
  -6 -14  -3    5.94    1.89
  -6  14   3    6.77    2.79
  -5  14   3   81.99    4.32
  -5 -14  -3   76.94    3.52
  -4  14   3   56.25    3.69
  -4 -14  -3   51.26    2.62
   4  14  -3   45.02    3.58
   3  14  -3    0.48    2.67
  -3  14   3    1.70    2.66
  -3 -14  -3    2.14    1.48
  -2 -14  -3   48.76    2.34
  -2  14   3   49.91    3.45
   2  14  -3   48.29    3.42
 -14  -3  -1   64.27    3.03
  -1  14   3   70.87    4.08
   1  14  -3   70.81    3.79
   0  14  -3   14.92    2.31
 -14  -3   0   18.51    1.87
   0  14   3   20.85    3.03
   1  14   3   65.18    4.00
  -1  14  -3   63.18    3.47
 -14  -3   1   60.98    2.84
 -14  -3   2   45.91    2.25
   2  14   3   47.39    3.53
  -3 -14   3    7.00    1.89
 -14  -3   3    4.68    1.35
  -3  14  -3    3.01    1.90
  -4 -14   3   42.92    2.67
 -14  -3   4   49.31    2.31
  -5 -14   3   76.87    3.64
   6  14   3   18.85    3.55
  -6 -14   3   13.52    2.36
  -7 -14   3   15.09    2.59
   7  14   3   16.81    3.79
   8  14   3   43.49    4.38
   3   8  14   37.70    2.93
  -8 -14   3   31.79    3.09
   3   9  14  122.03    5.32
   9  14   3  127.53    6.18
  10  14   3   19.62    4.13
   3  10  14   21.45    3.13
   3  11  14   53.85    3.83
  11  14   3   54.71    5.03
  12  14   3   19.92    4.63
   3  12  14   17.74    3.71
 -12 -14   3   16.26    3.48
  13  14   3    8.95    4.51
   3  13  14    9.19    3.81
 -13 -14   3    4.57    3.18
 -13 -14  -4    3.56    3.37
 -12 -14  -4   52.47    4.22
 -11 -14  -4  106.86    5.27
 -10 -14  -4   54.32    3.81
  -9 -14  -4    5.62    2.83
  -8  14   4   34.97    3.49
  -8 -14  -4   39.81    2.99
  -7  14   4    8.48    3.21
  -7 -14  -4    9.90    2.23
  -6  14   4  160.48    6.84
  -6 -14  -4  157.96    6.10
  -5 -14  -4   11.70    1.96
  -5  14   4   14.49    2.96
  -4  14   4   90.89    4.85
  -4 -14  -4   89.90    3.72
   3  14  -4    2.89    2.60
  -3  14   4    6.00    2.93
  -3 -14  -4    4.76    1.39
 -14  -4  -2  119.28    4.90
   2  14  -4  130.13    5.52
  -2  14   4  128.05    5.76
   1  14  -4   10.40    2.42
 -14  -4  -1   11.35    1.90
  -1  14   4    9.72    3.01
   0  14  -4  191.48    7.38
   0  14   4  186.19    7.77
 -14  -4   0  186.04    6.97
 -14  -4   1   11.95    1.80
   1  14   4    7.59    3.00
  -1  14  -4   12.73    2.16
 -14  -4   2  104.25    4.17
  -2  14  -4  105.31    4.49
 -14  -4   3    3.99    1.52
  -4 -14   4   61.47    3.16
 -14  -4   4   67.33    2.93
   5  14   4   16.63    3.53
  -5 -14   4   18.64    2.35
 -14  -4   5   20.18    1.60
 -14  -4   6  152.61    5.55
   6  14   4  160.31    6.81
   7  14   4   14.27    3.67
  -7 -14   4   10.42    2.52
  -8 -14   4   36.04    3.27
   8  14   4   45.49    4.41
   9  14   4    7.74    4.06
   4   9  14    4.88    2.63
   4  10  14   23.62    3.15
  10  14   4   20.98    4.49
 -11 -14   4   49.22    3.75
   4  11  14   48.11    3.88
  11  14   4   54.88    4.64
   4  12  14   57.87    4.35
  12  14   4   60.41    5.03
 -12 -14   4   46.66    3.89
  13  14   4    7.40    4.20
 -13 -14   4    6.36    3.24
   4  13  14    8.12    3.64
 -13 -14  -5   18.94    3.83
 -12 -14  -5   44.89    4.06
 -11 -14  -5   13.61    3.11
 -10 -14  -5   51.67    3.80
  -9 -14  -5   32.51    3.18
  -8  14   5   90.00    5.04
  -8 -14  -5   93.46    4.42
  -7  14   5   40.61    3.77
  -7 -14  -5   43.43    2.90
  -6  14   5  133.77    6.20
  -6 -14  -5  131.45    5.29
  -5  14   5   77.61    4.69
  -5 -14  -5   76.02    3.36
  -4 -14  -5    8.67    1.63
  -4  14   5   10.70    3.27
  -3 -14  -5    6.27    1.38
   3  14  -5    9.12    2.72
  -3  14   5    6.39    3.18
 -14  -5  -3    7.82    2.12
  -2  14   5  108.71    5.53
 -14  -5  -2  113.65    4.67
   2  14  -5  115.03    5.08
   1  14  -5   10.73    2.43
 -14  -5  -1    5.26    1.90
  -1  14   5    8.79    3.07
   0  14  -5    8.39    2.23
 -14  -5   0    8.48    1.90
   0  14   5    9.40    3.15
 -14  -5   1   23.18    2.11
  -1  14  -5   22.17    2.17
 -14  -5   2   91.00    3.80
 -14  -5   3    6.43    1.63
   3  14   5    6.83    3.30
 -14  -5   4   11.00    1.61
   4  14   5    8.28    3.22
  -5 -14   5   58.37    3.25
 -14  -5   5   60.54    2.79
 -14  -5   6  102.72    4.20
  -6 -14   5  108.96    4.66
  -7 -14   5   54.04    3.51
 -14  -5   7   59.12    2.74
   8  14   5  126.90    6.32
   9  14   5   40.71    4.44
   5  10  14   42.57    3.53
 -10 -14   5   41.69    3.56
  10  14   5   47.16    4.58
  11  14   5   19.68    4.00
   5  11  14   25.46    3.33
 -11 -14   5   20.38    3.61
  12  14   5   44.66    4.46
   5  12  14   39.37    3.87
 -12 -14   5   38.06    3.60
  13  14   5   20.91    4.11
   5  13  14   21.58    3.49
 -13 -14   5   16.26    3.48
 -13 -14  -6   33.99    3.77
 -12 -14  -6   20.88    3.58
 -11 -14  -6   56.12    4.01
 -10 -14  -6  140.14    6.01
  -9 -14  -6    7.98    2.68
  -8 -14  -6  178.63    6.91
  -8  14   6  173.82    7.74
  -7  14   6   11.16    3.31
  -7 -14  -6   10.49    2.36
  -6 -14  -6   14.68    2.19
  -6  14   6   14.08    3.56
  -5 -14  -6    6.47    1.80
  -5  14   6    7.17    3.52
  -4 -14  -6   14.01    1.70
  -4  14   6   16.34    3.71
 -14  -6  -4   13.97    2.37
  -3  14   6   38.58    3.91
 -14  -6  -3   43.77    2.85
   3  14  -6   40.96    3.30
  -2  14   6   70.45    4.54
 -14  -6  -2   66.11    3.43
   2  14  -6   66.97    3.76
   1  14  -6   17.95    2.41
 -14  -6  -1   19.39    2.35
  -1  14   6   23.83    3.47
 -14  -6   0  200.34    7.53
   0  14  -6  203.85    7.74
 -14  -6   1   26.11    2.17
   2  14   6   96.80    5.31
 -14  -6   2   94.74    4.00
   3  14   6   43.11    4.11
 -14  -6   3   39.98    2.54
 -14  -6   4   18.37    1.97
   4  14   6   23.24    3.64
 -14  -6   5   12.66    1.73
   5  14   6   15.78    3.83
  -6 -14   6   21.91    2.57
 -14  -6   6   30.32    2.21
   6  14   6   27.37    3.85
 -14  -6   7   23.67    2.03
   7  14   6   23.47    3.69
   8  14   6  127.40    6.23
 -14  -6   8  123.60    4.84
  -9 -14   6   13.24    2.91
   9  14   6   15.03    3.87
  10  14   6  131.93    6.39
 -10 -14   6  119.89    5.52
 -11 -14   6   41.46    3.77
   6  11  14   44.19    3.58
  11  14   6   41.91    4.41
   6  12  14   28.90    3.52
 -12 -14   6   21.38    3.50
  12  14   6   20.24    3.90
   6  13  14   54.66    3.85
 -13 -14   6   40.86    3.62
  13  14   6   49.76    4.33
 -13 -14  -7   23.48    3.47
 -12 -14  -7    6.79    3.38
  -7 -11 -14    2.08    2.07
 -11 -14  -7    0.16    3.10
  -7 -10 -14    2.99    2.20
 -10 -14  -7    2.30    2.86
  -9 -14  -7   75.76    4.05
  -8 -14  -7   41.11    3.03
  -7 -14  -7   64.41    3.44
  -7  14   7   68.49    4.83
  -6  14   7   30.24    4.18
 -14  -7  -6   28.03    2.97
  -6 -14  -7   32.07    2.44
  -5  14   7   31.81    3.96
  -5 -14  -7   26.36    2.13
 -14  -7  -5   25.94    2.78
  -4  14   7   61.21    4.68
 -14  -7  -4   66.15    3.43
   3  14  -7   11.91    2.55
 -14  -7  -3   10.12    2.32
  -3  14   7    7.65    3.53
 -14  -7  -2   82.15    3.95
   2  14  -7   83.85    4.19
 -14  -7  -1   22.74    2.48
   1  14  -7   23.13    2.46
 -14  -7   0   12.30    2.19
 -14  -7   1   28.58    2.40
   1  14   7   26.85    3.81
 -14  -7   2   70.17    3.34
   2  14   7   66.87    4.70
   3  14   7    8.34    3.65
 -14  -7   3    5.44    2.07
   4  14   7   51.56    4.31
 -14  -7   4   50.49    2.84
 -14  -7   5   23.72    2.27
   5  14   7   23.56    4.02
   6  14   7   24.73    3.88
 -14  -7   6   21.04    2.25
   7  14   7   63.64    4.84
 -14  -7   7   59.63    3.02
 -14  -7   8   42.18    2.58
   8  14   7   47.65    4.41
  -9 -14   7   85.47    4.49
   9  14   7   94.42    5.50
 -10 -14   7   -1.32    2.88
  10  14   7   -0.61    3.69
 -11 -14   7    0.99    3.27
  11  14   7    0.03    3.63
 -12 -14   7    4.06    3.12
   7  12  14    8.04    3.01
  12  14   7    8.94    3.83
   7  13  14    8.93    3.00
 -13 -14   7   15.17    3.07
  13  14   7   10.63    3.55
 -13 -14  -8   48.92    3.75
 -14  -8 -13   46.71    3.49
  -8 -12 -14   10.67    2.25
 -12 -14  -8   11.46    3.30
  -8 -11 -14   22.51    2.62
 -11 -14  -8   27.19    3.18
 -10 -14  -8   67.22    4.07
  -8 -10 -14   74.04    3.72
  -9 -14  -8   16.43    2.63
 -14  -8  -9   14.37    3.39
 -14  -8  -8   69.39    4.25
  -8 -14  -8   69.21    3.52
  -7  14   8  196.99    8.35
  -7 -14  -8  186.86    7.14
  -6  14   8   39.77    4.43
  -6 -14  -8   36.64    2.50
  -5 -14  -8   14.66    1.84
  -5  14   8   17.10    4.29
 -14  -8  -5   12.44    2.90
  -4  14   8   28.07    4.21
 -14  -8  -4   22.50    2.95
 -14  -8  -3  157.26    6.30
 -14  -8  -2   11.02    2.59
   2  14  -8   11.22    2.42
 -14  -8  -1  101.95    4.46
   0  14   8   14.90    3.69
 -14  -8   0   19.29    2.49
   1  14   8  123.56    6.20
 -14  -8   1  116.68    4.97
 -14  -8   2   40.11    2.84
   2  14   8   39.25    4.13
   3  14   8  153.73    7.01
 -14  -8   3  146.30    5.85
   4  14   8   24.69    4.04
 -14  -8   4   19.36    2.24
 -14  -8   5    0.60    2.17
  14   8   5    1.83    2.32
   5  14   8   -0.64    3.61
 -14  -8   6   36.88    2.56
   6  14   8   43.14    4.18
  14   8   6   35.22    2.70
 -14  -8   7  173.04    6.87
   7  14   8  208.17    8.17
 -14  -8   8   53.66    3.03
   8  14   8   65.25    4.48
   9  14   8   18.08    3.82
  10  14   8   76.71    4.84
  11  14   8   31.02    3.95
  12  14   8    5.01    3.18
  13  14   8   61.14    4.17
 -14  -9 -13    9.81    2.94
 -13 -14  -9    7.97    3.01
  -9 -13 -14    6.65    2.04
 -14  -9 -12   32.65    3.44
 -12 -14  -9   35.01    3.47
  -9 -12 -14   37.61    2.85
 -14  -9 -11    5.58    3.15
  -9 -11 -14    6.33    2.60
 -11 -14  -9    5.29    3.03
 -14  -9 -10   28.00    3.61
 -10 -14  -9   27.21    3.11
  -9 -10 -14   30.63    3.01
  -9 -14  -9    9.89    2.59
 -14  -9  -9    9.79    3.24
 -14  -9  -8   10.30    3.43
  -8 -14  -9   11.50    2.42
  -7 -14  -9   83.09    3.80
 -14  -9  -7   83.68    4.63
  -6 -14  -9   20.07    2.10
  -6  14   9   18.24    4.45
  -5  14   9   99.49    6.03
 -14  -9  -4    4.93    2.80
   3  14  -9    5.80    2.33
 -14  -9  -3    8.16    2.86
 -14  -9  -2   74.59    4.02
  -2  14   9   76.93    5.25
  -1  14   9   19.34    3.90
 -14  -9  -1   21.28    2.60
   0  14   9    4.71    3.87
 -14  -9   0    1.97    2.44
 -14  -9   1   23.97    2.77
   1  14   9   24.78    4.14
   2  14   9   70.93    4.79
 -14  -9   2   65.89    3.61
 -14  -9   3   10.42    2.31
   3  14   9   11.06    3.95
 -14  -9   4   11.36    2.33
   4  14   9   12.05    3.84
 -14  -9   5   89.48    4.23
   5  14   9   94.07    5.55
  14   9   5   93.66    4.40
  14   9   6   17.88    2.71
 -14  -9   6   16.47    2.42
   6  14   9   18.30    3.72
 -14  -9   7   66.39    3.36
   7  14   9   66.46    4.79
 -14  -9   8   17.27    2.41
   8  14   9   20.93    3.89
   9  14   9   14.35    3.78
  10  14   9   24.68    3.53
  11  14   9    1.50    3.29
  12  14   9   30.93    3.51
  13  14   9    3.21    2.81
 -14 -10 -13    3.04    2.88
 -13 -14 -10    3.89    2.91
 -10 -13 -14    1.07    2.16
 -12 -14 -10   83.44    4.42
 -10 -12 -14   77.64    4.00
 -14 -10 -12   78.99    4.44
 -10 -11 -14   -1.62    2.69
 -14 -10 -11    4.68    3.23
 -11 -14 -10    2.32    2.88
 -10 -14 -10   63.31    3.75
 -14 -10 -10   59.06    4.20
 -10 -10 -14   63.03    3.80
 -14 -10  -9    8.09    3.64
  -9 -14 -10    6.74    2.31
  -8 -14 -10   79.79    3.83
 -14 -10  -8   77.76    4.45
  -7 -14 -10   28.58    2.34
 -14 -10  -7   25.64    3.48
 -14 -10  -6    3.39    3.31
  -6  14  10   -2.06    4.37
 -14 -10  -3   42.95    3.49
  -3  14  10   49.13    5.01
 -14 -10  -2   22.64    2.78
  -2  14  10   27.64    4.26
 -14 -10  -1   62.28    3.76
  -1  14  10   73.81    5.37
 -14 -10   0   26.92    3.01
   0  14  10   29.53    4.36
   1  14  10   60.48    4.62
 -14 -10   1   51.81    3.48
 -14 -10   2   23.29    2.87
   2  14  10   23.50    4.32
 -14 -10   3   17.42    2.71
   3  14  10   22.22    4.17
   4  14  10   43.18    4.20
 -14 -10   4   35.26    2.86
  14  10   4   44.97    3.67
  14  10   5   17.57    3.00
   5  14  10   17.50    3.71
 -14 -10   5   18.04    2.55
  14  10   6    6.37    2.70
   6  14  10    8.75    3.79
 -14 -10   6    5.43    2.44
  14  10   7   15.95    2.78
 -14 -10   7   20.97    2.60
   7  14  10   22.96    3.98
 -14 -10   8   48.51    3.11
   8  14  10   56.15    4.41
   9  14  10   10.26    3.64
  10  14  10   49.97    4.01
  11  14  10    6.56    3.04
  12  14  10   31.58    3.24
  13  14  10    9.09    2.61
 -14 -11 -13    3.23    2.77
 -11 -13 -14    1.98    2.27
 -13 -14 -11    1.41    2.59
 -11 -12 -14   15.76    2.67
 -14 -11 -12   14.03    3.01
 -12 -14 -11   11.11    2.77
 -14 -11 -11    5.89    3.12
 -11 -11 -14    3.15    2.81
 -11 -14 -11    1.44    2.70
 -10 -14 -11   32.76    3.05
 -14 -11 -10   32.06    3.59
 -11 -10 -14   35.56    3.24
 -14 -11  -9   15.41    3.44
  -9 -14 -11   16.31    2.56
 -14 -11  -8   11.23    3.58
  -8 -14 -11    8.91    2.27
 -14 -11  -7    6.88    3.54
  -7 -14 -11    6.53    2.01
 -14 -11  -6   33.03    3.62
 -14 -11  -5   14.42    3.36
  -4  14  11   34.00    5.36
  -3  14  11   24.31    4.67
 -14 -11  -2   45.67    3.63
  -2  14  11   52.99    4.93
 -14 -11  -1    7.40    2.99
  -1  14  11    5.09    4.32
 -14 -11   0   11.00    3.01
   0  14  11   13.33    4.26
   1  14  11    3.65    3.75
 -14 -11   1    5.52    2.93
   2  14  11   38.92    4.25
 -14 -11   2   38.36    3.20
 -14 -11   3   15.56    2.81
   3  14  11   12.15    4.08
 -14 -11   4   47.67    3.54
   4  14  11   52.01    4.60
  14  11   4   57.78    4.03
  14  11   5    8.86    3.28
   5  14  11    8.08    4.05
 -14 -11   5    6.52    2.63
  14  11   6   19.07    3.17
   6  14  11   19.05    3.97
 -14 -11   6   13.76    2.71
  14  11   7    1.80    2.62
 -14 -11   7    2.01    2.40
   7  14  11    1.63    3.47
   8  14  11   17.20    3.56
 -14 -11   8   16.64    2.56
   9  14  11   12.77    3.26
  10  14  11   27.75    3.11
  11  14  11    3.81    2.65
 -13 -14 -12   12.12    2.58
 -12 -13 -14   12.20    2.34
 -14 -12 -13   12.13    2.48
 -12 -14 -12   31.06    2.83
 -14 -12 -12   30.53    3.10
 -12 -12 -14   28.42    2.95
 -11 -14 -12   10.35    2.54
 -14 -12 -11   11.64    2.90
 -12 -11 -14    8.99    2.82
 -10 -14 -12   31.38    2.81
 -14 -12 -10   31.02    3.25
 -12 -10 -14   30.92    3.20
 -14 -12  -9   17.65    3.45
  -9 -14 -12   19.20    2.39
 -12  -9 -14   18.43    3.02
 -14 -12  -8   25.74    3.52
  -8 -14 -12   22.17    2.34
 -14 -12  -7   30.65    3.57
 -14 -12  -6   18.58    3.60
 -14 -12  -5   23.43    3.30
  -4  14  12   29.10    5.09
 -14 -12  -4   23.94    3.47
  -3  14  12   12.09    4.78
  -2  14  12   68.21    5.52
  -1  14  12   29.28    4.68
 -14 -12  -1   24.17    3.54
   0  14  12   30.30    4.30
 -14 -12   0   31.34    3.33
 -14 -12   1   22.25    3.23
   1  14  12   25.04    4.23
   2  14  12   44.47    4.44
 -14 -12   2   42.66    3.57
 -14 -12   3   11.65    3.15
  14  12   3   17.79    3.65
   3  14  12   13.63    4.12
 -14 -12   4   30.70    3.29
   4  14  12   31.94    4.12
  14  12   4   36.76    4.15
  14  12   5   20.33    3.68
 -14 -12   5   16.60    3.05
   5  14  12   19.77    3.99
  14  12   6    2.14    3.20
 -14 -12   6   -0.94    2.76
   6  14  12   -1.54    3.59
   7  14  12    9.79    3.56
 -14 -12   7   10.98    2.75
  14  12   7   11.53    2.93
   8  14  12   21.10    3.19
  14  12   8   23.34    3.08
   9  14  12   15.24    2.99
  10  14  12   31.40    3.03
 -13 -14 -13    5.01    2.22
 -13 -13 -14    4.33    2.15
 -14 -13 -13    4.88    2.17
 -12 -14 -13   13.60    2.37
 -14 -13 -12   11.91    2.56
 -13 -12 -14   10.38    2.45
 -13 -11 -14    3.47    2.77
 -11 -14 -13    3.60    2.30
 -14 -13 -11    4.50    2.58
 -13 -10 -14    5.64    2.88
 -10 -14 -13    3.31    2.18
 -14 -13 -10    4.06    2.92
 -13  -9 -14   12.75    2.95
  -9 -14 -13    8.00    2.11
 -14 -13  -9   11.07    3.14
 -14 -13  -8   13.11    3.42
 -14 -13  -7   12.88    3.22
 -14 -13  -6    1.51    3.14
 -14 -13  -5    8.02    3.52
 -14 -13  -4    5.80    3.52
  -3  14  13   22.82    4.72
 -14 -13  -3   28.01    3.50
  -2  14  13   13.48    4.45
  -1  14  13    7.16    4.25
 -14 -13   0   -1.00    3.01
   0  14  13    0.82    4.19
 -14 -13   1    9.10    3.21
   1  14  13   10.52    4.23
 -14 -13   2   19.34    3.16
  14  13   2   22.12    4.24
   2  14  13   24.43    4.22
   3  14  13   39.29    4.29
 -14 -13   3   31.93    3.33
  14  13   3   37.63    4.11
  14  13   4   19.00    3.77
   4  14  13   21.23    3.70
 -14 -13   4   13.28    3.15
  14  13   5   36.51    4.11
   5  14  13   41.76    3.90
 -14 -13   5   30.96    3.18
  14  13   6   -1.80    3.44
   6  14  13   -2.85    3.39
 -14 -13   6   -0.34    2.83
   7  14  13   15.69    3.27
 -14 -13   7   17.97    2.85
  14  13   7   15.02    3.28
   8  14  13    8.76    2.88
  14  13   8    9.64    2.92
   9  14  13    3.15    2.58
 -14 -14 -14    6.94    1.66
 -14 -14 -13   11.12    2.07
 -14 -13 -14   10.39    2.04
 -13 -14 -14   10.93    1.92
 -14 -12 -14   22.99    2.43
 -12 -14 -14   19.57    2.20
 -14 -14 -12   19.72    2.43
 -14 -11 -14    4.35    2.40
 -14 -14 -11    6.16    2.59
 -11 -14 -14    4.76    2.05
 -14 -14 -10   26.65    2.98
 -14 -10 -14   26.89    2.98
 -14 -14  -9   18.22    3.21
 -14  -9 -14   21.48    2.79
 -14 -14  -8    6.46    3.04
 -14  -8 -14    5.62    2.74
 -14 -14  -7    6.52    3.42
 -14 -14  -6    1.79    3.54
 -14 -14  -5    4.16    3.37
 -14 -14  -4   53.46    3.98
 -14 -14  -3   27.53    3.75
 -14 -14  -2   41.59    3.77
  -1  14  14   13.24    4.34
   0  14  14   66.90    5.10
 -14 -14   1   20.32    3.61
  14  14   1   22.05    4.53
   1  14  14   19.17    4.14
   2  14  14   61.81    4.66
 -14 -14   2   56.16    4.06
  14  14   2   58.44    4.88
   3  14  14   11.06    3.84
  14  14   3   17.56    4.11
 -14 -14   3    9.46    3.30
   4  14  14   62.86    4.63
  14  14   4   64.07    4.94
 -14 -14   4   52.24    4.03
  14  14   5   14.61    4.00
 -14 -14   5   13.26    3.03
   5  14  14   12.96    3.46
   6  14  14    3.10    3.20
 -14 -14   6    3.23    2.80
  14  14   6    3.53    3.72
   7  14  14    1.58    2.78
  14  14   7    3.30    3.16
   8  14  14   15.01    2.79
  14  14   8   19.50    3.20
  14  14   9   15.40    2.77
 -15   0   0    0.75    1.33
   0  15   0   -0.54    2.80
  -1  15   0   33.62    3.19
   1  15   0   42.43    3.49
  -2 -15   0   28.27    2.07
  -2  15   0   29.87    3.16
   2  15   0   32.31    3.34
  -3  15   0    0.50    2.72
   3  15   0    3.14    3.07
  -3 -15   0    0.21    1.86
   4  15   0    2.25    3.15
  -4 -15   0    2.45    1.90
  -4  15   0    3.55    2.54
   5  15   0   62.09    4.20
  -5  15   0   53.02    3.37
  -5 -15   0   52.31    3.00
  -6  15   0    3.89    2.26
   6  15   0    6.45    3.62
  -6 -15   0    3.97    2.16
  -7  15   0   45.91    3.21
  -7 -15   0   55.31    3.29
   7  15   0   55.18    4.78
  -8 -15   0    0.61    2.77
  -8  15   0    1.10    2.10
  -9 -15   0    5.94    2.96
 -10 -15   0    4.53    3.24
  10  15   0    9.40    4.71
 -11 -15   0    8.40    3.50
  11  15   0   10.41    4.65
 -12 -15   0    6.61    3.47
  12  15   0    9.80    4.60
 -13 -15   0    4.05    3.55
  13  15   0    0.03    4.43
  14  15   0   25.64    4.49
 -14 -15  -1    2.81    3.19
  14  15  -1   -2.03    4.42
 -13 -15  -1  114.97    5.93
  13  15  -1  129.67    6.97
 -12 -15  -1   31.16    3.87
 -11 -15  -1   83.90    4.58
 -10 -15  -1   23.61    3.34
  -9 -15  -1   37.84    3.28
  -8 -15  -1    2.23    2.53
   8  15  -1    8.37    4.25
  -8  15   1    4.19    2.40
  -7  15   1   88.70    4.47
  -7 -15  -1   86.77    4.17
  -6  15   1    4.34    2.62
   6  15  -1    1.87    3.49
  -6 -15  -1    2.22    2.28
   5  15  -1  107.76    5.39
  -5  15   1  100.38    5.01
  -5 -15  -1  104.84    4.42
   4  15  -1    9.83    3.20
  -4  15   1   12.88    2.85
  -4 -15  -1    8.90    1.88
  -3  15   1   36.98    3.35
  -3 -15  -1   40.94    2.38
   3  15  -1   43.10    3.64
  -2 -15  -1  107.38    4.31
  -2  15   1  110.05    5.25
   2  15  -1  109.15    5.25
   1  15  -1    3.20    2.94
  -1 -15  -1    4.73    1.37
  -1  15   1    3.06    2.97
   0  15  -1  176.57    7.20
   0  15   1  173.97    7.31
 -15  -1   0  171.55    6.38
 -15  -1   1    3.07    1.44
  -1  15  -1    7.05    2.72
   1  15   1    3.54    2.87
  -2  15  -1  100.55    4.78
   2  15   1  106.99    5.06
  -2 -15   1   94.64    4.02
   3  15   1   28.24    3.42
  -3 -15   1   28.28    2.21
  -3  15  -1   25.51    2.84
   4  15   1   16.21    3.37
  -4  15  -1   13.42    2.46
  -4 -15   1   13.18    2.11
  -5 -15   1   66.56    3.34
  -5  15  -1   62.14    3.57
  -6  15  -1    1.97    2.10
  -6 -15   1    3.28    2.21
  -7 -15   1   83.67    4.11
  -8 -15   1    7.27    2.97
  -9 -15   1   34.74    3.54
   9  15   1   45.28    4.72
  10  15   1    6.21    4.31
 -10 -15   1    7.83    3.34
   1  11  15   66.99    4.64
 -11 -15   1   71.73    4.66
  12  15   1   37.30    4.86
   1  12  15   32.31    3.96
 -12 -15   1   25.78    3.86
   1  13  15  101.79    5.75
  13  15   1  114.29    6.58
  14  15   1    1.40    4.45
   1  14  15   -3.02    3.71
 -14 -15  -2   21.69    3.50
 -13 -15  -2    7.45    3.49
 -12 -15  -2    7.33    3.42
 -11 -15  -2   22.40    3.39
 -10 -15  -2   52.47    3.72
  -9 -15  -2    8.44    2.78
  -8 -15  -2   20.09    2.90
  -8  15   2   20.68    2.98
  -7  15   2   60.05    3.88
  -7 -15  -2   56.23    3.34
   7  15  -2   67.33    4.69
   6  15  -2   21.06    3.80
  -6 -15  -2   20.63    2.27
  -6  15   2   19.35    3.16
  -5  15   2   65.85    4.08
  -5 -15  -2   64.16    3.18
   5  15  -2   66.95    4.41
  -4  15   2   31.16    3.41
  -4 -15  -2   35.51    2.25
   4  15  -2   34.46    3.59
   3  15  -2   21.93    3.19
  -3 -15  -2   22.47    1.92
  -3  15   2   21.67    3.20
  -2 -15  -2   84.36    3.52
  -2  15   2   84.06    4.73
   2  15  -2   86.70    4.69
 -15  -2  -1   20.11    1.88
   1  15  -2   17.74    3.09
  -1 -15  -2   19.69    1.61
  -1  15   2   22.50    3.23
 -15  -2   0    0.21    1.65
   0  15   2    3.12    3.04
   0  15  -2    1.10    2.53
 -15  -2   1   25.53    1.89
  -1  15  -2   24.58    3.04
 -15  -2   2   67.04    2.89
   2  15   2   67.06    4.29
  -2  15  -2   60.89    3.74
  -3 -15   2   21.21    2.07
 -15  -2   3   25.21    1.65
  -3  15  -2   20.04    2.58
   3  15   2   26.08    3.59
  -4 -15   2   51.40    2.86
  -4  15  -2   46.37    3.08
   4  15   2   55.46    4.12
  -5  15  -2   60.20    3.44
  -5 -15   2   75.61    3.51
  -6 -15   2   13.45    2.39
  -7 -15   2   63.76    3.61
  -8 -15   2   32.99    3.23
   8  15   2   38.16    4.29
   9  15   2   28.93    4.76
  -9 -15   2   18.26    3.14
   2  10  15   48.79    3.77
 -10 -15   2   42.71    3.73
  10  15   2   48.87    5.39
  11  15   2   13.54    4.54
   2  11  15   14.98    3.44
 -11 -15   2    9.72    3.60
  12  15   2   13.46    4.76
   2  12  15    9.34    3.44
  13  15   2    2.33    4.45
   2  13  15    0.45    3.61
  14  15   2   19.75    4.51
   2  14  15   19.29    3.96
 -14 -15   2   19.27    3.30
 -14 -15  -3   13.21    3.49
 -13 -15  -3   30.83    3.43
 -12 -15  -3   39.44    3.81
 -11 -15  -3   48.51    3.88
 -10 -15  -3   55.25    3.86
  -9 -15  -3   75.25    4.05
  -8 -15  -3    8.39    2.60
  -8  15   3    6.56    2.94
  -7  15   3   31.95    3.46
  -7 -15  -3   32.83    2.62
  -6 -15  -3   16.53    2.16
   6  15  -3   18.43    3.68
  -6  15   3   14.03    3.28
  -5  15   3   52.83    3.98
  -5 -15  -3   58.02    3.01
   5  15  -3   62.67    4.01
   4  15  -3    2.15    3.14
  -4  15   3    1.56    3.06
  -4 -15  -3    1.72    1.83
  -3 -15  -3   75.16    3.26
  -3  15   3   73.43    4.51
   3  15  -3   82.48    4.47
  -2 -15  -3   36.60    2.15
  -2  15   3   37.19    3.51
   2  15  -3   41.51    3.39
 -15  -3  -2   38.70    2.56
  -1  15   3   75.25    4.49
   1  15  -3   75.81    4.30
 -15  -3  -1   77.32    3.55
 -15  -3   0   21.90    2.08
   0  15   3   21.44    3.22
   0  15  -3   20.94    2.99
 -15  -3   1   75.94    3.33
   1  15   3   77.20    4.62
  -1  15  -3   76.30    4.12
 -15  -3   2   24.35    1.84
  -2  15  -3   27.60    2.75
   2  15   3   29.37    3.48
 -15  -3   3   47.03    2.30
   3  15   3   45.16    3.98
  -3  15  -3   41.66    2.97
 -15  -3   4    3.66    1.44
  -4 -15   3    6.35    2.01
  -5 -15   3   40.66    2.91
   6  15   3   10.77    3.97
  -6 -15   3   12.09    2.68
   7  15   3   27.52    4.43
  -7 -15   3   23.83    3.02
   8  15   3   18.12    4.53
  -8 -15   3   12.09    3.06
  -9 -15   3   41.72    3.77
   3   9  15   47.91    3.38
   9  15   3   50.61    5.08
 -10 -15   3   11.68    3.39
   3  10  15   15.38    3.10
  10  15   3   19.23    4.47
   3  11  15   65.16    4.39
  11  15   3   65.13    5.62
  12  15   3   36.46    5.01
   3  12  15   28.88    3.80
  13  15   3   39.84    4.87
   3  13  15   35.41    4.04
 -13 -15   3   31.25    3.66
  14  15   3    4.94    4.37
   3  14  15    9.41    3.61
 -14 -15   3    8.16    3.42
 -14 -15  -4    2.04    3.22
 -13 -15  -4    2.66    3.19
 -12 -15  -4   28.70    3.67
 -11 -15  -4   34.89    3.60
 -10 -15  -4    8.98    3.02
  -9 -15  -4    7.85    2.57
  -8 -15  -4   15.56    2.65
  -8  15   4   11.90    3.59
  -7  15   4   82.17    4.69
  -7 -15  -4   77.32    3.81
  -6 -15  -4   18.71    2.31
  -6  15   4   22.72    3.52
  -5  15   4   40.89    3.84
  -5 -15  -4   35.60    2.37
   5  15  -4   46.74    3.86
   4  15  -4   20.48    3.25
  -4 -15  -4   23.27    2.06
  -4  15   4   20.48    3.55
   3  15  -4    6.78    3.12
  -3  15   4   10.32    3.43
  -3 -15  -4   10.99    1.69
   2  15  -4    5.25    2.82
 -15  -4  -2    6.54    2.13
  -2  15   4    4.49    3.38
  -1  15   4   40.05    3.79
 -15  -4  -1   39.54    2.68
   1  15  -4   36.89    3.44
 -15  -4   0    8.51    1.95
   0  15   4   10.35    3.23
   0  15  -4   11.66    2.58
 -15  -4   1   17.92    2.02
   1  15   4   19.46    3.50
  -1  15  -4   16.72    2.65
  -2  15  -4    0.34    2.00
 -15  -4   2   -0.15    1.68
   2  15   4    3.19    3.46
 -15  -4   3    6.12    1.63
 -15  -4   4   23.42    1.78
  -5 -15   4   21.64    2.37
 -15  -4   5   15.69    1.65
   5  15   4   21.93    3.96
   6  15   4   23.33    4.21
  -6 -15   4   21.28    2.79
  -7 -15   4   78.77    4.32
   7  15   4   93.11    5.46
   8  15   4   38.30    4.71
  -8 -15   4   32.05    3.32
   9  15   4   36.01    4.70
  -9 -15   4   31.19    3.65
  10  15   4    9.33    4.49
   4  10  15   18.47    3.14
  11  15   4   10.44    4.34
   4  11  15    8.26    3.11
  12  15   4   32.63    4.62
   4  12  15   28.90    3.47
 -12 -15   4   26.67    3.66
  13  15   4    2.65    4.22
   4  13  15    4.59    3.30
 -13 -15   4    3.12    3.44
  14  15   4    4.00    4.09
   4  14  15    7.61    3.35
 -14 -15   4    1.81    3.03
 -14 -15  -5   16.66    3.21
 -13 -15  -5    7.47    3.35
 -12 -15  -5   27.59    3.49
 -11 -15  -5   22.45    3.37
 -10 -15  -5   67.44    4.14
  -9 -15  -5   45.73    3.34
  -8  15   5   70.96    4.87
  -8 -15  -5   69.36    3.78
  -7  15   5   29.25    4.10
  -7 -15  -5   32.93    2.66
  -6 -15  -5   10.50    2.04
  -6  15   5   12.59    3.67
  -5 -15  -5   16.10    1.95
   5  15  -5   18.66    3.23
  -5  15   5   21.02    3.84
  -4 -15  -5   13.07    1.83
   4  15  -5   11.08    3.03
  -4  15   5   10.76    3.42
 -15  -5  -4   10.87    2.39
  -3  15   5   54.56    4.31
   3  15  -5   59.76    4.03
 -15  -5  -3   55.06    3.14
   2  15  -5    2.06    2.76
 -15  -5  -2    3.26    2.21
  -2  15   5    1.87    3.49
  -1  15   5  174.71    7.82
 -15  -5  -1  182.41    6.96
   1  15  -5  187.18    7.40
   0  15  -5   10.55    2.38
 -15  -5   0   11.20    2.12
   0  15   5   10.63    3.73
 -15  -5   1  170.17    6.38
  -1  15  -5  164.11    6.66
 -15  -5   2    4.54    1.74
 -15  -5   3   32.21    2.33
 -15  -5   4   12.39    1.75
   4  15   5   15.11    3.96
 -15  -5   5   29.36    2.03
   5  15   5   30.31    4.29
  -6 -15   5   14.89    2.74
 -15  -5   6   12.68    1.66
   6  15   5   12.43    4.01
 -15  -5   7   36.93    2.12
  -7 -15   5   34.24    3.18
   7  15   5   38.33    4.54
  -8 -15   5   72.42    4.24
   8  15   5   85.84    5.43
   9  15   5   51.13    4.99
  10  15   5   61.71    5.31
   5  11  15   52.94    3.80
  11  15   5   49.61    4.93
 -11 -15   5   43.90    3.76
  12  15   5   21.58    4.23
 -12 -15   5   11.14    3.55
   5  12  15   14.68    3.14
  13  15   5    9.45    3.87
 -13 -15   5    9.82    3.01
   5  13  15   15.37    3.17
   5  14  15   30.40    3.45
 -14 -15   5   25.89    3.31
  14  15   5   29.51    4.15
 -14 -15  -6    2.54    3.08
 -13 -15  -6    2.58    3.22
 -12 -15  -6    2.13    3.04
 -11 -15  -6   38.36    3.71
 -10 -15  -6   15.89    3.02
  -9 -15  -6    7.01    2.88
  -8 -15  -6   10.81    2.52
  -8  15   6   12.48    3.84
  -7  15   6   40.40    4.31
  -7 -15  -6   36.08    2.77
  -6 -15  -6    9.03    2.03
  -6  15   6    9.14    3.69
 -15  -6  -5   42.65    3.07
  -5  15   6   43.98    4.42
  -5 -15  -6   40.26    2.43
 -15  -6  -4    1.75    2.45
  -4 -15  -6    0.48    1.68
   4  15  -6    3.16    3.05
  -4  15   6    4.33    3.78
  -3  15   6   52.94    4.44
 -15  -6  -3   55.48    3.24
   3  15  -6   51.45    3.81
 -15  -6  -2   29.68    2.73
  -2  15   6   31.09    4.16
   2  15  -6   34.60    3.24
  -1  15   6   81.35    4.97
 -15  -6  -1   78.39    3.86
   1  15  -6   83.28    4.31
   0  15  -6    4.42    2.21
 -15  -6   0    3.12    2.13
 -15  -6   1   46.78    2.75
 -15  -6   2   18.28    2.20
   3  15   6   52.52    4.64
 -15  -6   3   53.95    2.98
 -15  -6   4   -0.14    1.74
   4  15   6    3.19    4.03
 -15  -6   5   15.27    1.93
   5  15   6   19.69    4.25
   6  15   6   10.66    4.29
 -15  -6   6    7.25    1.76
 -15  -6   7   40.33    2.41
   7  15   6   52.21    4.81
 -15  -6   8    4.54    1.64
   8  15   6    7.83    3.77
   9  15   6   -0.37    4.29
 -10 -15   6   24.10    3.37
  10  15   6   29.86    4.49
 -11 -15   6   25.18    3.64
  11  15   6   28.28    4.43
 -12 -15   6    0.95    3.32
  12  15   6    1.84    4.18
   6  13  15    5.34    2.91
 -13 -15   6    3.88    3.10
  13  15   6    6.87    3.84
   6  14  15   11.33    2.96
 -14 -15   6    5.28    2.72
  14  15   6    8.53    3.81
 -14 -15  -7   13.88    3.26
 -13 -15  -7    0.76    3.12
 -12 -15  -7   47.39    3.89
 -11 -15  -7   43.16    3.76
  -7 -10 -15   24.28    2.39
 -10 -15  -7   29.73    3.33
  -9 -15  -7  122.33    5.27
  -8 -15  -7   23.11    2.70
  -7  15   7   19.00    4.23
 -15  -7  -7   21.26    3.21
  -7 -15  -7   22.37    2.32
  -6 -15  -7   10.83    1.99
  -6  15   7   13.45    3.92
 -15  -7  -6   10.18    2.87
  -5 -15  -7    3.64    1.79
 -15  -7  -5    3.76    2.76
  -5  15   7    2.38    4.16
  -4  15   7   23.52    4.19
   4  15  -7   26.59    3.06
 -15  -7  -4   26.25    3.03
   3  15  -7   19.22    2.91
  -3  15   7   21.49    4.12
 -15  -7  -3   21.12    2.74
  -2  15   7   57.33    4.89
 -15  -7  -2   58.85    3.26
   2  15  -7   55.49    3.66
 -15  -7  -1   68.71    3.56
   1  15  -7   66.18    3.73
 -15  -7   0    5.16    2.44
 -15  -7   1   87.60    4.01
   1  15   7   84.60    5.34
 -15  -7   2   80.22    3.80
   2  15   7   86.58    5.42
   3  15   7   59.28    4.82
 -15  -7   3   53.39    3.11
 -15  -7   4   18.97    2.21
   4  15   7   23.62    4.17
 -15  -7   5   27.81    2.40
   5  15   7   30.84    4.53
   6  15   7    5.22    4.25
 -15  -7   6    3.54    1.84
   7  15   7   14.74    4.12
 -15  -7   7   14.72    2.00
 -15  -7   8   17.99    1.93
   8  15   7   21.03    4.25
   9  15   7  109.18    6.00
  10  15   7   42.41    4.66
  11  15   7   42.41    4.49
  12  15   7   53.72    4.58
  13  15   7    8.52    3.78
  14  15   7   17.84    3.52
 -14 -15  -8    2.91    2.87
 -15  -8 -14    2.56    2.64
 -13 -15  -8   27.99    3.35
 -15  -8 -13   33.27    3.11
 -12 -15  -8    2.16    3.18
 -15  -8 -12    0.99    3.15
  -8 -11 -15    4.94    2.25
 -11 -15  -8   10.30    3.22
 -15  -8 -11    5.83    3.24
 -10 -15  -8   10.86    3.20
 -15  -8 -10   10.67    3.44
  -8 -10 -15   12.30    2.37
  -9 -15  -8   18.68    2.80
 -15  -8  -9   19.27    3.45
  -8 -15  -8   17.28    2.54
  -7  15   8    5.30    4.29
  -7 -15  -8    3.67    2.12
 -15  -8  -6   31.23    3.59
  -6 -15  -8   37.01    2.39
 -15  -8  -5    1.03    3.00
  -5  15   8    4.36    4.46
  -4  15   8   32.88    4.49
 -15  -8  -4   30.87    3.11
   4  15  -8   28.64    2.97
   3  15  -8   10.98    2.74
 -15  -8  -3   11.06    2.74
  -3  15   8    8.37    4.28
   2  15  -8   19.16    2.63
 -15  -8  -2   20.37    2.76
 -15  -8  -1   52.12    3.28
 -15  -8   0   98.47    4.49
   0  15   8   96.90    5.87
 -15  -8   1   58.59    3.42
   1  15   8   67.92    5.23
   2  15   8   29.38    4.41
 -15  -8   2   24.37    2.73
 -15  -8   3   11.80    2.43
   3  15   8    6.10    4.09
 -15  -8   4   31.85    2.63
   4  15   8   41.29    4.72
 -15  -8   5    7.98    2.30
  15   8   5   11.26    2.52
   5  15   8   12.16    4.21
 -15  -8   6   26.79    2.44
   6  15   8   28.32    4.57
 -15  -8   7    8.79    1.99
   7  15   8    8.43    4.25
 -15  -8   8   18.89    2.04
   8  15   8   22.13    4.03
   9  15   8   25.77    4.04
  10  15   8   33.62    4.20
  11  15   8    5.22    3.69
  12  15   8    2.63    3.46
  13  15   8   19.29    3.47
  14  15   8    1.12    2.97
 -14 -15  -9    2.89    2.66
 -15  -9 -14   -1.02    2.48
 -15  -9 -13   28.93    3.20
 -13 -15  -9   32.55    3.27
  -9 -12 -15   13.26    2.14
 -12 -15  -9   10.01    3.06
 -15  -9 -12   10.45    3.11
 -15  -9 -11   31.41    3.59
  -9 -11 -15   35.61    2.86
 -11 -15  -9   38.09    3.22
 -10 -15  -9   11.69    2.82
 -15  -9 -10   10.84    3.42
  -9 -10 -15    8.97    2.66
 -15  -9  -9   60.57    4.17
  -9 -15  -9   56.37    3.57
 -15  -9  -8   25.64    3.76
  -8 -15  -9   28.18    2.57
  -7 -15  -9   24.06    2.32
  -6  15   9   30.63    5.00
  -6 -15  -9   30.76    2.23
 -15  -9  -5    7.71    3.18
  -5  15   9   10.69    4.54
 -15  -9  -4   42.58    3.42
   4  15  -9   35.98    3.18
 -15  -9  -3   16.27    2.62
   3  15  -9   11.46    2.61
 -15  -9  -2   19.68    2.78
 -15  -9  -1   11.47    2.67
  -1  15   9   13.61    4.24
 -15  -9   0   34.54    2.91
   0  15   9   39.98    4.60
   1  15   9   23.67    4.52
 -15  -9   1   29.92    2.98
   2  15   9   28.01    4.72
 -15  -9   2   31.45    2.92
 -15  -9   3   17.81    2.57
   3  15   9   23.09    4.48
 -15  -9   4   13.98    2.51
   4  15   9   16.23    4.29
 -15  -9   5   27.54    2.76
   5  15   9   28.76    4.37
  15   9   5   28.27    2.97
 -15  -9   6   20.18    2.47
  15   9   6   14.97    2.66
   6  15   9   18.84    4.32
 -15  -9   7   16.22    2.41
   7  15   9   18.56    4.22
 -15  -9   8   26.47    2.30
   8  15   9   32.25    4.17
   9  15   9   53.42    4.55
  10  15   9   10.21    3.45
  11  15   9   16.22    3.41
  12  15   9   18.05    3.20
  13  15   9   16.75    2.99
  14  15   9    3.08    2.67
 -15 -10 -14    3.54    2.43
 -14 -15 -10    3.01    2.38
 -15 -10 -13    9.01    2.76
 -13 -15 -10   11.50    2.67
 -10 -12 -15   12.68    2.31
 -15 -10 -12   13.28    3.04
 -12 -15 -10   11.17    2.85
 -11 -15 -10   26.20    3.07
 -10 -11 -15   23.62    2.80
 -15 -10 -11   28.29    3.53
 -15 -10 -10    7.70    3.31
 -10 -15 -10   10.24    2.69
 -10 -10 -15    7.37    2.77
 -15 -10  -9    8.61    3.51
  -9 -15 -10    9.07    2.50
 -15 -10  -8   41.16    3.98
  -8 -15 -10   36.83    2.70
 -15 -10  -7   25.05    3.70
  -7 -15 -10   27.30    2.26
  -6  15  10   49.35    5.14
 -15 -10  -4   23.46    3.32
   4  15 -10   23.35    2.72
 -15 -10  -3   12.01    3.10
 -15 -10  -2   12.21    2.74
  -2  15  10   11.79    4.90
 -15 -10  -1   48.65    3.34
  -1  15  10   46.75    5.13
 -15 -10   0    8.89    2.94
   0  15  10    9.40    4.35
   1  15  10   38.19    4.65
 -15 -10   1   38.48    3.22
 -15 -10   2   11.82    2.67
   2  15  10   16.73    4.52
 -15 -10   3   18.70    2.66
   3  15  10   24.84    4.23
 -15 -10   4   21.49    2.78
  15  10   4   30.55    3.38
   4  15  10   25.01    4.58
  15  10   5   26.64    3.32
 -15 -10   5   26.38    2.74
   5  15  10   26.74    4.30
 -15 -10   6   25.91    2.80
   6  15  10   24.56    4.33
  15  10   6   34.82    3.17
 -15 -10   7   19.58    2.52
   7  15  10   22.91    4.00
 -15 -10   8   23.62    2.46
   8  15  10   26.55    4.01
   9  15  10   16.53    3.59
  10  15  10    3.40    3.34
  11  15  10   28.34    3.30
  12  15  10   10.93    3.00
  13  15  10    4.45    2.56
 -15 -11 -14    6.73    2.18
 -14 -15 -11   10.12    2.26
 -11 -13 -15   32.26    2.35
 -15 -11 -13   33.74    2.85
 -13 -15 -11   34.93    2.81
 -11 -12 -15    3.09    2.27
 -15 -11 -12    3.53    2.70
 -12 -15 -11    5.50    2.57
 -15 -11 -11   23.76    3.12
 -11 -11 -15   18.65    2.77
 -11 -15 -11   22.53    2.78
 -15 -11 -10   28.94    3.41
 -10 -15 -11   25.00    2.70
 -11 -10 -15   30.71    3.02
 -15 -11  -9   38.25    3.55
 -11  -9 -15   37.88    3.30
  -9 -15 -11   37.74    2.75
 -15 -11  -8   67.36    4.34
  -8 -15 -11   66.15    3.32
 -15 -11  -7   26.47    3.64
 -15 -11  -6   30.35    3.56
   5  15 -11   10.44    2.68
 -15 -11  -3   43.08    3.48
  -3  15  11   46.09    5.50
  -2  15  11    8.98    4.52
 -15 -11  -2    4.90    3.13
  -1  15  11   86.67    5.77
 -15 -11  -1   79.23    4.33
   0  15  11    5.17    4.49
 -15 -11   0    2.99    2.98
   1  15  11   66.41    5.17
 -15 -11   1   50.43    3.50
 -15 -11   2   10.70    2.87
   2  15  11   13.12    4.25
 -15 -11   3   24.06    3.00
  15  11   3   25.56    3.89
   3  15  11   23.22    4.35
   4  15  11   56.54    4.99
 -15 -11   4   49.10    3.50
  15  11   4   51.95    4.10
  15  11   5   14.22    3.11
   5  15  11   14.35    3.94
 -15 -11   5   12.46    2.69
  15  11   6   20.09    3.06
   6  15  11   18.73    3.90
 -15 -11   6   20.79    2.66
 -15 -11   7   14.74    2.71
   7  15  11   21.51    4.02
  15  11   7   16.93    2.91
 -15 -11   8   45.20    3.04
   8  15  11   56.79    4.34
   9  15  11   39.54    3.91
  10  15  11   16.72    3.11
  11  15  11   29.28    3.08
  12  15  11    5.25    2.49
 -14 -15 -12    1.54    1.84
 -15 -12 -14    1.33    1.93
 -13 -15 -12    4.56    2.05
 -12 -13 -15    7.13    1.88
 -15 -12 -13    6.76    2.20
 -12 -15 -12   -1.81    2.16
 -15 -12 -12   -0.01    2.48
 -12 -12 -15    1.49    2.16
 -12 -11 -15    8.50    2.59
 -11 -15 -12    9.17    2.27
 -15 -12 -11   10.38    2.78
 -10 -15 -12    2.54    2.13
 -12 -10 -15   -0.11    2.71
 -15 -12 -10   -0.09    2.93
  -9 -15 -12    9.64    2.06
 -12  -9 -15   11.37    2.86
 -15 -12  -9    7.59    3.21
 -15 -12  -8    1.42    3.12
 -15 -12  -7    0.95    3.32
 -15 -12  -6   12.06    3.43
 -15 -12  -5   38.48    3.80
  -4  15  12   60.41    5.76
  -3  15  12   38.99    5.45
  -2  15  12   38.07    5.20
 -15 -12  -2   38.42    3.82
 -15 -12  -1   18.35    3.35
  -1  15  12   17.09    4.70
 -15 -12   0    8.84    3.09
   0  15  12    9.24    4.54
 -15 -12   1   22.41    3.08
   1  15  12   27.30    4.67
 -15 -12   2   34.31    3.44
   2  15  12   35.36    4.57
   3  15  12   57.56    5.00
 -15 -12   3   48.29    3.67
  15  12   3   60.10    4.66
   4  15  12   69.16    4.94
  15  12   4   73.48    4.73
   5  15  12   46.42    4.40
  15  12   5   41.49    3.81
  15  12   6    0.67    3.05
   6  15  12   -2.10    3.56
 -15 -12   6   -1.34    2.56
   7  15  12   -1.26    3.17
 -15 -12   7    2.40    2.41
  15  12   7    2.24    2.77
   8  15  12    0.51    3.15
   9  15  12    2.81    2.74
  10  15  12    1.46    2.64
 -14 -15 -13   18.75    1.68
 -15 -13 -14   16.51    1.89
 -13 -15 -13    8.96    1.75
 -13 -13 -15    9.19    1.88
 -15 -13 -13    4.01    1.96
 -12 -15 -13    2.79    1.87
 -15 -13 -12    6.25    2.22
 -13 -12 -15    5.17    2.06
 -13 -11 -15    7.81    2.37
 -11 -15 -13    1.64    1.90
 -15 -13 -11    4.22    2.50
 -13 -10 -15    2.39    2.65
 -15 -13 -10    4.36    2.67
 -13  -9 -15    6.45    2.72
 -15 -13  -9    6.04    2.90
 -15 -13  -8    4.01    3.12
 -13  -8 -15    4.72    2.76
 -15 -13  -7    8.22    3.15
 -15 -13  -6    8.58    3.36
 -15 -13  -5   76.69    4.70
 -15 -13  -4   20.23    3.70
  -2  15  13    1.93    4.71
  -1  15  13   65.28    5.01
 -15 -13  -1   51.05    3.98
 -15 -13   0    2.27    3.11
   0  15  13    3.90    4.13
   1  15  13   68.38    5.27
 -15 -13   1   58.84    4.10
 -15 -13   2    7.31    3.08
   2  15  13    4.98    3.93
  15  13   2    6.74    4.13
   3  15  13  102.29    5.85
 -15 -13   3   91.12    4.75
  15  13   3  109.86    5.82
  15  13   4   26.55    4.04
   4  15  13   30.49    4.44
 -15 -13   4   19.91    3.17
   5  15  13   58.10    4.33
 -15 -13   5   50.76    3.68
   6  15  13    8.96    3.46
 -15 -13   6    7.04    2.79
  15  13   6    8.44    3.23
   7  15  13   21.58    3.24
 -15 -13   7   19.40    2.64
  15  13   7   24.06    3.25
   8  15  13    5.28    2.79
   9  15  13   14.00    2.65
  14  15 -14   17.87    2.41
 -15 -14 -14   15.28    1.55
  13  15 -14    1.73    2.88
 -15 -14 -13    2.24    1.69
 -14 -13 -15    2.18    1.59
 -14 -12 -15    9.30    1.93
 -15 -14 -12    8.73    2.10
 -14 -11 -15   10.64    2.19
 -15 -14 -11    9.37    2.37
 -14 -10 -15    3.47    2.33
 -15 -14 -10    2.05    2.55
 -15 -14  -9   14.42    2.83
 -14  -9 -15   13.63    2.54
 -15 -14  -8    3.13    3.00
 -14  -8 -15    1.27    2.60
 -15 -14  -7    6.15    3.14
 -15 -14  -6    9.19    3.31
 -15 -14  -5    4.78    3.31
 -15 -14  -4   37.32    3.68
 -15 -14  -3    6.05    3.28
  -1  15  14    3.83    4.34
 -15 -14   0    2.44    3.21
  15  14   0    2.60    4.36
   0  15  14    2.69    4.04
 -15 -14   1    3.25    3.36
  15  14   1    4.66    4.25
   1  15  14    1.49    4.09
  15  14   2    6.75    3.97
   2  15  14    9.00    3.99
 -15 -14   2    5.51    3.11
  15  14   3    0.87    3.92
   3  15  14   -1.56    3.73
 -15 -14   3    1.88    3.10
   4  15  14   45.48    4.19
 -15 -14   4   35.26    3.45
  15  14   4   43.98    4.41
  15  14   5    4.72    3.88
   5  15  14    9.75    3.59
 -15 -14   5    5.60    2.81
   6  15  14   23.00    3.22
 -15 -14   6   19.92    2.63
  15  14   6   21.60    3.54
   7  15  14    3.36    2.75
  15  14   7    3.73    3.07
   8  15  14    1.51    2.40
  15  14   8    1.96    2.73
  15  15 -14    3.09    1.72
  15  14 -15   -0.39    1.63
 -15 -15 -13    1.50    1.28
 -15 -13 -15    1.59    1.30
 -15 -12 -15    2.87    1.65
 -15 -15 -12    0.18    1.58
 -15 -15 -11   11.59    1.96
 -15 -11 -15   12.95    2.01
 -15 -10 -15    3.59    2.09
 -15 -15 -10    3.53    2.05
 -15  -9 -15   36.88    2.75
 -15 -15  -9   39.19    2.88
 -15 -15  -8    8.81    2.68
 -15  -8 -15    8.96    2.56
 -15  -7 -15   14.59    2.63
 -15 -15  -7   17.59    2.95
 -15 -15  -6   35.74    3.28
 -15 -15  -5   10.17    3.10
 -15 -15  -4    7.97    3.04
 -15 -15  -3   19.16    3.22
 -15 -15  -2    8.35    3.24
  15  15  -2    6.77    4.36
  15  15  -1   59.30    4.95
  15  15   0    1.60    4.01
 -15 -15   1   55.99    3.70
  15  15   1   68.96    5.13
  15  15   2    8.71    4.27
   2  15  15    8.96    3.70
 -15 -15   2    3.60    2.98
   3  15  15   42.63    4.09
 -15 -15   3   40.17    3.42
  15  15   3   52.04    4.66
  15  15   4   18.66    4.01
   4  15  15   12.53    3.37
 -15 -15   4    9.55    2.88
   5  15  15    7.12    3.03
 -15 -15   5    3.49    2.65
  15  15   5   11.08    3.73
   6  15  15   32.12    3.14
  15  15   6   39.74    3.89
  15  15   7    6.26    3.06
  15  15   8    8.55    2.76
 -16   0   0   18.87    1.75
   0  16   0   18.53    3.50
 -16   0  -1   59.31    2.79
  -1  16   0   52.93    4.00
   1  16   0   60.01    4.23
  -2 -16   0    1.76    1.74
  -2  16   0    4.72    3.09
   2  16   0    1.11    3.24
   3  16   0    6.09    3.46
  -3 -16   0    7.40    1.91
  -3  16   0    4.19    2.80
   4  16   0    6.12    3.45
  -4  16   0    6.24    2.92
  -4 -16   0    8.63    2.15
   5  16   0    4.62    4.07
  -5  16   0    3.13    2.63
  -5 -16   0    6.22    2.39
   6  16   0   19.32    4.00
  -6  16   0   12.15    2.67
  -6 -16   0   13.52    2.47
   7  16   0   16.89    4.55
  -7  16   0   11.28    2.51
  -7 -16   0   12.92    2.59
  -8 -16   0   47.31    3.51
  -9 -16   0    1.49    2.96
 -10 -16   0  108.74    5.22
  11  16   0   23.94    4.86
 -11 -16   0   23.10    3.78
 -12 -16   0  142.25    6.50
  12  16   0  157.12    7.76
  13  16   0    4.91    4.53
 -13 -16   0    3.65    3.63
  14  16   0   97.89    6.06
  15  16   0    2.18    4.18
  15  16  -1    5.68    4.09
 -15 -16  -1    3.78    3.07
  14  16  -1    0.36    4.11
 -14 -16  -1    7.41    3.45
  13  16  -1   15.38    4.51
 -13 -16  -1   12.96    3.68
 -12 -16  -1   11.12    3.74
  12  16  -1   11.09    5.00
 -11 -16  -1    8.73    3.57
 -10 -16  -1   16.42    3.38
  -9 -16  -1    0.81    2.85
   8  16  -1   32.12    4.74
  -8  16   1   30.66    2.99
  -8 -16  -1   31.92    3.18
   7  16  -1   17.98    4.45
  -7  16   1   12.99    2.77
  -7 -16  -1    8.99    2.43
  -6  16   1   82.22    4.54
  -6 -16  -1   87.07    4.12
   5  16  -1   27.05    3.90
  -5  16   1   32.69    3.23
  -5 -16  -1   29.16    2.54
   4  16  -1    3.30    3.61
  -4  16   1    0.87    2.96
  -4 -16  -1    1.57    2.03
  -3 -16  -1   42.89    2.59
  -3  16   1   39.99    3.68
   3  16  -1   43.88    3.97
   2  16  -1    8.86    3.39
  -2 -16  -1    2.39    1.70
  -2  16   1    8.02    3.20
 -16  -1  -1    6.97    1.84
  -1  16   1    2.23    3.20
   1  16  -1    5.24    3.30
 -16  -1   0    0.52    1.56
   0  16   1    0.66    3.08
   0  16  -1    1.32    3.28
 -16  -1   1    7.55    1.50
   1  16   1    6.49    3.41
  -2  16  -1    5.38    2.86
   2  16   1    8.48    3.33
  -3 -16   1   40.07    2.58
  -3  16  -1   41.28    3.42
   3  16   1   40.70    4.05
   4  16   1    1.76    3.51
  -4 -16   1    1.03    2.10
  -4  16  -1    1.06    2.63
   5  16   1   21.87    3.97
  -5  16  -1   18.14    2.69
  -5 -16   1   18.45    2.49
  -6  16  -1   55.92    3.46
  -6 -16   1   62.39    3.52
  -7 -16   1   11.25    2.78
  -8 -16   1   11.90    3.03
  -9 -16   1    1.96    3.27
  10  16   1   21.94    4.92
 -10 -16   1   16.14    3.56
  11  16   1    7.62    5.17
 -11 -16   1    8.63    3.53
  12  16   1   16.96    5.14
 -12 -16   1   10.76    3.62
  13  16   1   11.62    4.82
  14  16   1    0.78    4.19
  15  16   1    8.78    4.03
  15  16  -2   12.31    3.99
 -15 -16  -2    9.97    3.13
 -14 -16  -2   23.19    3.61
  14  16  -2   23.22    4.19
 -13 -16  -2   21.11    3.58
  13  16  -2   16.82    4.79
 -12 -16  -2   68.92    4.31
 -11 -16  -2   40.31    3.76
 -10 -16  -2   73.49    4.19
  10  16  -2   67.84    5.59
  -9 -16  -2    7.24    2.62
   9  16  -2    6.86    4.30
   8  16  -2   31.02    4.84
  -8 -16  -2   29.72    3.06
  -8  16   2   26.10    3.19
   7  16  -2   21.15    3.99
  -7  16   2   18.18    3.17
  -7 -16  -2   15.51    2.66
   6  16  -2   10.85    3.76
  -6  16   2   15.15    3.15
  -6 -16  -2   12.83    2.39
   5  16  -2    9.46    3.84
  -5  16   2    6.83    3.22
  -5 -16  -2    8.55    2.23
   4  16  -2   12.81    3.61
  -4  16   2   12.87    3.32
  -4 -16  -2   12.27    2.07
  -3  16   2   79.67    4.57
  -3 -16  -2   72.25    3.39
   3  16  -2   81.32    4.84
  -2 -16  -2   39.86    2.36
 -16  -2  -2   45.67    2.67
  -2  16   2   40.88    3.93
   2  16  -2   44.70    3.97
  -1  16   2   92.20    5.40
   1  16  -2  105.02    5.39
 -16  -2  -1  102.12    4.26
 -16  -2   0   25.99    2.15
   0  16   2   24.13    3.73
   0  16  -2   25.51    3.42
  -1  16  -2   98.80    5.09
   1  16   2   99.48    5.28
 -16  -2   1   97.95    4.05
 -16  -2   2   32.78    2.01
  -2  16  -2   38.68    3.31
   2  16   2   37.01    4.02
  -3  16  -2   53.27    3.63
   3  16   2   63.36    4.40
  -4 -16   2   20.98    2.35
  -4  16  -2   20.69    2.62
   4  16   2   22.78    4.14
   5  16   2   16.15    4.19
  -5 -16   2   12.13    2.49
  -5  16  -2   12.64    2.21
  -6 -16   2   23.96    2.77
  -7 -16   2   12.64    2.89
   8  16   2   20.70    5.11
  -8 -16   2   19.13    3.20
   9  16   2    4.74    4.96
  -9 -16   2    7.28    3.22
 -10 -16   2   68.92    4.71
  10  16   2   90.23    6.22
  11  16   2   69.16    5.94
 -11 -16   2   48.67    4.16
  12  16   2   73.26    5.90
  13  16   2   22.28    4.83
  14  16   2   49.88    4.98
  15  16   2    1.98    3.77
 -15 -16   2    5.27    2.99
 -15 -16  -3   17.29    3.17
  15  16  -3   18.97    4.00
 -14 -16  -3   11.00    3.25
 -13 -16  -3   -0.05    3.39
 -12 -16  -3   -1.56    3.42
 -11 -16  -3    1.29    3.45
  11  16  -3    4.13    5.04
 -10 -16  -3    2.76    3.15
  10  16  -3   -4.28    4.36
  -9 -16  -3    5.34    2.90
   9  16  -3    9.32    3.80
  -8 -16  -3   51.21    3.42
  -8  16   3   49.36    4.05
   8  16  -3   48.53    4.83
  -7 -16  -3    6.87    2.50
   7  16  -3    7.63    3.63
  -7  16   3    5.48    3.44
   6  16  -3   11.10    3.59
  -6  16   3   17.25    3.43
  -6 -16  -3   15.78    2.35
  -5  16   3   67.22    4.47
  -5 -16  -3   61.81    3.28
   5  16  -3   63.43    4.77
   4  16  -3   31.96    3.87
  -4 -16  -3   27.77    2.28
  -4  16   3   26.98    3.76
   3  16  -3    1.88    3.49
  -3  16   3    5.11    3.50
  -3 -16  -3    4.51    1.65
 -16  -3  -3    0.64    2.27
   2  16  -3    4.43    3.44
  -2 -16  -3    4.78    1.54
 -16  -3  -2    6.70    2.20
  -2  16   3    4.80    3.49
 -16  -3  -1    2.47    2.06
  -1  16   3    2.46    3.42
   1  16  -3    3.03    3.29
 -16  -3   0    7.88    1.90
   0  16   3    4.39    3.40
   0  16  -3    7.76    3.01
 -16  -3   1    0.64    1.79
   1  16   3    2.57    3.79
  -1  16  -3    3.13    2.73
  -2  16  -3   10.62    2.68
 -16  -3   2    6.27    1.58
   2  16   3    8.58    3.62
  -3  16  -3   10.43    2.35
 -16  -3   3   13.86    1.71
   3  16   3   15.55    3.75
   4  16   3   10.79    4.09
  -5 -16   3   57.63    3.34
  -6 -16   3   25.74    2.87
   7  16   3   19.03    4.86
  -7 -16   3   12.34    2.99
  -8 -16   3   62.75    4.09
   8  16   3   69.82    5.76
   9  16   3   26.12    5.22
  -9 -16   3   17.94    3.56
  10  16   3    5.56    4.74
 -10 -16   3    5.52    3.51
  11  16   3    1.11    4.57
 -11 -16   3   -0.31    3.53
  12  16   3   11.42    4.77
  13  16   3    7.25    4.60
  14  16   3    2.28    4.18
 -14 -16   3    5.66    3.16
  15  16   3   10.79    3.96
 -15 -16   3    7.53    2.83
 -15 -16  -4    7.35    2.66
 -14 -16  -4    5.37    3.19
 -13 -16  -4    3.76    3.09
 -12 -16  -4    8.70    3.16
 -11 -16  -4   20.33    3.34
 -10 -16  -4   27.54    3.27
  -9 -16  -4   66.42    3.92
  -8 -16  -4   16.65    2.79
   8  16  -4   20.81    4.23
  -8  16   4   18.19    3.72
  -7  16   4   53.55    4.45
  -7 -16  -4   55.41    3.30
   7  16  -4   60.08    4.78
  -6 -16  -4   16.41    2.28
   6  16  -4   12.58    3.79
  -6  16   4   17.98    3.88
   5  16  -4   20.09    3.92
  -5  16   4   18.49    3.73
  -5 -16  -4   18.25    2.19
   4  16  -4   28.62    3.75
  -4 -16  -4   23.36    2.08
  -4  16   4   22.68    3.91
 -16  -4  -4   23.87    2.63
   3  16  -4   20.31    3.52
  -3 -16  -4   19.61    1.92
  -3  16   4   18.61    3.63
 -16  -4  -3   21.85    2.63
 -16  -4  -2  195.23    7.21
  -2  16   4  171.74    8.11
   2  16  -4  192.09    8.00
  -1  16   4   38.57    4.31
 -16  -4  -1   38.74    2.84
   1  16  -4   42.88    3.70
   0  16  -4  237.53    9.56
 -16  -4   0  249.63    8.98
   0  16   4  247.21    9.99
 -16  -4   1   39.80    2.53
   1  16   4   41.40    4.47
  -1  16  -4   37.26    3.24
 -16  -4   2  121.92    4.69
  -2  16  -4  112.42    5.23
   2  16   4  119.29    6.19
 -16  -4   3   21.05    2.06
 -16  -4   4   16.14    1.71
   6  16   4   55.56    5.03
  -6 -16   4   49.12    3.41
  -7 -16   4   35.59    3.30
   7  16   4   31.12    5.06
   8  16   4   36.17    5.43
  -8 -16   4   31.85    3.32
  -9 -16   4   56.36    4.31
   9  16   4   67.89    5.57
 -10 -16   4   45.12    4.18
  10  16   4   68.28    5.38
  11  16   4   19.10    4.97
  12  16   4    7.42    4.72
  13  16   4    4.40    4.47
 -13 -16   4    2.49    3.31
 -14 -16   4    7.17    3.15
  14  16   4    5.02    4.12
 -15 -16   4   11.09    2.76
  15  16   4   10.03    3.90
 -15 -16  -5    1.97    2.81
 -14 -16  -5   37.79    3.43
 -13 -16  -5    7.00    3.12
 -12 -16  -5    0.83    3.15
 -11 -16  -5   14.31    3.16
 -10 -16  -5   14.83    2.98
  -9 -16  -5    2.25    2.67
  -8 -16  -5   14.47    2.58
  -8  16   5   11.40    3.88
  -7  16   5   51.17    4.62
  -7 -16  -5   49.68    3.05
   7  16  -5   53.55    4.50
  -6  16   5   63.55    4.58
  -6 -16  -5   53.87    3.08
   6  16  -5   52.26    4.39
   5  16  -5    6.01    3.61
  -5  16   5   10.56    3.59
 -16  -5  -5    7.90    2.75
  -5 -16  -5    9.17    2.06
  -4 -16  -5   31.59    2.24
  -4  16   5   29.66    4.05
   4  16  -5   35.69    3.83
 -16  -5  -4   33.74    3.00
   3  16  -5    3.12    3.30
 -16  -5  -3    4.28    2.62
  -3  16   5    5.63    3.52
 -16  -5  -2   37.57    2.88
  -2  16   5   33.87    4.14
   2  16  -5   44.31    3.71
   1  16  -5    5.61    2.89
 -16  -5  -1    1.78    2.30
  -1  16   5   -0.83    3.60
 -16  -5   0    7.64    2.30
   0  16   5    8.49    4.03
   0  16  -5   13.33    2.84
   1  16   5    1.14    3.88
 -16  -5   1    1.61    2.08
  -1  16  -5    4.46    2.31
 -16  -5   2   35.51    2.51
 -16  -5   3    3.51    1.91
 -16  -5   4   14.56    1.79
 -16  -5   5   10.14    1.76
   5  16   5   15.23    4.40
 -16  -5   6   49.75    2.53
   6  16   5   70.01    5.25
   7  16   5   59.36    5.79
  -8 -16   5    9.19    3.31
   8  16   5   13.11    4.75
  -9 -16   5    3.94    3.35
   9  16   5    4.76    4.41
  10  16   5    6.53    4.70
  11  16   5    4.75    4.57
 -12 -16   5    6.25    3.20
  12  16   5    3.27    4.39
 -13 -16   5    8.65    3.24
  13  16   5   17.26    4.05
 -14 -16   5   29.48    3.19
  14  16   5   36.73    4.20
  15  16   5    4.47    3.45
 -15 -16  -6    3.61    2.75
 -16  -6 -15    5.97    2.31
 -14 -16  -6   -0.93    2.92
 -13 -16  -6    7.59    2.87
 -12 -16  -6    6.53    3.08
 -11 -16  -6   11.92    3.04
 -10 -16  -6   55.76    3.64
  -9 -16  -6   11.07    2.70
  -8 -16  -6   90.71    4.18
  -7 -16  -6    3.38    2.22
   7  16  -6    7.59    3.93
  -7  16   6    4.51    4.16
 -16  -6  -7    3.47    3.24
 -16  -6  -6   35.49    3.46
   6  16  -6   30.33    3.92
  -6 -16  -6   29.53    2.35
  -6  16   6   34.35    4.54
   5  16  -6   19.73    3.68
  -5  16   6   23.16    4.44
  -5 -16  -6   19.23    2.16
 -16  -6  -5   18.63    2.80
   4  16  -6   10.31    3.48
  -4  16   6   12.73    4.01
 -16  -6  -4   12.00    2.56
   3  16  -6    7.33    2.99
 -16  -6  -3    6.25    2.77
  -3  16   6    6.36    3.87
  -2  16   6   82.76    5.39
 -16  -6  -2   83.69    4.17
   2  16  -6   85.71    4.66
   1  16  -6   21.54    3.06
 -16  -6  -1   24.86    2.57
  -1  16   6   27.64    4.23
 -16  -6   0  183.15    6.66
   0  16   6  169.97    7.90
 -16  -6   1   20.39    2.37
 -16  -6   2   85.63    3.85
 -16  -6   3    1.68    2.03
   3  16   6    2.60    4.44
   4  16   6   31.93    4.83
 -16  -6   4   25.44    2.21
 -16  -6   5   10.79    1.96
   5  16   6   14.05    4.50
 -16  -6   6   32.05    2.22
   6  16   6   35.56    4.91
 -16  -6   7    4.74    1.66
   7  16   6    5.46    4.61
   8  16   6   76.06    5.49
   9  16   6   22.24    5.09
  10  16   6   87.33    5.94
  11  16   6   18.73    4.34
  12  16   6   17.97    4.33
  13  16   6   10.79    4.22
  14  16   6    0.89    3.55
  15  16   6    1.88    3.27
 -15 -16  -7   17.80    2.72
 -16  -7 -15   13.41    2.38
 -14 -16  -7    7.82    2.81
 -16  -7 -14    5.13    2.72
 -16  -7 -13    3.57    2.86
 -13 -16  -7    6.44    2.90
 -12 -16  -7    8.78    3.05
 -16  -7 -12   11.44    3.34
 -11 -16  -7    2.50    2.76
 -16  -7 -11    3.62    3.18
 -10 -16  -7   16.83    2.72
  -7  -9 -16   30.93    2.50
  -9 -16  -7   27.87    2.76
  -8 -16  -7   15.98    2.46
 -16  -7  -8   16.24    3.67
  -7 -16  -7    1.59    1.99
  -7  16   7   -0.47    4.26
 -16  -7  -7    0.88    3.08
  -6 -16  -7    2.74    1.90
   6  16  -7    1.84    3.44
  -6  16   7    2.40    4.00
 -16  -7  -6    4.07    3.27
   5  16  -7   19.38    3.40
  -5  16   7   24.10    4.40
 -16  -7  -5   15.38    3.12
   4  16  -7   10.70    2.95
 -16  -7  -4    8.03    2.79
  -4  16   7    7.46    4.41
   3  16  -7   26.85    3.17
 -16  -7  -3   30.74    3.12
  -3  16   7   33.47    4.62
  -2  16   7   78.70    5.55
 -16  -7  -2   82.96    4.24
   2  16  -7   83.14    4.41
   1  16  -7   24.22    2.92
 -16  -7  -1   28.49    2.87
  -1  16   7   23.29    4.68
 -16  -7   0   18.15    2.58
 -16  -7   1   30.81    2.78
   2  16   7   64.73    5.23
 -16  -7   2   64.27    3.46
 -16  -7   3   15.50    2.21
   3  16   7   25.28    4.59
 -16  -7   4   17.53    2.24
   4  16   7   19.49    4.56
 -16  -7   5   42.01    2.71
   5  16   7   42.56    5.17
   6  16   7    0.36    4.39
 -16  -7   6    1.55    1.93
 -16  -7   7    3.16    1.79
   7  16   7    1.25    4.57
 -16  -7   8    8.41    1.73
   8  16   7   11.13    4.37
   9  16   7   46.43    5.02
  10  16   7   14.24    4.50
  11  16   7   11.27    4.07
  12  16   7    5.18    3.91
  13  16   7    2.10    3.66
  14  16   7    7.80    3.38
  15  16   7    9.34    2.97
 -16  -8 -15   24.72    2.55
 -15 -16  -8   27.03    2.62
 -14 -16  -8   50.18    3.16
 -16  -8 -14   43.42    3.12
 -13 -16  -8    2.87    2.69
 -16  -8 -13    0.33    2.69
 -12 -16  -8   26.69    2.88
 -16  -8 -12   28.94    3.26
 -11 -16  -8   53.77    3.50
 -16  -8 -11   52.13    4.03
 -10 -16  -8   22.84    2.78
  -8 -10 -16   22.25    2.41
 -16  -8 -10   22.75    3.52
  -8  -9 -16   37.86    2.83
  -9 -16  -8   38.70    2.90
  -8 -16  -8   18.85    2.28
  -7 -16  -8   14.10    2.13
 -16  -8  -7   13.67    3.65
  -6 -16  -8    9.70    1.92
   6  16  -8    9.89    3.27
 -16  -8  -6    8.60    3.10
  -6  16   8    9.91    4.57
   5  16  -8    1.73    3.05
 -16  -8  -5    1.98    3.07
  -5  16   8    1.17    4.56
   4  16  -8    1.39    2.99
 -16  -8  -4    2.92    3.10
  -4  16   8    5.39    4.39
  -3  16   8   36.34    5.12
 -16  -8  -3   33.40    3.02
   3  16  -8   29.64    3.17
 -16  -8  -2   19.52    2.84
   2  16  -8   14.67    2.66
 -16  -8  -1   16.02    2.86
 -16  -8   0   22.69    2.88
   1  16   8   44.16    5.11
 -16  -8   1   37.16    2.98
 -16  -8   2   13.35    2.49
   2  16   8   13.87    4.28
   3  16   8   59.72    5.31
 -16  -8   3   54.04    3.21
 -16  -8   4   14.38    2.39
   4  16   8   13.61    4.80
   5  16   8    5.16    4.62
 -16  -8   5    3.78    2.23
   6  16   8    3.15    4.43
 -16  -8   6    4.24    2.01
 -16  -8   7    6.60    1.97
   7  16   8    9.55    4.52
 -16  -8   8   12.45    1.90
   8  16   8   16.72    4.51
   9  16   8   27.75    4.57
  10  16   8   40.31    4.31
  11  16   8   53.86    4.54
  12  16   8   28.32    3.89
  13  16   8   11.29    3.32
  14  16   8   50.08    3.73
  15  16   8   30.51    3.02
 -15 -16  -9    1.30    2.03
 -16  -9 -15   -0.59    1.87
 -14 -16  -9    4.75    2.30
 -16  -9 -14    4.11    2.39
 -13 -16  -9   -0.33    2.48
 -16  -9 -13   -2.16    2.74
 -12 -16  -9    1.43    2.49
 -16  -9 -12    6.65    2.93
 -11 -16  -9    6.37    2.53
 -16  -9 -11    6.44    3.18
 -10 -16  -9    0.95    2.39
 -16  -9 -10    6.18    3.40
  -9 -10 -16    5.10    2.38
  -9 -16  -9   17.84    2.43
 -16  -9  -9   20.37    3.73
  -9  -9 -16   22.82    2.68
  -8 -16  -9   37.90    2.63
  -7 -16  -9   13.22    1.98
   7  16  -9   12.19    3.75
   6  16  -9    9.11    3.33
 -16  -9  -6    8.11    3.35
  -6  16   9   12.67    4.61
   5  16  -9    5.30    2.89
 -16  -9  -5    5.46    3.26
  -5  16   9    9.44    4.95
   4  16  -9    7.81    2.76
 -16  -9  -4    9.70    2.96
  -4  16   9   12.94    4.73
 -16  -9  -3    8.37    2.88
 -16  -9  -2   12.18    2.90
 -16  -9  -1    8.62    2.94
 -16  -9   0   39.05    3.21
   0  16   9   41.12    5.20
 -16  -9   1   11.13    2.84
   1  16   9   11.82    4.41
 -16  -9   2   15.22    2.72
   2  16   9   14.25    4.82
 -16  -9   3   11.65    2.56
   3  16   9   12.24    4.51
 -16  -9   4    3.45    2.50
  16   9   4    5.24    2.96
   4  16   9    4.09    4.51
  16   9   5   16.41    2.84
   5  16   9   13.42    4.63
 -16  -9   5   11.69    2.44
 -16  -9   6   23.53    2.51
   6  16   9   28.39    4.68
 -16  -9   7   12.37    2.25
   7  16   9   12.27    4.34
 -16  -9   8   31.45    2.33
   8  16   9   38.58    4.32
   9  16   9   18.17    4.08
  10  16   9    9.40    3.71
  11  16   9    7.94    3.54
  12  16   9    5.51    3.09
  13  16   9    0.83    2.91
  14  16   9    2.08    2.52
 -16 -10 -15   10.26    1.92
 -15 -16 -10   11.63    1.93
  15  16 -10   15.27    3.44
 -16 -10 -14   44.69    2.81
 -14 -16 -10   51.15    2.89
 -16 -10 -13    6.08    2.33
 -13 -16 -10    7.59    2.26
 -12 -16 -10   41.72    2.97
 -16 -10 -12   40.38    3.26
 -10 -11 -16   10.06    2.24
 -16 -10 -11   13.69    2.88
 -11 -16 -10   15.34    2.41
 -16 -10 -10   24.17    3.25
 -10 -16 -10   20.28    2.45
 -10 -10 -16   22.62    2.71
  -9 -16 -10   10.09    2.14
 -16 -10  -9    6.81    3.46
 -10  -9 -16    9.52    2.72
  -8 -16 -10    8.30    1.99
 -16 -10  -8    7.38    3.63
   7  16 -10    6.43    3.75
   6  16 -10    5.13    3.14
 -16 -10  -5   49.32    4.09
   5  16 -10   51.22    3.67
 -16 -10  -4    5.96    3.24
 -16 -10  -3   29.70    3.29
  -2  16  10    0.56    4.55
 -16 -10  -2    5.87    3.11
  -1  16  10    7.95    4.80
 -16 -10  -1    2.95    2.99
 -16 -10   0   -1.31    2.85
   0  16  10    5.34    4.59
 -16 -10   1    1.97    2.68
   1  16  10    0.25    4.91
 -16 -10   2    4.35    2.68
   2  16  10    6.74    4.72
 -16 -10   3   20.99    2.69
   3  16  10   28.74    4.44
 -16 -10   4   31.00    2.99
   4  16  10   33.88    4.80
  16  10   4   34.82    3.62
   5  16  10   48.49    4.90
 -16 -10   5   41.84    3.04
  16  10   5   50.96    3.60
 -16 -10   6   29.78    2.70
   6  16  10   33.86    4.35
 -16 -10   7   13.79    2.36
   7  16  10   16.92    4.24
   8  16  10   17.13    3.85
   9  16  10   15.72    3.51
  10  16  10   22.32    3.54
  11  16  10   11.54    3.10
  12  16  10   34.96    3.22
  13  16  10   10.80    2.63
 -15 -16 -11    0.37    1.46
  15  16 -11    2.49    2.79
 -16 -11 -15   -0.04    1.60
 -14 -16 -11    1.85    1.77
  14  16 -11    4.77    3.85
 -16 -11 -14    2.49    1.95
 -13 -16 -11    0.37    1.96
 -16 -11 -13    0.91    2.14
 -16 -11 -12    8.88    2.57
 -12 -16 -11    9.22    2.11
 -11 -12 -16   11.76    1.87
 -16 -11 -11    2.68    2.73
 -11 -11 -16    1.47    2.22
 -11 -16 -11   -0.51    2.05
 -16 -11 -10   16.13    3.01
 -10 -16 -11   16.02    2.18
 -11 -10 -16   20.59    2.71
 -16 -11  -9    6.10    3.14
  -9 -16 -11    8.18    1.92
 -11  -9 -16    4.24    2.72
 -16 -11  -8    3.26    3.24
   8  16 -11    6.22    3.94
   7  16 -11    3.90    3.26
 -16 -11  -7    3.94    3.49
   6  16 -11   12.75    3.05
 -16 -11  -4    9.72    3.38
  -3  16  11   31.97    5.38
 -16 -11  -3   28.40    3.30
  -2  16  11    9.39    4.82
 -16 -11  -2    9.46    3.31
  -1  16  11   48.76    5.49
 -16 -11  -1   42.73    3.57
 -16 -11   0    4.42    2.96
   0  16  11    2.34    4.89
   1  16  11   47.67    5.16
 -16 -11   1   38.96    3.15
 -16 -11   2    5.27    2.75
   2  16  11    9.11    4.79
 -16 -11   3   25.85    3.06
  16  11   3   32.07    3.85
   3  16  11   26.82    4.87
  16  11   4   14.41    3.56
   4  16  11   16.47    4.49
 -16 -11   4   10.50    2.81
  16  11   5    1.78    3.13
   5  16  11    0.23    4.11
 -16 -11   5    2.49    2.45
  16  11   6   10.42    2.91
   6  16  11   14.76    4.07
 -16 -11   6    7.54    2.38
 -16 -11   7    4.33    2.23
   7  16  11    1.70    3.50
   8  16  11   -2.34    3.54
  10  16  11   18.57    3.12
  11  16  11    2.16    2.63
  12  16  11    6.26    2.39
 -16 -12 -15   16.36    1.52
 -15 -16 -12   16.96    1.48
 -14 -16 -12    6.83    1.55
  14  16 -12    3.38    3.24
 -16 -12 -14    3.78    1.61
 -13 -16 -12    1.62    1.68
  13  16 -12    4.90    4.35
 -16 -12 -13    3.12    1.89
 -12 -16 -12    3.71    1.75
  12  16 -12    3.21    4.97
 -16 -12 -12    4.17    2.20
 -12 -12 -16    3.05    1.81
 -12 -11 -16    6.86    2.15
 -11 -16 -12    7.70    1.86
  11  16 -12   12.03    5.29
 -16 -12 -11    7.29    2.43
  10  16 -12    6.11    4.85
 -12 -10 -16    4.81    2.44
 -16 -12 -10    0.82    2.73
   9  16 -12   19.24    4.37
 -12  -9 -16   17.00    2.75
 -16 -12  -9   13.54    3.04
   8  16 -12   21.15    3.66
 -16 -12  -8   15.69    3.18
   7  16 -12   21.38    3.24
 -16 -12  -7   26.21    3.36
 -16 -12  -6   52.48    3.98
  -3  16  12   23.05    5.29
 -16 -12  -3   21.45    3.54
 -16 -12  -2   32.34    3.45
  -2  16  12   31.11    5.33
 -16 -12  -1    7.52    3.08
  -1  16  12    6.18    4.89
 -16 -12   0   10.83    2.96
   0  16  12   10.70    4.77
   1  16  12    0.49    4.62
 -16 -12   1    2.95    2.97
 -16 -12   2   20.36    3.15
  16  12   2   24.26    4.10
   2  16  12   13.89    4.59
   3  16  12   43.83    4.71
 -16 -12   3   35.55    3.36
  16  12   3   47.19    4.40
 -16 -12   4   48.77    3.52
   4  16  12   54.94    4.92
  16  12   4   56.59    4.08
   5  16  12   86.46    5.33
 -16 -12   5   76.81    4.13
  16  12   5   87.40    4.83
   6  16  12   66.42    4.68
 -16 -12   6   58.75    3.56
  16  12   6   71.28    4.18
   7  16  12   13.32    3.43
 -16 -12   7   10.62    2.38
   8  16  12   23.56    3.33
   9  16  12   10.83    2.91
  10  16  12    8.59    2.61
  15  16 -13    1.25    1.78
 -16 -13 -15    1.00    0.97
  14  16 -13    2.61    2.36
 -16 -13 -14    0.62    1.39
  13  16 -13   15.18    3.29
 -16 -13 -13    9.08    1.82
  12  16 -13   12.21    3.73
 -16 -13 -12    7.65    2.05
 -13 -12 -16    6.30    1.71
 -13 -11 -16    2.00    1.98
  11  16 -13    0.19    3.85
 -16 -13 -11    1.26    2.14
 -13 -10 -16   14.50    2.45
 -16 -13 -10   10.70    2.51
   9  16 -13    5.83    3.34
 -13  -9 -16    1.31    2.44
 -16 -13  -9   -1.07    2.72
 -16 -13  -8    5.01    2.79
 -13  -8 -16    5.31    2.68
 -16 -13  -7    5.09    3.05
 -16 -13  -6   27.03    3.43
 -16 -13  -5   12.63    3.40
 -16 -13  -2    1.86    3.08
  -2  16  13    0.21    4.80
 -16 -13  -1    5.33    3.08
  -1  16  13    1.91    4.52
 -16 -13   0    1.08    3.10
   0  16  13    4.34    4.33
 -16 -13   1    3.75    3.06
  16  13   1    5.80    3.93
   1  16  13    2.69    4.40
  16  13   2    3.53    3.92
   2  16  13   -1.11    4.16
 -16 -13   2    3.00    2.82
  16  13   3   25.01    4.21
   3  16  13   20.95    4.28
 -16 -13   3   17.25    3.02
  16  13   4    3.99    3.67
 -16 -13   4    6.23    2.70
   4  16  13    6.91    4.16
  16  13   5   25.75    3.70
   5  16  13   20.19    4.05
 -16 -13   5   17.12    2.70
   6  16  13   13.10    3.44
 -16 -13   6   13.17    2.53
  16  13   6   15.71    3.15
  16  13   7    5.18    2.91
   7  16  13    9.02    2.93
   8  16  13    7.72    2.82
   9  16  13    2.95    2.44
  14  16 -14    0.61    1.58
 -16 -14 -14    0.79    0.99
  13  16 -14    1.63    2.04
 -16 -14 -13    0.66    1.34
  12  16 -14    5.87    2.25
 -16 -14 -12    4.27    1.70
 -14 -12 -16    4.41    1.46
 -16 -14 -11    4.99    1.97
 -14 -11 -16    5.93    1.86
 -14 -10 -16    7.73    2.13
 -16 -14 -10    6.46    2.25
 -14  -9 -16    2.38    2.30
 -16 -14  -9    2.69    2.39
 -16 -14  -8   12.69    2.78
 -14  -8 -16   10.58    2.52
 -16 -14  -7   14.73    2.83
 -16 -14  -6   36.04    3.29
 -16 -14  -5    6.24    2.93
 -16 -14  -4   31.03    3.34
 -16 -14  -1    6.21    2.93
 -16 -14   0   22.45    3.31
  16  14   0   30.47    4.22
   0  16  14   25.67    4.46
  16  14   1   22.38    4.11
   1  16  14   19.70    4.36
 -16 -14   1   16.58    3.23
   2  16  14   45.35    4.37
 -16 -14   2   37.39    3.50
  16  14   3   22.72    4.10
   3  16  14   20.13    3.94
 -16 -14   3   16.60    2.97
   4  16  14   39.68    3.99
 -16 -14   4   36.40    3.16
  16  14   4   44.96    4.16
   5  16  14    6.93    3.27
 -16 -14   5    6.99    2.59
  16  14   5    9.08    3.49
 -16 -14   6   12.82    2.53
   6  16  14   17.08    3.10
  16  14   6   18.41    3.30
   7  16  14   23.77    2.90
  16  14   7   28.50    3.19
   8  16  14    6.12    2.35
 -16 -15 -13   16.59    1.24
  16  15 -13   18.92    1.91
 -16 -15 -12    5.10    1.27
 -15 -12 -16    3.17    1.26
 -16 -15 -11    3.59    1.57
 -15 -11 -16    3.35    1.56
 -15 -10 -16    5.55    1.85
 -16 -15 -10    5.09    1.86
 -16 -15  -9    9.05    2.03
 -15  -9 -16    8.80    2.07
 -16 -15  -8   20.37    2.44
 -15  -8 -16   23.32    2.46
 -16 -15  -7   14.59    2.62
 -15  -7 -16   17.85    2.46
 -16 -15  -6   14.45    2.68
 -16 -15  -5    1.93    2.69
 -16 -15  -4    5.87    2.58
 -16 -15  -3    6.52    2.85
  16  15  -3    4.20    3.74
  16  15  -2    3.49    3.84
  16  15  -1    4.34    3.71
  16  15   0    2.41    4.02
 -16 -15   0    1.60    2.83
  16  15   1    1.03    3.76
 -16 -15   1    0.92    2.78
  16  15   2    6.31    3.92
   2  16  15    1.78    3.62
 -16 -15   2    2.21    2.81
  16  15   3    2.17    3.58
   3  16  15    2.08    3.16
 -16 -15   3    1.86    2.64
   4  16  15   -0.15    3.09
 -16 -15   4    0.99    2.49
  16  15   4    3.66    3.54
   5  16  15    8.52    2.84
 -16 -15   5    3.26    2.36
  16  15   5    3.30    3.40
   6  16  15   18.72    2.71
  16  15   6   24.74    3.24
   7  16  15    8.19    2.24
  16  15   7   15.63    2.80
  16  16 -12    1.80    1.63
 -16 -12 -16    1.52    0.92
 -16 -16 -12    1.78    0.95
 -16 -16 -11   -0.27    1.27
  16  16 -11    0.02    2.12
 -16 -11 -16    0.24    1.19
 -16 -16 -10   10.09    1.61
  16  16 -10   10.59    2.52
 -16 -10 -16   10.07    1.60
 -16 -16  -9    1.83    1.78
  16  16  -9    1.26    2.84
 -16  -9 -16   -0.98    1.73
 -16 -16  -8   18.35    2.17
  16  16  -8   20.09    3.42
 -16  -8 -16   16.25    2.06
 -16 -16  -7   13.50    2.27
  16  16  -7   14.00    3.47
 -16  -7 -16   10.74    2.11
 -16 -16  -6    9.50    2.43
 -16  -6 -16    9.81    2.09
 -16 -16  -5   15.83    2.51
 -16 -16  -4    0.11    2.47
  16  16  -4    1.09    3.69
  16  16  -3    6.69    3.62
 -16 -16  -3    4.31    2.72
  16  16  -2    6.39    3.53
 -16 -16  -2    6.91    2.80
  16  16  -1   -1.75    3.72
  16  16   0   69.27    4.79
  16  16   1   -0.13    3.62
 -16 -16   1   -0.17    2.62
  16  16   2   18.36    3.79
 -16 -16   2   14.34    2.61
 -16 -16   3    5.57    2.43
  16  16   3    7.73    3.66
 -16 -16   4   -2.07    2.28
  16  16   4   -1.83    3.30
  16  16   5   12.11    3.18
  16  16   6   -0.26    2.79
  16  16   7   22.13    2.80
   0  17   0   -0.33    3.40
 -17   0  -1   12.43    1.89
  -1  17   0   10.76    3.82
   1  17   0   14.14    4.01
 -17   0  -2   21.64    2.20
  -2  17   0   26.32    3.85
   2  17   0   29.08    4.11
  -3  17   0   44.93    3.86
   3  17   0   47.11    4.51
   4  17   0    5.65    3.93
  -4 -17   0   11.05    2.19
  -4  17   0    8.49    3.02
   5  17   0   14.35    4.38
  -5  17   0   10.26    2.94
  -5 -17   0   12.78    2.35
   6  17   0    6.77    4.34
  -6  17   0    3.37    2.76
  -6 -17   0    3.63    2.37
   7  17   0    9.26    4.93
  -7  17   0    5.69    2.46
  -7 -17   0    6.39    2.60
   8  17   0    3.77    4.95
  -8 -17   0    4.65    2.95
  -9 -17   0   28.16    3.42
 -10 -17   0    4.22    3.35
  11  17   0    4.83    5.33
 -11 -17   0    7.18    3.39
  12  17   0    5.63    4.91
 -12 -17   0    8.76    3.60
  13  17   0   12.38    4.58
 -13 -17   0   12.88    3.34
  14  17   0    3.43    3.97
 -14 -17   0    9.00    3.13
  15  17   0    0.11    3.76
 -15 -17   0    1.67    2.82
  16  17   0    1.35    3.42
  16  17  -1   22.56    3.55
 -16 -17  -1   13.35    2.43
  15  17  -1   25.29    3.94
 -15 -17  -1   20.51    2.76
 -14 -17  -1   38.92    3.65
  14  17  -1   42.68    4.32
 -13 -17  -1   58.82    4.13
  13  17  -1   61.08    5.24
 -12 -17  -1   35.38    3.73
 -11 -17  -1   59.11    4.24
 -10 -17  -1   46.78    3.76
  -9 -17  -1   36.28    3.46
   9  17  -1   46.96    5.04
   8  17  -1   38.22    5.16
  -8  17   1   28.64    2.86
  -8 -17  -1   33.21    3.25
   7  17  -1    9.07    4.62
  -7  17   1    4.19    2.62
  -7 -17  -1    5.72    2.45
   6  17  -1   21.07    4.41
  -6  17   1   18.59    3.24
  -6 -17  -1   17.42    2.62
   5  17  -1    9.37    3.84
  -5  17   1    9.22    3.29
  -5 -17  -1   11.97    2.41
   4  17  -1   27.38    4.22
  -4 -17  -1   23.32    2.44
  -4  17   1   23.83    3.70
  -3 -17  -1   19.63    2.17
  -3  17   1   19.78    3.62
   3  17  -1   25.48    3.96
  -2  17   1   52.20    4.41
   2  17  -1   56.82    4.65
 -17  -1  -2   55.91    3.01
  -1  17   1   44.07    4.16
   1  17  -1   44.57    4.51
 -17  -1  -1   44.00    2.66
 -17  -1   0    2.11    1.66
   0  17   1    1.97    3.64
   0  17  -1    1.55    3.60
  -1  17  -1   44.07    4.11
   1  17   1   52.41    4.43
  -2  17  -1   37.91    3.86
   2  17   1   37.16    4.21
  -3  17  -1   40.08    3.70
   3  17   1   43.77    4.28
  -4 -17   1    6.49    2.19
  -4  17  -1   11.17    2.91
   4  17   1   11.08    4.20
  -5  17  -1   34.41    3.20
  -5 -17   1   36.75    2.82
   5  17   1   42.15    4.87
   6  17   1   14.22    4.52
  -6  17  -1    5.10    2.33
  -6 -17   1   12.36    2.70
   7  17   1   15.67    5.04
  -7 -17   1   18.19    2.75
  -8 -17   1   30.50    3.42
  -9 -17   1   38.30    3.57
 -10 -17   1   46.65    3.99
  10  17   1   54.43    6.08
 -11 -17   1   54.16    4.32
  11  17   1   68.00    6.14
  12  17   1   36.11    5.29
 -12 -17   1   34.23    3.84
  13  17   1   69.71    5.41
 -13 -17   1   63.14    4.36
 -14 -17   1   25.95    3.30
  14  17   1   45.12    4.66
  15  17   1   37.10    4.18
  16  17   1   13.72    3.41
  16  17  -2   12.32    3.45
 -16 -17  -2    6.68    2.40
  15  17  -2    3.46    3.55
 -15 -17  -2    3.54    2.74
  14  17  -2   11.24    4.28
 -14 -17  -2    9.94    3.10
 -13 -17  -2    9.19    3.25
 -12 -17  -2    5.30    3.15
 -11 -17  -2   14.52    3.47
  10  17  -2   10.95    5.11
 -10 -17  -2    7.13    3.23
   9  17  -2    2.38    4.97
  -9 -17  -2    3.79    3.00
   8  17  -2   -0.59    4.92
  -8  17   2   -1.13    2.85
  -8 -17  -2    0.24    2.57
   7  17  -2   30.94    4.61
  -7  17   2   31.18    3.54
  -7 -17  -2   30.33    2.92
   6  17  -2    1.76    4.19
  -6  17   2    3.16    3.37
  -6 -17  -2   -0.06    2.36
   5  17  -2   13.67    3.88
  -5  17   2   10.97    3.59
  -5 -17  -2   11.07    2.22
   4  17  -2    3.93    3.97
  -4  17   2    5.82    3.47
  -4 -17  -2    3.71    2.08
 -17  -2  -3   55.38    3.16
  -3 -17  -2   47.16    2.77
  -3  17   2   47.07    4.30
   3  17  -2   52.78    4.57
  -2  17   2   25.78    4.12
 -17  -2  -2   27.85    2.64
   2  17  -2   32.82    4.11
 -17  -2  -1   18.74    2.31
  -1  17   2   18.64    4.03
   1  17  -2   16.77    3.85
 -17  -2   0   39.11    2.57
   0  17   2   45.45    4.44
   0  17  -2   38.77    4.07
 -17  -2   1   18.82    1.87
  -1  17  -2   25.57    3.70
   1  17   2   23.80    4.16
 -17  -2   2    8.24    1.58
  -2  17  -2   10.44    3.04
   2  17   2    5.17    3.69
  -3  17  -2   42.97    3.48
   3  17   2   46.72    4.74
  -4  17  -2   16.84    2.76
   4  17   2   24.41    4.70
  -5 -17   2    6.20    2.52
   5  17   2    7.31    4.46
  -6 -17   2    7.32    2.78
  -7 -17   2   16.43    3.03
  -8 -17   2    4.37    3.12
   9  17   2    6.95    5.48
  -9 -17   2    2.38    3.37
  10  17   2    1.05    5.33
 -10 -17   2    3.08    3.47
  11  17   2   27.12    5.48
 -11 -17   2   19.13    3.61
  12  17   2    3.72    4.76
 -12 -17   2    1.95    3.55
  13  17   2    9.45    4.54
  14  17   2    8.23    4.05
  15  17   2    1.02    3.61
 -16 -17   2   10.74    2.43
  16  17   2    9.65    3.19
  16  17  -3   -0.74    3.10
 -16 -17  -3    1.48    2.33
  15  17  -3   10.00    3.84
 -15 -17  -3    3.97    2.72
 -14 -17  -3    2.43    3.02
 -13 -17  -3    5.09    2.99
  12  17  -3   15.26    4.90
 -12 -17  -3   16.98    3.32
 -11 -17  -3   43.68    3.60
  11  17  -3   45.64    5.44
  10  17  -3   17.57    4.48
 -10 -17  -3   17.08    3.30
  -9 -17  -3   92.66    4.62
   9  17  -3   97.87    5.89
  -8  17   3   58.94    4.13
  -8 -17  -3   61.04    3.49
   8  17  -3   69.13    5.43
   7  17  -3   31.25    4.33
  -7  17   3   25.18    3.75
  -7 -17  -3   26.45    2.81
  -6  17   3   44.53    4.30
  -6 -17  -3   41.17    2.77
   6  17  -3   45.52    4.60
  -5 -17  -3   66.72    3.47
  -5  17   3   70.97    4.91
   5  17  -3   75.07    5.03
   4  17  -3   12.77    3.78
  -4  17   3   13.83    3.81
  -4 -17  -3   15.48    2.14
 -17  -3  -4   15.31    2.66
  -3  17   3   69.28    4.97
  -3 -17  -3   66.04    3.23
   3  17  -3   78.62    4.87
 -17  -3  -3   73.84    3.76
  -2  17   3  102.37    5.73
 -17  -3  -2  108.41    4.84
 -17  -3  -1  117.53    4.83
   1  17  -3  111.69    5.94
  -1  17   3  107.28    6.03
 -17  -3   0   25.65    2.28
   0  17   3   29.86    4.22
   0  17  -3   27.29    3.53
 -17  -3   1  111.89    4.54
   1  17   3  114.72    6.27
  -1  17  -3  111.68    5.59
 -17  -3   2   83.79    3.59
  -2  17  -3   86.38    4.64
   2  17   3   86.92    5.60
  -3  17  -3   39.83    3.12
   3  17   3   47.56    4.91
 -17  -3   3   47.34    2.43
   4  17   3   49.04    5.09
  -6 -17   3   23.03    3.02
  -7 -17   3   44.68    3.49
  -8 -17   3   38.32    3.41
   8  17   3   45.03    5.52
  -9 -17   3  106.13    5.44
   9  17   3  116.17    7.20
  10  17   3   28.65    5.57
 -10 -17   3   22.03    3.73
 -11 -17   3   39.37    4.06
  11  17   3   56.67    5.75
  12  17   3   33.54    5.04
 -12 -17   3   21.60    3.44
  13  17   3    8.54    4.31
  14  17   3    7.21    4.07
 -15 -17   3    5.23    2.57
  15  17   3    7.61    3.75
 -16 -17   3    2.59    2.07
  16  17   3    6.07    3.06
  16  17  -4   11.40    3.53
 -16 -17  -4   12.13    2.34
 -15 -17  -4    9.22    2.74
 -14 -17  -4    7.89    3.02
 -13 -17  -4   19.81    3.29
  13  17  -4   20.61    4.74
 -12 -17  -4   10.71    3.30
  12  17  -4    8.83    4.83
 -11 -17  -4    6.07    3.16
  11  17  -4    1.25    4.70
 -10 -17  -4    2.98    2.97
  10  17  -4    5.05    4.65
  -9 -17  -4    3.62    2.87
   9  17  -4    7.01    4.59
   8  17  -4    2.10    4.34
  -8 -17  -4    2.15    2.69
   7  17  -4    5.57    4.28
  -7  17   4    8.16    3.83
  -7 -17  -4    9.56    2.39
  -6  17   4   10.78    3.91
  -6 -17  -4   11.16    2.26
   5  17  -4    8.83    3.86
  -5  17   4    8.87    3.85
  -5 -17  -4    8.25    2.01
 -17  -4  -5    7.28    2.79
   4  17  -4   22.57    3.83
  -4 -17  -4   22.48    2.15
  -4  17   4   18.17    3.98
 -17  -4  -4   21.81    2.82
  -3  17   4   42.44    4.52
   3  17  -4   46.74    4.40
 -17  -4  -3   49.57    3.26
 -17  -4  -2    1.66    2.45
  -2  17   4    3.30    3.98
   2  17  -4    4.46    3.50
 -17  -4  -1   21.29    2.64
  -1  17   4   20.13    3.89
   1  17  -4   24.51    3.76
 -17  -4   0    9.26    2.31
   0  17   4    9.30    4.04
   0  17  -4    7.52    3.21
 -17  -4   1   17.72    2.26
   1  17   4   17.73    4.24
  -1  17  -4   16.31    2.87
 -17  -4   2    8.73    1.91
  -2  17  -4    4.87    2.46
   2  17   4   11.13    4.27
   3  17   4   26.40    4.84
 -17  -4   3   26.04    2.03
 -17  -4   4   32.94    2.08
   6  17   4    2.31    5.29
   7  17   4   22.41    4.80
  -8 -17   4    5.77    3.15
   8  17   4    3.42    5.11
  -9 -17   4    2.47    3.32
   9  17   4    2.18    4.91
 -10 -17   4    2.84    3.57
  10  17   4    4.89    5.12
  11  17   4   11.13    4.57
  12  17   4    8.58    4.60
  13  17   4   19.62    4.49
 -14 -17   4    2.45    2.84
  14  17   4   -1.08    3.99
  15  17   4   11.49    3.63
  16  17   4    5.71    3.15
 -17  -5 -16    1.15    1.94
 -16 -17  -5   -1.02    2.11
 -17  -5 -15    3.76    2.23
 -15 -17  -5    1.28    2.59
 -14 -17  -5    1.24    2.82
  14  17  -5    3.53    3.99
 -13 -17  -5    6.46    2.94
  13  17  -5    3.57    4.35
 -12 -17  -5    4.69    3.05
  12  17  -5    5.60    4.74
 -11 -17  -5   14.71    2.96
  11  17  -5   11.17    4.72
 -10 -17  -5    8.24    2.94
  10  17  -5   11.40    4.25
  -9 -17  -5  105.37    4.95
   9  17  -5  118.30    6.14
   8  17  -5   36.92    4.66
  -8 -17  -5   38.17    3.04
 -17  -5  -7   64.26    4.29
  -7  17   5   61.23    4.93
  -7 -17  -5   57.06    3.36
   7  17  -5   60.76    4.60
   6  17  -5   10.10    3.90
  -6  17   5    6.26    3.97
 -17  -5  -6    6.90    3.26
  -6 -17  -5    6.20    2.16
   5  17  -5   26.23    3.88
  -5 -17  -5   21.70    2.21
  -5  17   5   25.37    4.14
 -17  -5  -5   29.55    3.12
  -4  17   5   23.70    4.35
   4  17  -5   25.09    4.05
 -17  -5  -4   26.42    2.97
 -17  -5  -3   50.54    3.39
  -3  17   5   46.40    4.67
   3  17  -5   50.95    4.09
  -2  17   5   69.85    5.40
   2  17  -5   73.61    4.76
 -17  -5  -2   73.37    3.97
 -17  -5  -1  113.94    4.90
  -1  17   5  112.36    6.19
   1  17  -5  100.46    5.45
 -17  -5   0   94.91    4.32
   0  17   5  105.47    5.93
   0  17  -5   92.78    4.97
 -17  -5   1   86.79    3.77
   1  17   5   89.60    5.62
   2  17   5   54.72    5.22
 -17  -5   2   62.67    3.18
 -17  -5   3   13.31    1.95
 -17  -5   4   28.97    2.05
 -17  -5   5   29.50    2.11
   5  17   5   35.56    5.13
   6  17   5   -0.57    4.98
   7  17   5   73.74    6.17
   8  17   5   15.63    4.99
   9  17   5  132.17    7.51
  10  17   5    9.37    5.06
  11  17   5   29.23    4.96
  12  17   5   -1.63    4.38
  13  17   5    8.15    4.20
  14  17   5   -0.06    3.78
  15  17   5    3.06    3.31
  16  17   5   -1.38    2.75
 -17  -6 -16    5.57    1.87
 -16 -17  -6    4.96    2.04
 -17  -6 -15   15.49    2.25
  15  17  -6   20.13    3.64
 -15 -17  -6   13.95    2.51
 -14 -17  -6   15.87    2.80
  14  17  -6   16.76    4.19
 -17  -6 -14   11.20    2.51
 -13 -17  -6    0.04    2.82
  13  17  -6    6.23    4.63
 -17  -6 -13    3.54    2.87
 -12 -17  -6    9.49    2.85
  12  17  -6    3.32    4.68
 -11 -17  -6   13.54    2.82
  11  17  -6   19.84    5.09
 -10 -17  -6    7.57    2.53
  10  17  -6    8.23    4.89
 -17  -6 -10   10.08    3.73
 -17  -6  -9   39.49    4.13
   9  17  -6   38.55    4.91
  -9 -17  -6   35.34    2.96
  -8 -17  -6    1.01    2.15
   8  17  -6    3.93    4.21
 -17  -6  -8    2.33    3.61
   7  17  -6   11.50    3.70
  -7  17   6    8.74    4.02
 -17  -6  -7   14.77    3.59
  -7 -17  -6   12.97    2.36
   6  17  -6   25.35    3.99
  -6  17   6   23.58    4.36
  -6 -17  -6   22.91    2.34
 -17  -6  -6   26.55    3.25
   5  17  -6   16.38    3.70
  -5  17   6   16.52    4.49
 -17  -6  -5   21.43    3.29
  -5 -17  -6   16.41    2.01
   4  17  -6    4.49    3.22
 -17  -6  -4    5.71    2.91
  -4  17   6    4.76    4.31
   3  17  -6   11.64    3.45
 -17  -6  -3   10.86    2.76
  -3  17   6    9.49    4.16
   2  17  -6   16.37    3.20
 -17  -6  -2   19.76    2.88
  -2  17   6   17.80    4.33
 -17  -6  -1   19.53    2.57
  -1  17   6   21.57    4.35
   1  17  -6   23.44    2.95
 -17  -6   0   48.95    3.21
   0  17   6   46.42    5.00
 -17  -6   1   20.80    2.52
 -17  -6   2   16.86    2.47
 -17  -6   3   14.85    2.06
 -17  -6   4   16.88    1.96
   4  17   6   18.14    5.11
   5  17   6   17.62    4.79
 -17  -6   5   13.55    1.89
 -17  -6   6   27.87    2.10
   6  17   6   36.29    5.55
   7  17   6   10.40    4.78
   8  17   6    9.50    5.17
   9  17   6   28.09    5.04
  10  17   6   24.93    5.09
  11  17   6    7.92    4.46
  12  17   6    1.94    4.09
  13  17   6   10.19    3.83
  14  17   6   13.33    3.67
  15  17   6   12.56    3.07
  16  17   6   11.20    2.48
  16  17  -7    8.71    3.04
 -17  -7 -16    4.69    1.75
 -16 -17  -7    6.12    1.94
 -15 -17  -7   10.24    2.31
  15  17  -7   15.46    3.74
 -17  -7 -15   12.22    2.03
 -14 -17  -7    9.26    2.44
  14  17  -7   13.32    4.20
 -17  -7 -14    8.65    2.38
 -13 -17  -7   22.55    2.81
  13  17  -7   26.87    4.79
 -17  -7 -13   21.37    2.87
 -12 -17  -7   10.25    2.71
  12  17  -7   14.44    4.81
 -17  -7 -12    6.98    2.98
  11  17  -7   34.34    5.43
 -11 -17  -7   30.16    3.07
  10  17  -7   39.28    5.12
 -10 -17  -7   32.12    2.89
  -9 -17  -7   65.66    3.57
 -17  -7  -9   66.69    4.60
   9  17  -7   68.94    5.45
  -8 -17  -7   10.53    2.23
   8  17  -7    9.07    4.02
 -17  -7  -8   11.05    3.54
   7  17  -7   18.10    4.14
  -7  17   7   20.67    4.28
 -17  -7  -7   27.68    3.64
  -7 -17  -7   20.72    2.28
   6  17  -7   -0.55    3.55
  -6  17   7    0.49    4.51
 -17  -7  -6   -0.02    3.27
  -6 -17  -7    0.49    1.83
   5  17  -7   18.65    3.39
 -17  -7  -5   20.07    3.12
  -5  17   7   19.09    4.72
   4  17  -7   30.74    3.46
 -17  -7  -4   30.58    3.33
  -4  17   7   26.28    5.02
   3  17  -7    7.91    2.82
 -17  -7  -3    8.18    2.92
  -3  17   7    8.89    4.49
   2  17  -7   14.10    2.87
 -17  -7  -2   15.69    2.81
  -2  17   7   15.29    4.84
 -17  -7  -1   91.76    4.44
  -1  17   7   97.46    6.17
 -17  -7   0   29.48    2.76
 -17  -7   1  105.66    4.77
 -17  -7   2   14.23    2.44
 -17  -7   3   -0.12    2.08
   3  17   7    1.92    4.64
 -17  -7   4   32.31    2.45
   4  17   7   37.79    5.26
   5  17   7    7.26    5.01
 -17  -7   5    5.87    1.91
   6  17   7    4.45    4.86
 -17  -7   6    4.12    1.81
 -17  -7   7    9.77    1.76
   7  17   7   16.51    4.97
   8  17   7   -1.81    4.46
   9  17   7   53.99    5.08
  10  17   7   43.93    5.00
  11  17   7   40.19    4.24
  12  17   7   12.54    3.86
  13  17   7   24.34    3.78
  14  17   7   18.72    3.33
  15  17   7   14.30    2.82
  16  17   7    8.65    2.11
  16  17  -8    4.64    2.62
 -17  -8 -16    1.67    1.57
 -16 -17  -8    0.51    1.72
  15  17  -8   11.18    3.38
 -17  -8 -15    5.04    1.85
 -14 -17  -8    1.90    2.24
  14  17  -8   -0.93    4.00
 -17  -8 -14   -0.55    2.26
 -13 -17  -8    1.96    2.35
  13  17  -8    1.51    4.56
 -17  -8 -13    1.43    2.54
 -12 -17  -8    8.54    2.52
  12  17  -8   11.63    5.04
 -17  -8 -12    8.77    2.99
 -11 -17  -8    1.60    2.55
  11  17  -8    2.48    5.29
 -17  -8 -11    1.23    2.98
  10  17  -8   47.57    5.31
 -10 -17  -8   32.70    2.86
  -9 -17  -8   15.80    2.29
  -8  -9 -17   15.41    2.21
  -8 -17  -8    7.71    2.08
   8  17  -8    9.32    4.31
 -17  -8  -8   11.10    3.72
   7  17  -8   13.79    3.73
 -17  -8  -7   15.99    3.64
  -7 -17  -8   14.69    2.09
   6  17  -8   21.22    3.79
 -17  -8  -6   19.27    3.52
  -6  17   8   19.10    4.68
   5  17  -8    2.09    3.29
 -17  -8  -5    1.44    3.27
  -5  17   8    3.12    4.68
   4  17  -8   10.28    3.03
 -17  -8  -4   10.68    2.96
  -4  17   8   11.66    4.88
   3  17  -8    0.21    2.85
 -17  -8  -3    3.17    3.06
  -3  17   8    3.73    4.73
  -2  17   8   17.44    4.98
 -17  -8  -2   14.82    2.93
 -17  -8  -1    4.93    2.82
 -17  -8   0  117.41    5.16
 -17  -8   1    1.99    2.55
   1  17   8   -0.55    5.02
 -17  -8   2   19.55    2.59
   2  17   8   23.54    5.01
 -17  -8   3    0.63    2.34
   3  17   8    4.62    4.81
 -17  -8   4    8.69    2.30
  17   8   4    9.91    2.85
   4  17   8   10.06    4.97
   5  17   8    4.32    4.95
 -17  -8   5    2.62    2.16
   6  17   8   22.28    4.97
 -17  -8   6   19.23    2.25
 -17  -8   7   15.35    1.95
   7  17   8   17.69    4.91
   8  17   8    9.61    4.22
   9  17   8   12.25    4.34
  10  17   8   25.57    4.20
  11  17   8   -1.44    3.71
  12  17   8    7.42    3.41
  13  17   8    6.76    3.11
  14  17   8    4.35    2.74
  15  17   8    5.98    2.24
 -17  -9 -16    5.42    1.42
  16  17  -9    6.31    2.42
 -16 -17  -9    4.59    1.42
 -17  -9 -15   27.93    2.12
 -15 -17  -9   28.17    2.15
 -14 -17  -9   17.38    2.12
 -17  -9 -14   17.41    2.30
 -17  -9 -13   32.17    2.73
 -13 -17  -9   34.25    2.59
 -12 -17  -9   15.62    2.44
  12  17  -9   20.59    5.38
 -17  -9 -12   16.33    2.90
 -11 -17  -9   16.75    2.40
  11  17  -9   19.28    5.58
 -17  -9 -11   14.42    3.25
  10  17  -9   42.15    5.30
 -17  -9 -10   33.81    3.57
 -10 -17  -9   31.74    2.62
  -9 -17  -9    3.33    2.06
   9  17  -9    5.65    4.70
  -9  -9 -17    6.30    2.22
  -8 -17  -9    6.68    1.97
   8  17  -9   10.02    4.29
   7  17  -9   21.64    3.72
 -17  -9  -7   11.80    3.72
   6  17  -9   11.75    3.49
 -17  -9  -6   15.76    3.40
  -6  17   9   17.59    4.82
   5  17  -9   20.50    3.23
 -17  -9  -5   25.60    3.55
  -5  17   9   19.12    5.11
   4  17  -9    5.27    2.81
  -4  17   9    6.43    5.11
 -17  -9  -4    8.09    3.07
  -3  17   9   11.98    5.29
 -17  -9  -3   13.56    3.08
 -17  -9  -2    4.18    2.95
 -17  -9  -1    1.68    2.77
 -17  -9   0    7.48    2.97
   0  17   9    7.11    5.04
 -17  -9   1    4.20    2.75
   1  17   9    0.11    4.86
 -17  -9   2    7.07    2.57
   2  17   9    7.69    4.80
   3  17   9   29.26    5.16
 -17  -9   3   25.77    2.77
  17   9   4   10.93    2.89
   4  17   9   18.27    4.86
 -17  -9   4   13.78    2.59
   5  17   9   21.25    4.93
 -17  -9   5   16.14    2.42
   6  17   9   25.85    4.70
 -17  -9   6   19.70    2.36
 -17  -9   7   36.79    2.52
   7  17   9   43.32    4.85
   8  17   9    6.21    4.23
   9  17   9   10.42    3.77
  10  17   9   33.86    4.03
  11  17   9   19.00    3.50
  12  17   9   24.76    3.33
  13  17   9   33.09    3.17
  14  17   9   15.78    2.49
  16  17 -10   -0.06    2.04
 -17 -10 -16    0.56    1.13
 -16 -17 -10    0.74    1.09
 -17 -10 -15    4.43    1.50
 -15 -17 -10    2.27    1.46
 -14 -17 -10    2.22    1.73
 -17 -10 -14    1.39    1.72
  14  17 -10   -0.45    3.71
 -13 -17 -10    1.66    1.88
 -17 -10 -13    0.06    1.96
  13  17 -10    2.98    4.70
 -12 -17 -10    7.69    2.05
 -17 -10 -12    5.54    2.45
  12  17 -10   12.97    5.61
 -11 -17 -10   12.42    2.16
 -17 -10 -11   15.05    2.77
 -10 -17 -10    7.29    1.99
 -17 -10 -10    6.73    3.07
  10  17 -10    6.80    5.65
 -10 -10 -17    4.03    2.16
 -17 -10  -9    0.78    3.26
   9  17 -10    6.95    4.59
 -10  -9 -17    0.66    2.32
   8  17 -10   10.94    4.00
   7  17 -10   13.30    3.48
   6  17 -10    7.44    3.15
 -17 -10  -6   10.56    3.38
   5  17 -10    4.72    2.73
  -5  17  10    5.65    5.04
 -17 -10  -5    4.82    3.16
 -17 -10  -4   10.21    3.21
 -17 -10  -3    4.42    3.02
 -17 -10  -2    8.35    3.06
 -17 -10  -1   20.09    3.08
  -1  17  10   18.91    5.43
   0  17  10   47.17    5.33
 -17 -10   0   43.07    3.37
 -17 -10   1   11.69    2.83
   1  17  10   13.22    5.09
 -17 -10   2    7.08    2.61
   2  17  10   11.99    4.96
 -17 -10   3    3.97    2.60
  17  10   3    0.44    3.27
   3  17  10    2.56    4.85
  17  10   4   14.08    3.06
   4  17  10    8.16    4.58
 -17 -10   4    8.08    2.49
  17  10   5    0.53    2.92
   5  17  10    4.15    4.14
 -17 -10   5    4.74    2.31
   6  17  10    4.10    3.90
 -17 -10   6    5.13    2.29
 -17 -10   7    8.96    2.02
   7  17  10   13.36    4.05
   8  17  10    1.00    3.93
   9  17  10    1.97    3.55
  10  17  10    4.57    3.20
  11  17  10   15.33    3.11
  12  17  10    5.27    2.66
  13  17  10    0.22    2.36
  16  17 -11    3.13    1.55
 -17 -11 -16    2.75    0.96
  15  17 -11    5.29    2.29
 -17 -11 -15    4.69    1.26
 -15 -17 -11    5.00    1.15
  14  17 -11   11.23    3.18
 -17 -11 -14    6.33    1.55
 -14 -17 -11    6.66    1.48
 -17 -11 -13   30.02    2.26
 -13 -17 -11   26.98    2.04
 -12 -17 -11   13.79    1.92
  12  17 -11   20.71    5.19
 -17 -11 -12   14.93    2.21
 -11 -17 -11    4.72    1.78
 -11 -11 -17    7.03    1.77
  11  17 -11   12.58    5.39
 -17 -11 -11    6.16    2.47
  10  17 -11   22.36    5.09
 -11 -10 -17   17.55    2.27
 -17 -11 -10   17.65    2.78
   9  17 -11    1.95    4.31
 -11  -9 -17    2.48    2.32
 -17 -11  -9    5.66    2.97
   8  17 -11   16.11    3.87
 -11  -8 -17   13.34    2.61
 -17 -11  -8    9.61    3.18
   7  17 -11   42.38    3.91
 -17 -11  -5   18.17    3.55
 -17 -11  -4   39.11    3.66
 -17 -11  -3   16.64    3.38
  -2  17  11   10.20    5.29
 -17 -11  -2   10.04    3.22
 -17 -11  -1   13.67    2.86
  -1  17  11   20.66    5.36
 -17 -11   0    2.15    2.84
   0  17  11    1.38    4.93
 -17 -11   1    7.76    2.90
   1  17  11   12.04    4.97
 -17 -11   2   10.65    2.93
  17  11   2    5.43    3.63
   2  17  11   12.07    4.78
  17  11   3   29.73    3.70
   3  17  11   25.85    4.94
 -17 -11   3   24.19    2.98
 -17 -11   4   33.46    2.98
   4  17  11   38.24    4.69
  17  11   4   42.19    3.74
 -17 -11   5   27.37    2.75
   5  17  11   32.70    4.56
  17  11   5   35.06    3.45
   6  17  11   59.19    4.48
 -17 -11   6   45.21    3.06
   7  17  11   48.09    4.12
 -17 -11   7   43.19    2.69
   8  17  11    9.95    3.45
   9  17  11    4.53    3.14
  10  17  11   19.06    2.98
  11  17  11    8.52    2.62
  12  17  11   23.41    2.51
  15  17 -12    2.20    1.72
 -17 -12 -15    2.37    1.03
  14  17 -12    0.29    2.47
 -17 -12 -14    1.83    1.36
  13  17 -12    5.81    3.32
 -17 -12 -13    0.13    1.58
  12  17 -12   19.89    4.27
 -17 -12 -12   10.52    2.01
  11  17 -12    3.39    4.34
 -17 -12 -11    4.03    2.18
 -12 -11 -17    5.87    1.70
  10  17 -12    1.37    4.09
 -12 -10 -17    1.54    2.04
 -17 -12 -10    0.58    2.43
   9  17 -12    5.03    3.66
 -12  -9 -17    5.64    2.24
 -17 -12  -9    4.98    2.58
   8  17 -12    4.65    3.30
 -17 -12  -8    2.80    2.97
 -12  -8 -17    2.45    2.44
 -17 -12  -7    6.52    2.91
 -17 -12  -4   13.14    3.32
  -3  17  12   -6.21    5.10
 -17 -12  -3    0.76    3.25
 -17 -12  -2    6.04    3.11
  -2  17  12    8.32    5.00
 -17 -12  -1    1.61    2.84
  -1  17  12   -4.80    5.00
 -17 -12   0    7.96    2.78
   0  17  12   14.21    4.86
 -17 -12   1    3.46    2.73
   1  17  12    3.63    4.45
 -17 -12   2   13.36    2.91
  17  12   2   19.17    3.90
   2  17  12   19.04    4.60
  17  12   3    7.66    3.61
   3  17  12    6.95    4.30
 -17 -12   3    5.14    2.61
  17  12   4    9.66    3.36
   4  17  12    8.34    4.09
 -17 -12   4    7.68    2.63
  17  12   5   21.40    3.21
   5  17  12   16.06    3.83
 -17 -12   5   16.08    2.57
   6  17  12    4.91    3.55
 -17 -12   6    0.27    2.24
   7  17  12   12.51    3.30
   8  17  12    4.09    2.96
   9  17  12   10.52    2.76
  10  17  12    5.74    2.46
  14  17 -13    2.39    1.72
 -17 -13 -14    1.98    1.03
  13  17 -13    5.48    2.31
 -17 -13 -13    5.25    1.40
  12  17 -13    5.73    2.66
 -17 -13 -12    6.23    1.68
  11  17 -13   -0.74    2.95
 -17 -13 -11    0.36    1.91
 -13 -11 -17    1.29    1.55
 -13 -10 -17    4.91    1.96
 -17 -13 -10    1.95    2.16
 -13  -9 -17    3.68    2.17
 -17 -13  -9    3.52    2.51
 -17 -13  -8    3.35    2.85
 -13  -8 -17    0.11    2.37
 -17 -13  -7   18.76    3.16
 -17 -13  -6   20.93    3.06
 -17 -13  -3   35.89    3.27
 -17 -13  -2   21.51    3.06
  -2  17  13   24.60    4.96
 -17 -13  -1    7.01    2.64
  -1  17  13    8.61    4.58
 -17 -13   0    8.97    3.02
  17  13   0   10.89    3.68
   0  17  13   11.31    4.47
 -17 -13   1   15.91    3.04
  17  13   1   16.74    3.90
   1  17  13   13.08    4.31
 -17 -13   2   28.22    2.98
   2  17  13   33.92    4.46
  17  13   2   40.24    4.24
   3  17  13   64.52    4.94
 -17 -13   3   59.95    3.59
  17  13   3   72.00    4.63
  17  13   4   24.01    3.52
   4  17  13   14.91    3.93
 -17 -13   4   15.84    2.76
   5  17  13   49.80    4.24
 -17 -13   5   44.56    3.08
   6  17  13   19.14    3.31
 -17 -13   6   10.28    2.24
  17  13   6   14.94    2.93
   7  17  13   34.01    3.46
   8  17  13    4.54    2.60
   9  17  13    2.81    2.27
  17  14 -14    4.90    1.31
 -17 -14 -13    2.69    1.02
 -17 -14 -12    8.89    1.37
 -17 -14 -11    1.36    1.56
 -14 -11 -17    1.58    1.35
 -14 -10 -17    2.56    1.69
 -17 -14 -10    2.10    1.85
 -14  -9 -17    7.82    2.03
 -17 -14  -9    7.38    2.09
 -17 -14  -8    2.86    2.31
 -14  -8 -17    3.55    2.20
 -17 -14  -7   12.55    2.56
 -14  -7 -17   10.92    2.38
 -17 -14  -6    2.97    2.67
 -17 -14  -5    4.93    2.70
 -17 -14  -2   -1.22    2.69
 -17 -14  -1    2.07    2.79
  17  14  -1    4.07    3.69
  17  14   0    4.32    3.64
   0  17  14    1.44    4.12
 -17 -14   0    0.37    2.77
  17  14   1    2.45    3.32
   1  17  14    5.20    3.92
 -17 -14   1    1.28    2.70
  17  14   2   -0.98    3.49
   2  17  14    0.43    3.64
 -17 -14   2    0.74    2.44
  17  14   3    4.21    3.40
   3  17  14    3.82    3.62
 -17 -14   3    2.47    2.58
  17  14   4    6.78    3.11
 -17 -14   4    3.22    2.39
   4  17  14    2.95    3.35
   5  17  14    1.45    2.99
 -17 -14   5    1.48    2.18
  17  14   5    2.48    3.01
   6  17  14    4.09    2.67
  17  14   6    5.49    2.75
   7  17  14   26.57    2.74
   8  17  14    1.09    2.16
  17  15 -13    0.32    1.15
 -17 -15 -12    1.79    0.97
  17  15 -12    2.68    1.53
 -17 -15 -11    1.73    1.32
  17  15 -11    3.57    2.03
 -15 -11 -17    2.29    1.09
 -17 -15 -10    4.46    1.54
 -15 -10 -17    5.18    1.43
 -17 -15  -9    9.70    1.80
 -15  -9 -17   11.85    1.84
 -17 -15  -8    4.28    1.91
 -15  -8 -17    3.96    1.89
 -17 -15  -7   23.64    2.40
 -15  -7 -17   23.77    2.27
 -17 -15  -6   19.75    2.56
 -15  -6 -17   17.55    2.25
 -17 -15  -5   16.53    2.64
 -17 -15  -4    4.54    2.55
  17  15  -4    4.31    3.84
  17  15  -3    3.06    3.53
  17  15  -2   15.47    3.82
  17  15  -1   30.49    3.87
 -17 -15  -1   23.80    2.94
  17  15   0   29.80    3.83
 -17 -15   0   21.32    2.68
 -17 -15   1   25.37    2.60
  17  15   1   34.86    3.70
  17  15   2   23.31    3.58
 -17 -15   2   15.03    2.55
  17  15   3   17.28    3.25
 -17 -15   3   13.56    2.48
   4  17  15    5.07    2.87
 -17 -15   4    6.62    2.18
  17  15   4    8.83    3.12
   5  17  15    4.58    2.52
  17  15   5    6.08    2.80
   6  17  15   17.19    2.38
  17  15   6   20.69    2.75
  17  16 -11    7.51    1.60
 -17 -16 -11    5.91    0.95
  17  16 -10    4.82    1.94
 -16 -10 -17    1.26    1.10
 -17 -16 -10    3.40    1.20
 -17 -16  -9    1.58    1.48
 -16  -9 -17    1.32    1.38
  17  16  -9    2.84    2.35
 -17 -16  -8    4.51    1.76
  17  16  -8    7.46    2.77
 -16  -8 -17    6.40    1.66
 -17 -16  -7   17.78    2.04
 -16  -7 -17   16.23    1.87
 -17 -16  -6    5.59    2.14
 -16  -6 -17    4.44    1.87
 -17 -16  -5    0.36    2.21
  17  16  -5    1.62    3.21
 -16  -5 -17    0.15    1.84
  17  16  -4   -0.02    3.10
 -17 -16  -4    0.51    2.25
  17  16  -3   26.23    3.78
 -17 -16  -3   20.02    2.48
  17  16  -2    9.52    3.40
  17  16  -1    2.16    3.33
  17  16   0    4.97    3.31
 -17 -16   0    0.05    2.21
  17  16   1   13.12    3.42
 -17 -16   1    9.75    2.27
  17  16   2    7.33    3.20
 -17 -16   2    6.10    2.20
 -17 -16   3   12.63    2.02
  17  16   3   18.20    3.03
  17  16   4    4.25    2.85
  17  16   5    0.34    2.51
  17  16   6    5.47    2.23
  17  17 -10   -0.17    1.33
  17  17  -9   11.79    1.75
 -17  -9 -17    8.69    1.07
 -17 -17  -9    9.15    1.14
  17  17  -8   11.37    2.22
 -17  -8 -17    9.36    1.30
 -17 -17  -8    9.72    1.35
 -17  -7 -17   11.62    1.54
 -17 -17  -7   11.77    1.60
 -17  -6 -17    6.63    1.56
 -17 -17  -6    7.96    1.73
 -17  -5 -17    3.26    1.61
 -17 -17  -5    3.07    1.79
  17  17  -4   -0.09    2.94
 -17 -17  -4    0.96    1.92
 -17  -4 -17    3.18    1.66
  17  17  -3    4.86    3.08
 -17 -17  -3    0.57    1.92
  17  17  -2    6.50    3.15
 -17 -17  -2    5.83    2.09
  17  17  -1   14.37    3.14
  17  17   0    4.09    2.95
 -17 -17   1   13.82    2.16
  17  17   1   11.73    2.86
 -17 -17   2    4.69    1.82
  17  17   2    7.52    2.79
  17  17   3    1.53    2.64
  17  17   4   11.40    2.48
  17  17   5    1.01    2.13
   0  18   0  180.11    8.13
 -18   0  -1   -0.75    1.84
  -1  18   0    3.43    4.00
   1  18   0    4.51    4.13
  -2  18   0  140.01    6.99
   2  18   0  150.44    7.26
 -18   0  -2  148.24    5.75
  -3  18   0    1.36    3.45
 -18   0  -3    4.17    2.07
   3  18   0    6.74    4.21
  -4  18   0    7.45    3.00
   4  18   0    5.66    4.72
  -5  18   0    9.43    3.08
  -5 -18   0    8.03    2.34
   5  18   0   14.20    4.78
   6  18   0    4.33    4.74
  -6  18   0    2.30    2.66
  -6 -18   0    6.44    2.35
   7  18   0    5.47    4.95
  -7 -18   0    6.62    2.72
  -7  18   0    6.06    2.48
   8  18   0    4.54    5.31
  -8 -18   0    0.53    2.91
  -9 -18   0    7.10    3.09
 -10 -18   0   44.50    3.69
 -11 -18   0   10.25    3.25
 -12 -18   0   49.90    3.82
  12  18   0   60.63    5.27
 -13 -18   0   44.54    3.64
  13  18   0   42.25    4.53
  14  18   0   32.87    4.12
 -14 -18   0   33.18    3.11
  15  18   0   17.44    3.40
 -15 -18   0   15.09    2.50
  16  18   0    8.52    3.06
 -16 -18   0    5.60    2.07
  17  18   0   11.60    2.75
 -17 -18  -1    4.54    1.62
  17  18  -1    6.96    2.71
  16  18  -1    7.35    3.07
 -16 -18  -1    3.65    2.07
  15  18  -1   -0.27    3.39
 -15 -18  -1    0.11    2.34
  14  18  -1    3.57    3.55
 -14 -18  -1    6.54    2.76
  13  18  -1    1.93    4.37
 -13 -18  -1    0.18    2.98
 -12 -18  -1   10.09    3.21
 -11 -18  -1    2.88    3.13
  10  18  -1    9.71    5.19
 -10 -18  -1   11.64    2.96
   9  18  -1   -0.25    5.24
  -9 -18  -1   -1.77    2.72
   8  18  -1   49.47    5.27
  -8 -18  -1   38.24    3.34
   7  18  -1   26.71    5.05
  -7  18   1   19.45    2.97
  -7 -18  -1   20.66    2.78
   6  18  -1    3.33    4.30
  -6  18   1    2.51    2.95
  -6 -18  -1    2.16    2.51
   5  18  -1    4.20    4.44
  -5  18   1    3.95    3.41
  -5 -18  -1    5.36    2.30
  -4  18   1    6.56    3.55
  -4 -18  -1    5.37    2.14
 -18  -1  -4    5.76    2.43
   4  18  -1   13.28    4.60
  -3  18   1    5.71    3.71
 -18  -1  -3    6.97    2.17
  -2  18   1   19.26    3.88
 -18  -1  -2   21.84    2.42
   2  18  -1   21.02    4.41
 -18  -1  -1    1.13    1.89
  -1  18   1   -2.47    3.99
   1  18  -1   -1.97    4.24
 -18  -1   0    4.05    1.83
   0  18   1    3.36    4.10
   0  18  -1    5.74    3.90
  -1  18  -1   -0.63    3.86
   1  18   1    1.13    4.20
  -2  18  -1   46.53    4.23
   2  18   1   44.25    4.81
 -18   1  -2   40.36    2.54
  -3  18  -1    8.96    3.10
 -18   1  -3   11.61    2.00
   3  18   1   16.54    4.73
  -4  18  -1    2.77    2.91
   4  18   1    2.83    4.40
  -5  18  -1    7.83    2.68
   5  18   1    7.73    4.52
  -6 -18   1    7.27    2.57
   6  18   1    7.26    4.80
   7  18   1   18.98    5.29
  -7 -18   1   11.25    2.95
  -8 -18   1   37.22    3.26
  -9 -18   1    0.92    3.17
 -10 -18   1    5.33    3.22
  11  18   1    3.21    5.21
 -11 -18   1    4.85    3.26
  12  18   1    7.55    4.51
 -12 -18   1    8.81    3.07
  13  18   1    2.87    4.10
 -13 -18   1   -1.27    3.04
  14  18   1    4.71    3.81
 -14 -18   1    4.61    2.77
 -15 -18   1    2.25    2.38
  15  18   1    1.85    3.41
  16  18   1   10.07    3.00
  17  18   1   10.38    2.69
  17  18  -2    9.28    2.78
 -17 -18  -2    4.90    1.61
  16  18  -2    0.22    3.05
 -16 -18  -2   -0.62    1.96
  15  18  -2    8.36    3.47
 -15 -18  -2    7.68    2.40
  14  18  -2    1.50    3.54
 -14 -18  -2    4.85    2.72
 -13 -18  -2   26.80    3.32
 -12 -18  -2   24.52    3.30
  11  18  -2   22.71    5.12
 -11 -18  -2   19.93    3.21
 -10 -18  -2   68.47    4.07
  10  18  -2   77.56    5.90
   9  18  -2   15.75    5.02
  -9 -18  -2   15.35    2.88
   8  18  -2   42.05    5.04
  -8 -18  -2   39.54    3.17
   7  18  -2   10.56    4.79
  -7 -18  -2   10.31    2.60
  -7  18   2   13.04    3.36
   6  18  -2   26.27    4.44
  -6 -18  -2   22.77    2.60
  -6  18   2   20.86    3.74
   5  18  -2   31.47    4.65
  -5 -18  -2   28.42    2.48
  -5  18   2   25.22    3.98
  -4  18   2   51.83    4.30
  -4 -18  -2   39.69    2.70
   4  18  -2   49.57    4.90
 -18  -2  -4   47.77    3.13
 -18  -2  -3   11.56    2.56
  -3  18   2   12.75    3.94
   3  18  -2    9.27    4.36
  -2  18   2   67.52    5.19
 -18  -2  -2   74.50    3.67
   2  18  -2   71.63    5.06
 -18  -2  -1   14.76    2.23
  -1  18   2   13.33    4.12
   1  18  -2   14.70    3.97
   0  18  -2  115.97    6.21
 -18  -2   0  113.93    4.66
   0  18   2  111.43    6.19
  -1  18  -2   11.25    3.48
 -18  -2   1    7.67    1.71
   1  18   2   12.68    4.14
  -2  18  -2   51.22    4.13
   2  18   2   60.70    5.24
  -3  18  -2    4.08    2.91
   3  18   2    3.82    4.17
  -4  18  -2   72.62    4.16
   4  18   2   90.17    6.00
   5  18   2   16.78    4.87
   6  18   2   40.83    5.32
  -7 -18   2    4.84    2.94
  -8 -18   2   46.40    3.67
  -9 -18   2   13.19    3.32
 -10 -18   2   66.28    4.39
  10  18   2   85.58    6.48
  11  18   2   27.98    5.15
 -11 -18   2   20.99    3.34
 -12 -18   2   29.47    3.53
  12  18   2   40.62    4.99
 -13 -18   2   33.53    3.37
  13  18   2   44.01    4.69
 -14 -18   2    7.13    2.68
  14  18   2    8.73    3.79
  15  18   2    9.50    3.48
  16  18   2    2.47    2.80
  17  18   2    4.89    2.37
  17  18  -3    6.18    2.62
 -17 -18  -3    4.52    1.68
 -18  -3 -17    3.94    1.49
  16  18  -3    5.12    2.98
 -16 -18  -3    4.01    2.01
 -15 -18  -3    3.99    2.31
 -14 -18  -3   10.26    2.64
 -13 -18  -3    5.96    2.93
  12  18  -3    5.95    4.28
 -12 -18  -3    6.86    3.04
  11  18  -3    1.80    4.87
 -11 -18  -3    2.80    2.95
  10  18  -3   14.29    4.54
 -10 -18  -3   11.90    2.68
   9  18  -3   11.93    4.50
  -9 -18  -3   13.02    2.94
   8  18  -3    4.36    4.70
  -8 -18  -3    5.97    2.46
   7  18  -3    7.18    4.43
  -7  18   3    6.94    3.61
  -7 -18  -3    3.79    2.39
   6  18  -3    0.63    4.18
  -6  18   3    5.63    3.63
  -6 -18  -3   -0.03    2.28
 -18  -3  -6    1.53    2.96
   5  18  -3   -0.27    4.12
  -5  18   3    0.91    3.82
  -5 -18  -3    1.02    2.06
 -18  -3  -5    1.37    2.75
   4  18  -3    7.59    4.16
  -4  18   3    6.46    4.14
  -4 -18  -3    4.31    1.96
 -18  -3  -4    7.53    2.77
 -18  -3  -3    7.26    2.75
  -3  18   3    5.00    4.03
   3  18  -3    7.17    4.19
 -18  -3  -2    5.30    2.49
   2  18  -3    4.12    4.02
 -18  -3  -1    7.29    2.25
  -1  18   3    6.42    4.20
   1  18  -3    8.35    3.92
 -18  -3   0   29.79    2.52
   0  18  -3   32.33    3.87
   0  18   3   32.57    4.79
 -18  -3   1    7.63    1.88
   1  18   3    8.60    4.26
  -1  18  -3    8.56    3.39
 -18  -3   2   12.55    1.88
  -2  18  -3   15.93    3.05
   2  18   3   19.42    4.67
  -3  18  -3   12.21    2.66
   3  18   3   18.66    4.82
   4  18   3    3.80    4.53
   5  18   3    5.08    4.90
   8  18   3    6.37    5.60
  -9 -18   3   11.11    3.46
   9  18   3    9.45    5.18
 -10 -18   3    9.30    3.45
  10  18   3    9.18    5.45
 -11 -18   3   11.53    3.39
  11  18   3   14.22    5.11
 -12 -18   3    8.09    3.09
  12  18   3   13.73    4.68
 -13 -18   3    5.16    2.84
  13  18   3    8.28    3.95
  14  18   3   10.58    3.61
  15  18   3   11.08    3.45
  16  18   3    7.30    2.88
  17  18   3   10.94    2.28
  17  18  -4    2.05    2.45
 -17 -18  -4    2.70    1.53
 -18  -4 -17    2.93    1.36
 -18  -4 -16    2.60    1.71
 -16 -18  -4    0.31    1.90
 -15 -18  -4    0.92    2.21
 -14 -18  -4   -0.66    2.52
  13  18  -4    0.06    4.26
 -13 -18  -4    5.47    2.78
  12  18  -4    8.91    4.63
 -12 -18  -4    8.18    2.80
  11  18  -4    2.44    4.79
 -11 -18  -4    2.31    2.87
 -10 -18  -4   73.80    4.07
  10  18  -4   86.58    5.68
   9  18  -4   37.18    4.72
  -9 -18  -4   33.39    2.90
  -8 -18  -4   53.33    3.23
   8  18  -4   62.18    5.26
 -18  -4  -7   36.64    3.67
   7  18  -4   34.94    4.23
  -7  18   4   33.07    4.34
  -7 -18  -4   31.86    2.69
   6  18  -4    8.72    4.05
  -6  18   4   14.12    3.87
 -18  -4  -6    9.49    3.29
  -6 -18  -4   10.40    2.27
  -5  18   4   42.75    4.57
  -5 -18  -4   39.55    2.67
   5  18  -4   43.23    4.58
 -18  -4  -5   46.98    3.59
   4  18  -4   13.35    3.90
 -18  -4  -4   15.20    3.10
  -4  18   4   14.36    4.13
  -4 -18  -4   14.38    1.91
 -18  -4  -3   23.40    3.02
  -3  18   4   20.48    4.38
   3  18  -4   21.28    4.00
 -18  -4  -2   35.71    2.93
  -2  18   4   30.81    4.32
   2  18  -4   34.89    4.15
 -18  -4  -1   50.57    3.29
  -1  18   4   50.47    5.08
   1  18  -4   52.13    4.16
 -18  -4   0   31.05    2.54
   0  18   4   28.57    4.61
   0  18  -4   26.73    3.62
 -18  -4   1   46.34    2.84
  -1  18  -4   41.40    3.63
 -18  -4   2    6.46    1.97
  -2  18  -4    2.80    2.51
   2  18   4    8.25    4.65
 -18  -4   3   23.64    1.93
   3  18   4   32.47    5.09
   7  18   4   32.16    6.05
   8  18   4   96.07    7.18
   9  18   4   36.36    6.09
  10  18   4   80.45    6.44
  11  18   4   -0.87    4.88
  12  18   4    6.14    4.70
  13  18   4   -2.36    3.99
  14  18   4    4.86    3.61
  15  18   4   -3.16    3.13
  16  18   4    3.69    2.58
  17  18   4    1.65    1.87
 -18  -5 -17    2.29    1.28
 -17 -18  -5    0.77    1.38
 -18  -5 -16    9.30    1.68
 -16 -18  -5    9.83    1.88
  15  18  -5    0.81    3.27
 -18  -5 -15   -0.27    1.95
 -15 -18  -5    0.01    2.07
  14  18  -5    6.97    3.94
 -14 -18  -5   10.62    2.43
  13  18  -5   13.01    4.23
 -13 -18  -5   11.73    2.54
  12  18  -5    1.48    4.51
 -18  -5 -12    2.43    3.04
 -12 -18  -5    2.72    2.59
  11  18  -5    9.54    4.51
 -18  -5 -11   10.50    3.38
 -11 -18  -5    8.74    2.78
  10  18  -5    6.96    4.78
 -18  -5 -10    5.59    3.66
 -10 -18  -5    4.65    2.68
   9  18  -5    1.27    4.61
 -18  -5  -9   -1.15    3.65
  -9 -18  -5    1.75    2.42
   8  18  -5   10.39    4.44
 -18  -5  -8   14.07    3.76
  -8 -18  -5    4.16    2.36
   7  18  -5    2.20    4.13
  -7  18   5    3.60    4.03
 -18  -5  -7    3.87    3.46
  -7 -18  -5    2.95    2.13
   6  18  -5    4.72    4.06
  -6  18   5    4.22    4.28
 -18  -5  -6    4.63    3.28
  -6 -18  -5    2.59    2.04
   5  18  -5   14.36    3.89
 -18  -5  -5   15.56    3.16
  -5  18   5   17.52    4.51
  -5 -18  -5   13.58    1.97
   4  18  -5    4.46    3.80
 -18  -5  -4    9.13    3.04
  -4  18   5    6.91    4.29
 -18  -5  -3    6.64    2.88
  -3  18   5    6.38    4.34
   3  18  -5    3.32    3.77
 -18  -5  -2   15.86    2.73
  -2  18   5   17.72    4.53
   2  18  -5   16.64    3.59
  -1  18   5    5.69    4.55
   1  18  -5    4.66    3.19
 -18  -5  -1    2.40    2.53
   0  18   5   20.50    4.44
 -18  -5   0   15.76    2.47
   0  18  -5   15.94    3.01
 -18  -5   1   -0.63    2.24
   1  18   5    3.43    4.69
 -18  -5   2   17.83    2.19
   2  18   5   27.05    4.97
 -18  -5   3    3.07    1.74
 -18  -5   4    6.58    1.79
   6  18   5   11.92    5.33
   7  18   5    9.51    5.64
   8  18   5    4.87    4.97
   9  18   5    4.70    5.30
  10  18   5    4.41    5.13
  11  18   5    6.87    4.79
  12  18   5    8.36    4.34
  13  18   5   14.48    3.90
  14  18   5   10.99    3.60
  15  18   5    3.54    2.91
  16  18   5    2.47    2.31
  17  18   5    1.65    1.67
 -18  -6 -17    3.74    1.25
 -17 -18  -6    5.44    1.32
  16  18  -6    6.85    2.81
 -18  -6 -16    3.95    1.55
 -16 -18  -6    5.18    1.70
  15  18  -6    2.68    3.21
 -18  -6 -15    3.30    1.82
 -15 -18  -6    3.75    1.93
  14  18  -6    6.46    3.67
 -18  -6 -14    7.96    2.18
 -14 -18  -6    7.18    2.29
  13  18  -6    6.90    4.55
 -13 -18  -6    3.42    2.40
  12  18  -6    5.65    4.60
 -12 -18  -6    8.76    2.49
  11  18  -6   10.23    4.68
 -18  -6 -11    8.10    3.49
 -11 -18  -6    5.90    2.57
 -10 -18  -6   63.06    3.61
  10  18  -6   74.73    5.69
 -18  -6 -10   71.76    4.48
   9  18  -6   37.80    4.93
  -9 -18  -6   33.72    2.80
 -18  -6  -9   38.54    4.04
  -8 -18  -6   45.23    2.96
 -18  -6  -8   59.12    4.28
   8  18  -6   51.88    4.96
   7  18  -6   16.79    3.95
  -7  18   6   19.44    4.49
 -18  -6  -7   13.67    3.57
  -7 -18  -6   15.35    2.21
   6  18  -6   31.51    4.14
 -18  -6  -6   30.18    3.56
  -6  18   6   31.04    4.64
  -6 -18  -6   26.98    2.23
   5  18  -6   19.49    3.72
 -18  -6  -5   20.95    3.30
  -5  18   6   17.26    4.46
   4  18  -6   11.39    3.54
 -18  -6  -4   14.42    3.06
  -4  18   6   17.87    4.58
 -18  -6  -3   23.80    3.17
  -3  18   6   19.53    4.42
   3  18  -6   21.11    3.56
 -18  -6  -2   45.24    3.33
  -2  18   6   50.04    5.06
   2  18  -6   39.91    3.77
 -18  -6  -1   63.58    3.64
  -1  18   6   63.34    5.18
   1  18  -6   58.36    4.02
 -18  -6   0  112.42    4.90
   0  18   6  114.67    6.82
   1  18   6   75.86    5.92
 -18  -6   1   74.57    3.70
 -18  -6   2   16.41    2.34
 -18  -6   3   31.01    2.37
 -18  -6   4    3.21    1.92
   5  18   6   19.27    5.35
 -18  -6   5   16.43    1.92
   6  18   6   20.80    5.55
   7  18   6   24.50    5.71
   8  18   6   39.31    5.46
   9  18   6   23.17    4.91
  10  18   6   76.82    5.98
  11  18   6    5.23    4.10
  12  18   6   11.04    3.74
  13  18   6    8.75    3.84
  14  18   6    9.05    3.24
  15  18   6    5.10    2.58
  16  18   6    3.43    2.01
  17  18  -7    4.38    1.90
 -18  -7 -17    4.34    1.04
 -17 -18  -7    3.32    1.09
 -16 -18  -7   17.61    1.65
 -18  -7 -16   17.04    1.62
  15  18  -7    2.49    3.19
 -18  -7 -15    3.63    1.78
 -15 -18  -7    2.58    1.81
 -18  -7 -14   14.19    2.25
 -14 -18  -7   12.31    2.13
  13  18  -7    6.15    4.26
 -18  -7 -13    5.18    2.31
 -13 -18  -7    4.49    2.25
  12  18  -7   -2.82    4.67
 -12 -18  -7    2.36    2.39
  11  18  -7   13.94    4.81
 -11 -18  -7   10.70    2.42
  10  18  -7    7.08    4.97
 -18  -7 -10    4.60    3.58
 -10 -18  -7    6.18    2.31
   9  18  -7   15.07    4.67
 -18  -7  -9   12.10    3.68
  -9 -18  -7    8.18    2.15
   8  18  -7   22.55    4.65
 -18  -7  -8   21.47    3.85
  -8 -18  -7   17.59    2.22
   7  18  -7    1.44    3.84
 -18  -7  -7   -0.38    3.60
  -7 -18  -7   -0.83    1.91
   6  18  -7    1.70    3.59
 -18  -7  -6   -0.16    3.45
  -6  18   7    0.27    4.56
   5  18  -7   15.46    3.58
 -18  -7  -5   14.23    3.38
  -5  18   7   11.91    4.53
   4  18  -7    7.57    3.27
 -18  -7  -4    3.52    3.07
  -4  18   7    5.26    4.76
 -18  -7  -3    3.57    2.96
  -3  18   7    4.91    4.68
   3  18  -7    2.64    3.06
  -2  18   7   12.43    4.72
 -18  -7  -2   13.74    2.94
   2  18  -7   14.48    2.97
  -1  18   7   39.42    5.21
 -18  -7  -1   37.27    3.08
 -18  -7   0   29.88    2.79
   0  18   7   22.91    4.89
 -18  -7   1   39.48    3.16
 -18  -7   2   28.58    2.63
 -18  -7   3    7.90    2.19
   3  18   7    9.15    5.39
 -18  -7   4    2.31    2.10
   4  18   7   -0.84    4.87
   5  18   7   12.79    4.84
 -18  -7   5   16.05    2.00
 -18  -7   6   -0.51    1.68
   6  18   7    1.15    5.39
   7  18   7    1.80    5.07
   8  18   7   24.69    4.99
   9  18   7   12.76    4.58
  10  18   7    6.16    4.22
  11  18   7   11.57    3.91
  12  18   7   -6.17    3.63
  13  18   7    3.84    3.40
  14  18   7   15.36    2.94
  15  18   7   -0.42    2.17
 -17 -18  -8    4.89    0.89
 -18  -8 -17    4.12    0.90
 -18  -8 -16   10.91    1.30
  16  18  -8   16.11    2.40
 -16 -18  -8   14.67    1.33
 -18  -8 -15   16.03    1.73
 -15 -18  -8   15.20    1.65
 -18  -8 -14   25.92    2.28
 -14 -18  -8   28.51    2.13
 -18  -8 -13    4.57    2.21
 -13 -18  -8    6.02    2.04
  12  18  -8   32.02    5.33
 -12 -18  -8   23.86    2.34
  11  18  -8   28.45    5.46
 -11 -18  -8   16.29    2.34
  10  18  -8   34.07    5.30
 -10 -18  -8   28.09    2.44
 -18  -8  -9   24.81    3.74
  -9 -18  -8   23.51    2.25
   8  18  -8   12.14    4.36
 -18  -8  -8   11.07    3.49
  -8 -18  -8   10.55    1.97
   7  18  -8    9.13    3.85
 -18  -8  -7    7.67    3.62
   6  18  -8   26.81    3.66
 -18  -8  -6   26.85    3.43
  -6  18   8   27.49    4.74
   5  18  -8    6.91    3.26
 -18  -8  -5    6.94    3.15
  -5  18   8   12.12    4.75
   4  18  -8   22.14    3.26
 -18  -8  -4   29.02    3.32
  -4  18   8   23.54    4.65
  -3  18   8   27.46    5.02
 -18  -8  -3   23.93    3.16
   3  18  -8   20.30    3.00
 -18  -8  -2   37.11    3.38
  -2  18   8   37.98    5.33
 -18  -8  -1   14.41    2.93
 -18  -8   0   46.65    3.51
 -18  -8   1   17.35    2.73
   2  18   8   60.66    5.75
 -18  -8   2   51.42    3.24
 -18  -8   3   28.89    2.70
   3  18   8   36.98    5.35
   4  18   8   26.86    5.24
 -18  -8   4   21.41    2.42
   5  18   8   12.77    5.06
 -18  -8   5    5.36    1.99
 -18  -8   6   10.11    1.93
   6  18   8   13.53    4.92
 -18  -8   7   -0.12    1.62
   7  18   8   -0.46    4.66
   8  18   8   13.87    4.50
   9  18   8   10.05    4.46
  10  18   8   21.34    4.23
  11  18   8   31.13    3.92
  12  18   8   19.18    3.54
  13  18   8    9.52    2.80
  14  18   8   18.45    2.64
  17  18  -9    2.28    1.12
  16  18  -9    1.62    1.83
 -16 -18  -9    0.15    0.96
 -18  -9 -16    1.73    1.05
  15  18  -9   -1.08    2.65
 -15 -18  -9    1.49    1.23
 -18  -9 -15    1.73    1.32
 -18  -9 -14    2.79    1.64
  14  18  -9   -0.32    3.52
 -14 -18  -9    3.16    1.50
  13  18  -9   10.49    4.50
 -18  -9 -13    5.63    1.99
 -13 -18  -9    6.01    1.76
  12  18  -9    5.35    5.24
 -18  -9 -12    4.99    2.36
 -12 -18  -9    4.04    1.86
  11  18  -9   12.83    5.44
 -18  -9 -11    7.51    2.84
 -11 -18  -9    8.57    1.99
  10  18  -9    1.04    5.01
 -10 -18  -9    0.68    1.87
   9  18  -9   30.52    5.02
   8  18  -9    2.04    4.16
 -18  -9  -8    2.16    3.23
  -9  -8 -18    4.47    2.08
   7  18  -9    1.63    3.52
 -18  -9  -7    4.92    3.48
 -18  -9  -6    8.37    3.17
   6  18  -9    3.57    3.19
   5  18  -9    9.50    3.00
  -5  18   9   14.17    4.83
 -18  -9  -5   14.37    3.16
  -4  18   9   12.17    4.94
 -18  -9  -4   11.43    3.00
  -3  18   9   14.21    4.93
 -18  -9  -3   10.67    3.01
 -18  -9  -2   18.03    3.08
 -18  -9  -1   46.35    3.57
 -18  -9   0   46.71    3.36
   1  18   9   34.03    5.43
 -18  -9   1   31.04    2.97
 -18  -9   2   14.78    2.56
   2  18   9   14.08    4.97
 -18  -9   3    7.41    2.42
  18   9   3    7.70    3.05
   3  18   9    4.92    5.08
   4  18   9   12.76    4.98
 -18  -9   4   11.56    2.37
   5  18   9    0.11    4.58
 -18  -9   5    3.51    2.11
   6  18   9    7.06    4.22
 -18  -9   6    6.09    1.95
   7  18   9    1.56    4.28
 -18  -9   7    2.45    1.66
   8  18   9    0.63    4.04
   9  18   9    7.49    3.94
  10  18   9    5.11    3.53
  11  18   9   -1.50    3.24
  12  18   9    5.73    2.83
  13  18   9    9.50    2.46
  14  18   9    3.66    2.01
  16  18 -10    5.91    1.35
 -18 -10 -16    4.19    0.83
  15  18 -10    7.99    2.19
 -18 -10 -15    4.16    1.13
 -15 -18 -10    5.17    1.05
 -18 -10 -14   15.90    1.61
 -14 -18 -10   13.70    1.44
 -18 -10 -13   18.12    1.84
 -13 -18 -10   13.88    1.57
 -12 -18 -10   16.26    1.78
 -18 -10 -12   18.59    2.28
  11  18 -10   39.49    5.69
 -18 -10 -11   20.47    2.70
  10  18 -10    8.25    5.16
 -18 -10 -10    7.19    2.54
   9  18 -10    3.15    4.50
 -10  -9 -18    2.72    1.85
   8  18 -10   24.15    4.16
 -10  -8 -18   20.34    2.37
   7  18 -10    3.68    3.40
 -18 -10  -7    3.80    2.97
 -18 -10  -6   40.45    3.47
   6  18 -10   35.37    3.40
 -18 -10  -5   13.44    3.10
  -4  18  10   28.12    5.30
 -18 -10  -4   26.19    3.13
 -18 -10  -3   14.94    3.10
 -18 -10  -2   29.07    3.09
 -18 -10  -1    3.45    2.86
 -18 -10   0   11.70    2.83
   0  18  10   14.88    5.20
 -18 -10   1    3.48    2.51
   1  18  10    4.20    5.12
   2  18  10   39.43    5.40
 -18 -10   2   38.66    3.03
  18  10   3   17.20    3.24
   3  18  10   15.74    4.93
 -18 -10   3   14.01    2.69
 -18 -10   4   31.18    2.80
   4  18  10   32.98    4.88
  18  10   4   40.80    3.44
   5  18  10    7.43    4.31
 -18 -10   5    5.67    2.20
 -18 -10   6   29.25    2.39
   6  18  10   37.11    4.56
   7  18  10    7.92    3.88
   8  18  10   19.26    3.83
   9  18  10    2.60    3.33
  10  18  10    2.50    3.08
  11  18  10   30.16    3.17
  12  18  10   22.21    2.74
  13  18  10   21.82    2.34
  15  18 -11    1.28    1.53
 -18 -11 -15    0.72    0.94
  14  18 -11    9.05    2.44
 -18 -11 -14    5.22    1.32
  13  18 -11    9.35    3.35
 -18 -11 -13    4.67    1.57
  12  18 -11    4.19    4.26
 -18 -11 -12    1.42    1.72
  11  18 -11   29.17    4.89
 -18 -11 -11   14.72    2.26
  10  18 -11   21.64    4.65
 -18 -11 -10   10.13    2.54
   9  18 -11    7.51    4.07
 -11  -9 -18    4.51    1.92
 -18 -11  -9    4.97    2.51
   8  18 -11    7.10    3.53
 -11  -8 -18    4.18    2.16
 -18 -11  -6    3.01    3.04
 -18 -11  -5    2.44    3.11
 -18 -11  -4   14.02    3.21
 -18 -11  -3   13.13    3.00
 -18 -11  -2    3.86    3.01
  -2  18  11    6.35    5.04
  -1  18  11   33.59    4.90
 -18 -11  -1   31.06    3.12
 -18 -11   0    2.06    2.68
   0  18  11    1.90    4.75
   1  18  11   37.36    5.07
 -18 -11   1   34.69    3.00
 -18 -11   2    1.75    2.44
  18  11   2    2.59    3.16
   2  18  11   -0.89    4.70
  18  11   3   10.45    3.22
   3  18  11    7.06    4.47
 -18 -11   3    8.37    2.56
  18  11   4   13.88    3.15
   4  18  11   10.78    4.36
 -18 -11   4   10.47    2.53
   5  18  11    0.85    4.07
 -18 -11   5    0.35    2.25
   6  18  11    3.44    3.82
 -18 -11   6    1.67    1.93
   7  18  11    5.76    3.57
   8  18  11    7.44    3.26
   9  18  11    7.46    3.03
  10  18  11   21.42    2.85
  11  18  11    7.33    2.32
 -18 -12 -14    3.13    1.01
  13  18 -12    2.85    2.34
 -18 -12 -13    0.65    1.35
  12  18 -12   14.28    2.96
 -18 -12 -12    9.56    1.65
  11  18 -12   10.21    3.37
 -18 -12 -11    5.79    1.94
  10  18 -12    1.29    3.16
 -12 -10 -18    0.53    1.51
 -18 -12 -10    5.42    2.09
 -12  -9 -18    2.77    1.89
 -18 -12  -9    3.33    2.34
 -18 -12  -8   10.28    2.55
 -12  -8 -18   11.36    2.16
 -18 -12  -5   25.85    3.10
 -18 -12  -4   28.29    3.14
 -18 -12  -3   21.00    2.86
 -18 -12  -2   18.87    2.86
  -2  18  12   19.10    4.56
 -18 -12  -1    6.76    2.65
  -1  18  12    6.53    4.69
 -18 -12   0    7.65    2.47
   0  18  12    6.93    4.64
 -18 -12   1   10.42    2.75
  18  12   1   13.76    3.59
   1  18  12   12.30    4.42
  18  12   2   32.46    3.56
   2  18  12   29.66    4.89
 -18 -12   2   26.47    2.81
   3  18  12   49.65    4.50
 -18 -12   3   44.17    3.11
  18  12   3   51.68    3.90
   4  18  12   42.38    4.41
 -18 -12   4   35.27    2.86
  18  12   4   47.23    3.61
   5  18  12   23.30    3.71
 -18 -12   5   16.53    2.42
   6  18  12   86.35    4.69
 -18 -12   6   68.15    3.38
   7  18  12   17.71    3.41
   8  18  12   16.35    2.97
   9  18  12    0.41    2.47
  10  18  12    5.34    2.24
 -18 -13 -13    4.63    1.02
 -18 -13 -12    4.79    1.31
 -18 -13 -11    7.30    1.68
 -18 -13 -10   12.29    1.95
 -13 -10 -18   12.29    1.46
 -13  -9 -18    0.97    1.69
 -18 -13  -9    1.34    2.17
 -18 -13  -8    6.61    2.30
 -13  -8 -18    9.03    2.07
 -18 -13  -7    3.51    2.29
 -13  -7 -18    3.09    2.12
 -18 -13  -4    4.80    2.59
 -18 -13  -3    6.98    2.60
 -18 -13  -2    4.12    2.64
 -18 -13  -1    1.99    2.66
  -1  18  13    3.01    4.06
  18  13  -1    3.39    3.70
 -18 -13   0    5.30    2.74
  18  13   0    7.84    3.56
   0  18  13    7.81    4.29
  18  13   1    3.59    3.39
   1  18  13    5.15    4.18
 -18 -13   1    2.63    2.53
  18  13   2    1.18    3.29
   2  18  13    2.13    3.87
 -18 -13   2    2.95    2.41
  18  13   3    0.32    3.07
   3  18  13    4.25    3.63
 -18 -13   3    2.66    2.36
  18  13   4    2.75    2.86
   4  18  13    2.68    3.48
 -18 -13   4    4.52    2.24
   5  18  13   12.40    3.37
 -18 -13   5    8.35    2.12
  18  13   5   11.45    2.70
   6  18  13   10.34    2.97
   7  18  13    3.14    2.62
   8  18  13   26.92    2.66
   9  18  13   -0.24    2.07
  18  14 -13    3.44    1.12
 -18 -14 -12    4.40    0.97
 -18 -14 -11   10.63    1.30
 -18 -14 -10    4.81    1.51
 -14 -10 -18    3.76    1.17
 -14  -9 -18    4.57    1.52
 -18 -14  -9    5.35    1.71
 -18 -14  -8   11.72    2.07
 -14  -8 -18   12.36    1.90
 -18 -14  -7   18.24    2.26
 -14  -7 -18   19.03    2.15
 -18 -14  -6   13.33    2.31
 -14  -6 -18   13.33    2.13
 -18 -14  -3   14.99    2.66
  18  14  -3   16.32    3.73
 -18 -14  -2   14.48    2.59
  18  14  -2   18.71    3.77
 -18 -14  -1   45.05    3.20
  18  14  -1   49.66    4.04
  18  14   0    3.53    3.38
 -18 -14   0    5.57    2.23
   1  18  14   57.53    4.30
 -18 -14   1   45.65    3.11
  18  14   1   59.04    4.18
  18  14   2   28.89    3.50
   2  18  14   26.04    3.71
 -18 -14   2   23.37    2.61
   3  18  14   32.68    3.66
 -18 -14   3   26.57    2.48
  18  14   3   32.34    3.29
 -18 -14   4   15.43    2.32
   4  18  14   19.13    3.22
  18  14   4   20.61    2.95
   5  18  14    7.60    2.83
 -18 -14   5    3.46    1.88
  18  14   5    5.01    2.41
   6  18  14   20.42    2.65
   7  18  14   20.61    2.37
   8  18  14   13.70    1.98
  18  15 -12    4.87    1.01
 -18 -15 -11    2.56    0.94
  18  15 -11    4.33    1.44
 -18 -15 -10    2.23    1.18
 -15 -10 -18    1.07    0.87
 -15  -9 -18    3.16    1.18
 -18 -15  -9    3.02    1.47
  18  15  -9    5.04    2.23
 -18 -15  -8    9.95    1.70
 -15  -8 -18    9.57    1.57
 -18 -15  -7    3.97    1.82
 -15  -7 -18    4.39    1.68
 -18 -15  -6    9.59    2.09
  18  15  -6   12.39    3.51
 -15  -6 -18   10.76    1.91
 -18 -15  -5    2.03    2.03
  18  15  -5    6.39    3.33
  18  15  -4    6.54    3.28
  18  15  -3    2.54    3.52
  18  15  -2    5.55    3.12
 -18 -15  -2    2.94    2.14
  18  15  -1    0.97    3.14
 -18 -15  -1    2.10    2.12
  18  15   0    3.64    3.17
 -18 -15   0    1.77    2.20
  18  15   1    0.56    3.01
 -18 -15   1    3.49    2.23
  18  15   2   10.90    3.01
 -18 -15   2    7.20    2.20
 -18 -15   3    3.74    1.92
  18  15   3    3.62    2.67
 -18 -15   4    1.28    1.74
  18  15   4    0.44    2.46
  18  15   5   -1.21    2.07
  18  16 -10    5.65    1.37
 -18 -16 -10    3.71    0.84
  18  16  -9    8.23    1.70
 -16  -9 -18    6.32    0.98
 -18 -16  -9    6.80    1.14
 -16  -8 -18   11.48    1.29
  18  16  -8   11.29    2.25
 -18 -16  -8   13.55    1.39
 -16  -7 -18    6.38    1.43
 -18 -16  -7    3.64    1.57
 -16  -6 -18   10.50    1.61
 -18 -16  -6   15.57    1.83
  18  16  -5    4.48    2.94
 -16  -5 -18    1.63    1.61
 -18 -16  -5    1.01    1.81
  18  16  -4    5.88    3.21
 -18 -16  -4    1.58    1.87
  18  16  -3    1.04    2.96
  18  16  -2    3.30    2.87
  18  16  -1   12.16    3.19
 -18 -16  -1   10.89    2.01
  18  16   0   20.46    3.04
 -18 -16   0   13.13    2.03
  18  16   1    7.12    2.87
 -18 -16   1    4.65    1.92
 -18 -16   2    5.33    1.79
  18  16   2    8.33    2.70
 -18 -16   3    0.88    1.74
  18  16   3    2.17    2.38
  18  16   4    1.78    2.22
  18  17  -9    4.84    1.23
  18  17  -8    6.12    1.52
 -18 -17  -8    5.25    0.98
 -17  -8 -18    4.27    0.80
 -17  -7 -18    2.38    1.01
 -18 -17  -7    2.59    1.12
 -17  -6 -18    1.70    1.19
 -18 -17  -6    2.84    1.28
  18  17  -5    1.87    2.31
 -17  -5 -18    0.09    1.29
 -18 -17  -5    2.71    1.47
  18  17  -4    3.25    2.83
 -17  -4 -18    1.57    1.35
 -18 -17  -4    1.07    1.58
  18  17  -3    4.38    2.72
 -18 -17  -3    2.41    1.58
 -17  -3 -18    4.63    1.47
  18  17  -2   20.43    2.99
  18  17  -1    9.88    2.78
 -18 -17   0    3.59    1.63
  18  17   0    3.17    2.62
 -18 -17   1    6.38    1.61
  18  17   1    7.77    2.48
  18  17   2   20.98    2.55
  18  17   3    1.60    1.95
  18  17   4    3.39    1.72
  18  18  -7   10.75    1.46
 -18  -6 -18    4.79    0.88
 -18 -18  -6    4.74    0.96
  18  18  -5    8.32    2.04
 -18  -5 -18    5.12    0.99
 -18 -18  -5    5.53    1.13
  18  18  -4    5.72    2.23
 -18  -4 -18    3.75    1.13
 -18 -18  -4    2.95    1.21
  18  18  -3    4.79    2.42
 -18  -3 -18    3.08    1.11
 -18 -18  -3    3.90    1.24
 -18 -18  -2    7.13    1.33
 -18  -2 -18    5.13    1.22
  18  18  -2    6.79    2.40
  18  18  -1    3.62    2.36
  18  18   0    7.53    2.24
  18  18   1    5.43    2.06
  18  18   2    5.28    1.92
  18  18   3    6.41    1.62
   0  19   0    1.28    4.44
  -1  19   0    6.60    4.23
   1  19   0    6.35    4.40
 -19   0  -2   35.52    2.50
  -2  19   0   36.97    4.52
   2  19   0   39.96    4.93
 -19   0  -3    8.08    2.15
  -3  19   0    6.94    3.64
   3  19   0   10.23    4.73
  -4  19   0   12.35    3.51
 -19   0  -4   15.48    2.29
   4  19   0   13.75    4.89
  -5  19   0    7.97    2.99
 -19   0  -5   10.01    2.42
   5  19   0    7.01    4.98
  -6  19   0    9.39    2.76
   6  19   0   20.54    5.12
  -7 -19   0   22.98    2.82
   7  19   0   24.42    5.28
  -8 -19   0    4.04    2.70
   8  19   0   -1.21    5.04
   9  19   0   18.13    5.31
  -9 -19   0   15.98    2.87
 -10 -19   0    9.84    2.92
 -11 -19   0   11.22    2.96
 -12 -19   0    2.36    2.83
 -13 -19   0    6.17    2.68
  13  19   0    6.18    3.66
 -14 -19   0    0.92    2.31
  14  19   0    0.23    3.37
 -15 -19   0    0.79    1.98
  15  19   0    1.62    2.87
  16  19   0   -0.42    2.56
  17  19   0   -2.33    2.24
 -19   0 -18    6.58    1.00
  18  19   0   10.80    1.82
  18  19  -1    7.62    2.01
 -19  -1 -17    4.21    1.26
  17  19  -1    5.02    2.31
 -16 -19  -1   15.45    1.80
  16  19  -1   17.57    2.85
 -15 -19  -1    3.44    1.91
  15  19  -1    2.61    2.67
  14  19  -1   27.89    3.67
 -14 -19  -1   24.07    2.60
 -13 -19  -1   40.15    3.06
 -12 -19  -1   16.90    2.86
 -11 -19  -1   16.67    2.80
  10  19  -1   11.07    4.96
 -10 -19  -1    6.25    2.98
  -9 -19  -1   43.00    3.38
   9  19  -1   56.27    5.52
   8  19  -1   10.99    5.23
  -8 -19  -1   11.98    2.67
  -7  19   1   12.53    2.84
  -7 -19  -1   15.39    2.59
   7  19  -1   18.94    5.09
  -6  19   1   10.20    3.09
  -6 -19  -1    7.77    2.47
   6  19  -1    6.99    4.74
 -19  -1  -5   36.56    2.97
  -5  19   1   36.09    3.98
   5  19  -1   40.20    4.89
  -4  19   1   56.04    4.69
   4  19  -1   57.00    5.48
 -19  -1  -4   57.34    3.42
  -3  19   1   26.72    4.25
 -19  -1  -3   27.63    2.60
   3  19  -1   31.73    4.73
 -19  -1  -2    7.69    2.19
  -2  19   1   10.00    4.33
   2  19  -1    9.97    4.65
 -19  -1  -1   92.83    4.05
  -1  19   1  101.35    6.09
   1  19  -1   97.11    6.06
   0  19   1   -1.27    4.17
   0  19  -1    3.80    4.40
  -1  19  -1   84.87    5.51
   1  19   1   92.15    5.84
  -2  19  -1   13.13    3.84
   2  19   1   12.27    4.92
  -3  19  -1   27.42    3.63
 -19   1  -3   26.81    2.28
   3  19   1   29.33    4.90
 -19   1  -4   35.37    2.47
  -4  19  -1   30.72    3.43
   4  19   1   39.76    5.36
  -5  19  -1   32.62    3.25
   5  19   1   42.03    5.07
   6  19   1   20.39    5.18
   7  19   1   27.91    5.85
  -8 -19   1   15.69    2.66
   8  19   1   12.96    5.58
  -9 -19   1   42.75    3.40
 -10 -19   1    7.27    2.92
 -11 -19   1   10.94    2.88
  11  19   1   15.51    4.77
 -12 -19   1   18.94    2.91
  12  19   1   18.84    4.52
 -13 -19   1   36.89    3.09
  13  19   1   36.18    4.07
 -14 -19   1   24.15    2.57
  14  19   1   26.62    3.56
  15  19   1    5.69    2.99
  16  19   1   22.52    2.92
  17  19   1    4.30    2.02
 -19   1 -18    4.66    0.98
  18  19  -2    3.52    1.77
  17  19  -2    2.99    2.21
 -16 -19  -2    4.82    1.62
 -19  -2 -16    3.45    1.49
  16  19  -2    2.81    2.72
  15  19  -2    4.96    2.83
 -15 -19  -2    4.21    2.05
 -14 -19  -2   12.46    2.46
 -13 -19  -2    3.93    2.62
 -12 -19  -2    0.01    2.74
  11  19  -2   14.74    4.67
 -11 -19  -2   15.05    2.87
  10  19  -2    6.79    4.56
 -10 -19  -2    6.11    2.82
   9  19  -2   10.91    4.87
  -9 -19  -2   10.99    2.54
   8  19  -2    2.17    4.30
  -8 -19  -2    3.20    2.53
   7  19  -2    2.88    4.35
  -7  19   2    2.27    2.89
  -7 -19  -2    1.47    2.43
 -19  -2  -7    5.11    3.05
  -6  19   2    0.80    3.53
  -6 -19  -2    1.50    2.16
 -19  -2  -6    1.06    2.86
   6  19  -2   10.04    4.17
  -5  19   2    3.49    3.88
 -19  -2  -5    8.96    2.67
   5  19  -2    8.64    4.55
 -19  -2  -4   19.53    2.72
  -4  19   2   17.86    3.98
   4  19  -2   16.27    4.63
 -19  -2  -3   14.42    2.49
  -3  19   2   15.42    4.04
   3  19  -2   17.77    4.30
 -19  -2  -2   43.85    2.89
  -2  19   2   43.62    4.89
   2  19  -2   40.07    4.97
 -19  -2  -1    5.87    2.13
  -1  19   2    5.23    4.05
   1  19  -2    6.52    4.24
   0  19   2   15.21    4.66
   0  19  -2   18.89    4.01
 -19  -2   0   13.73    2.03
  -1  19  -2   10.88    3.86
   1  19   2   12.62    4.38
  -2  19  -2   28.33    3.57
   2  19   2   36.73    4.90
  -3  19  -2   -0.40    2.85
   3  19   2    2.62    4.78
  -4  19  -2    2.00    2.62
 -19   2  -4    6.23    1.92
   4  19   2    6.41    5.00
   5  19   2   10.32    5.40
   6  19   2   10.13    5.45
  10  19   2    9.89    5.02
  11  19   2   11.29    4.75
  12  19   2    1.56    4.12
  13  19   2    6.00    3.98
  14  19   2    5.21    3.40
  15  19   2    5.86    2.84
  16  19   2    6.34    2.53
  17  19   2    6.70    1.94
 -19   2 -18    2.26    0.86
 -19  -3 -18    2.43    0.77
  18  19  -3    6.20    1.85
 -17 -19  -3    3.87    1.21
  17  19  -3    5.04    2.13
  16  19  -3   13.38    2.65
 -16 -19  -3    4.20    1.63
 -15 -19  -3    0.09    1.89
 -19  -3 -15    1.18    1.76
 -14 -19  -3    3.02    2.28
 -19  -3 -14    0.69    2.06
  13  19  -3   23.44    4.15
 -13 -19  -3   19.53    2.55
 -19  -3 -13   17.20    2.56
  12  19  -3   -8.48    4.09
 -12 -19  -3    2.56    2.52
  11  19  -3   35.94    4.57
 -11 -19  -3   31.55    3.05
  10  19  -3   15.07    4.75
 -10 -19  -3    9.94    2.71
   9  19  -3   61.23    5.41
 -19  -3  -9   68.73    4.16
   8  19  -3   23.80    4.59
  -8 -19  -3   18.58    2.59
 -19  -3  -8   29.00    3.58
   7  19  -3   12.26    4.43
  -7  19   3   10.81    3.64
  -7 -19  -3   12.37    2.42
 -19  -3  -7   17.33    3.40
  -6  19   3   42.42    4.50
  -6 -19  -3   42.36    2.77
   6  19  -3   44.89    4.72
 -19  -3  -6   52.13    3.60
  -5  19   3   16.63    3.87
 -19  -3  -5   10.79    2.98
  -5 -19  -3    9.61    2.05
   5  19  -3   12.17    4.39
  -4  19   3   45.82    4.55
 -19  -3  -4   47.38    3.38
   4  19  -3   43.67    4.78
 -19  -3  -3    9.08    2.68
  -3  19   3    7.48    4.34
   3  19  -3    7.77    4.21
 -19  -3  -2    4.26    2.41
  -2  19   3    2.68    4.38
   2  19  -3    4.86    3.86
 -19  -3  -1   39.40    2.69
  -1  19   3   43.15    4.75
   1  19  -3   37.82    4.40
   0  19   3    5.38    4.13
 -19  -3   0    5.24    2.04
   0  19  -3    3.80    3.67
 -19  -3   1   22.11    2.14
  -1  19  -3   22.27    3.63
   1  19   3   30.60    4.84
  -2  19  -3    6.90    3.06
   2  19   3   10.54    4.87
   3  19   3   33.56    5.21
   4  19   3   53.21    5.79
   5  19   3   33.35    5.78
   9  19   3   62.32    6.35
  10  19   3   21.12    5.51
  11  19   3   44.83    5.35
  12  19   3    5.50    4.18
  13  19   3   16.64    4.03
  14  19   3    7.90    3.29
  15  19   3    3.28    2.71
  16  19   3    3.65    2.29
  17  19   3    3.04    1.68
 -19  -4 -18    0.78    0.68
  18  19  -4    1.62    1.42
 -19  -4 -17    0.31    0.99
 -17 -19  -4    1.83    1.07
 -16 -19  -4    2.59    1.46
 -15 -19  -4    4.20    1.84
  14  19  -4    5.77    3.60
 -19  -4 -14    3.41    2.07
 -14 -19  -4    5.25    2.03
  13  19  -4    1.14    3.88
 -19  -4 -13    0.74    2.37
 -13 -19  -4    1.70    2.29
  12  19  -4    5.80    4.21
 -12 -19  -4    5.30    2.51
 -19  -4 -12    4.13    2.62
  11  19  -4   11.60    4.62
 -11 -19  -4    7.11    2.50
 -19  -4 -11    5.54    3.30
  10  19  -4    1.49    4.49
 -10 -19  -4    4.21    2.51
 -19  -4 -10    4.23    3.16
   9  19  -4    5.29    4.46
 -19  -4  -9    3.11    3.31
  -9 -19  -4    3.87    2.30
   8  19  -4   24.31    4.66
  -8 -19  -4   22.99    2.45
 -19  -4  -8   25.43    3.63
   7  19  -4    8.00    4.27
  -7  19   4    8.19    3.79
 -19  -4  -7    7.50    3.36
  -7 -19  -4    3.57    2.07
   6  19  -4   19.65    4.37
  -6  19   4   21.86    4.34
 -19  -4  -6   21.21    3.46
  -6 -19  -4   18.03    2.16
 -19  -4  -5   18.18    3.08
  -5  19   4   14.88    4.25
  -5 -19  -4   14.25    1.97
   5  19  -4   16.23    3.87
 -19  -4  -4    3.54    3.01
  -4  19   4    5.57    4.37
   4  19  -4    4.06    4.02
 -19  -4  -3    3.53    2.72
  -3  19   4   -1.39    4.34
   3  19  -4    0.62    3.85
 -19  -4  -2   15.10    2.63
  -2  19   4   17.24    4.54
   2  19  -4   11.41    3.89
 -19  -4  -1   52.38    3.13
  -1  19   4   55.26    5.23
   1  19  -4   47.70    4.20
   0  19   4    8.35    4.54
 -19  -4   0    4.62    2.21
   0  19  -4    3.74    3.31
   1  19   4   59.46    5.36
 -19  -4   1   50.52    2.87
 -19  -4   2    6.76    1.84
   2  19   4    6.95    4.94
   3  19   4    9.60    4.80
   4  19   4    6.49    5.58
   8  19   4   34.86    5.68
   9  19   4    5.74    5.31
  10  19   4   -0.84    5.06
  11  19   4    0.58    4.69
  12  19   4   16.82    4.35
  13  19   4   -0.53    3.54
  14  19   4    6.65    3.11
  15  19   4    4.23    2.63
  16  19   4    0.80    1.95
  17  19   4   -0.78    1.39
 -19  -5 -17    4.11    0.96
 -17 -19  -5    3.19    0.99
  16  19  -5    0.94    2.39
 -19  -5 -16    5.55    1.36
 -16 -19  -5    4.24    1.36
  15  19  -5    7.32    2.93
 -15 -19  -5    6.93    1.75
  14  19  -5    3.44    3.34
  13  19  -5   14.91    4.12
 -19  -5 -13   13.02    2.50
 -13 -19  -5   11.70    2.21
  12  19  -5    2.87    4.45
 -19  -5 -12    6.34    2.82
 -12 -19  -5    4.77    2.39
  11  19  -5   18.20    4.55
 -19  -5 -11   14.24    3.17
 -11 -19  -5   15.02    2.43
  10  19  -5   16.72    4.61
 -19  -5 -10   17.05    3.42
 -10 -19  -5   12.09    2.44
   9  19  -5   30.62    4.75
 -19  -5  -9   26.55    3.45
  -9 -19  -5   20.99    2.47
   8  19  -5   34.99    4.69
  -8 -19  -5   30.50    2.50
 -19  -5  -8   34.65    3.81
   7  19  -5    9.17    4.04
 -19  -5  -7   10.44    3.38
  -7 -19  -5    9.65    2.07
   6  19  -5   19.25    4.15
 -19  -5  -6   21.07    3.46
  -6  19   5   17.35    4.39
  -6 -19  -5   18.29    2.05
   5  19  -5    6.42    3.90
 -19  -5  -5    2.37    3.24
  -5  19   5    1.59    4.20
 -19  -5  -4    7.43    2.98
  -4  19   5    5.84    4.48
   4  19  -5    4.90    3.60
 -19  -5  -3   13.68    2.89
  -3  19   5   12.35    4.29
   3  19  -5   11.82    3.72
 -19  -5  -2   26.93    2.93
  -2  19   5   26.52    4.65
   2  19  -5   25.88    3.80
 -19  -5  -1   51.41    3.22
  -1  19   5   48.76    5.12
   1  19  -5   47.97    3.98
 -19  -5   0   56.41    3.22
   0  19   5   55.94    5.40
   0  19  -5   52.39    3.83
   1  19   5   44.22    5.22
 -19  -5   1   41.60    2.75
   2  19   5   67.40    5.77
 -19  -5   2   52.05    2.91
 -19  -5   3   13.21    1.89
   3  19   5   12.37    5.11
   6  19   5   51.07    6.45
   7  19   5   17.35    5.81
   8  19   5   32.71    5.65
   9  19   5   64.12    5.89
  10  19   5   13.60    4.59
  11  19   5   23.32    4.57
  12  19   5   10.77    3.97
  13  19   5    9.48    3.32
  14  19   5    2.59    2.98
  15  19   5    8.05    2.43
  16  19   5   -2.62    1.83
 -19  -6 -17    9.36    0.98
 -17 -19  -6    8.59    0.90
  16  19  -6    1.38    2.07
 -19  -6 -16   -0.49    1.17
 -16 -19  -6    1.28    1.13
  15  19  -6   15.62    2.80
 -19  -6 -15   12.35    1.65
 -15 -19  -6   12.93    1.61
  14  19  -6    0.36    3.38
 -14 -19  -6    1.60    1.83
  13  19  -6   -0.03    4.01
 -13 -19  -6    1.78    2.04
  12  19  -6    0.46    4.30
 -19  -6 -12    2.43    2.61
 -12 -19  -6    3.35    2.15
  11  19  -6   -1.08    4.64
 -19  -6 -11    0.99    2.97
 -11 -19  -6   -0.89    2.20
  10  19  -6    3.07    4.59
 -19  -6 -10    6.03    3.37
 -10 -19  -6    4.14    2.14
   9  19  -6    3.79    4.19
 -19  -6  -9    4.86    3.44
  -9 -19  -6    0.10    2.03
   8  19  -6    7.19    4.28
 -19  -6  -8    4.51    3.34
  -8 -19  -6    4.27    1.98
   7  19  -6   20.95    3.97
 -19  -6  -7   25.55    3.67
  -7 -19  -6   15.43    1.98
   6  19  -6    5.41    3.93
 -19  -6  -6    1.40    3.29
  -6  19   6   -0.64    4.42
   5  19  -6   -1.09    3.58
 -19  -6  -5    3.08    3.16
  -5  19   6   -0.99    4.30
 -19  -6  -4    8.15    2.99
  -4  19   6    5.65    4.27
   4  19  -6    3.14    3.21
 -19  -6  -3    4.83    2.84
  -3  19   6    6.48    4.56
   3  19  -6    3.43    3.36
  -2  19   6   -2.83    4.67
 -19  -6  -2    1.26    2.61
   2  19  -6    0.18    2.97
  -1  19   6    4.04    4.72
 -19  -6  -1    6.11    2.70
   1  19  -6    0.70    2.77
 -19  -6   0    1.21    2.31
   0  19   6   10.21    4.90
 -19  -6   1    9.40    2.32
   1  19   6   10.17    5.15
 -19  -6   2    7.84    2.03
 -19  -6   3    0.91    1.89
 -19  -6   4    3.60    1.80
   5  19   6   12.54    5.69
   6  19   6    9.42    5.49
   7  19   6   28.22    5.55
   8  19   6   23.05    5.12
   9  19   6    4.08    4.53
  10  19   6   14.95    4.29
  11  19   6   -2.13    4.06
  12  19   6    1.33    3.67
  13  19   6    6.82    3.29
  14  19   6    7.44    2.71
  15  19   6   15.15    2.26
  16  19   6   -0.06    1.36
  17  19  -7    2.07    1.31
 -19  -7 -16    5.42    1.04
 -16 -19  -7    6.25    1.01
  15  19  -7    2.90    2.56
 -19  -7 -15    1.97    1.36
 -15 -19  -7    2.00    1.24
  14  19  -7   10.47    3.25
 -19  -7 -14    9.90    1.62
 -14 -19  -7    8.98    1.62
  13  19  -7   21.54    4.06
 -13 -19  -7   14.18    1.88
  12  19  -7    2.65    4.49
 -12 -19  -7    1.75    1.84
 -11 -19  -7   29.49    2.34
 -19  -7 -11   32.10    3.07
  10  19  -7   22.40    4.79
 -19  -7 -10   14.81    3.12
 -10 -19  -7   15.32    2.07
   9  19  -7   24.19    4.46
 -19  -7  -9   24.40    3.71
  -9 -19  -7   19.19    2.18
   8  19  -7   11.01    4.14
 -19  -7  -8   14.02    3.43
   7  19  -7   34.99    4.41
 -19  -7  -7   34.93    3.61
   6  19  -7    5.77    3.63
 -19  -7  -6    8.67    3.30
  -6  19   7    8.51    4.44
 -19  -7  -5   14.98    3.24
  -5  19   7   12.05    4.74
   5  19  -7   10.96    3.35
  -4  19   7    5.18    4.50
   4  19  -7    4.71    3.00
 -19  -7  -4    3.35    2.93
 -19  -7  -3   49.51    3.49
  -3  19   7   54.55    5.35
   3  19  -7   42.39    3.64
 -19  -7  -2   28.05    2.97
  -2  19   7   21.29    4.88
 -19  -7  -1  125.52    5.41
  -1  19   7  127.24    6.86
 -19  -7   0   18.83    2.69
   0  19   7   15.75    4.76
 -19  -7   1  134.02    5.49
 -19  -7   2   19.69    2.31
 -19  -7   3   74.14    3.50
   4  19   7    6.48    5.17
 -19  -7   4    6.93    1.93
   5  19   7    6.46    5.30
 -19  -7   5    6.19    1.73
   6  19   7    7.14    5.00
   7  19   7   33.21    5.36
   8  19   7   10.33    4.62
   9  19   7   30.39    4.84
  10  19   7   17.91    4.19
  11  19   7   39.87    4.40
  12  19   7    2.09    3.34
  13  19   7   18.90    3.05
  14  19   7    9.85    2.29
  15  19   7    4.18    1.75
  16  19  -8   -0.55    1.55
 -19  -8 -16    0.88    0.86
 -15 -19  -8    5.31    1.06
 -19  -8 -15    3.90    1.20
  14  19  -8    0.53    2.98
 -19  -8 -14   -0.06    1.49
 -14 -19  -8    1.31    1.36
  13  19  -8    7.80    3.96
 -19  -8 -13    5.35    1.88
 -13 -19  -8    5.67    1.52
  12  19  -8   16.60    4.91
 -12 -19  -8   10.01    1.71
  11  19  -8    4.35    5.19
 -11 -19  -8    3.12    1.79
 -19  -8 -10   14.07    2.77
 -10 -19  -8   11.35    1.84
   9  19  -8   17.66    4.68
 -19  -8  -9   12.67    3.29
   8  19  -8   11.43    4.12
 -19  -8  -8   10.68    3.41
   7  19  -8    7.99    3.80
 -19  -8  -7    9.86    3.35
   6  19  -8   19.63    3.39
 -19  -8  -6   20.60    3.28
  -5  19   8    4.25    4.43
 -19  -8  -5    3.22    3.10
   5  19  -8    0.42    2.97
  -4  19   8    5.43    4.51
 -19  -8  -4    8.06    2.98
   4  19  -8    7.06    2.82
  -3  19   8    4.86    4.67
 -19  -8  -3    8.80    2.90
  -2  19   8    9.35    4.71
 -19  -8  -2    8.93    2.69
 -19  -8  -1   25.53    2.98
  -1  19   8   26.94    4.97
 -19  -8   0   18.99    2.66
 -19  -8   1   23.97    2.70
 -19  -8   2    1.13    2.33
 -19  -8   3    3.75    2.07
   3  19   8    3.49    5.09
   4  19   8    7.30    4.78
 -19  -8   4    2.31    2.05
   5  19   8    0.04    4.97
 -19  -8   5    0.31    1.78
 -19  -8   6    9.91    1.71
   6  19   8   21.43    4.98
   7  19   8   22.04    4.82
   8  19   8   14.05    4.47
   9  19   8   10.78    4.13
  10  19   8    8.47    3.72
  11  19   8   11.16    3.50
  12  19   8   14.31    3.09
  13  19   8   12.95    2.60
  14  19   8    1.45    2.03
  15  19  -9    7.30    1.91
 -19  -9 -15    6.46    1.06
 -19  -9 -14   15.33    1.44
 -14 -19  -9   12.12    1.15
  13  19  -9   12.21    3.83
 -13 -19  -9    7.43    1.28
 -19  -9 -13    9.37    1.67
  12  19  -9   42.75    4.90
 -19  -9 -12   24.97    2.28
  11  19  -9   37.84    5.50
  10  19  -9   19.07    5.16
 -19  -9  -9   13.52    2.97
   9  19  -9   15.95    4.42
   8  19  -9    3.93    3.89
 -19  -9  -8   -1.19    3.17
 -19  -9  -7   38.51    3.57
   7  19  -9   43.17    4.10
 -19  -9  -6   16.81    3.23
   6  19  -9   12.49    3.14
 -19  -9  -5   48.29    3.51
  -5  19   9   40.33    4.81
   5  19  -9   38.78    3.39
  -4  19   9    3.10    4.68
 -19  -9  -4    2.05    3.01
 -19  -9  -3   54.08    3.72
  -3  19   9   52.62    5.33
  -2  19   9    3.95    4.83
 -19  -9  -2    4.81    2.82
 -19  -9  -1   37.56    3.04
 -19  -9   0    1.81    2.72
   1  19   9   57.06    5.86
 -19  -9   1   48.67    3.22
 -19  -9   2    5.18    2.43
   2  19   9    5.30    5.11
   3  19   9   95.93    6.05
 -19  -9   3   74.03    3.80
   4  19   9    7.02    4.90
 -19  -9   4   -0.79    2.06
 -19  -9   5   22.15    2.13
   5  19   9   25.12    4.54
 -19  -9   6    8.57    1.76
   6  19   9   12.28    4.31
   7  19   9   34.79    4.46
   8  19   9    1.20    3.43
   9  19   9   14.59    3.63
  10  19   9   19.92    3.61
  11  19   9   18.25    3.20
  12  19   9   40.90    3.13
  13  19   9   11.70    2.21
 -19 -10 -15   -0.48    0.84
  14  19 -10    2.93    2.13
 -19 -10 -14    0.19    1.08
  13  19 -10   14.55    3.21
 -19 -10 -13    6.58    1.39
  12  19 -10   22.96    4.22
 -19 -10 -12    9.29    1.84
  11  19 -10   13.24    4.53
 -19 -10 -11    6.41    2.02
  10  19 -10   27.82    4.70
   9  19 -10    6.09    3.99
   8  19 -10   19.87    3.67
 -10  -8 -19   12.84    1.78
 -19 -10  -8   15.67    2.72
   7  19 -10    2.96    2.99
 -19 -10  -7    3.38    2.94
 -19 -10  -6   10.13    3.03
 -19 -10  -5   31.01    3.19
  -4  19  10   -1.11    4.65
 -19 -10  -4    3.26    2.88
 -19 -10  -3   15.91    2.94
 -19 -10  -2   24.59    2.94
 -19 -10  -1    3.98    2.47
   0  19  10   35.69    5.35
 -19 -10   0   28.26    2.85
 -19 -10   1    2.26    2.49
   1  19  10    1.90    4.91
 -19 -10   2   17.13    2.69
  19  10   2   12.79    3.02
   2  19  10   19.18    4.56
  19  10   3    9.92    2.83
   3  19  10   12.01    4.91
 -19 -10   3    6.48    2.39
   4  19  10    0.54    4.43
 -19 -10   4    0.38    2.17
   5  19  10   21.24    4.40
 -19 -10   5   18.98    2.14
 -19 -10   6    6.11    1.78
   6  19  10    6.61    4.01
   7  19  10    2.41    3.80
   8  19  10   14.86    3.45
   9  19  10    5.92    3.16
  10  19  10   13.37    2.98
  11  19  10    7.41    2.60
  12  19  10    8.81    2.14
 -19 -11 -14    1.54    0.94
  13  19 -11   15.94    2.37
 -19 -11 -13   14.27    1.41
  12  19 -11   13.67    2.98
 -19 -11 -12    8.11    1.53
  11  19 -11   14.83    3.54
 -19 -11 -11    7.55    1.71
  10  19 -11   17.57    3.70
 -19 -11 -10   10.28    2.17
   9  19 -11   18.73    3.35
 -11  -8 -19    1.93    1.63
 -11  -7 -19   46.41    2.74
 -19 -11  -7   54.52    3.36
 -19 -11  -6    7.48    2.77
 -19 -11  -5   27.81    3.11
 -19 -11  -4    0.79    2.79
 -19 -11  -3   14.25    2.68
 -19 -11  -2   24.71    2.84
 -19 -11  -1    5.04    2.61
  -1  19  11   10.68    4.41
 -19 -11   0    7.94    2.56
   0  19  11    9.02    4.59
 -19 -11   1    6.63    2.43
  19  11   1    5.52    2.98
   1  19  11    4.53    4.33
  19  11   2   21.55    3.12
   2  19  11   25.86    4.92
 -19 -11   2   21.63    2.61
  19  11   3   28.50    3.15
   3  19  11   26.29    4.46
 -19 -11   3   21.32    2.49
   4  19  11    9.32    4.08
 -19 -11   4    4.96    2.15
   5  19  11   36.35    4.25
 -19 -11   5   29.11    2.34
   6  19  11    6.33    3.65
   7  19  11   53.34    4.14
   8  19  11    1.94    2.97
   9  19  11   12.18    2.79
  10  19  11    9.33    2.42
  11  19  11    6.57    2.06
 -19 -12 -13    1.82    0.89
 -19 -12 -12   12.69    1.35
 -19 -12 -11    2.38    1.45
 -19 -12 -10    6.67    1.74
 -19 -12  -9    2.74    2.13
 -12  -8 -19    0.59    1.63
 -12  -7 -19    4.89    1.83
 -19 -12  -6    4.16    2.56
 -19 -12  -5   23.67    2.53
 -19 -12  -4   11.79    2.66
 -19 -12  -3    7.55    2.39
 -19 -12  -2   11.31    2.44
  -2  19  12    6.89    4.28
 -19 -12  -1   12.52    2.53
  -1  19  12   13.71    4.26
 -19 -12   0    6.23    2.42
  19  12   0    2.62    3.09
   0  19  12    2.75    4.18
  19  12   1   13.85    3.06
   1  19  12   11.95    3.98
 -19 -12   1   12.39    2.46
  19  12   2   13.67    2.95
   2  19  12   14.23    4.16
 -19 -12   2   10.43    2.20
  19  12   3   19.08    2.82
   3  19  12   17.41    3.86
 -19 -12   3   15.19    2.37
   4  19  12    8.65    3.74
 -19 -12   4   10.62    2.16
 -19 -12   5   20.57    2.10
   5  19  12   27.84    3.76
   6  19  12    0.50    3.21
   7  19  12    6.77    2.88
   8  19  12    2.66    2.49
   9  19  12   10.90    2.33
  10  19  12    7.43    1.91
 -19 -13 -12    5.73    0.93
 -19 -13 -11    7.49    1.21
 -19 -13 -10    6.86    1.54
 -19 -13  -9    7.87    1.81
 -19 -13  -8    5.64    1.98
 -13  -8 -19    5.63    1.53
 -13  -7 -19    7.43    1.73
 -13  -6 -19    4.01    1.90
 -19 -13  -5    9.44    2.24
 -19 -13  -4    0.80    2.38
 -19 -13  -3   16.44    2.46
 -19 -13  -2   31.76    2.72
  19  13  -2   41.26    4.16
 -19 -13  -1    4.52    2.40
  19  13  -1    7.00    3.40
   0  19  13   32.71    4.23
 -19 -13   0   29.42    2.66
  19  13   0   36.05    3.60
  19  13   1   10.18    3.08
   1  19  13    5.86    3.67
 -19 -13   1    9.04    2.27
   2  19  13   37.32    4.15
 -19 -13   2   32.15    2.61
  19  13   2   35.00    3.16
  19  13   3   15.67    2.70
   3  19  13   15.67    3.68
 -19 -13   3   12.30    2.16
   4  19  13   10.64    3.23
 -19 -13   4   11.47    2.11
   5  19  13   19.76    3.16
   6  19  13    0.46    2.59
   7  19  13   16.76    2.53
   8  19  13    8.96    2.10
   9  19  13    9.81    1.80
 -19 -14 -11    2.14    0.91
  19  14 -11    0.26    1.30
 -19 -14 -10    0.61    1.14
 -19 -14  -9    3.53    1.43
 -19 -14  -8    1.30    1.54
 -14  -8 -19    0.22    1.27
 -19 -14  -7    3.32    1.82
 -14  -7 -19    2.91    1.40
 -14  -6 -19    6.27    1.69
  19  14  -5    7.94    3.75
  19  14  -4   28.94    3.87
 -19 -14  -4   23.80    2.39
 -19 -14  -3    2.79    2.09
  19  14  -3   -0.51    3.50
  19  14  -2    7.76    3.43
 -19 -14  -2   10.89    2.31
  19  14  -1    4.11    3.19
 -19 -14  -1    2.38    2.13
  19  14   0   -0.14    3.03
 -19 -14   0    0.18    1.91
  19  14   1    6.37    2.77
 -19 -14   1    6.23    1.99
  19  14   2    7.22    2.50
 -19 -14   2    7.65    2.00
   3  19  14    4.79    2.99
 -19 -14   3    3.93    1.91
  19  14   3    5.42    2.33
   4  19  14   17.50    2.72
 -19 -14   4   12.13    1.87
   5  19  14    1.95    2.39
   6  19  14    1.58    2.08
   7  19  14   10.50    1.96
  19  15 -10   12.73    1.42
 -19 -15 -10    9.47    0.97
 -19 -15  -9    9.16    1.22
 -19 -15  -8    3.32    1.32
 -15  -8 -19    3.33    0.98
  19  15  -7   16.14    2.62
 -15  -7 -19   10.24    1.31
 -19 -15  -7   15.05    1.64
 -19 -15  -6    0.94    1.60
  19  15  -6    2.52    2.90
 -15  -6 -19   -0.09    1.37
  19  15  -5    4.65    3.22
 -15  -5 -19    2.38    1.50
  19  15  -4    0.96    3.35
  19  15  -3   -1.01    3.19
 -19 -15  -3    2.35    1.84
  19  15  -2   16.78    3.39
 -19 -15  -2    8.91    1.79
  19  15  -1   11.46    3.17
 -19 -15  -1    7.20    1.96
  19  15   0   20.95    2.98
 -19 -15   0   17.68    2.06
  19  15   1   18.40    2.63
 -19 -15   1   13.51    1.93
 -19 -15   2    5.46    1.78
  19  15   2    6.73    2.34
 -19 -15   3    5.17    1.64
  19  15   3    7.30    2.14
  19  16  -9    0.78    1.03
 -19 -16  -8    1.29    0.89
 -16  -7 -19    5.74    0.95
 -19 -16  -7    8.43    1.16
  19  16  -6    1.90    2.37
 -16  -6 -19    0.54    1.05
 -19 -16  -6    0.74    1.26
  19  16  -5    4.57    2.73
 -16  -5 -19    0.86    1.18
 -19 -16  -5    2.61    1.41
  19  16  -4    0.04    2.77
 -16  -4 -19    1.83    1.31
  19  16  -3   12.76    3.05
  19  16  -2    8.54    2.80
 -19 -16  -2    6.19    1.59
  19  16  -1    7.93    2.78
 -19 -16  -1    6.00    1.68
  19  16   0    6.78    2.59
 -19 -16   0    6.10    1.67
 -19 -16   1    7.65    1.59
  19  16   1    6.93    2.32
 -19 -16   2    9.77    1.58
  19  16   2   10.16    2.07
  19  16   3    8.06    1.73
  19  17  -6    2.99    1.58
 -17  -6 -19    1.19    0.71
 -19 -17  -6    2.19    0.88
  19  17  -5    5.54    2.20
 -17  -5 -19    1.76    0.87
 -19 -17  -5    3.73    1.09
  19  17  -4    5.70    2.22
 -17  -4 -19    2.42    0.99
 -19 -17  -4    4.32    1.26
  19  17  -3   16.09    2.58
 -17  -3 -19    7.02    1.10
  19  17  -2    3.77    2.47
 -17  -2 -19    2.14    1.15
 -19 -17  -1    4.85    1.28
  19  17  -1    7.22    2.35
 -19 -17   0   15.39    1.46
  19  17   0   24.84    2.40
  19  17   1    8.58    2.01
  19  17   2    1.88    1.63
 -19 -18  -4    0.82    0.76
  19  18  -4    3.13    1.77
 -18  -3 -19    1.02    0.78
  19  18  -3    0.20    1.84
 -18  -2 -19    0.97    0.76
  19  18  -2    1.82    1.83
 -18  -1 -19    5.64    0.89
  19  18  -1   10.68    1.93
   0  20   0   18.35    4.55
  -1  20   0   30.71    4.58
   1  20   0   28.34    4.82
  -2  20   0   37.39    4.44
   2  20   0   30.77    4.98
 -20   0  -3   10.58    2.03
  -3  20   0   11.89    3.80
   3  20   0   13.65    4.55
  -4  20   0   82.17    4.98
 -20   0  -4   80.09    3.79
  -5  20   0   80.60    4.70
   5  20   0   93.62    6.08
 -20   0  -5   88.06    3.99
   6  20   0   56.42    5.38
 -20   0  -6   43.92    3.07
 -20   0  -7   24.49    2.75
   7  20   0   22.15    5.26
   8  20   0   21.86    5.13
   9  20   0   11.46    4.85
  10  20   0    1.68    4.54
  13  20   0   38.60    3.84
  14  20   0   11.99    3.04
 -20   0 -15   23.61    1.80
  15  20   0   33.69    2.90
 -20   0 -16   -0.18    1.22
  16  20   0    1.74    2.05
 -20   0 -17    9.17    0.93
  17  20   0   12.73    1.80
 -20  -1 -17    0.40    0.91
  17  20  -1    1.36    1.69
 -20  -1 -16   -0.14    1.11
  16  20  -1    1.05    2.18
 -20  -1 -15    5.25    1.45
  15  20  -1    5.76    2.54
 -20  -1 -14    0.94    1.84
  14  20  -1    4.13    2.94
 -20  -1 -13    1.62    2.08
 -12 -20  -1    3.67    2.36
 -11 -20  -1   11.33    2.42
  11  20  -1   14.46    4.14
 -10 -20  -1   20.92    2.67
  10  20  -1   23.08    4.75
 -20  -1  -9    2.35    2.76
   9  20  -1    5.78    4.47
 -20  -1  -8    1.06    2.85
   8  20  -1    4.21    4.66
 -20  -1  -7    6.11    2.74
   7  20  -1    8.30    4.78
  -6  20   1   16.03    3.14
 -20  -1  -6   22.45    2.70
   6  20  -1   21.09    4.77
  -5  20   1   10.39    3.49
 -20  -1  -5   13.42    2.54
   5  20  -1   14.37    4.79
 -20  -1  -4   10.54    2.27
  -4  20   1   10.26    3.80
 -20  -1  -3   11.72    2.09
  -3  20   1    9.88    4.24
   3  20  -1   12.54    4.59
 -20  -1  -2    2.42    1.95
  -2  20   1   -1.94    4.35
   2  20  -1    1.23    4.50
  -1  20   1    2.89    4.50
   1  20  -1    5.22    4.35
   0  20   1   -0.07    4.61
   0  20  -1   -0.89    4.28
  -1  20  -1   -0.54    4.19
   1  20   1    2.08    4.60
  -2  20  -1    2.07    3.73
   2  20   1    1.69    4.56
  -3  20  -1    7.28    3.35
   3  20   1    8.61    4.90
 -20   1  -4   11.88    2.01
  -4  20  -1    9.14    2.99
   4  20   1   11.04    5.12
 -20   1  -5   18.32    2.21
   5  20   1   21.12    5.06
 -20   1  -6   24.74    2.39
   6  20   1   23.52    5.28
   7  20   1    4.25    5.16
   8  20   1   10.37    4.76
  12  20   1   10.11    3.82
  13  20   1    1.82    3.31
  14  20   1    0.78    2.82
  15  20   1    2.81    2.40
 -20   1 -16   -0.12    1.16
  16  20   1    1.89    1.99
 -20   1 -17    0.73    0.87
  17  20   1    2.08    1.50
 -20  -2 -17    4.99    0.93
  17  20  -2    7.14    1.70
 -20  -2 -16    6.72    1.19
  16  20  -2    7.60    2.13
 -20  -2 -15   10.26    1.52
 -14 -20  -2    8.49    1.94
 -20  -2 -14    9.40    1.84
 -13 -20  -2   13.06    2.02
 -20  -2 -13   10.88    2.19
 -12 -20  -2    7.98    2.17
 -20  -2 -12    9.08    2.63
  12  20  -2    8.15    3.77
 -11 -20  -2    1.79    2.38
 -20  -2 -11    2.63    2.64
  11  20  -2    0.45    3.99
 -10 -20  -2   15.13    2.49
 -20  -2 -10   24.11    3.06
  10  20  -2   26.20    4.43
  -9 -20  -2   12.45    2.43
 -20  -2  -9   18.19    3.14
   9  20  -2   20.14    4.33
 -20  -2  -8   36.96    3.35
   8  20  -2   32.12    4.70
 -20  -2  -7   22.71    3.02
   7  20  -2   21.43    4.65
  -6  20   2   21.39    3.38
 -20  -2  -6   26.23    2.98
   6  20  -2   19.94    4.19
  -5  20   2   61.48    4.69
 -20  -2  -5   66.21    3.68
   5  20  -2   69.48    5.43
  -4  20   2   29.90    4.37
 -20  -2  -4   28.33    2.70
   4  20  -2   31.93    4.69
  -3  20   2   53.01    5.17
 -20  -2  -3   47.28    3.01
   3  20  -2   57.16    5.03
 -20  -2  -2   39.49    2.65
  -2  20   2   44.45    4.92
   2  20  -2   38.20    4.65
  -1  20   2    1.43    4.26
   1  20  -2    0.84    3.97
 -20  -2  -1    3.85    1.83
   0  20   2   42.97    4.99
   0  20  -2   40.04    4.61
  -1  20  -2   -3.07    3.55
   1  20   2    2.50    4.59
  -2  20  -2   40.15    3.99
   2  20   2   43.18    5.27
  -3  20  -2   42.92    3.62
   3  20   2   46.87    5.41
   4  20   2   43.11    5.31
   5  20   2   38.66    5.58
 -20   2  -5   35.96    2.42
 -20   2  -6   18.10    2.17
   6  20   2   17.39    5.46
   7  20   2   45.90    5.86
  11  20   2    1.94    4.22
  12  20   2    8.83    3.58
  13  20   2   12.92    3.41
  14  20   2   14.07    2.87
  15  20   2    8.66    2.51
  16  20   2    7.47    1.98
 -20   2 -16    2.44    1.17
 -20   2 -17    3.50    0.89
  17  20  -3    1.20    1.59
 -20  -3 -16    2.63    1.13
 -20  -3 -15    2.83    1.39
 -20  -3 -14    3.52    1.75
 -14 -20  -3    1.13    1.64
 -20  -3 -13   10.20    2.21
  13  20  -3   12.60    3.37
  12  20  -3    1.06    3.88
 -12 -20  -3    0.66    2.13
 -20  -3 -12    1.24    2.51
  11  20  -3   -5.55    4.04
 -11 -20  -3    0.82    2.16
 -20  -3 -11    1.33    2.62
  10  20  -3   32.27    4.48
 -10 -20  -3   23.50    2.49
 -20  -3 -10   31.80    3.32
  -9 -20  -3   14.69    2.24
 -20  -3  -9   20.27    3.31
   9  20  -3   20.87    4.38
  -8 -20  -3    6.65    2.10
 -20  -3  -8    8.55    2.92
   8  20  -3    9.47    4.50
 -20  -3  -7   42.92    3.55
   7  20  -3   35.17    4.76
  -6  20   3   13.48    3.87
 -20  -3  -6   13.37    2.91
   6  20  -3   13.96    4.44
 -20  -3  -5    7.43    2.79
  -5  20   3    4.71    4.14
   5  20  -3    6.33    4.35
  -4  20   3   44.49    4.89
 -20  -3  -4   45.23    3.26
   4  20  -3   53.00    4.80
 -20  -3  -3    7.23    2.44
  -3  20   3    5.10    4.21
   3  20  -3    6.08    4.23
  -2  20   3    6.74    4.52
   2  20  -3    9.77    3.91
 -20  -3  -2    5.33    2.17
  -1  20   3    1.83    4.55
 -20  -3  -1    5.14    1.99
   1  20  -3    0.93    3.67
 -20  -3   0    8.44    2.00
   0  20   3   10.50    4.41
   0  20  -3    8.61    3.61
  -1  20  -3    1.65    3.23
   1  20   3    2.81    4.65
  -2  20  -3    5.07    2.85
   2  20   3    7.32    5.12
   3  20   3    3.37    4.91
   4  20   3   34.61    5.70
   5  20   3    5.17    5.39
   6  20   3   36.91    5.57
 -20   3  -6   27.08    2.15
   9  20   3   11.26    4.77
  10  20   3   24.05    4.93
  11  20   3   -2.30    4.34
  12  20   3   -1.40    3.80
  13  20   3   12.81    3.41
  14  20   3    4.26    2.65
  15  20   3    5.56    2.28
  16  20   3    3.00    1.76
 -20  -4 -15    2.65    1.34
  15  20  -4    2.76    2.30
 -14 -20  -4   19.14    1.80
 -20  -4 -14   17.59    1.85
  14  20  -4   23.79    3.06
  13  20  -4    7.17    3.19
 -20  -4 -13    4.62    2.03
 -13 -20  -4    3.64    1.85
  12  20  -4    9.65    3.92
 -20  -4 -12    7.16    2.43
 -12 -20  -4    6.32    2.03
  11  20  -4    6.52    4.24
 -20  -4 -11    5.18    2.73
 -11 -20  -4    1.54    2.11
  10  20  -4   31.65    4.54
 -10 -20  -4   21.73    2.42
 -20  -4 -10   30.79    3.31
   9  20  -4    9.99    4.34
 -20  -4  -9   11.68    3.30
  -9 -20  -4    7.46    2.07
 -20  -4  -8   24.35    3.37
  -8 -20  -4   14.54    2.02
   8  20  -4   19.63    3.97
 -20  -4  -7   23.65    3.26
   7  20  -4   20.92    4.32
 -20  -4  -6    8.93    3.01
  -6  20   4    9.74    4.17
   6  20  -4    9.08    4.05
 -20  -4  -5   14.57    2.85
  -5  20   4   15.97    4.18
   5  20  -4   20.35    4.15
 -20  -4  -4   15.53    2.72
  -4  20   4   14.13    4.45
   4  20  -4   14.47    3.77
 -20  -4  -3   16.18    2.62
  -3  20   4   14.49    4.78
   3  20  -4   18.90    3.73
 -20  -4  -2   30.91    2.68
  -2  20   4   27.54    4.59
   2  20  -4   29.63    3.96
  -1  20   4   19.96    4.45
 -20  -4  -1   19.73    2.38
   1  20  -4   26.13    3.68
   0  20  -4   48.67    3.92
 -20  -4   0   52.14    2.95
  -1  20  -4   30.66    3.23
   1  20   4   38.15    5.11
 -20  -4   1   30.91    2.25
   2  20   4   28.24    5.16
   3  20   4   41.42    5.73
   4  20   4   15.92    5.25
   5  20   4   15.14    5.46
   8  20   4   47.49    6.09
   9  20   4    5.91    4.97
  10  20   4   13.54    4.61
  11  20   4    3.88    4.15
  12  20   4    8.81    3.64
  13  20   4    3.64    3.11
  14  20   4   18.93    2.80
  15  20   4   -0.97    2.00
  16  20   4   12.84    1.63
  16  20  -5    6.57    1.72
  15  20  -5   -2.25    2.38
 -20  -5 -14    0.99    1.60
 -14 -20  -5    0.77    1.40
  14  20  -5    4.30    3.05
  13  20  -5    1.74    3.41
 -20  -5 -13   -1.58    1.95
 -13 -20  -5    1.61    1.62
  12  20  -5    0.12    3.65
 -20  -5 -12    2.20    2.35
 -12 -20  -5    2.37    1.78
  11  20  -5    1.81    4.23
 -20  -5 -11    1.99    2.75
 -11 -20  -5    0.97    1.86
  10  20  -5   12.09    4.49
 -20  -5 -10   10.66    2.97
 -10 -20  -5    9.46    1.94
   9  20  -5    2.44    4.26
 -20  -5  -9    1.59    3.25
  -9 -20  -5    1.52    1.81
   8  20  -5    2.63    4.22
 -20  -5  -8   -0.30    3.17
  -8 -20  -5   -0.28    1.75
 -20  -5  -7   33.32    3.50
   7  20  -5   26.59    4.30
 -20  -5  -6   12.48    3.09
  -6  20   5   11.49    4.14
   6  20  -5   10.17    4.03
 -20  -5  -5    8.75    2.88
  -5  20   5    7.81    4.42
   5  20  -5   11.02    3.91
 -20  -5  -4    6.43    2.63
  -4  20   5    6.56    4.52
   4  20  -5    7.83    3.59
  -3  20   5    3.61    4.50
   3  20  -5    4.91    3.49
 -20  -5  -3    7.66    2.62
  -2  20   5    1.43    4.47
 -20  -5  -2    2.18    2.37
   2  20  -5    2.76    3.26
  -1  20   5    0.99    4.47
 -20  -5  -1    0.18    2.20
   1  20  -5    1.53    2.95
 -20  -5   0    0.27    2.24
   0  20   5    0.78    4.37
 -20  -5   1    0.92    1.96
   1  20   5    2.49    4.86
 -20  -5   2    2.46    1.79
   2  20   5    5.87    4.90
   3  20   5    6.02    4.88
   7  20   5   58.39    5.95
   8  20   5   -0.04    4.81
   9  20   5    2.95    4.36
  10  20   5    9.28    4.09
  11  20   5    2.01    3.84
  12  20   5   -0.21    3.42
  13  20   5    0.46    2.70
  14  20   5    5.49    2.43
  15  20   5    2.26    1.77
  16  20  -6    6.62    1.63
 -20  -6 -16    4.07    0.83
  15  20  -6    2.60    2.22
 -14 -20  -6    9.29    1.33
  14  20  -6   14.12    2.93
  13  20  -6    4.91    3.29
 -20  -6 -13    4.11    1.79
 -13 -20  -6    1.22    1.45
 -20  -6 -12   10.74    2.40
 -12 -20  -6    8.89    1.67
 -20  -6 -11   10.77    2.63
 -11 -20  -6    6.85    1.73
  10  20  -6   38.56    4.76
 -20  -6 -10   33.60    3.33
   9  20  -6   16.64    4.44
 -20  -6  -9   20.27    3.28
  -9 -20  -6   12.70    1.82
   8  20  -6   26.15    4.39
 -20  -6  -8   33.35    3.57
 -20  -6  -7   11.56    3.33
   7  20  -6   11.64    3.98
 -20  -6  -6   21.96    3.33
  -6  20   6   23.30    4.18
   6  20  -6   19.14    3.75
 -20  -6  -5    1.25    2.88
  -5  20   6    5.95    4.26
   5  20  -6    4.64    3.53
  -4  20   6   12.92    4.53
   4  20  -6    5.87    3.30
 -20  -6  -4   12.66    2.82
  -3  20   6    4.13    4.44
 -20  -6  -3    2.54    2.60
   3  20  -6    1.39    3.09
 -20  -6  -2   29.46    2.88
  -2  20   6   26.88    4.70
   2  20  -6   24.36    3.19
 -20  -6  -1   21.71    2.63
  -1  20   6   19.13    4.69
   0  20   6   55.05    5.25
 -20  -6   0   50.45    3.08
 -20  -6   1   19.17    2.17
   1  20   6   20.07    5.20
   2  20   6   52.55    5.59
 -20  -6   2   34.96    2.40
 -20  -6   3    4.52    1.77
   6  20   6   15.73    5.21
   7  20   6   21.57    5.08
   8  20   6   53.12    5.35
   9  20   6    5.74    4.53
  10  20   6   36.66    4.58
  11  20   6    5.25    3.55
  12  20   6   11.36    3.23
  13  20   6    2.67    2.79
  14  20   6    8.26    2.16
  15  20   6   -0.44    1.51
 -20  -7 -15    0.72    0.91
  15  20  -7    3.22    1.90
 -14 -20  -7    2.55    0.98
  14  20  -7    5.55    2.58
  13  20  -7    2.49    3.53
 -13 -20  -7   -0.41    1.18
  12  20  -7    1.36    4.13
 -20  -7 -12    2.17    1.92
 -12 -20  -7    1.20    1.38
  11  20  -7   -1.80    4.44
 -20  -7 -11    2.32    2.38
 -11 -20  -7    1.03    1.48
  10  20  -7    0.25    4.40
 -20  -7 -10    0.86    2.64
   9  20  -7   -3.22    4.27
 -20  -7  -9   -0.45    2.89
 -20  -7  -8   34.73    3.38
   8  20  -7   31.10    4.24
 -20  -7  -7   13.64    3.11
   7  20  -7   12.99    3.85
   6  20  -7    4.41    3.45
 -20  -7  -6    9.45    2.99
  -5  20   7    4.29    4.19
 -20  -7  -5    2.90    2.85
   5  20  -7    3.62    3.06
  -4  20   7    7.01    4.27
 -20  -7  -4    4.52    2.70
   4  20  -7    5.23    2.97
  -3  20   7    0.93    3.95
 -20  -7  -3    4.12    2.45
   3  20  -7    2.46    2.73
  -2  20   7    4.76    4.51
 -20  -7  -2    1.24    2.60
 -20  -7  -1    4.11    2.56
  -1  20   7    6.22    4.64
 -20  -7   0    3.39    2.33
   0  20   7    3.74    4.46
 -20  -7   1    7.22    2.21
   1  20   7    9.43    4.88
 -20  -7   2    3.33    1.97
 -20  -7   3    3.12    1.85
   4  20   7    5.17    5.27
 -20  -7   4    6.15    1.71
   5  20   7    0.63    4.67
   6  20   7    7.87    4.68
   7  20   7   21.37    4.91
   8  20   7   34.41    4.67
   9  20   7    4.64    3.82
  10  20   7    5.33    3.76
  11  20   7    1.15    3.21
  12  20   7    9.59    2.85
  13  20   7    2.25    2.25
  14  20   7    8.48    1.88
 -20  -8 -15    2.67    0.83
  15  20  -8    4.51    1.41
 -20  -8 -14    8.15    1.15
  14  20  -8    9.54    2.25
  13  20  -8   11.92    3.38
  12  20  -8   20.89    4.12
  11  20  -8   28.29    4.88
 -20  -8 -11   13.80    2.36
  10  20  -8   23.89    4.80
 -20  -8 -10   13.54    2.50
 -20  -8  -9    5.03    2.73
   9  20  -8    7.37    4.40
 -20  -8  -8   26.55    3.17
   8  20  -8   37.43    4.30
 -20  -8  -7   15.72    3.02
   7  20  -8   13.73    3.61
 -20  -8  -6   13.33    2.89
   6  20  -8   16.32    3.31
  -5  20   8   18.47    4.38
 -20  -8  -5   17.91    2.98
   5  20  -8   14.02    2.98
 -20  -8  -4   40.02    3.16
  -4  20   8   36.98    4.73
  -3  20   8    6.02    4.29
 -20  -8  -3    3.35    2.77
  -2  20   8   57.21    5.20
 -20  -8  -2   62.79    3.65
 -20  -8  -1    6.89    2.57
  -1  20   8    4.34    4.72
   0  20   8   42.43    4.99
 -20  -8   0   50.34    3.06
 -20  -8   1    6.24    2.29
 -20  -8   2   60.43    3.20
   3  20   8    3.18    4.82
 -20  -8   3   -0.06    1.89
 -20  -8   4   24.79    2.06
   4  20   8   33.81    5.08
   5  20   8    9.67    4.65
 -20  -8   5    5.23    1.60
   6  20   8   13.92    4.58
   7  20   8   16.15    4.62
   8  20   8   30.36    4.12
   9  20   8    8.93    3.71
  10  20   8   19.45    3.61
  11  20   8   27.95    3.30
  12  20   8   20.95    2.70
  13  20   8    9.95    2.02
 -20  -9 -14    1.71    0.89
  14  20  -9    1.24    1.72
 -20  -9 -13    5.93    1.28
  13  20  -9    2.59    2.67
  12  20  -9   15.30    3.67
  11  20  -9   17.54    4.26
 -20  -9 -10    4.45    2.22
  10  20  -9    3.31    4.31
 -20  -9  -9    7.03    2.55
   9  20  -9    8.65    4.06
 -20  -9  -8   10.86    2.68
   8  20  -9   15.38    3.76
 -20  -9  -7   28.06    3.03
   7  20  -9   27.01    3.41
 -20  -9  -6   15.24    2.80
 -20  -9  -5   40.27    3.20
  -4  20   9   -1.80    4.20
 -20  -9  -4    2.08    2.67
  -3  20   9    6.40    4.03
 -20  -9  -3    5.97    2.74
 -20  -9  -2    0.50    2.53
  -2  20   9    0.93    4.56
 -20  -9  -1    4.84    2.32
 -20  -9   0    6.40    2.34
 -20  -9   1   -2.04    2.27
   2  20   9   11.46    4.88
 -20  -9   2    6.57    2.26
   3  20   9   -1.23    4.61
 -20  -9   3    0.97    1.96
   4  20   9    6.88    4.58
 -20  -9   4    1.32    1.79
   5  20   9   46.43    4.69
 -20  -9   5   28.98    2.10
   6  20   9   12.34    4.33
   7  20   9   36.03    4.33
   8  20   9   12.92    3.62
   9  20   9    7.59    3.34
  10  20   9    3.64    2.97
  11  20   9    9.31    2.66
  12  20   9    8.10    2.13
  13  20   9    5.90    1.54
 -20 -10 -14    2.29    0.76
 -20 -10 -13   15.15    1.23
 -20 -10 -12   11.83    1.49
  12  20 -10   16.53    2.89
  11  20 -10   17.82    3.51
  10  20 -10   29.86    3.80
 -20 -10  -9    3.71    2.15
   9  20 -10    4.26    3.16
 -20 -10  -8   28.82    2.78
 -20 -10  -7    6.31    2.44
 -20 -10  -6   31.20    3.00
 -20 -10  -5    6.13    2.70
 -20 -10  -4   21.81    2.83
 -20 -10  -3    6.35    2.51
  -3  20  10    6.16    4.05
 -20 -10  -2   20.49    2.63
 -20 -10  -1    4.05    2.20
 -20 -10   0   10.00    2.40
 -20 -10   1    4.26    2.40
  20  10   1    1.37    2.50
   1  20  10    2.14    4.33
  20  10   2   23.71    2.75
   2  20  10   25.71    4.52
 -20 -10   2   18.80    2.34
   3  20  10    5.63    4.35
 -20 -10   3    2.24    1.97
   4  20  10    8.24    4.30
 -20 -10   4    8.26    1.87
   5  20  10   11.56    4.07
 -20 -10   5    7.56    1.68
   6  20  10   25.50    3.95
   7  20  10    3.66    3.43
   8  20  10   21.46    3.32
   9  20  10    3.00    2.93
  10  20  10   14.20    2.63
  11  20  10   19.36    2.28
  12  20  10   15.09    1.81
 -20 -11 -13    2.30    0.78
 -20 -11 -12    3.28    1.12
 -20 -11 -11   11.94    1.51
 -20 -11  -8    2.79    2.32
 -20 -11  -7    5.60    2.42
 -11  -7 -20    4.42    1.36
 -20 -11  -6   14.01    2.66
 -11  -6 -20   10.64    1.65
 -20 -11  -5    2.18    2.51
 -20 -11  -4   28.10    2.75
 -20 -11  -3   18.61    2.49
 -20 -11  -2    7.54    2.36
 -20 -11  -1    1.66    2.34
  -1  20  11    3.93    4.05
 -20 -11   0    9.12    2.32
  20  11   0   13.21    2.88
   0  20  11    9.99    4.41
  20  11   1   19.59    2.81
   1  20  11   15.91    4.28
 -20 -11   1   13.55    2.30
  20  11   2    8.24    2.39
   2  20  11    8.16    4.03
 -20 -11   2    4.54    2.09
   3  20  11   16.90    4.13
 -20 -11   3   16.97    2.07
 -20 -11   4   19.40    2.00
   4  20  11   25.02    3.96
   5  20  11    0.03    3.60
 -20 -11   5    1.64    1.56
   6  20  11   12.53    3.41
   7  20  11   10.76    3.19
   8  20  11    0.39    2.69
   9  20  11    5.63    2.37
  10  20  11    6.79    2.00
  11  20  11   10.69    1.74
 -20 -12 -12    8.15    0.87
 -20 -12 -11    2.25    1.07
 -20 -12 -10    7.12    1.43
 -20 -12  -7    6.25    2.05
 -12  -7 -20    3.54    1.22
 -12  -6 -20   14.24    1.66
 -20 -12  -6   20.03    2.27
 -20 -12  -5    5.74    2.20
 -20 -12  -4    9.41    2.32
 -20 -12  -3    9.74    2.21
 -20 -12  -2   15.48    2.34
  20  12  -2   23.09    3.67
 -20 -12  -1    8.84    2.19
  20  12  -1   10.41    3.05
  -1  20  12    6.40    3.82
  20  12   0    8.09    2.75
   0  20  12    6.65    3.43
 -20 -12   0    9.01    2.24
  20  12   1    7.92    2.56
   1  20  12    5.84    3.93
 -20 -12   1    7.12    2.15
  20  12   2    9.24    2.32
   2  20  12   13.97    3.78
 -20 -12   2    9.04    2.03
   3  20  12   17.58    3.64
 -20 -12   3   10.80    1.99
   4  20  12    7.10    3.32
 -20 -12   4    6.48    1.71
   5  20  12   12.83    3.05
   6  20  12   23.97    3.07
   7  20  12    1.89    2.60
   8  20  12    6.66    2.14
   9  20  12    9.19    1.91
 -20 -13 -11    2.12    0.85
  20  13 -11    3.24    1.30
 -20 -13 -10    4.20    1.04
 -20 -13  -9    3.90    1.39
 -13  -7 -20    0.38    1.06
 -20 -13  -6    8.76    1.93
 -13  -6 -20    7.32    1.32
 -20 -13  -5   14.67    1.98
 -13  -5 -20   14.73    1.64
 -20 -13  -4   10.84    2.12
  20  13  -4   14.32    4.06
 -20 -13  -3   27.09    2.45
  20  13  -3   41.49    3.95
  20  13  -2   -3.42    3.37
 -20 -13  -2    0.84    1.98
  20  13  -1    3.26    2.85
 -20 -13  -1    2.82    1.91
  20  13   0   12.65    2.71
 -20 -13   0    5.36    2.01
  20  13   1    5.54    2.34
 -20 -13   1    4.27    1.92
  20  13   2    3.58    2.09
   2  20  13    2.83    3.15
 -20 -13   2   -0.47    1.83
   3  20  13   23.27    3.24
 -20 -13   3   19.65    1.95
   4  20  13   16.03    2.82
 -20 -13   4   11.88    1.66
   5  20  13   10.57    2.69
   6  20  13    4.10    2.25
   7  20  13    0.36    1.96
   8  20  13    7.21    1.69
 -20 -14 -10    5.83    0.87
 -20 -14  -9    4.87    1.05
 -20 -14  -8    5.48    1.26
  20  14  -8    5.95    2.18
  20  14  -7    1.03    2.73
 -14  -7 -20   -0.15    0.88
  20  14  -6    5.06    3.08
 -14  -6 -20    1.91    1.12
 -20 -14  -5    4.42    1.75
  20  14  -5    6.07    3.55
 -14  -5 -20    1.75    1.22
  20  14  -4   -2.36    3.41
 -20 -14  -4    0.46    1.78
  20  14  -3    5.40    3.44
 -20 -14  -3    2.86    1.79
  20  14  -2   25.47    3.35
 -20 -14  -2   13.79    1.91
 -20 -14  -1   23.92    2.16
  20  14  -1   32.21    3.19
  20  14   0   11.21    2.53
 -20 -14   0   10.73    1.81
 -20 -14   1   18.53    1.90
  20  14   1   26.56    2.42
 -20 -14   2   11.53    1.71
  20  14   2   14.06    1.97
 -20 -14   3    3.98    1.51
  20  15  -8   -0.24    1.62
 -20 -15  -8    0.53    0.93
  20  15  -7    0.05    1.93
 -20 -15  -7    2.02    1.16
  20  15  -6   -0.72    2.54
 -15  -6 -20    0.03    0.85
  20  15  -5   11.38    3.09
 -15  -5 -20    2.26    1.03
  20  15  -4   -1.09    3.17
 -15  -4 -20    2.81    1.09
 -20 -15  -4    2.09    1.51
  20  15  -3   15.60    3.07
 -20 -15  -3   11.10    1.68
  20  15  -2    3.01    2.89
 -20 -15  -2    2.25    1.57
  20  15  -1    6.75    2.48
 -20 -15  -1    2.85    1.47
  20  15   0    2.98    2.14
 -20 -15   0   -0.29    1.52
 -20 -15   1    2.29    1.36
  20  15   1    6.26    1.96
 -20 -15   2    4.21    1.42
  20  15   2    3.35    1.66
  20  16  -6    7.06    1.97
 -20 -16  -6    2.85    0.90
  20  16  -5   10.07    2.40
 -16  -5 -20    2.89    0.76
  20  16  -4    5.36    2.35
 -16  -4 -20    2.42    0.87
  20  16  -3   -0.28    2.66
 -16  -3 -20    0.08    0.94
 -20 -16  -3    0.81    1.17
 -20 -16  -2    8.18    1.33
 -16  -2 -20    7.30    1.06
 -20 -16  -1   16.79    1.47
  20  16  -1   23.96    2.45
 -20 -16   0    9.34    1.32
  20  16   0   17.83    2.08
  20  16   1   15.38    1.84
 -20 -17  -2    3.07    0.97
 -17  -2 -20    2.10    0.68
 -17  -1 -20    1.22    0.79
 -17   0 -20    1.69    0.79
   0  21   0    2.24    4.40
  -1  21   0    1.33    4.06
   1  21   0   -0.51    4.29
  -2  21   0    3.33    4.00
   2  21   0    9.08    4.33
  -3  21   0    0.54    3.43
   3  21   0   -1.39    4.51
 -21   0  -4   12.50    1.92
  -4  21   0   11.76    3.27
   4  21   0   14.74    4.73
 -21   0  -5   14.08    2.12
  -5  21   0   13.79    2.84
   5  21   0   15.26    4.48
 -21   0  -6    0.93    2.08
   6  21   0    4.23    4.44
 -21   0  -7   10.02    2.16
   7  21   0   11.98    4.50
 -21   0  -8   -1.92    2.25
   8  21   0    0.65    4.38
 -21   0  -9   15.12    2.43
   9  21   0   19.66    4.36
 -21   0 -10    5.44    2.31
  10  21   0    9.53    3.89
 -21   0 -11   10.82    2.23
 -21   0 -12    1.69    1.94
 -21   0 -13    1.24    1.61
 -21   0 -14    2.20    1.32
  14  21   0   -0.94    2.42
 -21   0 -15    0.56    1.06
  15  21   0    0.16    1.81
  16  21   0    0.57    1.34
 -21  -1 -16    2.11    0.78
  16  21  -1    3.67    1.60
 -21  -1 -15    2.96    1.11
  15  21  -1    2.42    1.87
 -21  -1 -14   10.25    1.50
 -21  -1 -13    1.69    1.74
 -21  -1 -12    6.63    1.91
  12  21  -1    3.74    3.09
 -21  -1 -11    1.27    2.30
  11  21  -1    0.05    3.70
 -21  -1 -10    0.08    2.29
  10  21  -1   -3.50    3.99
 -21  -1  -9    2.88    2.46
   9  21  -1    0.81    4.14
 -21  -1  -8   10.43    2.46
   8  21  -1   11.85    4.20
 -21  -1  -7   25.95    2.62
   7  21  -1   28.58    4.33
 -21  -1  -6   36.15    2.74
   6  21  -1   38.88    4.54
  -5  21   1   71.23    4.49
 -21  -1  -5   74.65    3.58
  -4  21   1   61.69    4.56
 -21  -1  -4   57.83    3.06
 -21  -1  -3   59.74    3.05
  -3  21   1   73.54    4.96
   3  21  -1   74.61    5.40
  -2  21   1    6.40    4.35
   2  21  -1    7.47    4.28
  -1  21   1   31.33    4.79
   1  21  -1   30.05    4.25
   0  21   1   20.45    4.63
   0  21  -1   21.43    4.28
  -1  21  -1   29.37    4.09
   1  21   1   30.04    4.70
  -2  21  -1   -1.80    3.42
   2  21   1    2.83    4.52
  -3  21  -1   64.31    4.29
   3  21   1   70.99    5.47
  -4  21  -1   45.14    3.54
   4  21   1   66.31    5.31
   5  21   1   73.06    5.65
 -21   1  -5   59.54    2.98
   6  21   1   50.56    5.30
 -21   1  -6   37.73    2.48
   7  21   1   51.05    5.16
 -21   1  -7   42.16    2.66
 -21   1  -8    9.98    2.14
   8  21   1   13.87    4.47
 -21   1  -9    1.65    2.15
   9  21   1    8.70    4.55
 -21   1 -10   -0.04    2.08
 -21   1 -11    1.29    1.96
 -21   1 -12    6.33    1.85
  12  21   1    3.99    3.27
 -21   1 -13    5.64    1.58
  13  21   1   10.84    2.83
 -21   1 -14   12.21    1.50
  14  21   1   15.31    2.30
 -21   1 -15    1.50    1.03
  15  21   1    4.96    1.75
 -21  -2 -16    1.79    0.69
  16  21  -2    2.26    1.31
 -21  -2 -15    0.11    1.09
 -21  -2 -14    4.58    1.40
 -21  -2 -13    8.24    1.73
  13  21  -2   14.10    2.96
 -21  -2 -12    1.56    1.96
  12  21  -2   -0.60    3.30
 -21  -2 -11    8.72    2.29
  11  21  -2    7.33    3.49
 -21  -2 -10    8.56    2.63
  10  21  -2    9.76    3.68
   9  21  -2   45.79    4.79
 -21  -2  -9   51.12    3.33
 -21  -2  -8    1.82    2.43
   8  21  -2    5.51    3.93
 -21  -2  -7   16.33    2.69
   7  21  -2   23.37    4.14
 -21  -2  -6    0.12    2.42
  -6  21   2    1.97    2.99
   6  21  -2    0.36    3.92
 -21  -2  -5   13.93    2.33
  -5  21   2   12.43    3.66
   5  21  -2   13.79    4.15
 -21  -2  -4    2.04    1.95
  -4  21   2   -0.64    3.80
   4  21  -2   -1.00    4.04
 -21  -2  -3   20.03    2.16
  -3  21   2   29.56    4.51
   3  21  -2   29.53    4.32
  -2  21   2    4.48    3.98
 -21  -2  -2    6.89    1.76
   2  21  -2    6.93    4.10
  -1  21   2   19.67    4.47
   1  21  -2   17.40    4.01
   0  21   2   14.31    4.61
   0  21  -2   10.06    3.76
  -1  21  -2   19.76    3.53
   1  21   2   26.84    4.37
  -2  21  -2    4.69    3.08
   2  21   2    9.48    4.72
   3  21   2   13.60    4.87
   4  21   2   -1.12    4.64
   5  21   2   34.72    5.35
 -21   2  -6   -0.45    1.74
   6  21   2    2.00    4.74
 -21   2  -7   12.62    1.92
   7  21   2   16.12    4.48
 -21   2  -8    3.77    1.87
   8  21   2    0.81    4.54
 -21   2  -9   42.80    2.63
 -21   2 -10   10.89    1.98
 -21   2 -11    8.98    1.94
  11  21   2   15.84    3.73
 -21   2 -12    0.38    1.68
  12  21   2    3.23    3.24
 -21   2 -13    4.93    1.51
  13  21   2    4.60    2.70
 -21   2 -14    5.04    1.30
  14  21   2    8.20    2.27
 -21   2 -15   -0.48    0.97
  15  21   2    0.18    1.74
 -21  -3 -15    9.15    1.07
 -21  -3 -14    3.29    1.31
  14  21  -3   -0.02    2.32
 -21  -3 -13    4.04    1.69
  13  21  -3    3.45    2.98
 -21  -3 -12    6.40    2.01
  12  21  -3    4.89    3.20
 -21  -3 -11    7.49    2.32
  11  21  -3    7.31    3.73
 -21  -3 -10    4.39    2.51
  10  21  -3   -2.63    4.09
 -21  -3  -9   13.46    2.69
   9  21  -3   16.06    3.93
 -21  -3  -8    4.27    2.65
   8  21  -3    3.05    3.98
 -21  -3  -7   43.54    3.19
   7  21  -3   42.78    4.59
 -21  -3  -6   23.04    2.77
   6  21  -3   22.70    4.23
  -5  21   3   51.24    4.66
 -21  -3  -5   52.09    3.19
   5  21  -3   53.10    4.51
 -21  -3  -4   25.52    2.44
  -4  21   3   29.12    4.49
   4  21  -3   28.38    4.23
  -3  21   3   20.22    4.23
   3  21  -3   21.42    3.97
 -21  -3  -3   17.47    2.14
  -2  21   3   18.56    4.52
 -21  -3  -2   15.38    2.05
   2  21  -3   20.53    3.87
 -21  -3  -1   12.27    1.93
  -1  21   3   10.63    4.28
   1  21  -3   10.06    3.43
   0  21   3   12.26    4.92
   0  21  -3    8.62    3.15
  -1  21  -3    3.98    2.91
   1  21   3    5.53    4.46
   2  21   3   18.27    4.86
   3  21   3   21.71    4.92
   4  21   3   33.87    5.38
   5  21   3   41.83    5.56
   6  21   3   31.33    5.11
 -21   3  -7   30.71    2.13
 -21   3  -8    7.03    1.80
 -21   3  -9    6.78    1.78
  10  21   3    1.43    3.97
 -21   3 -10    0.96    1.72
  11  21   3   10.28    3.59
 -21   3 -11    7.88    1.69
  12  21   3    7.82    2.89
 -21   3 -12    7.82    1.55
  13  21   3    9.41    2.74
 -21   3 -13   10.36    1.48
 -21   3 -14    4.89    1.16
  14  21   3    7.89    2.22
 -21   3 -15    6.61    0.97
  15  21   3   10.09    1.76
 -21  -4 -15    1.18    0.90
  15  21  -4    1.13    1.78
 -21  -4 -14    0.32    1.20
  14  21  -4    0.42    2.30
 -21  -4 -13    2.39    1.61
  13  21  -4    3.40    2.93
 -21  -4 -12    6.48    1.98
  12  21  -4    8.37    3.43
 -21  -4 -11    2.53    2.19
  11  21  -4    3.49    3.75
 -21  -4 -10    3.06    2.66
  10  21  -4    3.83    3.91
 -21  -4  -9   32.19    2.99
   9  21  -4   32.85    4.13
 -21  -4  -8   11.21    2.71
   8  21  -4   12.60    4.14
 -21  -4  -7    1.27    2.75
   7  21  -4    1.31    3.80
 -21  -4  -6   16.32    2.76
   6  21  -4   17.76    3.96
 -21  -4  -5    3.78    2.52
  -5  21   4    3.37    3.77
   5  21  -4    8.54    3.60
  -4  21   4    0.48    4.21
   4  21  -4    2.65    3.67
 -21  -4  -4    4.24    2.21
  -3  21   4   12.51    4.51
 -21  -4  -3   15.93    2.23
   3  21  -4   15.09    3.63
  -2  21   4    8.31    4.11
 -21  -4  -2    8.18    2.04
   2  21  -4    7.58    3.21
 -21  -4  -1   16.44    2.18
  -1  21   4   19.62    4.73
   1  21  -4   15.22    3.17
 -21  -4   0    5.02    1.76
   0  21   4    7.98    4.60
   0  21  -4    8.42    2.88
   1  21   4   22.32    4.87
   2  21   4   12.21    4.63
   3  21   4   15.38    4.71
   4  21   4   -0.65    5.04
   5  21   4   11.09    5.06
 -21   4  -9   17.25    1.76
   9  21   4   30.56    4.46
  10  21   4    1.58    3.63
 -21   4 -10    2.32    1.54
  11  21   4   -0.24    3.46
  12  21   4    6.42    3.00
 -21   4 -12    3.66    1.30
  13  21   4    1.69    2.43
 -21   4 -13    0.78    1.22
  14  21   4    3.31    1.94
 -21   4 -14    3.40    1.02
  15  21   4   -1.54    1.33
 -21  -5 -15   11.40    0.97
  15  21  -5   18.11    1.78
 -21  -5 -14    1.73    1.05
  14  21  -5    2.43    2.28
 -21  -5 -13   13.71    1.64
  13  21  -5   19.85    2.92
 -21  -5 -12    0.72    1.88
  12  21  -5   -1.57    3.52
 -21  -5 -11   12.62    2.32
  11  21  -5   15.26    4.03
 -21  -5 -10   17.58    2.69
  10  21  -5   21.02    4.28
 -21  -5  -9   18.48    2.82
   9  21  -5   18.59    4.08
 -21  -5  -8   21.71    3.05
   8  21  -5   19.99    4.13
 -21  -5  -7    3.31    2.78
   7  21  -5    4.61    3.85
 -21  -5  -6    2.38    2.69
   6  21  -5   10.25    3.67
 -21  -5  -5   34.60    2.89
  -5  21   5   35.05    4.36
   5  21  -5   32.77    3.80
  -4  21   5    3.63    4.04
 -21  -5  -4    0.45    2.30
   4  21  -5    2.89    3.20
  -3  21   5    3.07    4.32
 -21  -5  -3    8.75    2.28
   3  21  -5    2.94    3.03
  -2  21   5   20.28    4.33
 -21  -5  -2   17.54    2.32
   2  21  -5   14.61    3.03
 -21  -5  -1   15.46    2.17
  -1  21   5   16.33    4.56
   0  21   5   29.15    4.39
 -21  -5   0   23.42    2.09
 -21  -5   1   12.66    1.79
   1  21   5   10.60    4.50
   2  21   5   28.31    4.84
   3  21   5    8.78    4.92
   4  21   5    4.50    4.84
   8  21   5   14.97    4.62
   9  21   5   23.88    4.45
  10  21   5    9.78    3.75
  11  21   5   12.34    3.33
 -21   5 -11    7.44    1.30
  12  21   5    0.63    2.61
 -21   5 -12    0.03    1.13
 -21   5 -13   11.63    1.19
  13  21   5   16.30    2.26
  14  21   5    1.24    1.68
  14  21  -6    1.53    2.13
 -21  -6 -14    1.19    0.97
 -21  -6 -13    0.33    1.29
  13  21  -6    4.23    2.84
 -21  -6 -12    4.71    1.72
  12  21  -6   10.06    3.57
 -21  -6 -11    1.54    2.02
  11  21  -6   -0.85    3.69
 -21  -6 -10    4.42    2.37
  10  21  -6   10.07    4.18
 -21  -6  -9    8.33    2.71
   9  21  -6    2.30    4.09
 -21  -6  -8    0.56    2.71
   8  21  -6    4.50    3.91
   7  21  -6   14.59    3.70
 -21  -6  -7   11.28    2.82
   6  21  -6   15.66    3.60
 -21  -6  -6   20.19    2.78
  -5  21   6   -2.94    3.83
 -21  -6  -5    5.57    2.40
   5  21  -6    4.08    3.11
  -4  21   6    9.69    3.97
 -21  -6  -4    9.47    2.50
   4  21  -6    6.80    2.96
  -3  21   6    3.54    4.17
 -21  -6  -3    3.69    2.37
   3  21  -6    3.50    2.73
 -21  -6  -2   12.77    2.39
  -2  21   6   13.88    4.52
 -21  -6  -1   -0.41    2.05
  -1  21   6    1.35    4.07
 -21  -6   0    2.36    1.89
   0  21   6    6.19    4.16
 -21  -6   1    1.35    1.73
   1  21   6    4.66    4.58
   2  21   6   14.40    4.78
 -21  -6   2    8.85    1.74
   3  21   6    4.24    4.75
   6  21   6   25.73    4.89
   7  21   6    6.72    4.59
   8  21   6    6.49    4.31
   9  21   6    4.05    3.57
  10  21   6    7.24    3.61
  11  21   6    4.94    2.99
  12  21   6    0.86    2.53
  13  21   6    0.33    1.90
  14  21   6   -0.01    1.38
  14  21  -7   -0.56    1.71
 -21  -7 -13    8.99    1.21
  13  21  -7    9.90    2.57
 -21  -7 -12    2.63    1.52
  12  21  -7    4.62    3.26
 -21  -7 -11   17.92    2.03
  11  21  -7   29.09    4.33
 -21  -7 -10   21.58    2.36
  10  21  -7   33.06    4.67
 -21  -7  -9   28.53    2.74
   9  21  -7   38.17    4.44
 -21  -7  -8   33.94    3.03
   8  21  -7   37.71    4.26
 -21  -7  -7   23.13    2.89
   7  21  -7   24.20    3.71
 -21  -7  -6   11.76    2.72
   6  21  -7   11.89    3.22
 -21  -7  -5   18.87    2.71
   5  21  -7   17.42    3.00
  -4  21   7    3.26    3.89
 -21  -7  -4    2.21    2.58
   4  21  -7    3.43    2.62
  -3  21   7   30.67    4.46
 -21  -7  -3   31.82    2.91
 -21  -7  -2    7.80    2.28
  -2  21   7    8.99    4.26
  -1  21   7   26.02    4.56
 -21  -7  -1   24.00    2.37
 -21  -7   0    3.40    1.97
   0  21   7    6.76    4.33
   1  21   7   20.09    4.47
 -21  -7   1   19.65    2.03
 -21  -7   2    8.93    1.81
   5  21   7   20.86    4.96
   6  21   7   20.39    4.86
   7  21   7   23.92    4.29
   8  21   7   33.88    4.39
   9  21   7   26.10    4.02
  10  21   7   24.78    3.44
  11  21   7    9.79    2.93
  12  21   7    1.24    2.10
  13  21   7   10.09    1.70
  13  21  -8    5.30    2.03
 -21  -8 -12    0.51    1.27
  12  21  -8    1.80    2.86
 -21  -8 -11    2.24    1.68
  11  21  -8    0.19    3.62
 -21  -8 -10    6.48    2.03
  10  21  -8   10.20    4.01
 -21  -8  -9   23.55    2.46
   9  21  -8   31.62    4.27
 -21  -8  -8   -0.40    2.38
   8  21  -8    0.93    3.40
 -21  -8  -7   38.29    3.02
   7  21  -8   38.01    3.73
 -21  -8  -6    7.57    2.63
   6  21  -8    2.63    2.84
 -21  -8  -5   10.47    2.71
  -4  21   8    5.69    3.87
 -21  -8  -4    4.31    2.56
 -21  -8  -3    6.18    2.36
  -3  21   8    7.56    3.98
 -21  -8  -2    0.43    2.21
  -2  21   8    2.42    3.82
 -21  -8  -1    2.50    2.11
  -1  21   8    0.78    3.85
 -21  -8   0   -1.02    2.04
   0  21   8    3.04    4.52
 -21  -8   1    1.35    1.98
 -21  -8   2    0.52    1.76
 -21  -8   3    4.35    1.63
   4  21   8   10.78    4.48
   5  21   8    8.74    4.16
   6  21   8   18.45    4.26
   7  21   8   36.94    4.43
   8  21   8   -2.05    3.60
   9  21   8   15.67    3.10
  10  21   8    8.78    2.85
  11  21   8    0.32    2.28
  12  21   8    3.17    1.87
 -21  -9 -11   16.01    1.56
  11  21  -9   19.59    3.28
 -21  -9 -10    4.36    1.82
  10  21  -9    4.21    3.28
 -21  -9  -9   25.30    2.34
   9  21  -9   37.41    3.67
 -21  -9  -8    6.97    2.36
 -21  -9  -7   27.95    2.72
 -21  -9  -6   14.00    2.63
 -21  -9  -5   14.91    2.62
 -21  -9  -4    5.24    2.32
  -3  21   9   32.68    4.10
 -21  -9  -3   32.10    2.74
 -21  -9  -2   12.72    2.22
  -2  21   9   10.18    4.13
  -1  21   9   33.52    4.29
 -21  -9  -1   27.34    2.46
 -21  -9   0    1.81    2.02
  21   9   0    3.38    2.33
 -21  -9   1   34.51    2.44
 -21  -9   2   14.05    1.90
 -21  -9   3   20.04    1.87
   3  21   9   29.67    4.32
   4  21   9   15.47    4.27
 -21  -9   4    6.15    1.49
   5  21   9   11.15    4.08
   6  21   9   17.78    3.90
   7  21   9   16.77    3.71
   8  21   9    4.54    2.96
   9  21   9   22.78    3.12
  10  21   9    6.20    2.45
  11  21   9   18.82    2.19
  12  21   9   14.87    1.64
 -21 -10 -10   10.85    1.57
 -21 -10  -9   -0.39    1.95
 -21 -10  -8   12.79    2.13
 -21 -10  -7    5.29    2.33
 -21 -10  -6   10.31    2.26
 -21 -10  -5   12.05    2.31
 -21 -10  -4    5.07    2.25
 -21 -10  -3   13.60    2.20
 -21 -10  -2   11.92    2.16
  -2  21  10   14.71    3.87
 -21 -10  -1    3.65    1.96
  21  10   0    1.14    2.24
 -21 -10   0    2.17    2.05
   1  21  10    6.65    4.12
 -21 -10   1    3.55    1.96
   2  21  10   12.40    4.10
 -21 -10   2   13.60    1.89
   3  21  10    7.03    4.00
 -21 -10   3    6.07    1.65
   4  21  10    3.31    3.70
 -21 -10   4    2.64    1.41
   5  21  10    8.32    3.67
   6  21  10    7.49    3.46
   7  21  10    8.57    3.09
   8  21  10    4.59    2.67
   9  21  10    0.67    2.32
  10  21  10    7.89    1.96
  11  21  10    2.66    1.49
 -21 -11  -9    8.20    1.57
 -21 -11  -8    5.25    1.74
 -21 -11  -7    8.18    1.98
 -21 -11  -6    4.97    2.06
 -21 -11  -5    7.70    2.14
 -11  -5 -21    3.87    1.16
 -21 -11  -4    9.82    2.11
 -21 -11  -3   21.85    2.30
 -21 -11  -2    7.65    2.10
  21  11  -2    4.84    2.96
  21  11  -1   22.30    2.71
 -21 -11  -1   20.62    2.21
  21  11   0    2.80    2.12
   0  21  11    5.13    3.67
 -21 -11   0    1.98    1.92
   1  21  11   22.50    3.78
  21  11   1   22.36    2.19
 -21 -11   1   16.30    1.96
   2  21  11   13.12    3.38
 -21 -11   2    7.71    1.80
 -21 -11   3   16.41    1.69
   3  21  11   23.07    3.71
 -21 -11   4   19.11    1.64
   4  21  11   29.75    3.66
   5  21  11   20.90    3.26
   6  21  11    8.74    2.98
   7  21  11    9.64    2.65
   8  21  11   -0.13    2.18
   9  21  11   12.14    2.02
  10  21  11    1.75    1.49
 -21 -12  -8    4.91    1.47
 -21 -12  -7    2.12    1.55
 -21 -12  -6    6.46    1.87
 -21 -12  -5   14.30    1.95
 -12  -5 -21   11.03    1.15
 -21 -12  -4   13.04    2.03
  21  12  -4   19.89    3.95
 -21 -12  -3   12.62    1.98
  21  12  -3   18.23    3.25
  21  12  -2   14.83    2.99
 -21 -12  -2    8.89    2.02
  21  12  -1    8.75    2.44
 -21 -12  -1    4.28    1.77
  21  12   0    1.50    2.05
 -21 -12   0    3.53    1.79
   1  21  12    9.54    3.22
 -21 -12   1    4.81    1.67
   2  21  12    9.48    3.20
 -21 -12   2   10.53    1.65
   3  21  12   11.99    3.11
 -21 -12   3    8.56    1.41
   4  21  12    6.58    2.92
   5  21  12   10.56    2.86
   6  21  12    3.14    2.41
   7  21  12   -0.54    2.03
   8  21  12    3.48    1.70
  21  13  -9    0.66    1.33
  21  13  -8   -2.48    2.04
 -21 -13  -7    1.34    1.33
  21  13  -7    5.07    2.80
 -21 -13  -6   -1.04    1.52
  21  13  -6    4.62    3.39
 -21 -13  -5    0.74    1.67
  21  13  -5    2.26    3.53
 -13  -5 -21    1.22    0.89
 -13  -4 -21    6.37    1.10
 -21 -13  -4    5.95    1.71
  21  13  -3   19.76    3.31
 -21 -13  -3   13.00    1.82
  21  13  -2   15.57    2.83
 -21 -13  -2   10.71    1.75
 -21 -13  -1   16.43    1.83
  21  13  -1   26.98    2.52
 -21 -13   0   15.74    1.75
  21  13   0   20.18    2.10
 -21 -13   1   11.86    1.61
 -21 -13   2   11.90    1.43
  21  14  -8    0.85    1.33
  21  14  -7   -0.12    1.92
  21  14  -6    3.18    2.74
 -21 -14  -6   -0.04    1.22
  21  14  -5    7.96    3.01
 -21 -14  -5    5.25    1.38
 -14  -4 -21    2.79    0.87
 -21 -14  -4    4.12    1.43
  21  14  -3    1.51    2.83
 -21 -14  -3    3.60    1.39
 -14  -3 -21    1.25    0.96
  21  14  -2   13.14    2.61
 -21 -14  -2   11.47    1.59
  21  14  -1    6.46    2.18
 -21 -14  -1    2.92    1.47
 -21 -14   0    1.29    1.33
  21  14   0    0.12    1.71
 -21 -14   1    2.55    1.27
  21  15  -5    2.88    2.07
 -21 -15  -5    2.03    1.02
  21  15  -4    3.71    2.45
 -21 -15  -4    1.78    1.12
  21  15  -3    5.78    2.50
 -15  -3 -21    0.71    0.74
 -21 -15  -3    3.52    1.20
 -21 -15  -2   12.09    1.33
 -15  -2 -21    6.47    0.88
 -21 -15  -1   14.15    1.28
 -21 -15   0   20.80    1.41
 -21 -16  -2    2.25    0.80
 -16   0 -21    3.35    0.67
   0  22   0    3.65    3.89
  -1  22   0   -1.34    3.57
   1  22   0    3.29    4.03
  -2  22   0   26.23    3.80
   2  22   0   28.86    4.24
  -3  22   0   39.41    3.69
   3  22   0   41.92    4.58
  -4  22   0   72.64    4.33
   4  22   0   94.98    5.42
   5  22   0   55.05    4.58
 -22   0  -6   41.61    2.41
   6  22   0   55.02    4.58
 -22   0  -7    6.07    1.77
   7  22   0   11.29    3.69
 -22   0  -8    6.32    1.83
   8  22   0    8.54    3.86
 -22   0  -9    2.14    1.75
   9  22   0    2.93    3.58
 -22   0 -10    1.28    1.71
  10  22   0    0.94    3.07
 -22   0 -11    2.39    1.56
  11  22   0    5.14    3.05
 -22   0 -12    0.42    1.38
 -22   0 -13   11.12    1.27
 -22   0 -14    4.64    0.91
  14  22   0    4.89    1.88
 -22  -1 -14    3.11    0.93
 -22  -1 -13    2.27    1.17
 -22  -1 -12    5.83    1.46
  12  22  -1    6.08    2.57
 -22  -1 -11   14.39    1.89
  11  22  -1   17.26    3.07
 -22  -1 -10    3.67    1.86
  10  22  -1    4.49    3.34
 -22  -1  -9    3.47    1.92
   9  22  -1    1.34    3.31
 -22  -1  -8   39.05    2.53
   8  22  -1   43.29    4.13
 -22  -1  -7    2.42    1.86
   7  22  -1    3.59    3.63
 -22  -1  -6   16.59    1.92
   6  22  -1   20.12    3.95
 -22  -1  -5    0.52    1.64
  -5  22   1    0.74    2.63
   5  22  -1   -1.46    3.76
  -4  22   1    9.92    3.13
   4  22  -1    7.44    3.86
 -22  -1  -4    7.62    1.67
  -3  22   1    8.26    3.58
   3  22  -1    8.25    3.69
  -2  22   1   12.10    3.83
   2  22  -1    8.07    3.74
  -1  22   1    6.21    3.72
   1  22  -1    5.32    3.77
   0  22   1    5.67    4.04
   0  22  -1    4.38    3.61
  -1  22  -1    6.22    3.42
   1  22   1    1.66    4.12
  -2  22  -1    5.08    3.08
   2  22   1    8.39    4.07
  -3  22  -1    1.11    2.71
   3  22   1    3.67    3.96
   4  22   1    1.62    4.04
   5  22   1   -3.33    4.12
   6  22   1   17.00    4.23
 -22   1  -7   -0.83    1.62
   7  22   1    2.22    4.10
   8  22   1   48.28    4.33
 -22   1  -8   35.33    2.27
 -22   1  -9    0.05    1.61
   9  22   1   -2.20    3.66
 -22   1 -10   10.41    1.68
  10  22   1   11.88    3.42
 -22   1 -11   10.26    1.57
 -22   1 -12    1.28    1.30
 -22   1 -13    1.22    1.12
  13  22   1    1.57    2.16
  14  22   1    0.37    1.52
 -22  -2 -14    2.95    0.92
  14  22  -2    5.97    1.86
 -22  -2 -13    4.64    1.23
  13  22  -2    9.31    2.26
 -22  -2 -12    1.84    1.49
  12  22  -2    1.29    2.53
 -22  -2 -11    4.40    1.71
  11  22  -2    6.56    3.01
 -22  -2 -10    0.83    1.94
  10  22  -2    5.20    3.34
 -22  -2  -9    1.34    1.99
   9  22  -2    1.91    3.48
 -22  -2  -8   19.63    2.20
   8  22  -2   22.45    3.93
 -22  -2  -7    7.81    2.05
   7  22  -2    7.19    3.65
 -22  -2  -6   35.77    2.45
   6  22  -2   39.67    4.32
 -22  -2  -5   18.97    1.96
  -5  22   2   20.70    3.34
   5  22  -2   21.41    3.93
 -22  -2  -4   48.94    2.64
  -4  22   2   59.98    4.37
   4  22  -2   58.48    4.46
 -22  -2  -3   22.52    1.93
  -3  22   2   30.58    4.18
   3  22  -2   25.79    3.86
  -2  22   2   15.50    4.17
   2  22  -2   20.76    3.59
  -1  22   2    3.39    4.10
   1  22  -2    2.65    3.28
   0  22   2    2.47    4.22
   0  22  -2    1.19    3.05
  -1  22  -2   -2.61    3.02
   1  22   2    3.59    4.11
   2  22   2   22.13    4.49
   3  22   2   32.91    4.60
   4  22   2   44.31    4.85
   5  22   2   40.80    4.88
   6  22   2   43.88    4.51
   7  22   2   15.66    3.98
 -22   2  -8   16.40    1.69
   8  22   2   24.86    4.11
 -22   2  -9    2.69    1.50
 -22   2 -10    2.90    1.46
 -22   2 -11    3.72    1.33
 -22   2 -12    5.13    1.22
  12  22   2    5.04    2.37
 -22   2 -13    7.47    1.04
  13  22   2    9.68    2.17
  14  22   2    8.25    1.73
 -22  -3 -14    2.86    0.90
  14  22  -3    2.91    1.72
 -22  -3 -13    0.82    1.08
  13  22  -3    0.68    2.15
 -22  -3 -12    7.40    1.45
  12  22  -3   15.31    2.88
 -22  -3 -11   -0.32    1.74
  11  22  -3   -0.97    3.20
 -22  -3 -10    6.24    1.94
  10  22  -3    8.33    3.53
 -22  -3  -9    1.58    2.15
   9  22  -3    5.00    3.58
 -22  -3  -8   25.08    2.41
   8  22  -3   24.50    3.76
 -22  -3  -7    5.45    2.17
   7  22  -3    3.67    3.27
   6  22  -3    8.50    3.59
 -22  -3  -6    8.72    2.07
  -5  22   3    0.43    3.28
   5  22  -3   -1.58    3.44
 -22  -3  -5    0.90    1.81
 -22  -3  -4   12.37    1.96
   4  22  -3   16.76    3.42
  -3  22   3    3.71    3.88
 -22  -3  -3    0.94    1.69
   3  22  -3    1.40    3.29
 -22  -3  -2   16.42    1.84
   2  22  -3   18.25    3.26
  -1  22   3    5.89    4.04
   1  22  -3    8.70    3.00
   0  22   3   47.10    4.91
   0  22  -3   39.97    3.36
   1  22   3   12.96    4.17
   2  22   3   21.82    4.50
   3  22   3   -3.77    4.17
   4  22   3    9.17    4.07
   5  22   3    0.29    3.82
   6  22   3   14.05    4.37
   7  22   3   15.00    4.37
 -22   3 -10    6.63    1.29
 -22   3 -11    0.12    1.15
  11  22   3    0.07    2.72
 -22   3 -12    5.39    1.07
  12  22   3   12.21    2.47
  13  22   3    0.79    1.85
  14  22   3    1.53    1.40
  14  22  -4    9.91    1.54
 -22  -4 -14    5.11    0.76
  13  22  -4    4.29    2.22
 -22  -4 -13    2.27    1.09
 -22  -4 -12    2.31    1.39
  12  22  -4    6.99    2.75
 -22  -4 -11    1.74    1.66
  11  22  -4    3.60    3.09
 -22  -4 -10    6.13    1.94
  10  22  -4    7.96    3.64
 -22  -4  -9    7.97    2.14
   9  22  -4    2.45    3.72
 -22  -4  -8   14.58    2.29
   8  22  -4   21.02    3.81
   7  22  -4    9.33    3.64
 -22  -4  -7    8.45    2.16
   6  22  -4   20.25    3.71
 -22  -4  -6   18.39    2.19
  -5  22   4    1.92    3.44
 -22  -4  -5    3.84    1.97
   5  22  -4    0.33    3.18
  -4  22   4   13.57    4.05
 -22  -4  -4   13.11    1.97
   4  22  -4   13.46    3.20
  -3  22   4    6.17    3.81
 -22  -4  -3    3.26    1.81
   3  22  -4    0.16    2.89
 -22  -4  -2    4.02    1.68
  -2  22   4    7.13    4.24
   2  22  -4    6.47    2.84
  -1  22   4    6.61    4.13
   1  22  -4    6.48    2.62
   0  22   4    7.04    4.35
   1  22   4    9.78    4.46
   2  22   4    8.92    4.03
   3  22   4   13.14    4.25
   4  22   4   12.02    4.61
   5  22   4    3.79    4.42
   6  22   4   19.13    4.44
   9  22   4   11.94    3.71
  10  22   4    5.32    3.15
  11  22   4    9.22    2.85
  12  22   4   11.50    2.32
  13  22   4    5.00    1.69
 -22  -5 -13    2.86    0.98
  13  22  -5    5.41    2.07
  12  22  -5    5.40    2.78
 -22  -5 -12    3.80    1.27
  11  22  -5   23.31    3.52
 -22  -5 -11   14.47    1.76
  10  22  -5    8.93    3.62
 -22  -5 -10    5.12    1.89
   9  22  -5    5.69    3.77
 -22  -5  -9    2.29    2.06
   8  22  -5   11.43    3.73
 -22  -5  -8    7.49    2.28
   7  22  -5   10.56    3.42
 -22  -5  -7   10.56    2.24
 -22  -5  -6    5.83    2.25
   6  22  -5    2.36    3.15
 -22  -5  -5    1.71    2.08
   5  22  -5    0.50    3.07
  -4  22   5   14.83    3.96
 -22  -5  -4   13.26    2.11
   4  22  -5   14.40    2.99
  -3  22   5   14.52    4.11
 -22  -5  -3   13.31    2.02
   3  22  -5   12.10    2.80
 -22  -5  -2    9.94    1.79
  -2  22   5   11.40    4.13
 -22  -5  -1    7.35    1.60
  -1  22   5    7.21    4.18
   0  22   5    8.96    4.28
   1  22   5   14.29    3.92
   2  22   5    7.99    4.30
   3  22   5   13.88    4.10
   4  22   5    2.87    4.46
   5  22   5    7.70    4.48
   8  22   5   12.01    3.88
   9  22   5    1.06    3.33
  10  22   5   10.23    3.10
  11  22   5   21.10    2.73
  12  22   5    4.62    2.08
  13  22   5    3.02    1.57
 -22  -6 -13    1.51    0.80
 -22  -6 -12    7.31    1.18
  12  22  -6   12.39    2.71
 -22  -6 -11    2.05    1.51
  11  22  -6    5.95    3.19
 -22  -6 -10    8.03    1.71
  10  22  -6   12.67    3.64
 -22  -6  -9   46.36    2.80
   9  22  -6   58.85    4.45
 -22  -6  -8   10.10    2.28
   8  22  -6    6.31    3.59
 -22  -6  -7   32.90    2.56
   7  22  -6   34.42    3.77
 -22  -6  -6   12.59    2.32
   6  22  -6   15.16    3.02
 -22  -6  -5    2.20    2.23
   5  22  -6    1.44    2.73
  -4  22   6    9.21    3.77
 -22  -6  -4    7.69    2.20
   4  22  -6    9.83    2.57
 -22  -6  -3    1.32    1.91
  -3  22   6    8.31    3.80
 -22  -6  -2    7.67    1.83
  -2  22   6    4.32    3.79
  -1  22   6   28.90    4.38
 -22  -6  -1   20.60    1.87
 -22  -6   0    7.46    1.56
   0  22   6    6.10    4.00
   1  22   6   20.45    4.03
   2  22   6    6.29    3.95
   3  22   6    3.98    4.21
   7  22   6   29.59    4.24
   8  22   6    9.47    3.45
   9  22   6   44.31    3.71
  10  22   6    7.28    2.82
  11  22   6    2.77    2.26
  12  22   6   10.57    1.91
 -22  -7 -13    1.21    0.76
 -22  -7 -12    1.34    0.94
 -22  -7 -11    4.46    1.32
  11  22  -7    8.89    2.95
 -22  -7 -10    1.77    1.63
  10  22  -7    1.15    3.33
 -22  -7  -9    7.19    1.88
   9  22  -7   10.02    3.64
 -22  -7  -8    7.13    2.16
   8  22  -7    4.80    3.33
 -22  -7  -7    7.30    2.25
   7  22  -7    6.41    3.13
 -22  -7  -6    6.39    2.18
   6  22  -7    3.86    2.59
 -22  -7  -5    6.03    2.20
 -22  -7  -4    5.41    2.14
 -22  -7  -3    9.02    1.96
  -3  22   7    4.18    3.48
 -22  -7  -2    2.40    1.79
  -2  22   7    2.51    3.90
 -22  -7  -1    1.36    1.63
  -1  22   7    3.69    3.86
   0  22   7   23.72    4.31
 -22  -7   0   17.63    1.87
   1  22   7    7.26    4.11
 -22  -7   1    4.10    1.47
   2  22   7   10.73    4.33
   6  22   7    3.99    3.75
   7  22   7    2.06    3.62
   8  22   7    7.29    3.16
   9  22   7    8.20    2.98
  10  22   7    2.28    2.44
  11  22   7    0.92    2.00
  12  22   7   -0.77    1.48
 -22  -8 -12    4.54    0.95
 -22  -8 -11    4.43    1.22
 -22  -8 -10   13.10    1.62
  10  22  -8   20.69    2.97
 -22  -8  -9    8.92    1.73
   9  22  -8    9.95    3.26
 -22  -8  -8   13.71    2.22
 -22  -8  -7   23.82    2.34
 -22  -8  -6   25.44    2.43
 -22  -8  -5   10.69    2.12
 -22  -8  -4   16.35    2.16
 -22  -8  -3   16.96    2.02
  -3  22   8   15.71    3.70
  -2  22   8   45.60    4.08
 -22  -8  -2   38.46    2.41
 -22  -8  -1    1.97    1.73
  -1  22   8    3.71    3.53
   0  22   8   59.75    4.60
 -22  -8   0   49.25    2.55
   1  22   8   11.24    4.13
 -22  -8   1    6.90    1.47
   4  22   8   22.55    4.19
   5  22   8   20.43    3.93
   6  22   8   18.36    3.80
   7  22   8   32.22    3.75
   8  22   8    7.91    3.14
   9  22   8   16.60    2.75
  10  22   8   11.27    2.21
  11  22   8    3.25    1.62
 -22  -9 -11    0.09    0.95
 -22  -9 -10    2.75    1.26
 -22  -9  -9   10.01    1.56
 -22  -9  -8   15.42    1.97
 -22  -9  -7    9.96    1.99
 -22  -9  -6   16.74    2.13
 -22  -9  -5    2.16    1.88
 -22  -9  -4    7.36    1.96
 -22  -9  -3    8.04    1.81
 -22  -9  -2    3.38    1.85
  -2  22   9    3.96    3.30
 -22  -9  -1    7.40    1.84
  22   9  -1    7.59    1.90
  -1  22   9   10.60    3.47
   0  22   9   13.75    3.82
 -22  -9   0   12.65    1.72
 -22  -9   1    8.32    1.53
 -22  -9   2    2.87    1.35
   3  22   9   10.38    3.86
   4  22   9    2.63    3.82
   5  22   9    4.64    3.49
   6  22   9    6.91    3.38
   7  22   9    4.87    2.90
   8  22   9   13.69    2.60
   9  22   9    7.05    2.22
  10  22   9    3.11    1.72
 -22 -10 -10    5.15    0.97
 -22 -10  -9    1.18    1.21
 -22 -10  -8   11.70    1.55
 -22 -10  -7    0.20    1.68
 -22 -10  -6   11.99    1.95
 -22 -10  -5   17.99    1.98
 -22 -10  -4    8.32    1.89
 -22 -10  -3   19.87    2.05
 -22 -10  -2   26.01    2.16
  22  10  -2   30.31    2.54
  22  10  -1    3.77    1.85
 -22 -10  -1    2.34    1.68
 -22 -10   0   29.77    1.98
 -22 -10   1    4.61    1.42
   2  22  10   31.43    3.81
 -22 -10   2   18.71    1.52
   3  22  10   46.77    3.95
   4  22  10   28.36    3.48
   5  22  10   52.77    4.00
   6  22  10   11.51    2.97
   7  22  10    0.47    2.53
   8  22  10   12.47    2.29
   9  22  10    1.89    1.75
 -22 -11  -9    4.71    1.04
 -22 -11  -8    0.29    1.18
 -22 -11  -7   12.55    1.58
 -22 -11  -6    2.43    1.46
 -22 -11  -5    1.97    1.57
 -22 -11  -4    9.61    1.80
  22  11  -4   15.10    3.15
  22  11  -3    6.59    2.61
 -22 -11  -3    2.46    1.68
  22  11  -2    2.63    2.05
 -22 -11  -2    4.05    1.64
  22  11  -1    9.75    1.82
 -22 -11  -1    8.13    1.60
 -22 -11   0    0.51    1.39
   1  22  11    7.51    3.14
 -22 -11   1    4.27    1.37
   2  22  11    1.85    3.06
 -22 -11   2    2.68    1.18
   3  22  11    2.37    3.03
   4  22  11    7.69    3.00
   5  22  11    2.83    2.66
   6  22  11    2.79    2.13
   7  22  11    8.18    2.06
   8  22  11    1.21    1.64
 -22 -12  -8    2.48    1.04
  22  12  -8    2.56    1.60
 -22 -12  -7    1.54    1.21
  22  12  -7   -0.42    2.33
 -22 -12  -6    0.02    1.30
  22  12  -6    1.64    2.98
  22  12  -5   -0.41    3.18
 -22 -12  -5    3.87    1.42
  22  12  -4    0.23    2.80
 -22 -12  -4    1.28    1.45
  22  12  -3   19.41    2.63
 -22 -12  -3   13.81    1.68
  22  12  -2   10.36    2.11
 -22 -12  -2    9.06    1.49
  22  12  -1    1.72    1.59
 -22 -12  -1    2.05    1.38
 -22 -12   0   13.02    1.41
 -22 -12   1    4.05    1.20
 -22 -12   2    1.41    1.02
   4  22  12   -0.77    2.22
   5  22  12   11.38    2.21
   6  22  12    0.86    1.73
 -22 -13  -7   -0.18    0.86
  22  13  -6    8.56    2.25
 -22 -13  -6    5.83    1.14
  22  13  -5    6.58    2.76
 -22 -13  -5    1.56    1.13
  22  13  -4    2.15    2.56
 -22 -13  -4    2.95    1.21
  22  13  -3    4.41    2.28
 -22 -13  -3    1.70    1.28
  22  13  -2   -0.31    1.81
 -22 -13  -2    0.23    1.21
 -22 -13  -1    0.29    1.21
 -22 -13   0    4.57    1.16
 -22 -13   1    0.26    0.97
 -22 -14  -4    1.59    0.99
 -22 -14  -3    2.87    0.95
 -22 -14  -2    2.17    1.02
 -22 -14  -1    0.83    0.94
   0  23   0    2.61    3.23
  -1  23   0    0.62    3.03
   1  23   0    1.88    3.19
  -2  23   0   10.64    3.02
   2  23   0   12.26    3.38
  -3  23   0    1.33    2.52
   3  23   0    3.03    3.38
   4  23   0   19.57    3.54
   5  23   0   -1.90    3.33
   6  23   0   -1.52    3.29
   7  23   0   18.60    3.46
   8  23   0    0.42    2.97
 -23   0  -8   -0.21    1.17
 -23   0  -9   10.26    1.35
   9  23   0   20.97    3.12
 -23   0 -10    1.73    1.14
  10  23   0    2.40    2.68
 -23   0 -11    0.06    0.93
  11  23   0    1.83    2.31
  12  23   0   11.70    1.99
  13  23  -1    1.00    1.33
  12  23  -1   21.16    2.27
  11  23  -1    4.09    2.36
 -23  -1 -11    1.25    1.05
 -23  -1 -10    1.92    1.19
  10  23  -1    4.80    2.63
   9  23  -1    1.42    2.86
 -23  -1  -9    2.26    1.29
   8  23  -1    2.76    2.94
 -23  -1  -8    1.57    1.37
 -23  -1  -7   17.00    1.47
   7  23  -1   22.71    3.49
   6  23  -1   13.66    3.50
   5  23  -1   36.87    3.71
  -4  23   1   23.94    2.76
   4  23  -1   28.39    3.46
  -3  23   1   29.58    3.24
   3  23  -1   35.86    3.76
  -2  23   1   37.03    3.69
   2  23  -1   37.57    3.69
  -1  23   1    4.85    3.37
   1  23  -1    4.98    3.00
   0  23   1    2.54    3.50
   0  23  -1    4.50    2.83
  -1  23  -1    7.28    2.78
   1  23   1    8.25    3.55
   2  23   1   23.92    3.78
   3  23   1   27.49    3.99
   4  23   1   32.41    3.92
   5  23   1   38.58    4.07
   6  23   1   16.18    3.62
   7  23   1   38.17    3.90
   8  23   1    5.09    3.21
   9  23   1    3.66    2.82
  10  23   1    1.53    2.55
  13  23   1    3.17    1.44
  13  23  -2   20.75    1.87
  12  23  -2   10.24    2.01
 -23  -2 -12    4.30    0.87
  11  23  -2    3.60    2.42
 -23  -2 -11    2.01    1.08
  10  23  -2    2.61    2.89
 -23  -2 -10    2.04    1.26
 -23  -2  -9   16.07    1.51
   9  23  -2   23.30    3.25
   8  23  -2    3.42    3.10
 -23  -2  -8    2.38    1.43
   7  23  -2    7.50    3.27
 -23  -2  -7    8.05    1.47
 -23  -2  -6    2.20    1.36
   6  23  -2    3.56    3.27
 -23  -2  -5    6.08    1.36
   5  23  -2    4.34    3.13
  -4  23   2    9.19    2.80
   4  23  -2   10.11    3.16
  -3  23   2   16.09    3.28
   3  23  -2   13.82    3.05
  -2  23   2   16.35    3.63
   2  23  -2   17.72    3.06
  -1  23   2   17.31    3.77
   1  23  -2    9.19    2.81
   0  23   2    5.56    3.70
   0  23  -2    2.86    2.56
   1  23   2   24.46    3.87
   2  23   2   15.06    3.85
   3  23   2   16.45    3.80
   4  23   2   12.82    3.49
   5  23   2    5.01    3.29
   6  23   2    2.21    3.45
   7  23   2    7.76    3.32
   8  23   2    4.69    3.17
   9  23   2   16.80    3.11
  12  23   2    8.48    1.71
  13  23   2   13.28    1.48
  12  23  -3    2.37    2.07
 -23  -3 -12    1.90    0.84
  11  23  -3    7.47    2.61
 -23  -3 -11    3.75    1.12
  10  23  -3    8.39    2.81
 -23  -3 -10    3.77    1.28
   9  23  -3   14.95    3.17
 -23  -3  -9    8.54    1.48
   8  23  -3    1.67    3.10
 -23  -3  -8    2.16    1.40
 -23  -3  -7   34.01    2.08
   7  23  -3   40.50    3.59
 -23  -3  -6    1.21    1.44
   6  23  -3    4.18    3.09
 -23  -3  -5   21.56    1.73
   5  23  -3   29.87    3.29
  -4  23   3    7.77    3.12
 -23  -3  -4    3.80    1.34
   4  23  -3    2.71    2.77
  -3  23   3   10.26    3.37
   3  23  -3   11.72    2.73
  -2  23   3   14.37    3.61
   2  23  -3    9.95    2.70
  -1  23   3   11.07    3.90
   1  23  -3    6.44    2.43
   0  23   3    6.52    3.49
   1  23   3    8.93    3.58
   2  23   3   10.43    3.70
   3  23   3   18.37    3.78
   4  23   3   14.16    3.66
   5  23   3   22.98    3.96
   6  23   3    1.20    3.25
   7  23   3   41.76    3.95
   8  23   3    3.65    3.10
  11  23   3    6.38    2.00
  12  23   3    3.88    1.74
 -23  -4 -12    1.74    0.80
  12  23  -4    2.71    1.91
 -23  -4 -11    2.62    1.05
  11  23  -4    3.22    2.52
 -23  -4 -10    4.96    1.29
  10  23  -4    1.40    2.85
 -23  -4  -9    2.79    1.44
   9  23  -4    4.92    3.00
 -23  -4  -8    1.05    1.53
   8  23  -4    3.67    3.20
 -23  -4  -7    1.16    1.53
   7  23  -4    0.86    3.10
 -23  -4  -6    3.99    1.51
   6  23  -4    9.48    3.03
 -23  -4  -5    7.20    1.56
   5  23  -4    7.63    2.81
 -23  -4  -4    1.24    1.39
   4  23  -4   -0.27    2.50
 -23  -4  -3    2.02    1.36
  -3  23   4    4.56    3.42
   3  23  -4    2.93    2.46
  -2  23   4    1.75    3.62
  -1  23   4    0.35    3.72
   0  23   4    0.58    3.77
   1  23   4   -1.10    3.62
   2  23   4    3.00    3.62
   3  23   4    8.71    3.88
   4  23   4    4.07    3.64
   5  23   4    9.45    3.58
   6  23   4    2.88    3.40
  10  23   4    2.80    2.29
  11  23   4    2.75    1.85
  12  23   4    4.33    1.37
 -23  -5 -11    9.66    1.12
  11  23  -5   14.54    2.51
 -23  -5 -10   10.91    1.35
  10  23  -5   17.33    3.01
 -23  -5  -9    3.99    1.46
   9  23  -5    6.71    3.24
 -23  -5  -8   16.12    1.75
   8  23  -5   25.17    3.36
 -23  -5  -7    8.31    1.73
   7  23  -5   13.14    3.13
 -23  -5  -6    5.03    1.63
   6  23  -5    3.58    2.87
 -23  -5  -5   12.28    1.68
   5  23  -5   11.31    2.65
 -23  -5  -4    9.89    1.50
   4  23  -5    8.43    2.35
 -23  -5  -3    6.10    1.34
  -3  23   5    5.76    3.35
  -2  23   5    1.62    3.35
  -1  23   5    5.41    3.62
   0  23   5   18.61    3.68
   1  23   5    7.83    3.67
   2  23   5    4.31    3.67
   3  23   5   11.78    3.99
   4  23   5   12.53    3.86
   5  23   5    7.53    3.56
   9  23   5    3.13    2.66
  10  23   5   17.63    2.39
  11  23   5   11.51    1.86
  12  23   5    4.08    1.32
 -23  -6 -11    0.30    0.92
 -23  -6 -10    0.95    1.21
  10  23  -6    2.31    2.78
 -23  -6  -9    3.65    1.37
   9  23  -6    7.65    3.14
 -23  -6  -8    0.71    1.56
   8  23  -6    4.69    2.97
 -23  -6  -7    3.11    1.61
   7  23  -6    1.48    2.85
 -23  -6  -6   14.13    1.75
 -23  -6  -5    1.00    1.56
 -23  -6  -4    2.96    1.52
 -23  -6  -3    1.63    1.35
  -3  23   6   -5.08    3.22
 -23  -6  -2    5.65    1.36
  -2  23   6    4.12    3.39
  -1  23   6   20.57    3.70
   0  23   6    0.27    3.61
   1  23   6   22.48    3.99
   2  23   6    9.69    3.69
   3  23   6   -1.82    3.42
   4  23   6   12.04    3.74
   7  23   6    2.43    3.01
   8  23   6   -2.19    2.76
   9  23   6    8.46    2.37
  10  23   6    1.58    1.94
  11  23   6    1.27    1.54
 -23  -7 -10    6.51    1.04
 -23  -7  -9    3.72    1.33
 -23  -7  -8   15.89    1.62
 -23  -7  -7    5.49    1.57
 -23  -7  -6   11.83    1.70
 -23  -7  -5   12.66    1.64
 -23  -7  -4    0.44    1.47
 -23  -7  -3    3.05    1.41
 -23  -7  -2    8.56    1.39
  -2  23   7   10.96    3.22
  -1  23   7   11.00    3.57
 -23  -7  -1    7.86    1.26
   0  23   7   17.01    3.41
   1  23   7    9.70    3.67
   2  23   7    8.66    3.33
   3  23   7   10.07    3.54
   6  23   7   11.08    3.39
   7  23   7   12.22    2.87
   8  23   7   13.31    2.62
   9  23   7    1.22    2.11
  10  23   7    7.48    1.75
 -23  -8 -10    0.94    0.79
 -23  -8  -9    9.29    1.16
 -23  -8  -8    6.50    1.36
 -23  -8  -7    4.79    1.43
 -23  -8  -6   12.74    1.59
 -23  -8  -5   10.14    1.57
 -23  -8  -4    8.33    1.51
 -23  -8  -3   -0.81    1.30
 -23  -8  -2   -0.46    1.31
  -1  23   8   24.32    3.42
 -23  -8  -1   16.98    1.49
   0  23   8   17.91    3.47
 -23  -8   0   10.84    1.26
   1  23   8   14.72    3.53
   5  23   8   15.26    3.14
   6  23   8   16.16    3.16
   7  23   8    2.76    2.57
   8  23   8    4.74    2.16
   9  23   8    9.93    1.88
 -23  -9  -9    0.83    0.88
 -23  -9  -8    8.22    1.21
 -23  -9  -7    2.81    1.29
 -23  -9  -6   12.71    1.50
 -23  -9  -5    4.36    1.43
 -23  -9  -4   28.60    1.80
 -23  -9  -3    8.62    1.46
  23   9  -3    8.34    1.74
 -23  -9  -2   15.66    1.45
 -23  -9  -1   25.11    1.56
   0  23   9    1.94    2.79
 -23  -9   0    0.71    1.06
   4  23   9   44.52    3.57
   5  23   9    5.84    2.95
   6  23   9   14.27    2.65
   7  23   9    0.76    2.19
   8  23   9    4.24    1.84
 -23 -10  -8    2.27    0.95
 -23 -10  -7    0.12    1.08
 -23 -10  -6    4.09    1.25
  23  10  -6    8.00    2.42
 -23 -10  -5    3.68    1.30
  23  10  -5    3.28    2.30
  23  10  -4    2.99    1.99
 -23 -10  -4    4.14    1.37
  23  10  -3    0.99    1.53
 -23 -10  -3    0.89    1.22
 -23 -10  -2    2.63    1.22
 -23 -10  -1   -0.35    1.09
 -23 -10   0    2.85    0.99
   2  23  10    9.60    2.93
   3  23  10    1.60    2.65
   4  23  10    1.81    2.53
   5  23  10    4.75    2.24
   6  23  10    2.21    2.17
   7  23  10    0.64    1.77
 -23 -11  -6    4.80    1.06
 -23 -11  -5    3.46    1.08
 -23 -11  -4   13.11    1.30
 -23 -11  -3    2.83    1.12
 -23 -11  -2    2.24    1.09
 -23 -11  -1    2.45    1.06
 -23 -11   0    0.53    0.91
   4  23  11   17.15    2.23
   5  23  11   10.63    2.07
   6  23  11   11.69    1.59
 -23 -12  -4    3.23    0.91
 -23 -12  -3   -0.36    0.93
 -23 -12  -2    0.14    0.93
   0  24   0   10.12    2.53
  -1  24   0    8.39    2.39
   1  24   0    8.41    2.62
   2  24   0   10.02    2.77
   3  24   0   49.20    3.51
   4  24   0   13.45    2.77
   5  24   0    9.98    2.81
   6  24   0   10.21    2.79
   7  24   0    4.10    2.52
   8  24   0    6.30    2.42
   9  24   0    5.60    2.30
  10  24   0    3.82    1.95
  11  24   0    4.70    1.46
  11  24  -1    2.14    1.64
  10  24  -1    1.20    2.02
   9  24  -1    0.85    2.24
   8  24  -1    6.14    2.58
   7  24  -1    3.18    2.64
   6  24  -1    2.68    2.73
   5  24  -1   -1.86    2.64
   4  24  -1    1.13    2.58
   3  24  -1   28.57    2.93
  -2  24   1    1.66    2.26
   2  24  -1    4.12    2.56
  -1  24   1   12.22    2.58
   1  24  -1    8.36    2.44
   0  24  -1    5.87    2.20
   0  24   1   17.66    2.83
   1  24   1    7.08    2.83
   2  24   1    5.04    2.84
   3  24   1   30.22    3.23
   4  24   1    1.64    2.78
   5  24   1    3.96    2.80
   6  24   1   -1.14    2.66
   7  24   1    3.30    2.50
   8  24   1    4.25    2.46
   9  24   1    0.40    2.03
  10  24   1    1.21    1.89
  11  24   1    5.25    1.55
  10  24  -2    4.61    2.08
   9  24  -2    1.46    2.24
   8  24  -2   25.16    2.89
   7  24  -2   -0.42    2.48
   6  24  -2   15.58    2.82
   5  24  -2    1.25    2.50
   4  24  -2   10.10    2.46
   3  24  -2   11.23    2.40
  -2  24   2   14.78    2.62
   2  24  -2   11.88    2.32
  -1  24   2   15.83    2.85
   0  24   2    9.76    3.02
   1  24   2   13.16    3.05
   2  24   2   16.78    3.03
   3  24   2   12.30    2.93
   4  24   2    5.59    2.83
   5  24   2    2.01    2.72
   6  24   2   18.23    2.93
   7  24   2    3.11    2.59
   8  24   2   24.59    2.59
   9  24   2    5.87    1.98
  10  24   2    7.48    1.72
  10  24  -3    0.92    1.98
   9  24  -3    1.60    2.35
 -24  -3  -8    6.30    0.92
   8  24  -3   11.38    2.64
   7  24  -3    6.05    2.64
   6  24  -3    4.97    2.52
   5  24  -3   -0.02    2.41
   4  24  -3   -1.81    2.23
   3  24  -3   -0.02    2.06
  -2  24   3    2.98    2.67
  -1  24   3   -0.54    2.77
   0  24   3    7.65    2.94
   1  24   3   -0.50    2.82
   2  24   3    1.57    2.95
   3  24   3   -0.77    2.92
   4  24   3   -1.29    2.87
   5  24   3    2.82    2.98
   6  24   3    4.06    2.80
   7  24   3    5.09    2.50
   8  24   3   11.23    2.43
   9  24   3    2.47    1.99
   9  24  -4   21.91    2.75
   8  24  -4   31.49    3.04
 -24  -4  -8   15.91    1.15
 -24  -4  -7    7.93    1.04
   7  24  -4   15.41    2.77
   6  24  -4   10.39    2.69
   5  24  -4    0.33    2.23
  -2  24   4   13.52    2.97
[truncated: 4,958 more chars]
