# Supplementary material for: Chiral Star-Shaped [CoIII3LnIII] Clusters with Enantiopure Schiff Bases: Synthesis, Structure, and Magnetism
Source: Molecules. 2024 Jul 12;29(14):3304. doi: 10.3390/molecules29143304 (PMC11279290; doi:10.3390/molecules29143304)
Supplement: Supplementary file 1 [file molecules-29-03304-s001.zip › Check cif/L-Co3Gd-4.cif]

data_p4
_audit_creation_date               2024-04-12
_audit_creation_method
;
Olex2 1.2-beta
(compiled 2018.05.29 svn.r3508 for OlexSys, GUI svn.r5506)
;
_shelx_SHELXL_version_number       '2014/7'
_audit_contact_author_address      ?
_audit_contact_author_email        ?
_audit_contact_author_name         ''
_audit_contact_author_phone        ?
_publ_contact_author_id_orcid      ?
_publ_section_references
;
Dolomanov, O.V., Bourhis, L.J., Gildea, R.J, Howard, J.A.K. & Puschmann, H.
 (2009), J. Appl. Cryst. 42, 339-341.

Sheldrick, G.M. (2015). Acta Cryst. A71, 3-8.

Sheldrick, G.M. (2015). Acta Cryst. C71, 3-8.
;
_chemical_name_common              ?
_chemical_name_systematic          ?
_chemical_formula_moiety           'C90 H78 Co3 Gd N6 O12'
_chemical_formula_sum              'C90 H78 Co3 Gd N6 O12'
_chemical_formula_weight           1769.63
_chemical_absolute_configuration    syn 
_chemical_melting_point            ?
loop_
  _atom_type_symbol
  _atom_type_description
  _atom_type_scat_dispersion_real
  _atom_type_scat_dispersion_imag
  _atom_type_scat_source
 'C' 'C' 0.0181 0.0091 'International Tables Vol C Tables 4.2.6.8 and 6.1.1.4'
 'H' 'H' 0.0000 0.0000 'International Tables Vol C Tables 4.2.6.8 and 6.1.1.4'
 'N' 'N' 0.0311 0.0180 'International Tables Vol C Tables 4.2.6.8 and 6.1.1.4'
 'O' 'O' 0.0492 0.0322 'International Tables Vol C Tables 4.2.6.8 and 6.1.1.4'
 'Co' 'Co' -2.3653 3.6143
 'International Tables Vol C Tables 4.2.6.8 and 6.1.1.4'
 'Gd' 'Gd' -8.8380 11.9157
 'International Tables Vol C Tables 4.2.6.8 and 6.1.1.4'

_shelx_space_group_comment
;
The symmetry employed for this shelxl refinement is uniquely defined
by the following loop, which should always be used as a source of
symmetry information in preference to the above space-group names.
They are only intended as comments.
;
_space_group_crystal_system        'cubic'
_space_group_IT_number             198
_space_group_name_H-M_alt          'P 21 3'
_space_group_name_Hall             'P 2ac 2ab 3'
loop_
  _space_group_symop_operation_xyz
 'x, y, z'
 '-x+1/2, -y, z+1/2'
 '-x, y+1/2, -z+1/2'
 'x+1/2, -y+1/2, -z'
 'z, x, y'
 'z+1/2, -x+1/2, -y'
 '-z+1/2, -x, y+1/2'
 '-z, x+1/2, -y+1/2'
 'y, z, x'
 '-y, z+1/2, -x+1/2'
 'y+1/2, -z+1/2, -x'
 '-y+1/2, -z, x+1/2'

_cell_length_a                     21.3623(3)
_cell_length_b                     21.3623(3)
_cell_length_c                     21.3623(3)
_cell_angle_alpha                  90
_cell_angle_beta                   90
_cell_angle_gamma                  90
_cell_volume                       9748.6(4)
_cell_formula_units_Z              4
_cell_measurement_reflns_used      4444
_cell_measurement_temperature      100.01(10)
_cell_measurement_theta_max        72.0860
_cell_measurement_theta_min        5.8320
_shelx_estimated_absorpt_T_max     ?
_shelx_estimated_absorpt_T_min     ?
_exptl_absorpt_coefficient_mu       8.700
_exptl_absorpt_correction_T_max    0.499
_exptl_absorpt_correction_T_min    0.405
_exptl_absorpt_correction_type     multi-scan
_exptl_absorpt_process_details
;
CrysAlisPro 1.171.39.28b (Rigaku Oxford Diffraction, 2015)
Empirical absorption correction using spherical harmonics,
 implemented in SCALE3 ABSPACK scaling algorithm.
;
_exptl_absorpt_special_details     ?
_exptl_crystal_colour             crimson
_exptl_crystal_density_diffrn      1.206
_exptl_crystal_density_meas        ?
_exptl_crystal_density_method      ?
_exptl_crystal_description          block
_exptl_crystal_F_000               3604.0
_exptl_crystal_size_max            0.12
_exptl_crystal_size_mid            0.10
_exptl_crystal_size_min            0.08
_exptl_transmission_factor_max     ?
_exptl_transmission_factor_min     ?
_diffrn_reflns_av_R_equivalents    0.0583
_diffrn_reflns_av_unetI/netI       0.0787
_diffrn_reflns_Laue_measured_fraction_full  0.997
_diffrn_reflns_Laue_measured_fraction_max  0.972
_diffrn_reflns_limit_h_max         26
_diffrn_reflns_limit_h_min         -17
_diffrn_reflns_limit_k_max         9
_diffrn_reflns_limit_k_min         -26
_diffrn_reflns_limit_l_max         26
_diffrn_reflns_limit_l_min         -19
_diffrn_reflns_number              13793
_diffrn_reflns_point_group_measured_fraction_full  0.944
_diffrn_reflns_point_group_measured_fraction_max  0.899
_diffrn_reflns_theta_full          67.684
_diffrn_reflns_theta_max           73.928
_diffrn_reflns_theta_min           2.925
_diffrn_ambient_environment        N~2~
_diffrn_ambient_temperature        100.01(10)
_diffrn_detector                   'CCD plate'
_diffrn_detector_area_resol_mean   ?
_diffrn_measured_fraction_theta_full  0.997
_diffrn_measured_fraction_theta_max  0.972
_diffrn_measurement_details
;
List of Runs (angles in degrees, time in seconds):

  # Type    Start    End  Width  t~exp~   \w     \q     \k     \f   Frames
--------------------------------------------------------------------------
  1  \w      8.00  33.00   0.50    2.26    --    0.00  68.00 -67.00   50
  2  \w    107.00 155.00   0.50    9.06    --   94.60  80.00 103.00   96
  3  \w    -30.00  -3.00   0.50    2.26    --    0.00 -82.00   0.00   54
  4  \w     88.00 184.00   0.50    9.06    --   94.60  82.00 150.00  192
;
_diffrn_measurement_device         'four-circle diffractometer'
_diffrn_measurement_device_type    'XtaLAB AFC12 (RINC): Kappa single'
_diffrn_measurement_method         '\w scans'
_diffrn_orient_matrix_type        
 'CrysAlisPro convention (1999,Acta A55,543-557)'
_diffrn_orient_matrix_UB_11        -0.0021864000
_diffrn_orient_matrix_UB_12        -0.0718532000
_diffrn_orient_matrix_UB_13        0.0064516000
_diffrn_orient_matrix_UB_21        -0.0720569000
_diffrn_orient_matrix_UB_22        0.0024156000
_diffrn_orient_matrix_UB_23        0.0008617000
_diffrn_orient_matrix_UB_31        -0.0009211000
_diffrn_orient_matrix_UB_32        -0.0064887000
_diffrn_orient_matrix_UB_33        -0.0717761000
_diffrn_radiation_monochromator    graphite
_diffrn_radiation_probe            x-ray
_diffrn_radiation_type             CuK\a
_diffrn_radiation_wavelength       1.54184
_diffrn_source                     'fine-focus sealed X-ray tube'
_diffrn_source_type                'Enhance (Cu) X-ray Source'
_reflns_Friedel_coverage           0.709
_reflns_Friedel_fraction_full      0.881
_reflns_Friedel_fraction_max       0.813
_reflns_number_gt                  4499
_reflns_number_total               6613
_reflns_odcompleteness_completeness  99.78
_reflns_odcompleteness_iscentric   1
_reflns_odcompleteness_theta       66.97
_reflns_special_details
;
 Reflections were merged by SHELXL according to the crystal
 class for the calculation of statistics and refinement.
 
 _reflns_Friedel_fraction is defined as the number of unique
 Friedel pairs measured divided by the number that would be
 possible theoretically, ignoring centric projections and
 systematic absences.
;
_reflns_threshold_expression       'I > 2\s(I)'
_computing_cell_refinement         'CrysAlisPro 1.171.39.28b (Rigaku OD, 2015)'
_computing_data_collection         'CrysAlisPro 1.171.39.28b (Rigaku OD, 2015)'
_computing_data_reduction          'CrysAlisPro 1.171.39.28b (Rigaku OD, 2015)'
_computing_molecular_graphics      'Olex2 (Dolomanov et al., 2009)'
_computing_publication_material    'Olex2 (Dolomanov et al., 2009)'
_computing_structure_refinement    'ShelXL (Sheldrick, 2015)'
_computing_structure_solution      'ShelXT (Sheldrick, 2015)'
_refine_diff_density_max           1.364
_refine_diff_density_min           -4.225
_refine_diff_density_rms           0.197
_refine_ls_abs_structure_details
;
 Flack x determined using 1384 quotients [(I+)-(I-)]/[(I+)+(I-)]
 (Parsons, Flack and Wagner, Acta Cryst. B69 (2013) 249-259).
;
_refine_ls_abs_structure_Flack     0.008(6)
_refine_ls_extinction_coef         .
_refine_ls_extinction_method       none
_refine_ls_goodness_of_fit_ref     0.993
_refine_ls_hydrogen_treatment      constr
_refine_ls_matrix_type             full
_refine_ls_number_parameters       337
_refine_ls_number_reflns           5944
_refine_ls_number_restraints       48
_refine_ls_R_factor_all            0.1084
_refine_ls_R_factor_gt             0.0896
_refine_ls_restrained_S_all        1.001
_refine_ls_shift/su_max            0.000
_refine_ls_shift/su_mean           0.000
_refine_ls_structure_factor_coef   Fsqd
_refine_ls_weighting_details      
 'w=1/[\s^2^(Fo^2^)+(0.1759P)^2^] where P=(Fo^2^+2Fc^2^)/3'
_refine_ls_weighting_scheme        calc
_refine_ls_wR_factor_gt            0.2249
_refine_ls_wR_factor_ref           0.2403
_refine_special_details            ?
_olex2_refinement_description
;
1. Fixed Uiso
 At 1.2 times of:
  All C(H) groups, All C(H,H) groups
2. Uiso/Uaniso restraints and constraints
C25 \\sim C26 \\sim C27: within 2A with sigma of 0.01 and sigma for terminal
atoms of 0.02
C24 \\sim C25 \\sim C26 \\sim C27: within 1.7A with sigma of 0.01 and sigma for
terminal atoms of 0.02
Uanis(C27) \\sim Ueq, Uanis(C26) \\sim Ueq, Uanis(C25) \\sim Ueq: with sigma of
0.1 and sigma for terminal atoms of 0.2
Uanis(C26) \\sim Ueq, Uanis(C27) \\sim Ueq: with sigma of 0.01 and sigma for
terminal atoms of 0.02
Uanis(C3) \\sim Ueq, Uanis(C4) \\sim Ueq: with sigma of 0.01 and sigma for
terminal atoms of 0.02
3.a Ternary CH refined with riding coordinates:
 C14(H14), C29(H29)
3.b Secondary CH2 refined with riding coordinates:
 C30(H30A,H30B), C15(H15A,H15B)
3.c Aromatic/amide H refined with riding coordinates:
 C22(H22), C12(H12), C10(H10), C7(H7), C8(H8), C11(H11), C9(H9), C20(H20),
 C17(H17), C27(H27), C19(H19), C23(H23), C18(H18), C2(H2), C5(H5), C26(H26),
 C3(H3), C24(H24), C4(H4), C25(H25)
;
_atom_sites_solution_hydrogens     geom
_atom_sites_solution_primary       dual
_atom_sites_solution_secondary     ?
loop_
  _atom_site_label
  _atom_site_type_symbol
  _atom_site_fract_x
  _atom_site_fract_y
  _atom_site_fract_z
  _atom_site_U_iso_or_equiv
  _atom_site_adp_type
  _atom_site_occupancy
  _atom_site_site_symmetry_order
  _atom_site_calc_flag
  _atom_site_refinement_flags_posn
  _atom_site_refinement_flags_adp
  _atom_site_refinement_flags_occupancy
  _atom_site_disorder_assembly
  _atom_site_disorder_group
 Gd1 Gd 0.24623(3) 0.24623(3) 0.24623(3) 0.0491(4) Uani 1 3 d S T P . .
 Co1 Co 0.15625(8) 0.21767(8) 0.36456(8) 0.0384(4) Uani 1 1 d . . . . .
 O4 O 0.2393(3) 0.2507(3) 0.3492(3) 0.0409(15) Uani 1 1 d . . . . .
 O2 O 0.1518(3) 0.2102(3) 0.2753(3) 0.0301(14) Uani 1 1 d . . . . .
 O3 O 0.0730(3) 0.1886(3) 0.3749(3) 0.0430(17) Uani 1 1 d . . . . .
 O1 O 0.1662(4) 0.2244(4) 0.4522(4) 0.054(2) Uani 1 1 d . . . . .
 N1 N 0.1808(4) 0.1329(4) 0.3607(4) 0.0361(18) Uani 1 1 d . . . . .
 C22 C 0.0784(6) 0.3249(5) 0.3547(5) 0.048(3) Uani 1 1 d . . . . .
 H22 H 0.0735 0.3681 0.3534 0.058 Uiso 1 1 calc R . . . .
 N2 N 0.1335(5) 0.3036(4) 0.3646(4) 0.047(2) Uani 1 1 d . . . . .
 C13 C 0.1413(5) 0.0384(5) 0.3022(5) 0.037(2) Uani 1 1 d . . . . .
 C12 C 0.0879(5) 0.0268(5) 0.3356(5) 0.043(2) Uani 1 1 d . . . . .
 H12 H 0.0706 0.0586 0.3596 0.051 Uiso 1 1 calc R . . . .
 C10 C 0.0838(6) -0.0785(6) 0.2979(6) 0.053(3) Uani 1 1 d . . . . .
 H10 H 0.0646 -0.1176 0.2975 0.064 Uiso 1 1 calc R . . . .
 C7 C 0.2066(5) 0.1022(6) 0.4061(5) 0.046(3) Uani 1 1 d . . . . .
 H7 H 0.2160 0.0603 0.3988 0.055 Uiso 1 1 calc R . . . .
 C30 C 0.2449(6) 0.3076(5) 0.3827(5) 0.049(3) Uani 1 1 d . . . . .
 H30A H 0.2826 0.3293 0.3699 0.059 Uiso 1 1 calc R . . . .
 H30B H 0.2479 0.2990 0.4272 0.059 Uiso 1 1 calc R . . . .
 C21 C 0.0228(6) 0.2868(5) 0.3454(5) 0.047(3) Uani 1 1 d . . . . .
 C8 C 0.1667(5) -0.0089(4) 0.2628(5) 0.039(2) Uani 1 1 d . . . . .
 H8 H 0.2019 -0.0014 0.2383 0.047 Uiso 1 1 calc R . . . .
 C1 C 0.2008(7) 0.1872(7) 0.4858(6) 0.062(4) Uani 1 1 d . . . . .
 C11 C 0.0591(5) -0.0308(5) 0.3345(6) 0.048(3) Uani 1 1 d . . . . .
 H11 H 0.0233 -0.0378 0.3581 0.057 Uiso 1 1 calc R . . . .
 C16 C 0.0239(5) 0.2208(5) 0.3558(5) 0.043(2) Uani 1 1 d . . . . .
 C9 C 0.1365(6) -0.0682(5) 0.2623(6) 0.053(3) Uani 1 1 d . . . . .
 H9 H 0.1525 -0.1003 0.2376 0.064 Uiso 1 1 calc R . . . .
 C20 C -0.0321(6) 0.3156(6) 0.3278(6) 0.053(3) Uani 1 1 d . . . . .
 H20 H -0.0326 0.3588 0.3223 0.064 Uiso 1 1 calc R . . . .
 C17 C -0.0324(5) 0.1867(6) 0.3449(6) 0.050(3) Uani 1 1 d . . . . .
 H17 H -0.0325 0.1434 0.3495 0.060 Uiso 1 1 calc R . . . .
 C27 C 0.1938(10) 0.4589(8) 0.4035(9) 0.095(5) Uani 1 1 d . U . . .
 H27 H 0.1981 0.4702 0.3617 0.114 Uiso 1 1 calc R . . . .
 C14 C 0.1714(5) 0.1024(4) 0.2992(4) 0.034(2) Uani 1 1 d . . . . .
 H14 H 0.2123 0.0980 0.2790 0.041 Uiso 1 1 calc R . . . .
 C19 C -0.0878(7) 0.2808(7) 0.3179(6) 0.062(4) Uani 1 1 d . . . . .
 H19 H -0.1245 0.3005 0.3051 0.075 Uiso 1 1 calc R . . . .
 C23 C 0.1702(10) 0.3842(8) 0.4818(8) 0.093(6) Uani 1 1 d . . . . .
 H23 H 0.1599 0.3434 0.4928 0.111 Uiso 1 1 calc R . . . .
 C29 C 0.1878(6) 0.3487(5) 0.3699(6) 0.051(3) Uani 1 1 d . . . . .
 H29 H 0.1936 0.3693 0.3293 0.062 Uiso 1 1 calc R . . . .
 C6 C 0.2222(7) 0.1266(6) 0.4665(5) 0.053(3) Uani 1 1 d . . . . .
 C18 C -0.0861(6) 0.2167(7) 0.3278(6) 0.060(3) Uani 1 1 d . . . . .
 H18 H -0.1226 0.1935 0.3226 0.072 Uiso 1 1 calc R . . . .
 C28 C 0.1811(7) 0.3982(6) 0.4193(7) 0.066(4) Uani 1 1 d . . . . .
 C2 C 0.2201(8) 0.2074(8) 0.5460(6) 0.074(4) Uani 1 1 d . . . . .
 H2 H 0.2077 0.2468 0.5594 0.088 Uiso 1 1 calc R . . . .
 C15 C 0.1318(5) 0.1482(4) 0.2604(5) 0.037(2) Uani 1 1 d . . . . .
 H15A H 0.1376 0.1401 0.2161 0.045 Uiso 1 1 calc R . . . .
 H15B H 0.0878 0.1431 0.2704 0.045 Uiso 1 1 calc R . . . .
 C5 C 0.2578(8) 0.0899(8) 0.5065(6) 0.075(4) Uani 1 1 d . . . . .
 H5 H 0.2704 0.0499 0.4947 0.090 Uiso 1 1 calc R . . . .
 C26 C 0.2005(11) 0.5043(10) 0.4512(11) 0.112(5) Uani 1 1 d . U . . .
 H26 H 0.2130 0.5445 0.4401 0.134 Uiso 1 1 calc R . . . .
 C3 C 0.2561(9) 0.1719(9) 0.5853(8) 0.085(5) Uani 1 1 d . U . . .
 H3 H 0.2674 0.1871 0.6245 0.102 Uiso 1 1 calc R . . . .
 C24 C 0.1742(13) 0.4285(8) 0.5279(9) 0.120(6) Uani 1 1 d . U . . .
 H24 H 0.1671 0.4179 0.5695 0.144 Uiso 1 1 calc R . . . .
 C4 C 0.2749(8) 0.1148(9) 0.5668(7) 0.083(5) Uani 1 1 d . U . . .
 H4 H 0.2996 0.0909 0.5935 0.099 Uiso 1 1 calc R . . . .
 C25 C 0.1896(13) 0.4919(9) 0.5111(10) 0.120(5) Uani 1 1 d . U . . .
 H25 H 0.1918 0.5232 0.5412 0.144 Uiso 1 1 calc R . . . .

loop_
  _atom_site_aniso_label
  _atom_site_aniso_U_11
  _atom_site_aniso_U_22
  _atom_site_aniso_U_33
  _atom_site_aniso_U_23
  _atom_site_aniso_U_13
  _atom_site_aniso_U_12
 Gd1 0.0491(4) 0.0491(4) 0.0491(4) -0.0013(3) -0.0013(3) -0.0013(3)
 Co1 0.0426(9) 0.0348(8) 0.0377(9) -0.0022(7) 0.0047(7) -0.0022(7)
 O4 0.050(4) 0.038(4) 0.035(3) -0.003(3) -0.004(3) -0.009(3)
 O2 0.028(3) 0.026(3) 0.036(3) -0.001(3) -0.001(2) -0.002(2)
 O3 0.045(4) 0.040(4) 0.044(4) 0.004(3) 0.007(3) 0.002(3)
 O1 0.063(5) 0.059(5) 0.039(4) -0.007(4) 0.010(4) -0.004(4)
 N1 0.030(4) 0.043(4) 0.035(4) 0.003(4) 0.004(3) -0.012(4)
 C22 0.061(7) 0.035(5) 0.048(6) -0.002(5) 0.023(6) 0.003(5)
 N2 0.054(5) 0.045(5) 0.042(5) -0.006(4) 0.016(4) -0.006(4)
 C13 0.042(5) 0.034(5) 0.034(5) 0.006(4) -0.012(4) -0.001(4)
 C12 0.040(5) 0.048(6) 0.041(5) 0.008(5) -0.002(5) -0.004(5)
 C10 0.059(7) 0.045(6) 0.057(7) 0.007(5) -0.019(6) -0.009(6)
 C7 0.041(6) 0.060(7) 0.037(5) 0.005(5) -0.006(5) -0.007(5)
 C30 0.065(7) 0.037(5) 0.044(6) -0.013(4) 0.000(6) -0.009(5)
 C21 0.061(7) 0.042(6) 0.038(5) 0.007(5) 0.020(5) 0.012(5)
 C8 0.045(5) 0.028(4) 0.044(5) 0.002(4) -0.007(4) -0.005(4)
 C1 0.074(9) 0.073(9) 0.038(6) -0.004(6) -0.002(6) -0.026(7)
 C11 0.042(6) 0.043(6) 0.058(7) 0.012(5) -0.010(5) -0.010(5)
 C16 0.039(5) 0.046(6) 0.043(6) 0.006(5) 0.011(4) 0.005(5)
 C9 0.071(8) 0.028(5) 0.061(7) 0.000(5) -0.014(6) -0.007(5)
 C20 0.066(8) 0.049(6) 0.045(6) 0.005(5) 0.011(6) 0.012(6)
 C17 0.041(6) 0.054(7) 0.055(7) 0.012(6) 0.010(5) 0.004(5)
 C27 0.126(9) 0.066(7) 0.094(8) -0.027(7) 0.032(8) -0.014(7)
 C14 0.047(6) 0.029(4) 0.027(4) 0.006(4) -0.002(4) -0.001(4)
 C19 0.064(8) 0.070(8) 0.053(7) 0.012(6) 0.014(6) 0.028(7)
 C23 0.132(16) 0.069(10) 0.077(11) -0.032(8) 0.034(11) -0.016(10)
 C29 0.067(8) 0.029(5) 0.058(7) -0.006(5) 0.011(6) -0.004(5)
 C6 0.072(8) 0.055(7) 0.033(5) 0.004(5) -0.008(5) -0.011(6)
 C18 0.051(7) 0.070(8) 0.059(7) 0.011(7) 0.009(6) 0.002(6)
 C28 0.083(10) 0.046(7) 0.069(9) -0.015(6) 0.024(8) -0.011(7)
 C2 0.091(10) 0.081(10) 0.049(7) -0.015(7) 0.007(7) -0.031(9)
 C15 0.036(5) 0.025(4) 0.051(6) 0.003(4) -0.009(4) -0.002(4)
 C5 0.099(11) 0.077(9) 0.049(7) 0.014(7) -0.035(8) -0.012(9)
 C26 0.150(9) 0.079(7) 0.106(8) -0.025(7) 0.028(8) -0.015(7)
 C3 0.097(10) 0.096(9) 0.061(7) 0.002(7) -0.013(8) -0.021(8)
 C24 0.193(15) 0.073(9) 0.094(10) -0.048(8) 0.047(11) -0.004(10)
 C4 0.089(9) 0.104(10) 0.055(7) 0.022(7) -0.030(7) -0.013(8)
 C25 0.184(12) 0.072(8) 0.103(9) -0.040(8) 0.034(10) -0.019(9)

_geom_special_details
;
 All esds (except the esd in the dihedral angle between two l.s. planes)
 are estimated using the full covariance matrix.  The cell esds are taken
 into account individually in the estimation of esds in distances, angles
 and torsion angles; correlations between esds in cell parameters are only
 used when they are defined by crystal symmetry.  An approximate (isotropic)
 treatment of cell esds is used for estimating esds involving l.s. planes.
;
loop_
  _geom_bond_atom_site_label_1
  _geom_bond_atom_site_label_2
  _geom_bond_distance
  _geom_bond_site_symmetry_2
  _geom_bond_publ_flag
 Gd1 Co1 3.2336(16) 5 ?
 Gd1 Co1 3.2336(16) 9 ?
 Gd1 Co1 3.2337(16) . ?
 Gd1 O4 2.207(7) 9 ?
 Gd1 O4 2.207(7) . ?
 Gd1 O4 2.207(7) 5 ?
 Gd1 O2 2.247(6) 9 ?
 Gd1 O2 2.247(6) . ?
 Gd1 O2 2.247(6) 5 ?
 Co1 O4 1.937(7) . ?
 Co1 O2 1.915(7) . ?
 Co1 O3 1.896(8) . ?
 Co1 O1 1.890(8) . ?
 Co1 N1 1.888(9) . ?
 Co1 N2 1.899(10) . ?
 O4 C30 1.415(11) . ?
 O2 C15 1.427(10) . ?
 O3 C16 1.321(13) . ?
 O1 C1 1.302(16) . ?
 N1 C7 1.294(13) . ?
 N1 C14 1.478(12) . ?
 C22 H22 0.9300 . ?
 C22 N2 1.279(16) . ?
 C22 C21 1.454(17) . ?
 N2 C29 1.511(15) . ?
 C13 C12 1.368(15) . ?
 C13 C8 1.424(15) . ?
 C13 C14 1.511(13) . ?
 C12 H12 0.9300 . ?
 C12 C11 1.375(15) . ?
 C10 H10 0.9300 . ?
 C10 C11 1.387(18) . ?
 C10 C9 1.376(19) . ?
 C7 H7 0.9300 . ?
 C7 C6 1.432(15) . ?
 C30 H30A 0.9700 . ?
 C30 H30B 0.9700 . ?
 C30 C29 1.527(18) . ?
 C21 C16 1.427(15) . ?
 C21 C20 1.375(17) . ?
 C8 H8 0.9300 . ?
 C8 C9 1.421(14) . ?
 C1 C6 1.43(2) . ?
 C1 C2 1.418(17) . ?
 C11 H11 0.9300 . ?
 C16 C17 1.424(16) . ?
 C9 H9 0.9300 . ?
 C20 H20 0.9300 . ?
 C20 C19 1.42(2) . ?
 C17 H17 0.9300 . ?
 C17 C18 1.365(17) . ?
 C27 H27 0.9300 . ?
 C27 C28 1.36(2) . ?
 C27 C26 1.41(2) . ?
 C14 H14 0.9800 . ?
 C14 C15 1.536(12) . ?
 C19 H19 0.9300 . ?
 C19 C18 1.385(19) . ?
 C23 H23 0.9300 . ?
 C23 C28 1.39(2) . ?
 C23 C24 1.37(2) . ?
 C29 H29 0.9800 . ?
 C29 C28 1.503(17) . ?
 C6 C5 1.388(18) . ?
 C18 H18 0.9300 . ?
 C2 H2 0.9300 . ?
 C2 C3 1.37(2) . ?
 C15 H15A 0.9700 . ?
 C15 H15B 0.9700 . ?
 C5 H5 0.9300 . ?
 C5 C4 1.44(2) . ?
 C26 H26 0.9300 . ?
 C26 C25 1.33(3) . ?
 C3 H3 0.9300 . ?
 C3 C4 1.34(3) . ?
 C24 H24 0.9300 . ?
 C24 C25 1.44(3) . ?
 C4 H4 0.9300 . ?
 C25 H25 0.9300 . ?

loop_
  _geom_angle_atom_site_label_1
  _geom_angle_atom_site_label_2
  _geom_angle_atom_site_label_3
  _geom_angle
  _geom_angle_site_symmetry_1
  _geom_angle_site_symmetry_3
  _geom_angle_publ_flag
 Co1 Gd1 Co1 120.000(1) 9 . ?
 Co1 Gd1 Co1 120.0 5 . ?
 Co1 Gd1 Co1 120.0 5 9 ?
 O4 Gd1 Co1 35.80(18) 9 9 ?
 O4 Gd1 Co1 123.11(19) 5 . ?
 O4 Gd1 Co1 35.80(18) 5 5 ?
 O4 Gd1 Co1 123.10(19) . 9 ?
 O4 Gd1 Co1 35.81(18) . . ?
 O4 Gd1 Co1 123.11(19) 9 5 ?
 O4 Gd1 Co1 105.44(19) . 5 ?
 O4 Gd1 Co1 105.44(19) 9 . ?
 O4 Gd1 Co1 105.44(19) 5 9 ?
 O4 Gd1 O4 91.5(2) 9 5 ?
 O4 Gd1 O4 91.5(2) 9 . ?
 O4 Gd1 O4 91.5(2) 5 . ?
 O4 Gd1 O2 149.3(3) . 9 ?
 O4 Gd1 O2 71.3(2) . . ?
 O4 Gd1 O2 113.5(3) 9 . ?
 O4 Gd1 O2 149.3(3) 9 5 ?
 O4 Gd1 O2 113.5(3) . 5 ?
 O4 Gd1 O2 71.3(2) 5 5 ?
 O4 Gd1 O2 71.3(2) 9 9 ?
 O4 Gd1 O2 113.5(3) 5 9 ?
 O4 Gd1 O2 149.3(3) 5 . ?
 O2 Gd1 Co1 35.45(16) 5 5 ?
 O2 Gd1 Co1 105.25(16) 5 . ?
 O2 Gd1 Co1 105.25(16) 9 5 ?
 O2 Gd1 Co1 123.38(16) . 5 ?
 O2 Gd1 Co1 35.45(16) . . ?
 O2 Gd1 Co1 123.38(16) 5 9 ?
 O2 Gd1 Co1 123.38(16) 9 . ?
 O2 Gd1 Co1 35.45(16) 9 9 ?
 O2 Gd1 Co1 105.25(16) . 9 ?
 O2 Gd1 O2 92.0(2) 9 5 ?
 O2 Gd1 O2 92.0(2) 9 . ?
 O2 Gd1 O2 92.0(2) 5 . ?
 O4 Co1 Gd1 41.82(19) . . ?
 O2 Co1 Gd1 42.89(18) . . ?
 O2 Co1 O4 84.7(3) . . ?
 O3 Co1 Gd1 135.2(2) . . ?
 O3 Co1 O4 176.1(3) . . ?
 O3 Co1 O2 92.4(3) . . ?
 O3 Co1 N2 94.4(4) . . ?
 O1 Co1 Gd1 133.9(3) . . ?
 O1 Co1 O4 92.1(3) . . ?
 O1 Co1 O2 176.4(3) . . ?
 O1 Co1 O3 90.9(3) . . ?
 O1 Co1 N2 87.4(4) . . ?
 N1 Co1 Gd1 88.9(2) . . ?
 N1 Co1 O4 95.0(3) . . ?
 N1 Co1 O2 83.7(3) . . ?
 N1 Co1 O3 87.2(3) . . ?
 N1 Co1 O1 94.9(4) . . ?
 N1 Co1 N2 177.2(4) . . ?
 N2 Co1 Gd1 88.3(3) . . ?
 N2 Co1 O4 83.2(4) . . ?
 N2 Co1 O2 93.9(3) . . ?
 Co1 O4 Gd1 102.4(3) . . ?
 C30 O4 Gd1 122.3(7) . . ?
 C30 O4 Co1 107.7(7) . . ?
 Co1 O2 Gd1 101.7(3) . . ?
 C15 O2 Gd1 121.7(5) . . ?
 C15 O2 Co1 108.3(6) . . ?
 C16 O3 Co1 122.6(7) . . ?
 C1 O1 Co1 124.3(8) . . ?
 C7 N1 Co1 124.8(8) . . ?
 C7 N1 C14 120.1(9) . . ?
 C14 N1 Co1 115.1(6) . . ?
 N2 C22 H22 117.4 . . ?
 N2 C22 C21 125.2(10) . . ?
 C21 C22 H22 117.4 . . ?
 C22 N2 Co1 125.3(8) . . ?
 C22 N2 C29 119.5(10) . . ?
 C29 N2 Co1 114.8(8) . . ?
 C12 C13 C8 119.7(10) . . ?
 C12 C13 C14 122.8(10) . . ?
 C8 C13 C14 117.1(9) . . ?
 C13 C12 H12 119.1 . . ?
 C13 C12 C11 121.8(11) . . ?
 C11 C12 H12 119.1 . . ?
 C11 C10 H10 119.8 . . ?
 C9 C10 H10 119.8 . . ?
 C9 C10 C11 120.3(11) . . ?
 N1 C7 H7 116.9 . . ?
 N1 C7 C6 126.2(12) . . ?
 C6 C7 H7 116.9 . . ?
 O4 C30 H30A 109.7 . . ?
 O4 C30 H30B 109.7 . . ?
 O4 C30 C29 109.6(9) . . ?
 H30A C30 H30B 108.2 . . ?
 C29 C30 H30A 109.7 . . ?
 C29 C30 H30B 109.7 . . ?
 C16 C21 C22 121.2(11) . . ?
 C20 C21 C22 118.9(11) . . ?
 C20 C21 C16 119.9(12) . . ?
 C13 C8 H8 121.2 . . ?
 C9 C8 C13 117.7(10) . . ?
 C9 C8 H8 121.2 . . ?
 O1 C1 C6 125.1(11) . . ?
 O1 C1 C2 118.6(14) . . ?
 C2 C1 C6 116.2(14) . . ?
 C12 C11 C10 119.8(11) . . ?
 C12 C11 H11 120.1 . . ?
 C10 C11 H11 120.1 . . ?
 O3 C16 C21 125.2(11) . . ?
 O3 C16 C17 117.0(10) . . ?
 C17 C16 C21 117.8(11) . . ?
 C10 C9 C8 120.6(11) . . ?
 C10 C9 H9 119.7 . . ?
 C8 C9 H9 119.7 . . ?
 C21 C20 H20 119.3 . . ?
 C21 C20 C19 121.4(12) . . ?
 C19 C20 H20 119.3 . . ?
 C16 C17 H17 119.6 . . ?
 C18 C17 C16 120.8(12) . . ?
 C18 C17 H17 119.6 . . ?
 C28 C27 H27 120.2 . . ?
 C28 C27 C26 119.6(18) . . ?
 C26 C27 H27 120.2 . . ?
 N1 C14 C13 114.8(8) . . ?
 N1 C14 H14 108.2 . . ?
 N1 C14 C15 105.9(8) . . ?
 C13 C14 H14 108.2 . . ?
 C13 C14 C15 111.4(8) . . ?
 C15 C14 H14 108.2 . . ?
 C20 C19 H19 120.9 . . ?
 C18 C19 C20 118.1(13) . . ?
 C18 C19 H19 120.9 . . ?
 C28 C23 H23 118.9 . . ?
 C24 C23 H23 118.9 . . ?
 C24 C23 C28 122.2(17) . . ?
 N2 C29 C30 105.1(9) . . ?
 N2 C29 H29 108.5 . . ?
 C30 C29 H29 108.5 . . ?
 C28 C29 N2 115.3(10) . . ?
 C28 C29 C30 110.8(11) . . ?
 C28 C29 H29 108.5 . . ?
 C1 C6 C7 120.9(12) . . ?
 C5 C6 C7 118.5(12) . . ?
 C5 C6 C1 120.6(12) . . ?
 C17 C18 C19 121.9(14) . . ?
 C17 C18 H18 119.1 . . ?
 C19 C18 H18 119.1 . . ?
 C27 C28 C23 118.4(14) . . ?
 C27 C28 C29 118.5(13) . . ?
 C23 C28 C29 122.7(12) . . ?
 C1 C2 H2 118.3 . . ?
 C3 C2 C1 123.5(17) . . ?
 C3 C2 H2 118.3 . . ?
 O2 C15 C14 107.8(7) . . ?
 O2 C15 H15A 110.1 . . ?
 O2 C15 H15B 110.1 . . ?
 C14 C15 H15A 110.1 . . ?
 C14 C15 H15B 110.1 . . ?
 H15A C15 H15B 108.5 . . ?
 C6 C5 H5 120.6 . . ?
 C6 C5 C4 118.7(15) . . ?
 C4 C5 H5 120.6 . . ?
 C27 C26 H26 118.7 . . ?
 C25 C26 C27 123(2) . . ?
 C25 C26 H26 118.7 . . ?
 C2 C3 H3 120.3 . . ?
 C4 C3 C2 119.4(15) . . ?
 C4 C3 H3 120.3 . . ?
 C23 C24 H24 120.5 . . ?
 C23 C24 C25 119.0(19) . . ?
 C25 C24 H24 120.5 . . ?
 C5 C4 H4 119.2 . . ?
 C3 C4 C5 121.5(15) . . ?
 C3 C4 H4 119.2 . . ?
 C26 C25 C24 118.1(17) . . ?
 C26 C25 H25 121.0 . . ?
 C24 C25 H25 121.0 . . ?

loop_
  _geom_torsion_atom_site_label_1
  _geom_torsion_atom_site_label_2
  _geom_torsion_atom_site_label_3
  _geom_torsion_atom_site_label_4
  _geom_torsion
  _geom_torsion_site_symmetry_1
  _geom_torsion_site_symmetry_2
  _geom_torsion_site_symmetry_3
  _geom_torsion_site_symmetry_4
  _geom_torsion_publ_flag
 Gd1 Co1 O3 C16 -65.2(9) . . . . ?
 Gd1 Co1 O1 C1 -72.3(10) . . . . ?
 Gd1 Co1 N1 C7 122.3(8) . . . . ?
 Gd1 Co1 N1 C14 -54.8(6) . . . . ?
 Gd1 Co1 N2 C22 116.8(9) . . . . ?
 Gd1 Co1 N2 C29 -56.1(7) . . . . ?
 Gd1 O4 C30 C29 69.4(11) . . . . ?
 Gd1 O2 C15 C14 69.3(9) . . . . ?
 Co1 O4 C30 C29 -48.6(10) . . . . ?
 Co1 O2 C15 C14 -47.8(8) . . . . ?
 Co1 O3 C16 C21 -22.2(15) . . . . ?
 Co1 O3 C16 C17 157.8(8) . . . . ?
 Co1 O1 C1 C6 -18.3(18) . . . . ?
 Co1 O1 C1 C2 160.8(10) . . . . ?
 Co1 N1 C7 C6 -1.2(16) . . . . ?
 Co1 N1 C14 C13 -133.9(7) . . . . ?
 Co1 N1 C14 C15 -10.6(9) . . . . ?
 Co1 N2 C29 C30 -7.7(11) . . . . ?
 Co1 N2 C29 C28 -130.0(10) . . . . ?
 O4 Co1 O1 C1 -74.2(10) . . . . ?
 O4 Co1 N1 C7 80.9(9) . . . . ?
 O4 Co1 N1 C14 -96.3(7) . . . . ?
 O4 Co1 N2 C22 158.5(10) . . . . ?
 O4 Co1 N2 C29 -14.5(7) . . . . ?
 O4 C30 C29 N2 36.0(12) . . . . ?
 O4 C30 C29 C28 161.1(10) . . . . ?
 O2 Co1 O3 C16 -67.3(8) . . . . ?
 O2 Co1 N1 C7 165.0(9) . . . . ?
 O2 Co1 N1 C14 -12.2(6) . . . . ?
 O2 Co1 N2 C22 74.3(10) . . . . ?
 O2 Co1 N2 C29 -98.6(8) . . . . ?
 O3 Co1 O1 C1 108.2(10) . . . . ?
 O3 Co1 N1 C7 -102.3(9) . . . . ?
 O3 Co1 N1 C14 80.5(7) . . . . ?
 O3 Co1 N2 C22 -18.4(10) . . . . ?
 O3 Co1 N2 C29 168.6(8) . . . . ?
 O3 C16 C17 C18 177.1(11) . . . . ?
 O1 Co1 O3 C16 114.3(8) . . . . ?
 O1 Co1 N1 C7 -11.6(9) . . . . ?
 O1 Co1 N1 C14 171.2(7) . . . . ?
 O1 Co1 N2 C22 -109.1(10) . . . . ?
 O1 Co1 N2 C29 77.9(8) . . . . ?
 O1 C1 C6 C7 0(2) . . . . ?
 O1 C1 C6 C5 -178.5(13) . . . . ?
 O1 C1 C2 C3 179.5(14) . . . . ?
 N1 Co1 O3 C16 -150.8(8) . . . . ?
 N1 Co1 O1 C1 21.0(10) . . . . ?
 N1 C7 C6 C1 10.1(19) . . . . ?
 N1 C7 C6 C5 -170.8(12) . . . . ?
 N1 C14 C15 O2 37.0(10) . . . . ?
 C22 N2 C29 C30 178.9(10) . . . . ?
 C22 N2 C29 C28 56.6(16) . . . . ?
 C22 C21 C16 O3 0.7(17) . . . . ?
 C22 C21 C16 C17 -179.3(10) . . . . ?
 C22 C21 C20 C19 179.9(11) . . . . ?
 N2 Co1 O3 C16 26.9(9) . . . . ?
 N2 Co1 O1 C1 -157.4(10) . . . . ?
 N2 C22 C21 C16 9.4(17) . . . . ?
 N2 C22 C21 C20 -172.3(11) . . . . ?
 N2 C29 C28 C27 -132.3(16) . . . . ?
 N2 C29 C28 C23 56(2) . . . . ?
 C13 C12 C11 C10 -1.1(17) . . . . ?
 C13 C8 C9 C10 1.2(16) . . . . ?
 C13 C14 C15 O2 162.4(8) . . . . ?
 C12 C13 C8 C9 -2.9(15) . . . . ?
 C12 C13 C14 N1 49.5(13) . . . . ?
 C12 C13 C14 C15 -70.7(12) . . . . ?
 C7 N1 C14 C13 48.8(13) . . . . ?
 C7 N1 C14 C15 172.1(9) . . . . ?
 C7 C6 C5 C4 178.5(14) . . . . ?
 C30 C29 C28 C27 108.6(17) . . . . ?
 C30 C29 C28 C23 -63.2(19) . . . . ?
 C21 C22 N2 Co1 3.9(16) . . . . ?
 C21 C22 N2 C29 176.5(10) . . . . ?
 C21 C16 C17 C18 -2.8(18) . . . . ?
 C21 C20 C19 C18 1.4(19) . . . . ?
 C8 C13 C12 C11 2.9(15) . . . . ?
 C8 C13 C14 N1 -137.3(9) . . . . ?
 C8 C13 C14 C15 102.4(10) . . . . ?
 C1 C6 C5 C4 -2(2) . . . . ?
 C1 C2 C3 C4 0(3) . . . . ?
 C11 C10 C9 C8 0.6(17) . . . . ?
 C16 C21 C20 C19 -1.9(17) . . . . ?
 C16 C17 C18 C19 3(2) . . . . ?
 C9 C10 C11 C12 -0.7(17) . . . . ?
 C20 C21 C16 O3 -177.5(10) . . . . ?
 C20 C21 C16 C17 2.5(16) . . . . ?
 C20 C19 C18 C17 -2(2) . . . . ?
 C27 C26 C25 C24 4(4) . . . . ?
 C14 N1 C7 C6 175.9(11) . . . . ?
 C14 C13 C12 C11 175.9(10) . . . . ?
 C14 C13 C8 C9 -176.2(9) . . . . ?
 C23 C24 C25 C26 -1(4) . . . . ?
 C6 C1 C2 C3 -1(2) . . . . ?
 C6 C5 C4 C3 1(3) . . . . ?
 C28 C27 C26 C25 -6(4) . . . . ?
 C28 C23 C24 C25 1(4) . . . . ?
 C2 C1 C6 C7 -178.6(12) . . . . ?
 C2 C1 C6 C5 2(2) . . . . ?
 C2 C3 C4 C5 0(3) . . . . ?
 C26 C27 C28 C23 5(3) . . . . ?
 C26 C27 C28 C29 -167.1(18) . . . . ?
 C24 C23 C28 C27 -3(3) . . . . ?
 C24 C23 C28 C29 169(2) . . . . ?

_shelx_res_file
;
    20170920-hp8.res created by SHELXL-2014/7

TITL 20170920-hp8_a.res in P2(1)3
REM Old TITL 20170920-hp8 in P2(1)3
REM SHELXT solution in P2(1)3
REM R1 0.129, Rweak 0.045, Alpha 0.010, Orientation as input
REM Flack x = 0.050 ( 0.007 ) from Parsons' quotients
REM Formula found by SHELXT: C73 N21 O16 Co3 Gd
CELL 1.54184 21.3623 21.3623 21.3623 90 90 90
ZERR 42 0.0003 0.0003 0.0003 0 0 0
LATT -1
SYMM 0.5-X,-Y,0.5+Z
SYMM -X,0.5+Y,0.5-Z
SYMM 0.5+X,0.5-Y,-Z
SYMM +Z,+X,+Y
SYMM 0.5+Z,0.5-X,-Y
SYMM 0.5-Z,-X,0.5+Y
SYMM -Z,0.5+X,0.5-Y
SYMM +Y,+Z,+X
SYMM -Y,0.5+Z,0.5-X
SYMM 0.5+Y,0.5-Z,-X
SYMM 0.5-Y,-Z,0.5+X
SFAC C H N O Co Gd
UNIT 462 420 42 42 42 42
SIMU 0.01 0.02 2 C25 C26 C27
SIMU 0.01 0.02 1.7 C24 C25 C26 C27
ISOR C27 C26 C25
ISOR 0.01 0.02 C26 C27
ISOR 0.01 0.02 C3 C4

L.S. 15 0 0
PLAN  10
BOND $H
list 4
MORE -1
CONF
temp
fmap 2 53
acta
OMIT -1 2 4
OMIT 0 2 2
OMIT 1 1 5
OMIT 1 0 7
OMIT 2 0 3
REM <olex2.extras>
REM <HklSrc "%.\\20170920-hp8.hkl">
REM </olex2.extras>

WGHT    0.175900
FVAR       0.13455
GD1   6    0.246230    0.246230    0.246230    10.33333    0.04914    0.04914 =
         0.04914   -0.00134   -0.00134   -0.00134
CO1   5    0.156247    0.217670    0.364555    11.00000    0.04259    0.03478 =
         0.03770   -0.00216    0.00473   -0.00216
O4    4    0.239286    0.250684    0.349233    11.00000    0.05011    0.03795 =
         0.03476   -0.00303   -0.00360   -0.00868
O2    4    0.151796    0.210172    0.275328    11.00000    0.02833    0.02594 =
         0.03616   -0.00063   -0.00056   -0.00171
O3    4    0.073034    0.188556    0.374862    11.00000    0.04502    0.03968 =
         0.04427    0.00413    0.00707    0.00242
O1    4    0.166212    0.224445    0.452188    11.00000    0.06275    0.05850 =
         0.03932   -0.00747    0.01002   -0.00412
N1    3    0.180819    0.132860    0.360651    11.00000    0.03046    0.04290 =
         0.03502    0.00343    0.00435   -0.01213
C22   1    0.078416    0.324872    0.354724    11.00000    0.06075    0.03472 =
         0.04832   -0.00160    0.02265    0.00270
AFIX  43
H22   2    0.073548    0.368113    0.353403    11.00000   -1.20000
AFIX   0
N2    3    0.133530    0.303626    0.364613    11.00000    0.05409    0.04478 =
         0.04223   -0.00592    0.01612   -0.00576
C13   1    0.141298    0.038446    0.302179    11.00000    0.04238    0.03421 =
         0.03381    0.00623   -0.01178   -0.00105
C12   1    0.087893    0.026758    0.335559    11.00000    0.03969    0.04772 =
         0.04099    0.00785   -0.00196   -0.00352
AFIX  43
H12   2    0.070581    0.058623    0.359646    11.00000   -1.20000
AFIX   0
C10   1    0.083801   -0.078483    0.297908    11.00000    0.05858    0.04522 =
         0.05658    0.00654   -0.01855   -0.00927
AFIX  43
H10   2    0.064647   -0.117575    0.297471    11.00000   -1.20000
AFIX   0
C7    1    0.206627    0.102225    0.406079    11.00000    0.04052    0.06046 =
         0.03681    0.00461   -0.00594   -0.00729
AFIX  43
H7    2    0.215954    0.060334    0.398769    11.00000   -1.20000
AFIX   0
C30   1    0.244879    0.307573    0.382699    11.00000    0.06509    0.03711 =
         0.04411   -0.01307   -0.00029   -0.00850
AFIX  23
H30A  2    0.282633    0.329285    0.369851    11.00000   -1.20000
H30B  2    0.247889    0.298974    0.427183    11.00000   -1.20000
AFIX   0
C21   1    0.022779    0.286778    0.345384    11.00000    0.06111    0.04225 =
         0.03834    0.00712    0.02006    0.01250
C8    1    0.166722   -0.008937    0.262818    11.00000    0.04502    0.02815 =
         0.04354    0.00174   -0.00744   -0.00462
AFIX  43
H8    2    0.201892   -0.001374    0.238301    11.00000   -1.20000
AFIX   0
C1    1    0.200792    0.187172    0.485773    11.00000    0.07399    0.07333 =
         0.03817   -0.00408   -0.00166   -0.02614
C11   1    0.059124   -0.030809    0.334464    11.00000    0.04246    0.04296 =
         0.05804    0.01222   -0.01037   -0.01009
AFIX  43
H11   2    0.023258   -0.037764    0.358138    11.00000   -1.20000
AFIX   0
C16   1    0.023851    0.220795    0.355801    11.00000    0.03900    0.04633 =
         0.04319    0.00604    0.01084    0.00498
C9    1    0.136491   -0.068200    0.262289    11.00000    0.07126    0.02758 =
         0.06086    0.00021   -0.01368   -0.00656
AFIX  43
H9    2    0.152464   -0.100334    0.237641    11.00000   -1.20000
AFIX   0
C20   1   -0.032052    0.315569    0.327824    11.00000    0.06609    0.04873 =
         0.04502    0.00452    0.01099    0.01156
AFIX  43
H20   2   -0.032612    0.358751    0.322324    11.00000   -1.20000
AFIX   0
C17   1   -0.032358    0.186699    0.344913    11.00000    0.04081    0.05380 =
         0.05534    0.01183    0.01031    0.00368
AFIX  43
H17   2   -0.032473    0.143411    0.349542    11.00000   -1.20000
AFIX   0
C27   1    0.193818    0.458857    0.403541    11.00000    0.12556    0.06564 =
         0.09364   -0.02738    0.03162   -0.01409
AFIX  43
H27   2    0.198054    0.470182    0.361719    11.00000   -1.20000
AFIX   0
C14   1    0.171375    0.102377    0.299240    11.00000    0.04703    0.02885 =
         0.02697    0.00629   -0.00213   -0.00149
AFIX  13
H14   2    0.212293    0.098040    0.278956    11.00000   -1.20000
AFIX   0
C19   1   -0.087849    0.280798    0.317903    11.00000    0.06389    0.06987 =
         0.05333    0.01197    0.01440    0.02846
AFIX  43
H19   2   -0.124520    0.300489    0.305146    11.00000   -1.20000
AFIX   0
C23   1    0.170245    0.384221    0.481836    11.00000    0.13210    0.06864 =
         0.07735   -0.03201    0.03441   -0.01635
AFIX  43
H23   2    0.159926    0.343362    0.492758    11.00000   -1.20000
AFIX   0
C29   1    0.187833    0.348662    0.369852    11.00000    0.06739    0.02870 =
         0.05822   -0.00602    0.01112   -0.00396
AFIX  13
H29   2    0.193599    0.369270    0.329273    11.00000   -1.20000
AFIX   0
C6    1    0.222201    0.126627    0.466515    11.00000    0.07234    0.05454 =
         0.03296    0.00361   -0.00750   -0.01114
C18   1   -0.086107    0.216739    0.327762    11.00000    0.05113    0.07003 =
         0.05938    0.01124    0.00855    0.00201
AFIX  43
H18   2   -0.122571    0.193533    0.322553    11.00000   -1.20000
AFIX   0
C28   1    0.181118    0.398248    0.419283    11.00000    0.08303    0.04589 =
         0.06892   -0.01531    0.02446   -0.01091
C2    1    0.220129    0.207358    0.545970    11.00000    0.09112    0.08129 =
         0.04850   -0.01526    0.00698   -0.03066
AFIX  43
H2    2    0.207694    0.246843    0.559443    11.00000   -1.20000
AFIX   0
C15   1    0.131823    0.148195    0.260439    11.00000    0.03563    0.02482 =
         0.05145    0.00322   -0.00878   -0.00156
AFIX  23
H15A  2    0.137562    0.140146    0.216121    11.00000   -1.20000
H15B  2    0.087806    0.143145    0.270379    11.00000   -1.20000
AFIX   0
C5    1    0.257800    0.089897    0.506545    11.00000    0.09938    0.07703 =
         0.04927    0.01386   -0.03502   -0.01190
AFIX  43
H5    2    0.270356    0.049933    0.494693    11.00000   -1.20000
AFIX   0
C26   1    0.200500    0.504349    0.451191    11.00000    0.14980    0.07897 =
         0.10621   -0.02525    0.02799   -0.01496
AFIX  43
H26   2    0.213041    0.544546    0.440139    11.00000   -1.20000
AFIX   0
C3    1    0.256100    0.171851    0.585290    11.00000    0.09712    0.09616 =
         0.06111    0.00230   -0.01278   -0.02060
AFIX  43
H3    2    0.267403    0.187075    0.624478    11.00000   -1.20000
AFIX   0
C24   1    0.174213    0.428538    0.527923    11.00000    0.19319    0.07257 =
         0.09416   -0.04782    0.04666   -0.00388
AFIX  43
H24   2    0.167089    0.417854    0.569521    11.00000   -1.20000
AFIX   0
C4    1    0.274935    0.114822    0.566778    11.00000    0.08935    0.10410 =
         0.05491    0.02170   -0.03040   -0.01349
AFIX  43
H4    2    0.299614    0.090869    0.593470    11.00000   -1.20000
AFIX   0
C25   1    0.189563    0.491876    0.511066    11.00000    0.18382    0.07243 =
         0.10282   -0.04044    0.03392   -0.01881
AFIX  43
H25   2    0.191762    0.523183    0.541236    11.00000   -1.20000
AFIX   0
HKLF 4

REM  20170920-hp8_a.res in P2(1)3
REM R1 =  0.0896 for    4499 Fo > 4sig(Fo)  and  0.1084 for all    5944 data
REM    337 parameters refined using     48 restraints

END

WGHT      0.1654      0.0000

REM Highest difference peak  1.364,  deepest hole -4.225,  1-sigma level  0.197
Q1    1   0.0015 -0.0015  0.4985  10.33333  0.05    1.36
Q2    1   0.0391  0.1165  0.4809  11.00000  0.05    1.00
Q3    1   0.0600  0.0600  0.0600  10.33333  0.05    0.83
Q4    1  -0.0013  0.5013  0.4987  10.33333  0.05    0.80
Q5    1  -0.0212  0.5212  0.4788  10.33333  0.05    0.79
Q6    1   0.0755  0.0395  0.1136  11.00000  0.05    0.71
Q7    1   0.3885  0.3885  0.3885  10.33333  0.05    0.70
Q8    1   0.1582  0.5173  0.4256  11.00000  0.05    0.69
Q9    1   0.0772  0.0406  0.0980  11.00000  0.05    0.67
Q10   1   0.4047 -0.0348  0.5014  11.00000  0.05    0.64
;
_shelx_res_checksum                42562
_shelx_hkl_file
;
   1   1   0    9.46    0.97
   0  -1  -1   13.46    0.80
   1  -1  -1 9999.00  580.98
   2   0   0 3065.12  178.12
   0   1   2  881.38   51.04
   1   2   0  921.90   51.08
  -1  -2   0  830.90   51.08
  -1   1   2  583.76   33.54
  -1   1   2  570.18   33.50
  -2  -1   0    3.38    0.52
   1   2   1  611.17   32.22
   2   1   1  543.21   32.08
  -1   2   2  253.39   14.88
   0  -2  -2  437.02   25.68
   2   2   0  450.82   25.75
   1  -2  -2  258.27   15.49
   1  -2  -2  274.24   15.62
  -2  -2   1  266.90   15.49
   2  -1  -2  269.92   15.57
   2  -2  -2  221.89   13.69
   2  -2  -2  257.12   13.79
   3   0   0    0.05    0.59
  -1  -3   0  331.07   19.51
  -3   0   1  326.84   19.48
   3   0  -1  341.28   19.47
   0   2   3  392.82   23.12
   2   3   0  385.17   23.21
   3   0  -2  408.17   23.14
  -1   2   3  490.40   28.33
  -1   2   3  477.03   28.43
  -1   1   3  653.65   40.07
  -1   1   3  716.54   40.01
  -1  -3  -1  670.15   40.09
  -3  -1   0  358.49   20.91
   1   3   1  506.30   29.20
  -3  -1   1  527.61   29.13
   3   1   1  485.75   29.07
   2   3   1  493.82   27.17
   1   2   3  451.99   26.99
  -2  -3   1  466.01   27.04
   1  -2  -3  478.36   27.06
  -2   2   3  234.15   13.74
  -2   1   3  337.00   19.13
  -2   1   3  360.30   19.14
   3   2  -1  308.18   19.08
  -3  -2  -1  323.28   19.05
  -2   0   3  301.75   17.64
   1  -3  -2  426.89   25.42
   1   3   2  441.63   25.45
   2   3   2  143.01    8.45
   2  -2  -3  139.20    8.25
   2  -2  -3  145.02    8.48
   2  -3  -2  132.40    8.37
  -1   3   3  857.56   50.04
   0  -3  -3  679.03   40.17
   3   3   0  710.84   40.24
   1  -3  -3  852.00   47.73
   1  -3  -3  829.88   47.54
   3  -1  -3  773.38   47.61
   3  -3  -2  223.26   14.26
   2  -3  -3  249.99   14.23
   3  -2  -3  217.74   14.26
   3  -2  -3  260.73   14.38
  -3  -3   2  243.21   14.17
   3  -3  -3  710.00   36.81
   3  -3  -3  592.09   36.63
   4   0   0   54.95    3.37
   4   0  -1 2039.33  114.39
  -4   0   1 1904.01  114.40
  -1  -4   0 1948.85  114.41
  -2  -4   0 1583.49   92.35
   0   2   4 1550.38   92.26
  -4   0   2 1659.65   92.33
   0   3   4  516.85   32.73
   3   4   0  535.61   32.60
   4   0  -3  587.21   32.53
  -1   3   4  184.17   11.09
  -1   2   4   38.20    2.44
  -1   2   4   38.71    2.94
  -1  -4  -1 1007.24   58.73
  -4  -1   0 1014.13   59.02
  -4  -1   1 1124.26   62.55
   4   1   1 1102.24   62.50
   4  -1  -1  994.86   62.53
  -4  -1   2   13.48    1.52
   4   1   2   15.32    1.11
   1   2   4   14.57    1.09
  -2  -4   1   16.65    1.53
   2   4   1   11.48    1.89
   3   4   1  199.23   10.88
   4  -1  -3  168.75   10.77
  -4  -1   3  181.81   10.77
  -2   3   4  541.32   31.68
  -2   2   4  937.77   53.86
  -2   2   4  914.24   53.80
  -2   1   4  839.81   47.68
  -2   1   4  795.99   47.68
  -4  -2   0 1581.25   91.97
   1   4   2  843.23   49.25
   2   4   2  866.35   50.87
   2  -4  -2  875.13   50.84
   2  -3  -4  527.01   28.20
  -3  -4   2  489.41   28.13
   4   2   3  463.07   28.05
   3   4   2  528.65   28.34
   4  -2  -3  535.03   28.29
  -2  -4  -3   80.42    4.74
  -3   2   4   81.15    4.95
   4   3  -1  325.95   19.07
  -4  -3  -1  328.12   19.03
  -1  -4  -3  326.14   19.02
  -3   1   4  321.19   19.12
  -3   0   4  149.50    9.03
   0  -4  -3  150.79    9.04
   4   3   0  166.51    9.17
   1  -4  -3  289.84   16.54
   1  -4  -3  262.78   16.27
  -3  -1   4  284.51   16.22
   2  -4  -3  103.93    6.49
   2  -4  -3  114.58    6.79
   2   4   3  113.14    6.84
   4  -3  -3   20.57    2.22
   3   4   3   16.83    2.21
   3  -4  -3   20.34    1.77
   3  -4  -3   21.40    2.42
   3  -3  -4   24.60    1.78
   3  -3  -4   21.53    2.71
   4  -3  -3   21.11    1.71
  -4   2   4  889.86   51.22
  -4  -4  -2  875.79   51.05
  -1   4   4  115.31    7.18
   4   4   0   78.53    4.56
   0  -4  -4   67.50    4.35
   4   4   1  214.10   12.39
   1  -4  -4  203.82   12.24
   4  -2  -4  877.13   54.72
   2  -4  -4 1009.47   54.87
   2  -4  -4  977.82   54.61
   2   4   4  911.94   54.77
   4   4   2  906.88   54.70
   3  -4  -4   50.98    3.38
   4  -4  -3   47.28    3.32
   4  -3  -4   50.67    3.37
   4  -3  -4   52.86    3.89
   4  -4  -3   58.20    3.74
   4  -4  -4  749.05   39.77
  -4  -4   4  666.42   39.38
   4  -4  -4  683.15   39.54
   5   0   0    0.14    0.97
   5   0   1  164.38    9.75
  -1  -5   0  179.12    9.89
   5   0  -1  157.29    9.79
  -5   0   2  328.71   19.05
   0   2   5  329.03   18.96
  -2  -5   0  310.09   19.07
   5   0  -3  575.24   34.54
   0   3   5  597.83   34.77
   0   3   5  632.22   34.53
  -5   0   3  544.13   34.63
   0   4   5  120.27    7.11
  -5   0   4  107.34    6.81
  -1   4   5   87.98    5.68
  -1   3   5  696.99   38.80
  -5   1   3  620.12   38.88
  -1   3   5  659.86   38.96
  -2  -5  -1 1613.93  101.81
  -1   2   5 1814.40  101.71
  -1   2   5 1760.15  101.84
  -1  -5  -1  191.23   11.40
   5  -1   0  160.07    9.79
   0  -5  -1  175.86    9.93
  -5  -1   1  138.18    8.85
   5  -1  -1  149.25    8.84
   5   1   1  155.99    8.79
  -2  -5   1 1605.90   95.96
   5  -1  -2 1634.66   95.97
  -5  -1   2 1656.45   95.98
   5   1   2 1677.77   95.90
  -5  -1   3  736.96   43.44
   5  -1  -3  727.10   43.41
  -3  -5   1  694.62   43.39
   3   5   1  794.62   43.49
   1   3   5  761.22   43.29
  -5  -1   4   56.46    3.96
   4   5   1   57.86    4.03
   5  -1  -4   64.62    3.94
  -2   4   5  185.48   11.19
  -2   3   5  470.29   28.19
  -2   3   5  486.60   28.08
  -2   2   5  687.93   38.00
  -2   2   5  626.50   37.91
  -1  -5  -2  154.99    9.64
  -2   1   5  157.23    9.51
  -2   1   5  162.96    9.46
  -5  -2   0    4.94    1.01
  -5  -2   1  178.64   10.28
   1   5   2  174.52   10.47
   5  -2  -1  167.66   10.26
   2   5   2  536.82   28.29
  -5  -2   2  461.67   28.13
   2  -5  -2  464.66   28.22
   5   2   3  334.63   20.37
   3   5   2  393.13   20.72
  -3  -5   2  366.60   20.48
   5  -2  -3  369.52   20.59
   4   5   2  176.84   10.90
   5   2   4  183.62   10.57
   5  -2  -4  165.69   10.91
  -3   2   5  149.10    9.15
  -3   2   5  156.78    9.13
  -3   1   5  539.74   30.89
  -3   1   5  535.73   30.86
   5   3  -1  533.85   30.81
  -5  -3  -1  513.15   30.79
  -3   0   5   17.12    1.52
  -5  -3   0   22.06    1.67
   1  -5  -3  281.37   17.48
   1   5   3  305.91   17.48
   2   5   3  291.55   17.23
   2  -5  -3  287.32   17.20
  -3  -5   3  516.11   28.99
   3  -5  -3  512.65   29.22
   3   5   3  474.98   29.19
   3  -5  -3  475.62   29.05
   5  -3  -3  491.82   29.15
  -4  -5   3   68.24    4.34
   5  -3  -4   73.53    4.88
   4  -5  -3   74.79    4.76
   5  -3  -4   67.94    4.49
   4  -5  -3   68.62    4.46
   4   5   3   75.05    4.80
   3  -4  -5   75.32    4.52
  -4   2   5  373.26   21.92
  -5  -4  -1  160.43    9.71
  -4   1   5  167.59    9.86
  -1  -5  -4  168.08    9.72
   0  -5  -4    3.66    0.99
   5   4   0    0.53    1.36
   5   4   1  214.34   13.30
   1  -5  -4  230.12   13.20
   2   5   4  465.64   28.36
   2  -5  -4  470.65   28.17
   2  -5  -4  530.91   28.48
   5  -4  -3  363.03   22.49
   3  -5  -4  372.48   22.48
   3  -5  -4  427.40   22.82
   3   5   4  376.78   22.71
   5  -4  -3  412.12   22.65
   4  -5  -4   84.42    5.21
   4  -4  -5   78.22    4.80
   5  -4  -4   78.40    4.76
   4  -5  -4   74.69    4.78
   4   5   4   70.42    5.06
  -4  -5   4   69.80    4.53
   4  -4  -5   80.70    5.51
   5  -4  -4   87.25    5.26
  -5  -5  -2    4.77    0.67
  -5   2   5    3.23    1.42
  -1   5   5  152.14    9.36
   0   5   5  116.77    8.96
   5   5   0  163.03    8.77
  -5  -1   5  189.91   11.96
   1  -5  -5  215.36   11.92
   5   5   1  194.75   11.98
   2  -5  -5   32.20    2.45
   5   5   2   35.64    2.81
   3   5   5  230.01   15.12
   5  -5  -3  248.20   14.92
   5  -3  -5  226.36   15.14
   5   5   3  237.16   15.02
   3  -5  -5  282.15   15.36
   5  -5  -3  270.84   15.11
   3  -5  -5  269.89   14.92
   4  -5  -5    3.69    1.45
   4   5   5    1.69    1.91
   4  -5  -5    4.06    2.75
   5  -4  -5    5.83    2.59
   5  -4  -5    1.58    1.41
   5  -5  -4    7.48    2.39
  -4  -5   5    2.67    0.85
   5   5   4    5.42    1.98
   5  -5  -4    5.32    1.40
   5  -5  -5  520.47   27.55
   5  -5  -5  438.28   27.06
   0  -6   0  300.96   19.96
   6   0   0  369.69   19.91
   6   0   1  226.43   14.30
   6   0  -1  262.75   14.36
  -1  -6   0  248.65   14.44
  -6   0   2  143.89    8.69
   0   2   6  147.68    8.57
  -2  -6   0  139.01    8.77
   6   0   2  145.49    8.61
   0   3   6  616.54   38.30
   6   0  -3  662.65   38.08
   0   3   6  646.86   38.05
  -6   0   3  674.20   38.19
  -6   0   4   39.73    2.80
   0   4   6   34.25    3.28
   0   5   6   37.70    3.41
  -6   0   5   42.68    3.03
  -1   5   6  121.01    7.66
  -1   4   6    7.92    2.04
  -6   1   4   14.81    1.62
  -1   3   6  170.25   10.81
  -1   3   6  181.28   10.53
  -1   2   6   70.26    4.95
  -2  -6  -1   78.13    4.99
  -1   2   6   77.77    4.65
  -1  -6  -1   53.43    3.69
   0  -6  -1  733.72   42.50
   6  -1   0  722.84   42.41
  -6  -1   1   26.02    2.18
   6   1   1   28.61    2.02
  -1  -6   1   32.52    2.31
   6  -1  -1   27.41    2.11
  -2  -6   1   65.77    4.52
   6   1   2   73.47    4.33
  -6  -1   2   67.65    4.50
   6  -1  -2   74.94    4.47
   1   3   6  236.05   13.38
  -6  -1   3  215.51   13.53
  -3  -6   1  223.12   13.54
   6   1   3  228.10   13.39
   6  -1  -4    1.09    1.50
   4   6   1    3.09    1.78
   1   4   6   -0.15    2.01
  -6  -1   4    2.25    1.43
  -6  -1   5  212.73   12.37
   5   6   1  201.26   12.38
  -5  -6  -2  107.52    6.35
  -2   4   6  652.64   38.25
  -2   3   6   11.67    2.03
  -2   3   6   12.17    1.28
  -2   2   6  625.43   35.45
  -2   2   6  581.46   35.52
  -2   1   6  210.47   13.14
  -2   1   6  231.76   13.09
  -1  -6  -2  218.44   13.25
   6  -2   0 1046.48   59.54
   0  -6  -2  983.02   59.64
   6  -2  -1  172.88   10.22
  -6  -2   1  170.81   10.22
   6  -2  -2  499.85   29.67
  -6  -2   2  514.89   29.70
  -2  -6   2  508.11   29.68
   3   6   2   20.29    2.31
   3  -6  -2   19.68    2.25
   2   3   6   18.69    1.31
  -3  -6   2   17.87    1.83
  -6  -2   3   19.26    1.88
   6   2   4  674.14   38.97
  -6  -2   4  678.49   39.18
   6  -2  -4  607.75   39.21
   4   6   2  705.03   39.24
   5   6   2  160.61    9.45
  -6  -2   5  162.77    9.35
   6   2   5  151.52    9.04
  -3   3   6  239.57   14.36
  -3   3   6  247.61   14.45
  -3   2   6  127.00    7.58
  -3   2   6  124.85    7.63
  -3   1   6   24.55    2.00
   6   3  -1   24.25    1.82
  -3   1   6   23.44    1.97
  -6  -3   0   55.67    3.73
  -3   0   6   63.39    3.79
  -6  -3   1   32.13    2.24
   1   6   3   29.94    2.78
   6  -3  -1   26.54    2.21
   2   6   3  142.78    9.01
  -6  -3   2  148.80    8.74
   2  -6  -3  142.07    8.95
   3   6   3  124.13    7.81
  -6  -3   3  115.99    7.54
   3  -6  -3  117.82    7.74
   3   3   6  126.50    7.27
  -3  -6   3  122.65    7.45
  -4  -6   3  115.85    7.39
   4  -6  -3  129.78    7.73
   4  -6  -3  125.60    7.53
   4   6   3  128.26    7.74
   6  -3  -4  132.26    7.86
   6  -3  -4  119.68    7.47
   6  -3  -5   87.84    5.45
   5  -6  -3   70.69    4.90
   5   6   3   72.71    5.06
   3   5   6   76.83    5.22
   5  -6  -3   83.85    5.21
  -2  -6  -4  377.38   21.62
  -4   2   6  354.00   21.75
  -4   1   6  252.75   15.54
  -6  -4  -1  259.59   15.43
  -1  -6  -4  257.79   15.43
   6   4  -1  279.48   15.45
   0  -6  -4  253.73   15.13
   6   4   0  252.79   15.16
  -6  -4   0  255.24   15.11
  -4   0   6  250.56   15.20
  -4   0   6  266.87   15.08
   1   6   4  324.13   20.08
  -4  -1   6  339.34   19.73
   1  -6  -4  341.35   19.84
  -6  -4   1  339.38   19.83
   1  -6  -4  332.29   20.12
  -4  -2   6  229.40   13.86
   2  -6  -4  243.48   14.04
   2  -6  -4  261.51   14.39
   2   6   4  244.31   14.30
   3   6   4   27.21    2.89
   3  -6  -4   34.27    3.00
   3  -6  -4   26.27    2.22
   6  -4  -3   27.20    2.19
   4  -6  -4  240.00   13.63
  -4  -6   4  233.09   13.48
   6  -4  -4  203.97   13.60
   4  -6  -4  249.60   13.92
   4   6   4  211.37   13.75
   6  -4  -4  248.60   13.92
   5   6   4    3.59    2.14
   6  -4  -5    2.85    1.58
   6  -4  -5    3.23    2.64
   5  -6  -4    2.20    1.50
   4   5   6    2.50    2.07
   5  -6  -4    1.59    2.38
  -5   2   6   37.80    2.79
  -5   1   6   30.12    2.30
  -6  -5  -1   29.29    2.02
   6   5   0   19.52    1.88
   0  -6  -5   21.70    1.85
  -6  -5   0   21.77    1.73
   6   5   1   51.00    3.43
   1  -6  -5   47.48    3.32
   2   6   5  117.27    7.43
   6  -5  -2  103.30    7.08
   2  -6  -5  126.84    7.07
   6   5   2  114.21    7.17
   3  -6  -5   36.12    3.46
   6  -5  -3   37.77    3.06
   3   6   5   27.72    3.07
   6  -5  -3   31.11    2.56
   6   5   3   30.86    2.79
   3  -6  -5   34.28    2.58
   4   6   5   88.81    6.65
   4  -6  -5   98.98    6.46
   6  -5  -4  107.49    6.91
  -4  -6   5  110.43    6.22
   6  -5  -4   96.80    6.39
   4  -6  -5  115.19    7.19
   6  -5  -5   22.68    3.33
   5   6   5   14.04    2.55
   5  -6  -5   21.50    2.06
   6  -5  -5   22.47    2.16
   5  -6  -5   21.38    3.49
  -6  -6  -6   12.39    1.96
  -5  -6  -6   51.17    3.82
  -6  -5  -6   64.69    3.89
  -6  -6  -2  513.04   29.45
  -6   2   6  476.40   29.69
  -6  -6  -1   30.52    2.03
  -1   6   6   22.69    2.84
   0   6   6  114.72    7.39
   6   6   1   38.26    2.64
  -6  -1   6   27.08    2.62
  -6  -2   6  436.54   25.86
   6   6   2  441.57   25.86
   6  -6  -3  281.01   16.62
   3  -6  -6  320.06   16.53
   3   6   6  254.02   16.65
   6  -6  -3  257.94   16.44
   6   6   3  272.78   16.55
   6  -6  -4  237.17   13.71
   4   6   6  223.47   13.57
   6  -6  -4  209.14   13.30
   6   6   4  203.71   13.43
   4  -6  -6  249.49   13.41
   6  -5  -6   11.91    3.22
   6  -6  -5   17.27    3.12
   5  -6  -6   17.79    2.04
   6   6   5   14.31    2.28
   5   6   6   12.44    2.25
   6  -6  -5   17.04    2.06
   5  -6  -6   15.29    3.51
   6   6   6  139.31    9.93
   6  -6  -6  165.22    9.62
   6  -6  -6  169.02    9.87
   6  -6  -6  169.31   10.67
   0  -7   0    0.68    1.61
   7   0   0    0.75    1.17
  -1  -7   0 1576.08   93.08
   7   0   1 1611.06   92.98
   7   0   2  136.35    8.35
   0   2   7  139.29    8.31
  -2  -7   0  150.20    8.59
   7   0   3   32.78    2.04
   0   3   7   24.52    1.96
   0   3   7   25.01    2.91
  -3  -7   0   24.58    2.51
  -7   0   3   35.29    2.35
  -7   0   4  182.92   11.10
   0   4   7  187.38   11.33
   0   5   7  110.74    7.00
  -7   0   5  104.17    6.64
  -7   0   6   66.87    4.36
   0   6   7   59.69    4.65
  -1   6   7   38.34    3.42
  -1   5   7  395.73   23.89
  -7   1   5  409.43   23.80
  -1   4   7   51.61    3.85
  -1   3   7 1337.06   73.92
  -1   3   7 1278.97   73.68
   7   1  -3 1250.68   73.57
  -2  -7  -1  524.64   30.02
  -1   2   7  485.29   30.01
  -1   2   7  516.56   29.84
  -1  -7  -1  551.03   33.81
   7  -1   1  592.25   33.69
   7  -1   0   19.42    1.70
   0  -7  -1   20.39    2.26
   7  -1  -1  450.64   27.83
   7   1   1  481.71   27.79
   1  -7  -1  482.01   27.94
  -1  -7   1  491.46   27.90
   7   1   2  279.39   16.20
  -2  -7   1  281.54   16.35
   7  -1  -2  277.70   16.29
  -7  -1   2  262.75   16.31
  -3  -7   1 1235.08   69.31
   1   3   7 1178.11   69.13
   7   1   3 1180.19   69.15
  -7  -1   3 1183.38   69.29
   7  -1  -4   52.03    3.20
   7   1   4   46.27    2.85
   1   4   7   32.38    3.63
  -7  -1   4   39.77    3.18
   1   5   7  424.31   24.23
  -7  -1   5  397.30   24.02
  -7  -1   6   27.70    2.44
   1   6   7   28.87    3.10
  -6  -7  -2   17.24    1.28
  -2   5   7   63.29    4.39
  -2   4   7  218.31   13.12
  -2   3   7  122.72    7.13
  -2   3   7  109.18    7.38
  -2   2   7   43.35    2.96
  -2   2   7   46.59    3.22
  -1  -7  -2  160.87    9.90
  -2   1   7  170.15    9.69
  -2   1   7  152.96    9.76
   0  -7  -2   30.44    2.61
   7  -2   0   26.29    2.17
   7  -2  -1  145.66    8.65
  -7  -2   1  142.03    8.67
  -7  -2   2   15.95    1.74
  -2  -7   2   16.21    1.82
   7  -2  -2   15.39    1.64
   2   3   7   90.36    5.48
  -3  -7   2   94.67    5.76
   7  -2  -3   86.62    5.74
   3  -7  -2   96.70    5.96
  -7  -2   3   99.52    5.83
   4  -7  -2  178.23   10.49
   7   2   4  166.24   10.08
  -7  -2   4  183.60   10.37
  -4  -7   2  174.49   10.30
   7  -2  -4  156.07   10.44
   4   7   2  186.00   10.47
   7   2   5  120.79    7.34
   7  -2  -5  126.86    7.76
  -7  -2   5  135.61    7.69
   5   7   2  125.24    7.75
   7   2   6   49.88    3.13
   6   7   2   49.12    3.72
  -3   3   7   98.66    6.03
  -3   3   7   92.73    5.83
  -3   2   7   19.12    1.82
  -3   2   7   21.16    2.00
  -3   1   7  380.35   22.37
  -3   1   7  381.55   22.39
  -3   0   7  269.52   17.20
   7  -3   0  301.68   17.24
  -7  -3   0  315.76   17.20
   0  -7  -3  275.06   17.43
   7  -3  -1  170.51   10.33
  -7  -3   1  174.06   10.29
   7  -3  -2   14.48    1.65
  -7  -3   2   14.66    1.70
   2  -7  -3   12.33    2.32
   3   3   7  256.90   15.20
  -7  -3   3  249.34   15.41
   3   7   3  272.64   15.63
   3  -7  -3  265.80   15.62
  -3  -7   3  273.06   15.40
   7  -3  -4  111.75    8.08
  -7  -3   4  138.29    7.91
   4   7   3  140.85    8.13
   4  -7  -3  128.08    8.14
  -4  -7   3  124.48    7.81
   5  -7  -3  451.32   26.81
   5  -7  -3  478.65   26.96
   7  -3  -5  472.02   27.01
   5   7   3  452.66   26.88
  -7  -3   5  436.62   26.78
   6  -7  -3   73.50    5.02
   3   6   7   64.37    5.05
  -7  -3   6   66.21    4.59
   6  -7  -3   71.95    4.76
   6   7   3   76.47    4.90
  -7  -4  -6   43.56    3.12
  -6  -7  -4   45.00    3.16
  -4   3   7  237.91   13.06
  -3  -7  -4  214.83   12.80
  -2  -7  -4    3.69    0.91
  -4   2   7    2.19    1.31
  -1  -7  -4  282.37   15.98
  -4   1   7  258.92   16.00
   7   4  -1  277.14   15.94
  -4   1   7  263.26   16.08
  -4   0   7   24.65    1.86
   0  -7  -4   23.96    1.96
   7   4   0   19.79    2.06
  -7  -4   0   22.86    1.91
  -4  -1   7  445.18   26.88
   1  -7  -4  468.43   26.98
   7  -4  -1  430.40   27.01
  -7  -4   1  504.47   26.98
   2  -7  -4    9.75    1.63
   2  -7  -4   11.07    2.59
  -4  -2   7   10.42    1.17
  -7  -4   2   14.95    1.59
   2   7   4   14.62    2.38
  -7  -4   3  276.09   17.48
   4   3   7  298.08   17.25
   3   7   4  285.92   17.73
  -3  -7   4  309.11   17.46
   3  -7  -4  294.61   17.79
   3  -7  -4  296.53   17.54
  -7  -4   4   32.06    2.52
   4  -7  -4   32.39    2.59
  -4  -7   4   32.03    2.37
   4   7   4   34.84    3.10
   7  -4  -4   28.85    3.17
   7  -4  -4   27.21    2.53
   4  -7  -4   28.29    3.08
   5  -7  -4   82.92    5.40
   5  -7  -4   73.26    4.84
   5   7   4   68.69    5.06
   7  -4  -5   70.04    5.42
   6  -7  -4   56.22    3.60
   4  -6  -7   55.77    3.68
   4   6   7   49.11    4.28
   6   7   4   55.58    4.11
   6  -7  -4   56.20    3.97
  -6  -7  -5    3.82    1.74
  -7  -5  -6    9.96    1.80
  -5  -7  -5  161.97    9.71
  -5   2   7   31.99    2.55
  -5   1   7  391.73   24.86
  -7  -5  -1  430.31   24.73
  -1  -7  -5  434.06   24.76
  -7  -5   0   54.61    3.39
   7   5   0   56.47    3.50
  -5   0   7   46.70    3.64
   0  -7  -5   50.69    3.50
   1   7   5  375.70   24.67
   7   5   1  411.32   24.48
  -7  -5   1  432.57   24.41
   1  -7  -5  423.01   24.45
   2   7   5   27.83    3.28
   2  -7  -5   35.44    2.76
  -7  -5   2   39.20    2.62
   7   5   2   34.77    2.89
   3   7   5  141.77    8.76
   3  -7  -5  154.65    9.07
   7  -5  -3  123.65    8.42
   3  -7  -5  149.21    8.51
  -4  -7   5   88.65    5.30
   7  -5  -4   82.66    5.91
   4  -7  -5   84.69    5.54
   4   7   5   80.44    5.82
   7  -5  -4   81.78    5.44
   4  -7  -5   97.28    6.22
   5  -7  -5  189.94   11.67
   7  -5  -5  197.48   12.39
   5  -7  -5  205.81   11.94
   7  -5  -5  196.21   11.88
   5   7   5  190.76   12.05
   6  -7  -5   14.26    3.12
   6  -7  -5   12.17    1.55
   5   6   7   15.45    2.39
   6  -7  -5   14.35    1.97
   5  -6  -7   17.36    1.80
   6   7   5    9.64    2.23
   7  -5  -6   11.50    3.20
  -6  -7  -6    3.19    2.05
  -7  -6  -6    2.36    1.98
  -6  -6  -7    3.67    2.08
  -7  -6  -5  104.38    6.44
  -5  -7  -6  100.10    6.48
  -6  -5  -7  108.28    6.46
  -6  -4  -7    8.79    1.74
  -6   2   7   73.52    4.87
  -7  -6  -1   73.11    4.39
  -6   1   7   67.98    4.74
   7   6   0    0.27    1.34
  -7  -6   0    1.36    1.14
  -7  -6   1   34.35    2.51
   1  -7  -6   37.00    2.77
   7   6   1   32.01    2.73
   2   7   6   62.40    4.75
   7  -6  -2   58.69    4.42
   7   6   2   60.66    4.44
  -6  -2   7   67.66    4.49
   3   7   6   34.37    3.37
   7   6   3   36.33    3.24
   3  -7  -6   40.08    3.07
   7  -6  -3   39.98    3.38
   7  -6  -3   39.36    2.99
   4  -7  -6    5.38    1.41
   7  -6  -4    5.31    2.78
  -4  -7   6    6.96    1.34
   7   6   4    6.09    1.96
   4  -7  -6    6.15    1.97
   4   7   6    5.51    2.12
   7  -6  -4    7.89    1.64
   5  -7  -6  103.09    6.31
   7  -6  -5  101.82    6.22
   5  -7  -6   97.35    5.97
   7  -6  -5  101.89    6.92
   5   7   6   90.49    6.38
   7   6   5   92.01    6.38
   7  -6  -5   93.61    5.93
   5  -7  -6  108.59    7.17
   7   6   6    1.91    2.11
   6   7   6    0.46    2.03
   6  -7  -6    0.58    1.54
   6  -7  -6    2.34    3.34
   7  -6  -6    3.59    1.58
   7  -6  -6    1.11    3.27
   6   6   7    2.86    2.15
   6  -7  -6    2.55    1.96
   6  -6  -7    1.83    1.66
  -7  -7  -7  420.73   24.78
  -6  -7  -7   24.32    2.95
  -7  -6  -7   29.06    2.72
  -7  -7  -6   31.21    2.77
  -7  -5  -7  139.09    8.26
  -7  -7  -5  131.48    8.22
  -7  -7  -4  102.96    6.89
  -7  -4  -7  124.33    6.94
  -7  -3  -7  419.29   22.80
  -3  -7  -7  354.62   22.83
  -7  -2  -7   29.24    2.06
  -2  -7  -7   16.59    2.20
  -7  -7  -1   65.68    4.05
  -7  -7   0  229.53   13.07
   0   7   7  197.33   13.47
  -7  -1   7  146.80    8.52
   1  -7  -7  132.22    8.22
   7   7   1  138.40    8.37
   7   7   2   29.14    2.74
  -7  -2   7   32.97    2.68
   7   2   7   32.06    1.97
   7  -7  -2   28.06    2.72
   2  -7  -7   27.57    2.31
   7  -7  -3  386.58   21.95
   3   7   7  347.75   22.09
   7  -7  -3  402.25   22.15
  -7  -3   7  369.20   21.92
   7   7   3  368.00   21.98
   3  -7  -7  362.08   21.70
   4  -7  -7  135.98    8.14
   7  -7  -4  152.82    8.96
   4   7   7  125.99    8.55
   7  -7  -4  143.16    8.43
   7   7   4  123.13    8.45
   7  -7  -5  216.08   13.21
   7  -5  -7  230.97   13.30
   5   7   7  205.88   13.62
   7  -7  -5  217.70   14.01
   7  -7  -5  231.35   13.54
   5  -7  -7  243.80   13.27
   7   7   5  199.60   13.54
   6  -7  -7   18.51    2.27
   7  -7  -6   22.31    3.85
   7  -6  -7   28.27    2.39
   7   6   7   22.76    2.75
   7   7   6   24.57    2.82
   7  -7  -6   26.56    2.61
   7  -7  -6   22.21    2.18
   7  -7  -7  595.40   33.52
   7   7   7  518.42   33.88
   0  -8   0  575.11   33.17
   8   0   0  558.06   33.05
   8   0   1  338.18   18.45
   1  -8   0  300.20   18.59
  -1  -8   0  289.79   18.56
  -2  -8   0 1927.01  107.96
   8   0   2 1870.39  107.79
   0   2   8 1803.68  107.76
   0   3   8  315.79   19.83
   8   0   3  374.68   19.90
  -3  -8   0  348.62   20.09
   0   3   8  317.07   20.21
   8   0   4  651.65   35.65
   0   4   8  713.98   36.06
  -8   0   5  351.99   19.77
   0   5   8  307.85   19.90
  -8   0   6   55.78    3.87
   0  -6  -8   52.46    3.51
   0   6   8   47.68    4.13
  -8   0   7   33.63    2.89
   0  -7  -8   36.85    2.53
   0   7   8   30.30    3.30
  -8   0  -7   26.47    2.29
   0  -7  -8   34.44    2.59
  -1  -7  -8   71.25    4.55
  -8  -1  -7   69.28    4.39
  -7  -8  -1   70.13    4.31
  -1   6   8   61.75    4.55
  -1   5   8  118.17    7.57
  -1   4   8   89.98    5.98
  -1   3   8   12.56    2.13
   8   1  -3    8.96    1.04
  -1   3   8   13.70    1.24
  -1   2   8  326.53   19.37
  -2  -8  -1  318.31   19.59
  -1   2   8  285.81   19.57
  -1  -8  -1    4.25    1.80
   8  -1   1    7.71    1.35
   0  -8  -1    7.00    1.96
   8  -1   0    9.20    1.53
   8  -1  -1   18.59    1.79
  -1  -8   1   14.25    2.08
   1  -8  -1   13.85    2.18
   8   1   2  317.72   17.90
  -2  -8   1  281.98   18.04
   1   3   8   30.19    1.99
   8   1   3   27.27    2.13
  -8  -1   3   25.28    2.46
   1   4   8   94.43    6.91
  -8  -1   4  105.56    6.66
   8  -1  -4  112.52    6.52
   8   1   4  104.42    6.36
   8   1   5  166.98   10.33
   1   5   8  194.59   10.95
  -8  -1   5  184.19   10.62
   1  -6  -8   49.12    3.22
  -8  -1   6   47.25    3.49
   8   1   6   44.50    2.99
   1   6   8   54.94    4.10
  -8  -1   7   62.15    4.17
   1   7   8   58.08    4.62
   1  -7  -8   57.65    3.90
  -8  -2  -7   18.63    2.06
  -7  -8  -2   21.50    2.14
  -2  -7  -8   24.30    2.37
  -7  -8  -2   24.03    1.55
  -6  -8  -2  260.54   15.17
  -2  -6  -8  256.90   15.28
  -2   5   8   10.39    2.06
  -2   4   8  281.23   16.79
  -2   3   8  402.28   24.04
  -2   3   8  409.34   23.86
  -2   2   8  805.89   47.57
  -2   2   8  816.91   47.44
  -1  -8  -2  222.65   14.44
  -2   1   8  232.74   14.37
  -2   1   8  253.44   14.28
   8  -2   1  245.23   14.26
   0  -8  -2  643.97   39.48
   8  -2   0  691.17   39.34
   8  -2  -1  284.56   16.35
   1  -8  -2  263.84   16.49
   8  -2  -2  714.87   42.65
  -2  -8   2  741.73   42.68
  -8  -2   2  733.21   42.67
   3  -8  -2  343.24   23.37
  -3  -8   2  419.12   23.31
   2   3   8  395.09   23.09
  -8  -2   3  404.69   23.30
   8  -2  -3  405.16   23.28
  -8  -2   4  236.77   14.58
   4  -8  -2  248.66   14.73
  -4  -8   2  251.32   14.58
   8  -2  -4  241.81   14.67
   8  -2  -5   11.45    2.00
   5  -8  -2   10.65    2.17
   2   5   8    6.73    2.51
  -8  -2   5   11.06    1.84
   8   2   6  215.43   13.05
  -8  -2   6  236.00   13.41
   2  -6  -8  230.49   13.18
   7  -8  -2   25.11    2.56
   2  -7  -8   24.66    2.12
   8   2   7   19.96    1.55
  -8  -2   7   26.25    2.37
   7   8   2   21.65    2.29
  -3  -7  -8  120.03    7.89
  -7  -8  -3  134.61    7.82
  -8  -3  -7  130.27    7.80
  -3  -6  -8   63.09    4.15
  -6  -8  -3   60.73    4.11
  -8  -3  -6   63.07    4.01
  -3  -5  -8  178.99   10.62
  -3   4   8  150.97    9.26
  -3   3   8  282.71   16.63
  -3   3   8  279.90   16.72
  -3   2   8   67.82    4.23
   8   3  -2   65.93    3.92
  -3   2   8   61.83    4.30
  -3   1   8   96.37    6.32
  -3   1   8  109.31    6.37
  -3   0   8  167.72   10.04
   8  -3   0  161.50   10.06
   0  -8  -3  177.86   10.39
   8  -3  -1  107.95    6.91
  -8  -3   1  117.74    6.93
   8  -3  -2   79.76    5.38
  -8  -3   2   86.12    5.43
  -2  -8   3   92.89    5.50
   3   3   8  194.11   11.34
   8  -3  -3  189.20   11.58
   3  -8  -3  185.55   11.85
  -8  -3   3  193.97   11.58
  -3  -8   3  198.67   11.62
  -8  -3   4  254.65   14.43
   8  -3  -4  216.90   14.56
   4  -8  -3  236.32   14.62
  -4  -8   3  249.77   14.40
  -8  -3   5  168.38    9.88
   5  -8  -3  158.46   10.10
   8  -3  -5  175.98   10.18
   5  -8  -3  154.20    9.93
   5   8   3  156.79    9.97
   6  -8  -3  172.11   10.40
  -8  -3   6  191.06   10.37
   6  -8  -3  173.77   10.59
   6   8   3  165.03   10.44
   3  -6  -8  158.53   10.11
   3   7   8  116.01    8.26
   7  -8  -3  130.42    8.12
   7  -8  -3  131.36    8.38
   3  -7  -8  126.10    7.77
   7   8   3  123.60    8.05
  -8  -3   7  141.09    8.03
  -4  -7  -8   10.17    2.24
  -8  -4  -7    8.94    1.93
  -7  -8  -4    7.95    1.89
  -4  -6  -8  211.53   12.74
  -6  -8  -4  229.94   12.70
  -8  -4  -6  200.88   12.66
  -5  -8  -4    1.22    1.76
  -4  -5  -8   -2.03    1.66
  -4  -4  -8   87.16    5.57
  -4  -8  -4   94.59    5.65
  -3  -8  -4  123.59    7.31
  -4   3   8  123.79    7.55
  -4   2   8  135.44    8.10
  -4   2   8  129.79    8.08
  -2  -8  -4  133.62    7.94
  -4   1   8    8.01    1.48
  -1  -8  -4    9.26    1.44
  -4   1   8    8.54    1.63
   8   4   0  556.18   32.51
   8  -4   0  564.06   32.61
  -4   0   8  561.34   32.61
   0  -8  -4  545.39   32.54
  -4   0   8  554.27   32.49
   1  -8  -4    1.29    1.52
  -4  -1   8    1.06    1.10
  -8  -4   1    1.80    1.34
   8  -4  -1    2.35    1.56
   2  -8  -4  225.77   14.11
   8  -4  -2  224.86   13.80
  -8  -4   2  250.74   13.80
  -4  -2   8  220.18   13.64
   2  -8  -4  246.00   13.86
   4   3   8   72.91    4.24
  -8  -4   3   62.10    4.59
   3   8   4   68.23    5.03
   3  -8  -4   66.65    4.67
   3  -8  -4   72.33    5.19
  -3  -8   4   75.86    4.62
   8  -4  -4   65.17    5.36
   4   8   4   81.31    5.29
   4  -8  -4   79.74    5.05
  -8  -4   4   66.96    4.86
  -4  -8   4   83.85    4.88
   4  -8  -4   73.69    5.36
   5   8   4    9.06    2.13
   4   5   8    9.14    2.32
   5  -8  -4    7.55    1.38
   8  -4  -5    7.98    2.67
   5  -8  -4   10.82    2.61
  -8  -4   5    9.78    1.68
   5  -8  -4    9.36    1.99
   6  -8  -4  247.71   14.99
   6  -8  -4  273.47   15.34
   8  -4  -6  249.76   15.52
   6   8   4  255.53   15.38
   6  -8  -4  272.09   15.61
   4   6   8  235.89   15.46
   4  -6  -8  253.49   15.07
  -8  -4   6  264.62   15.26
   4  -7  -8   15.22    1.91
  -8  -4   7   12.47    2.00
   4   7   8   15.95    2.49
   7  -8  -4   12.06    2.92
   7   8   4    9.07    2.34
   7  -8  -4   12.27    2.20
   7  -8  -4   11.62    1.72
   8  -4  -7    9.25    1.98
  -8  -5  -7   72.60    4.91
  -7  -8  -5   75.08    4.91
  -6  -8  -5  105.31    6.51
  -8  -5  -6  102.79    6.49
  -5  -8  -5  118.36    6.89
  -8  -5  -5  106.00    6.82
  -5   3   8  198.12   11.90
  -5   2   8   54.04    4.06
  -2  -8  -5   62.21    3.72
  -5   1   8   50.08    3.45
  -1  -8  -5   47.80    3.25
   0  -8  -5  165.42    8.88
  -5   0   8  152.85    9.00
  -8  -5   0  142.83    8.79
   8   5   0  132.70    8.80
  -5  -1   8   39.53    3.01
  -8  -5   1   37.28    2.69
   8  -5  -1   36.05    2.89
   1  -8  -5   37.84    2.86
   8   5   1   38.40    2.90
   8   5   2   56.52    4.15
   2  -8  -5   64.80    4.14
  -8  -5   2   57.48    3.92
   2   8   5   59.93    4.58
   3  -8  -5  204.93   12.33
   3   8   5  196.68   12.51
   3  -8  -5  209.84   12.74
  -8  -5   3  205.58   12.22
   8  -5  -4  104.95    7.22
  -8  -5   4  112.14    6.70
   4  -8  -5  107.95    6.81
  -4  -8   5  114.54    6.64
   8  -5  -4  101.74    6.77
   4  -8  -5  121.43    7.43
   4   8   5  102.83    7.01
   4  -8  -5  101.58    6.51
   8  -5  -5   72.57    5.70
   8  -5  -5   76.88    4.78
   5  -8  -5   89.09    6.03
   5  -8  -5   80.78    5.14
   5  -8  -5   72.95    4.77
   5  -5  -8   73.33    4.86
   5   8   5   75.06    5.26
   8  -5  -5   71.86    5.01
  -8  -5   5   80.30    4.98
   5  -6  -8  170.84   10.08
   6  -8  -5  184.76   10.36
  -8  -5   6  181.60   10.26
   8  -5  -6  188.48   10.99
   6  -8  -5  156.96    9.98
   6  -8  -5  183.05   10.93
   5   6   8  149.56   10.45
   8  -5  -6  160.65   10.04
   6   8   5  168.02   10.43
   5   7   8   39.53    3.70
   7  -8  -5   39.03    3.03
   8  -5  -7   41.46    3.30
   7  -8  -5   48.12    3.52
   7  -8  -5   42.34    4.27
   7   8   5   37.21    3.60
   5  -7  -8   46.81    3.26
  -8  -5   7   48.54    3.33
  -7  -8  -6   46.03    3.66
  -8  -6  -7   44.70    3.67
  -6  -8  -6   34.74    3.00
  -8  -6  -6   31.50    2.91
  -5  -8  -6   10.65    2.07
  -8  -6  -5   10.11    2.10
  -6  -5  -8   12.61    2.19
  -6  -4  -8   65.29    4.14
  -8  -6  -4   59.09    4.05
  -6  -3  -8   11.70    1.70
  -3  -8  -6    8.84    2.12
  -6   2   8  273.80   15.97
  -2  -8  -6  273.71   15.78
  -2  -8  -6  242.16   15.81
  -6  -2  -8  277.92   15.73
  -1  -8  -6   33.71    2.99
  -1  -8  -6   40.00    2.75
  -6  -1  -8   38.88    2.71
  -6   1   8   43.46    3.04
  -8  -6   0  153.35    8.02
   0  -8  -6  116.40    7.95
  -6   0   8  140.97    8.25
   8   6   0  140.53    8.06
  -6   0  -8  127.43    7.91
  -8  -6   1   51.85    3.24
   8   6   1   48.15    3.41
  -6   1  -8   43.48    3.07
   1  -8  -6   50.69    3.46
   2   8   6  400.07   23.96
   8   6   2  379.76   23.71
   2  -8  -6  438.52   23.77
  -8  -6   2  394.92   23.61
   3  -8  -6    9.02    1.47
  -8  -6   3    5.62    1.54
   3  -8  -6    7.44    1.87
   8   6   3    5.35    2.10
   3   8   6    5.54    2.42
   8  -6  -3    5.77    1.85
   8  -6  -4   35.61    3.20
   8   6   4   39.91    3.45
  -8  -6   4   42.67    3.12
   4  -8  -6   42.77    3.00
   4  -8  -6   48.81    3.46
  -4  -8   6   44.32    2.99
   8  -6  -4   43.62    4.06
   4   8   6   40.36    3.57
   8  -6  -5   10.83    1.98
   6  -5  -8   10.59    1.99
   8  -6  -5   13.34    3.15
   8   6   5   13.57    2.33
   8  -6  -5   11.43    1.75
   5   8   6   10.80    2.36
   5  -8  -6   11.63    2.19
   5  -8  -6   14.74    3.44
   5  -8  -6   12.80    1.73
   8  -6  -6   61.68    5.76
   6  -8  -6   65.93    4.45
   6  -8  -6   78.51    5.00
   6  -8  -6   77.28    5.86
   6   6   8   60.88    4.92
   8   6   6   62.64    4.94
   8  -6  -6   67.30    4.48
   6  -6  -8   77.55    4.61
   6   8   6   62.01    4.94
   7  -8  -6   64.75    5.60
   8   6   7   59.76    4.71
   7  -8  -6   63.43    4.61
   6   7   8   56.66    4.75
   7  -8  -6   62.86    4.23
   6  -7  -8   66.47    4.33
   8  -6  -7   67.57    4.38
   7   8   6   52.50    4.56
  -8  -7  -7   27.13    3.14
  -7  -8  -7   30.34    3.26
  -7  -7  -8   23.69    3.19
  -7  -6  -8   30.07    3.18
  -6  -8  -7   32.29    3.18
  -8  -7  -6   35.48    3.18
  -7  -5  -8   26.46    2.81
  -8  -7  -5   28.73    2.68
  -7  -4  -8   62.84    4.30
  -4  -8  -7   59.23    4.46
  -8  -7  -4   68.96    4.25
  -8  -7  -3   31.55    2.40
  -7  -3  -8   32.46    2.52
  -7  -2  -8   43.29    2.85
  -7   2   8   43.53    3.19
  -8  -7  -1    4.85    1.00
  -7   1   8    8.01    1.90
  -1  -8  -7    3.80    1.92
  -1  -8  -7    2.76    1.50
  -7  -1  -8    5.79    1.41
   0  -8  -7    3.01    1.85
  -7   0  -8    1.59    1.31
  -8  -7   0    1.29    1.09
   8   7   1    7.45    1.70
  -8  -7   1    8.57    1.40
  -7   1  -8    9.05    1.34
   1  -8  -7    4.70    1.88
  -7  -2   8   26.49    2.46
   8  -7  -2   20.91    2.54
   2   8   7   24.71    3.06
  -8  -7   2   22.76    2.07
   2  -8  -7   27.11    2.10
   8   7   2   19.88    2.42
   3   8   7   26.54    3.13
   8   7   3   30.78    2.83
   8  -7  -3   29.28    2.76
  -7  -3   8   31.75    2.66
   3  -8  -7   26.07    2.37
   8  -7  -3   34.99    3.36
   7  -4  -8   46.31    3.58
   8   7   4   47.90    3.79
   8  -7  -4   50.25    3.72
   8  -7  -4   55.79    4.52
   4  -8  -7   46.82    3.44
  -4  -8   7   52.74    3.35
   4   8   7   50.29    4.14
   8   7   5   28.59    2.92
   8  -7  -5   28.11    3.75
   8  -7  -5   27.64    2.42
   5  -8  -7   28.06    2.49
   8  -7  -5   28.09    2.82
   5   8   7   26.12    3.06
   7  -5  -8   28.73    2.70
   8  -7  -6   12.17    2.02
   8  -7  -6   10.51    3.59
   8   7   6    9.93    2.59
   8  -7  -6   14.72    2.30
   6   8   7   12.45    2.51
   7  -6  -8   15.15    2.39
   6  -8  -7   14.59    2.13
   7   6   8   11.18    2.52
   7   8   7    6.96    2.23
   8   7   7    5.06    2.38
   7   7   8    4.27    2.51
   7  -8  -7    7.00    2.15
   8  -7  -7    7.25    2.19
   7  -7  -8    4.87    2.30
  -8  -8  -8  360.75   21.42
  -8  -7  -8   22.29    3.40
  -7  -8  -8   29.04    3.41
  -8  -8  -7   26.56    3.25
  -8  -6  -8  174.72   10.87
  -8  -8  -6  181.88   10.83
  -8  -8  -5   18.42    2.52
  -8  -5  -8   20.03    2.64
  -8  -4  -8  226.15   13.03
  -4  -8  -8  191.12   13.10
  -8  -8  -4  232.31   13.01
  -3  -8  -8   64.12    5.05
  -8  -3  -8   71.94    4.89
  -8  -8  -2  235.15   12.97
  -8  -2  -8  227.62   12.98
  -8  -8  -1   16.07    1.30
  -1  -8  -8   11.76    2.23
  -8  -8  -1   14.06    1.86
  -8  -1  -8    8.86    1.76
  -8  -8   0   91.20    5.18
  -8  -8   0   79.93    5.21
   0  -8  -8   81.04    5.39
  -8   0  -8   82.46    5.20
  -8  -8   1   22.79    1.95
  -8  -1   8   21.03    2.39
   1   8   8   18.81    3.03
   1  -8  -8   25.81    2.26
   1  -8  -8   26.62    2.36
   2  -8  -8  281.13   13.96
   2  -8  -8  280.99   13.90
  -8  -2   8  313.14   14.32
   8  -8  -2  291.96   14.33
   8   8   2  291.49   14.19
  -8  -3   8   95.50    5.79
   8  -8  -3   83.37    5.87
   3  -8  -8   90.27    5.41
   8   8   3   83.53    5.84
   3  -8  -8   83.75    5.52
   8  -8  -3   94.47    6.29
   3   8   8   81.39    6.07
   4  -8  -8  187.03   11.13
   8   8   4  187.13   11.43
   8  -8  -4  185.71   11.43
   8  -8  -4  190.38   11.86
  -8  -4   8  205.08   11.38
   8  -4  -8  176.36   11.20
   4   8   8  170.69   11.58
   8  -8  -5   29.36    3.78
   8  -5  -8   28.60    2.82
   8   8   5   22.20    2.81
   5  -8  -8   23.80    2.54
   5   8   8   22.56    3.00
  -8  -5   8   32.98    2.69
   8  -8  -5   23.71    2.35
   8  -8  -5   22.93    2.80
   6  -8  -8  224.92   12.60
   8  -6  -8  221.60   12.67
   8   8   6  183.98   12.87
   8  -8  -6  196.73   13.62
   8   6   8  191.06   13.01
   8  -8  -6  213.14   12.55
   8  -8  -7   26.76    2.88
   8  -7  -8   24.63    3.02
   7  -8  -8   29.76    3.01
   8  -8  -8  233.81   14.10
   0  -9   0   -0.86    2.04
   9   0   0   -1.87    1.42
  -1  -9   0   73.41    5.61
   1  -9   0   77.53    5.60
   9   0   2   86.02    5.94
  -2  -9   0  121.13    6.46
   0   2   9   92.66    5.87
   2  -9   0  111.55    6.39
   0   3   9  221.56   13.17
   9   0   3  230.63   13.22
  -3  -9   0  213.18   13.48
   0   3   9  221.42   13.64
   9   0  -4   17.87    1.56
   9   0   4   24.86    1.85
  -5  -9   0    6.38    1.53
   9   0   5    8.74    1.33
   0   5   9    8.98    2.41
  -9   0  -6   68.37    4.75
   0   6   9   79.55    5.61
  -6  -9   0   74.07    4.85
  -9   0   6   85.54    5.27
   0  -6  -9   90.39    4.86
   9   0   6   78.57    4.85
   0  -7  -9    5.36    1.77
   0   7   9    3.84    2.40
   0  -7  -9    6.04    1.86
  -7  -9   0    3.40    1.51
  -9   0  -7    2.95    1.39
  -9   0   7    1.25    1.95
   0  -8  -9  245.14   14.14
  -9   0   8  239.19   14.40
   0  -8  -9  235.84   14.17
  -8  -9   0  237.75   14.04
  -9   0  -8  233.20   14.02
  -1  -8  -9  139.69    7.98
  -8  -9  -1  130.11    7.82
  -9  -1  -8  120.40    7.79
  -9  -1  -7  237.97   14.72
  -1   7   9  243.06   15.23
  -7  -9  -1  246.11   14.74
  -7  -9  -1  254.71   14.70
  -1  -7  -9  267.80   14.81
  -9  -1  -6    7.67    1.42
  -1  -6  -9   10.30    1.69
  -1   6   9    9.75    2.57
  -6  -9  -1    8.53    1.61
  -5  -9  -1   71.18    4.99
  -1   5   9   87.10    5.63
  -1  -5  -9   87.18    4.97
   9  -1   4  128.02    7.82
  -1   4   9  131.78    8.23
   9   1  -3 1047.24   62.16
  -1   3   9 1165.08   62.63
  -1   3   9 1062.99   62.28
   9  -1   3 1097.49   62.33
  -1   2   9  389.07   22.75
   9  -1   2  415.88   22.79
  -2  -9  -1  383.43   23.01
  -1   2   9  341.22   22.97
  -1  -9  -1 2317.06  133.03
   9  -1   1 2262.61  132.85
   9  -1   0  748.87   41.61
   0  -9  -1  656.71   41.71
   0  -9   1  714.36   41.71
   9  -1  -1 2383.60  137.11
   1  -9  -1 2304.84  137.24
  -1  -9   1 2363.84  137.20
   2  -9  -1  420.94   24.63
   1   2   9  417.40   24.33
  -2  -9   1  406.94   24.55
   1   3   9 1096.62   64.87
   9   1   3 1135.49   64.93
  -3  -9   1 1116.39   65.11
   9   1   4  165.72    9.82
   9  -1  -4  174.42    9.92
   1   4   9  165.26   10.33
  -9  -1   4  148.48   10.06
  -9  -1   5   62.18    4.57
   1  -5  -9   72.71    4.40
   9   1   5   65.01    4.18
   1   5   9   66.34    4.98
   9   1   6    8.20    1.26
   1   6   9    8.43    2.54
  -9  -1   6    9.18    1.96
  -6  -9   1    5.88    1.53
   1  -6  -9    8.03    1.86
   1  -7  -9  257.29   14.60
   1   7   9  229.68   15.13
  -9  -1   7  261.39   14.96
   9   1   7  260.92   14.62
   1  -7  -9  254.49   14.72
  -7  -9   1  223.50   14.59
   1  -8  -9  149.47    8.19
   1   8   9  116.05    8.71
  -8  -9   1  121.92    8.06
  -9  -1   8  128.67    8.45
  -8  -9   1  142.17    8.15
   1  -8  -9  141.44    8.25
  -2  -8  -9   96.57    6.72
  -8  -9  -2  113.04    6.57
  -9  -2  -8  104.44    6.53
  -9  -2  -7    3.19    1.63
  -2  -7  -9    2.18    2.06
  -7  -9  -2    3.88    1.80
  -2  -6  -9  166.33    9.45
  -9  -2  -6  152.55    9.37
  -6  -9  -2  155.78    9.43
  -2  -5  -9    6.13    1.49
  -5  -9  -2    6.06    1.53
  -2   5   9    5.02    2.16
  -4  -9  -2  156.01    9.44
  -2   4   9  164.57    9.80
  -2   3   9  115.54    7.21
  -2   3   9  126.42    7.54
  -2   2   9  217.42   13.50
   9  -2   2  224.96   13.37
  -2   2   9  228.78   13.34
  -1  -9  -2   70.07    4.96
  -2   1   9   63.33    4.72
   9  -2   1   77.29    4.59
  -2   1   9   68.43    4.47
   0  -9  -2  678.61   39.18
   9  -2   0  658.31   38.97
   1  -9  -2   67.70    5.07
   9  -2  -1   68.42    4.78
  -2  -9   2  238.22   13.58
   9  -2  -2  215.52   13.46
  -3  -9   2  179.33   11.73
   2   3   9  194.58   11.44
  -9  -2   3  207.57   11.74
  -4  -9   2  140.05    7.91
   4  -9  -2  119.89    7.99
   2   4   9  119.85    8.13
   4  -9  -2  123.90    7.52
   9  -2  -4  124.42    7.86
  -9  -2   4  127.23    7.82
   9  -2  -5    8.39    1.78
   2  -5  -9    6.79    1.75
   5  -9  -2    5.81    2.27
  -9  -2   5    8.70    1.84
   2   5   9    8.63    2.56
   2  -6  -9  127.24    7.36
   2   6   9  112.56    7.83
  -6  -9   2  118.22    7.29
   6  -9  -2  110.69    7.74
  -9  -2   6  124.11    7.56
   7  -9  -2   18.97    2.74
   2  -7  -9   15.45    1.76
   2   7   9   14.92    2.76
  -7  -9   2   17.16    1.84
  -9  -2   7   19.56    2.15
   2  -7  -9   20.23    2.16
   2  -8  -9   67.78    4.23
   2  -8  -9   60.28    4.37
  -9  -2   8   65.22    4.53
  -8  -9   2   64.18    4.16
   8  -9  -2   68.42    4.85
   8  -9  -2   61.64    4.91
  -9  -3  -8    5.03    2.02
  -3  -8  -9    1.80    2.55
  -8  -9  -3    2.14    1.91
  -7  -9  -3  445.32   25.25
  -9  -3  -7  417.72   25.23
  -3  -7  -9  429.72   25.32
  -6  -9  -3   29.24    2.55
  -3  -6  -9   25.94    2.54
  -9  -3  -6   29.18    2.37
  -9  -3  -5  133.03    8.31
  -5  -9  -3  133.56    8.39
  -3  -5  -9  152.82    8.38
  -3   4   9   13.43    2.03
  -3  -4  -9   15.85    1.71
  -4  -9  -3   16.25    1.88
  -3   3   9   52.06    3.41
  -3  -3  -9   48.85    3.28
  -3   3   9   50.50    3.69
  -3   2   9  106.44    5.65
  -3   2   9  102.63    5.48
   9  -3   1  633.42   35.38
  -3   1   9  560.70   35.32
  -3   1   9  621.91   35.36
  -3   0   9  174.36   10.90
   9  -3   0  197.62   10.95
   0  -9  -3  168.94   11.17
   1  -9  -3  536.45   33.13
   9  -3  -1  575.67   32.92
  -9  -3   2   84.70    5.26
   9  -3  -2   78.51    5.29
  -2  -9   3   82.17    5.38
  -9  -3   3    7.49    1.68
  -3  -9   3    8.42    1.91
   3   3   9    7.92    1.00
   3  -9  -3    6.14    1.33
   9  -3  -3    5.43    1.65
   3  -9  -3   12.12    2.37
   4  -9  -3   11.17    2.40
   4  -9  -3   11.09    1.38
  -4  -9   3   10.77    2.04
   9  -3  -4    8.61    2.43
  -9  -3   4   10.70    1.89
   5  -9  -3   58.16    4.80
   3  -5  -9   66.47    4.31
   3   5   9   60.07    4.87
   9  -3  -5   75.36    4.81
  -9  -3   5   63.88    4.47
  -6  -9   3   27.82    2.47
   6  -9  -3   26.68    2.98
   6  -9  -3   28.20    3.14
  -9  -3   6   31.88    2.65
   3  -6  -9   31.61    2.57
   3  -7  -9  429.96   24.90
  -9  -3   7  431.49   25.09
   7  -9  -3  413.06   25.30
  -7  -9   3  410.75   24.79
   7  -9  -3  453.11   25.21
   8  -9  -3    8.50    2.24
  -8  -9   3    5.02    1.54
   8  -9  -3    7.43    2.66
   3  -8  -9   13.98    1.65
  -9  -3   8    8.40    1.93
   3  -8  -9   11.20    2.13
  -8  -9  -4   13.45    2.34
  -4  -8  -9   16.46    2.99
  -9  -4  -8   21.40    2.57
  -7  -9  -4   34.31    2.86
  -4  -7  -9   28.39    3.09
  -9  -4  -7   32.94    2.86
  -6  -9  -4   32.92    2.89
  -9  -4  -6   33.23    2.74
  -4  -6  -9   35.40    2.95
  -5  -9  -4  196.29   10.64
  -4  -5  -9  179.77   10.60
  -9  -4  -5  161.95   10.54
  -4  -4  -9  291.31   17.25
  -4  -9  -4  296.14   17.31
  -4   3   9  135.28    8.35
  -3  -9  -4  137.88    8.16
  -4  -3  -9  138.11    8.23
  -4   2   9   59.82    4.07
  -2  -9  -4   63.83    3.94
  -2  -9  -4   58.96    4.10
  -4   2   9   59.75    4.11
  -4  -2  -9   62.98    3.93
  -4   1   9   74.15    5.00
   9   4  -1   81.22    4.84
   9  -4   1   83.03    5.21
  -4   1   9   76.74    5.09
  -1  -9  -4   87.48    5.09
  -4  -1  -9   75.17    4.86
  -4   0  -9  244.84   14.99
  -4   0   9  278.86   15.14
   9   4   0  237.95   15.12
   9  -4   0  254.99   15.26
  -4   0   9  285.22   15.30
  -4  -1   9  108.54    6.54
  -9  -4   1  118.41    6.67
   9  -4  -1  107.63    6.75
  -4   1  -9  101.68    6.45
   9  -4  -2   75.52    5.32
  -9  -4   2   84.95    5.29
  -4  -2   9   81.69    5.09
   2  -9  -4   72.26    5.73
   2  -9  -4   83.82    5.10
  -2  -9   4   85.48    5.37
   2  -9  -4   87.68    5.45
   9  -4  -3  158.15   11.02
   3  -9  -4  168.08   11.39
  -9  -4   3  177.13   10.99
  -3  -9   4  184.67   11.04
   4   3   9  206.26   10.74
   3  -9  -4  181.77   11.13
   3  -9  -4  165.13   10.80
   4  -9  -4  271.23   15.17
  -9  -4   4  250.19   15.02
   4  -9  -4  226.86   15.28
   9  -4  -4  234.77   15.32
  -4  -9   4  263.32   15.04
  -9  -4   5   69.51    4.39
   4  -5  -9   66.50    4.31
   5  -9  -4   59.89    4.86
   9  -4  -5   62.23    4.94
   5  -9  -4   58.66    4.54
   6  -9  -4   23.53    3.37
   6  -9  -4   33.88    3.06
   4  -6  -9   35.13    2.73
   9  -4  -6   30.55    3.21
   6   9   4   25.60    3.03
  -9  -4   6   32.42    2.79
   9  -4  -6   29.13    2.56
   6  -9  -4   29.55    2.44
  -6  -9   4   32.42    2.62
   7  -9  -4   42.00    4.25
  -9  -4   7   57.00    3.61
   9  -4  -7   50.25    3.56
   7   9   4   44.58    3.75
   7  -9  -4   42.70    3.27
   4  -7  -9   47.80    3.49
   7  -9  -4   45.94    3.79
  -7  -9   4   45.15    3.35
   4   7   9   40.10    3.91
  -9  -4   8   15.83    2.06
   8  -9  -4   13.06    3.14
   8  -9  -4   12.03    2.10
   4  -8  -9   16.66    2.31
   8   9   4   11.21    2.40
   9  -4  -8   15.33    2.39
  -8  -9  -5   92.36    5.69
  -5  -8  -9   72.80    5.90
  -9  -5  -8   88.76    5.72
  -5  -7  -9   79.00    5.91
  -7  -9  -5   98.39    5.78
  -9  -5  -7   87.45    5.75
  -9  -5  -6   28.30    2.69
  -6  -9  -5   32.95    2.85
  -5  -6  -9   26.66    2.97
  -9  -5  -5   28.54    2.75
  -5  -9  -5   41.67    3.02
  -9  -5  -4   68.39    4.40
  -5   3   9  116.87    7.28
  -5   2   9  202.70   11.46
  -2  -9  -5  191.16   11.22
  -2  -9  -5  191.24   11.37
  -2  -9  -5  179.86   11.25
  -1  -9  -5  505.38   29.71
  -5   1   9  514.99   29.87
  -1  -9  -5  474.98   29.65
  -1  -9  -5  554.79   29.74
   0  -9  -5   21.29    2.09
  -5   0   9   27.69    2.26
   0  -9  -5   17.88    1.82
   9  -5   0   25.92    2.36
   9   5   0   20.11    1.89
   0  -9  -5   16.06    2.28
  -5  -1   9  520.93   29.01
   1  -9  -5  502.47   28.92
  -9  -5   1  530.79   28.86
   1  -9  -5  463.12   28.73
   1  -9  -5  443.78   28.79
   9   5   1  520.61   28.92
   9  -5  -1  523.08   28.99
   2  -9  -5  187.50   11.79
  -9  -5   2  207.21   11.92
   9  -5  -2  191.81   12.01
   2  -9  -5  199.90   12.03
   9   5   2  179.24   12.01
  -5  -2   9  213.30   11.73
   3  -9  -5  278.79   17.14
   3  -9  -5  286.43   16.83
  -9  -5   3  284.53   16.68
   5   3   9  269.84   16.38
  -5  -3   9  299.60   16.44
  -3  -9   5  284.58   16.70
  -5  -4   9   42.59    2.91
   4   9   5   55.12    4.08
   9  -5  -4   62.51    4.37
   4  -9  -5   64.12    3.88
   4  -9  -5   62.02    4.54
  -4  -9   5   62.18    3.53
   5  -4  -9   51.36    3.49
  -9  -5   4   69.49    3.58
  -9  -5   5   13.38    1.84
   5  -9  -5   13.51    3.22
   5  -9  -5   17.81    1.88
   9  -5  -5   11.34    3.15
   5  -5  -9   13.81    2.05
   5   9   5   15.81    2.58
   5  -9  -5   17.47    2.39
   6  -9  -5   18.44    2.12
   5  -6  -9   17.76    2.30
  -9  -5   6   18.35    2.17
   5   6   9   12.74    2.67
   6   9   5   22.46    2.73
   9  -5  -6   18.82    2.19
  -6  -9   5   21.11    2.34
   6  -9  -5   19.36    3.46
   6  -9  -5   21.57    2.59
   9  -5  -6   23.76    3.43
  -9  -5   7  115.54    6.97
   9  -5  -7  107.15    6.93
   7  -9  -5  108.37    7.17
   5   7   9   92.32    7.20
   7   9   5   99.91    7.14
   7  -9  -5  117.09    6.77
   7  -9  -5  105.72    7.71
   5  -7  -9  113.91    6.90
   9  -5  -8   54.01    4.17
   8  -9  -5   51.95    4.96
   5  -8  -9   53.41    3.97
   8   9   5   46.79    4.15
   8  -9  -5   59.23    3.85
  -9  -6  -8   33.62    3.45
  -8  -9  -6   36.57    3.48
  -7  -9  -6   12.69    2.66
  -9  -6  -7   11.24    2.63
  -6  -9  -6    7.52    2.48
  -9  -6  -6    9.95    2.29
  -9  -6  -5   54.94    3.85
  -9  -6  -4  133.74    8.12
  -3  -9  -6   83.97    5.81
  -9  -6  -3   91.47    5.52
  -2  -9  -6  148.95    9.04
  -2  -9  -6  149.14    8.91
  -6   2   9  144.60    9.11
  -1  -9  -6   62.05    4.37
  -6   1   9   68.43    4.38
  -1  -9  -6   59.95    4.06
   0  -9  -6    8.94    2.14
   0  -9  -6    8.47    1.53
  -6   0   9   10.12    1.92
   9   6   0    6.49    1.42
  -9  -6   0    9.26    1.38
   9  -6   0    7.67    2.17
   0  -9  -6    8.81    1.67
  -9  -6   1   62.61    3.53
   9   6   1   55.36    3.62
   9  -6  -1   55.71    3.93
   1  -9  -6   45.72    3.45
  -6  -1   9   56.65    3.94
   1  -9  -6   54.52    3.74
   9   6   2  133.65    8.02
   2  -9  -6  160.98    8.18
  -9  -6   2  141.92    7.88
   9   6   3   92.88    5.49
   3  -9  -6   60.56    5.11
  -3  -9   6   75.48    5.10
  -9  -6   3   91.16    5.13
   3   9   6   75.77    5.62
   3  -9  -6   90.30    5.45
   4  -9  -6  134.42    8.05
   9   6   4  127.62    8.39
   4   9   6  125.06    8.56
   4  -9  -6  144.52    8.50
   9  -6  -4  131.33    8.82
  -9  -6   4  146.43    8.19
   9  -6  -4  124.74    8.31
  -4  -9   6  135.13    8.10
   6  -4  -9  122.44    8.10
   6  -5  -9   18.31    2.37
   9   6   5   20.05    2.64
  -9  -6   5   20.78    2.04
   9  -6  -5   16.79    3.45
   5  -9  -6   21.01    2.89
   5  -9  -6   18.81    2.14
   9  -6  -5   17.69    2.40
   5   9   6   16.26    2.76
   5  -9  -6   20.68    3.64
   9  -6  -5   20.90    2.23
  -9  -6   6   12.22    2.00
   9  -6  -6   15.51    3.38
   6  -6  -9   14.74    2.34
   6  -9  -6   12.82    2.41
   9   6   6   14.01    2.61
   6   6   9    9.22    2.56
   6   9   6   11.40    2.48
   6  -9  -6   10.80    3.53
   6  -9  -6   11.54    2.06
   9  -6  -6   13.23    2.12
   7  -9  -6   34.08    3.39
   7   9   6   26.54    3.13
   7  -9  -6   34.80    4.32
   7  -9  -6   31.90    2.85
  -9  -6   7   35.31    2.82
   6  -7  -9   32.54    3.13
   9   6   7   29.24    3.39
   9  -6  -7   32.35    3.11
   9  -6  -8   16.05    2.92
   6  -8  -9   15.32    2.57
   8  -9  -6   13.78    2.49
   8  -9  -6   15.61    3.71
  -7  -8  -9   17.52    3.62
  -9  -7  -8   13.93    3.26
  -8  -9  -7   16.35    3.27
  -7  -9  -7  172.47   10.08
  -7  -7  -9  151.88   10.13
  -9  -7  -7  163.40   10.05
  -6  -9  -7   66.53    5.11
  -7  -6  -9   70.47    5.10
  -9  -7  -6   74.65    4.92
  -7  -5  -9   12.47    2.48
  -9  -7  -5   11.79    2.35
  -4  -9  -7   23.53    2.90
  -7  -4  -9   22.31    2.59
  -9  -7  -4   21.37    2.38
  -3  -9  -7   83.56    5.38
  -7  -3  -9   82.34    5.12
  -9  -7  -3   74.74    5.03
  -7  -2  -9   43.32    2.95
  -7   2   9   39.93    3.19
  -2  -9  -7   37.81    3.38
  -9  -7  -2   34.68    2.77
  -7  -1  -9  199.32   11.68
  -7   1   9  225.18   12.06
  -1  -9  -7  212.24   11.77
  -9  -7   0   72.35    3.90
  -7   0  -9   52.23    3.92
  -7   0   9   57.90    4.27
   0  -9  -7   65.61    4.02
   0  -9  -7   44.51    4.23
  -9  -7   1  276.52   14.50
   9   7   1  252.07   14.55
  -9  -7   2   67.80    4.27
   9   7   2   61.48    4.46
   2  -9  -7   63.41    4.43
  -7  -3   9   92.44    5.79
   9  -7  -3   88.11    6.15
   3   9   7   72.63    6.02
   9   7   3   86.85    5.77
   3  -9  -7   84.40    5.56
   9  -7  -3   78.47    5.74
   3  -9  -7   90.06    5.48
  -9  -7   3   93.85    5.56
   7  -4  -9   33.47    3.12
   9  -7  -4   42.09    3.99
   9  -7  -4   35.02    3.21
   4  -9  -7   41.78    3.48
   4   9   7   32.83    3.60
  -9  -7   4   40.86    3.02
   4  -9  -7   42.44    3.00
  -7  -4   9   40.96    3.19
   4  -9  -7   38.63    2.94
   9   7   4   32.36    3.28
   9  -7  -5   30.84    3.06
  -9  -7   5   40.13    2.86
   9  -7  -5   34.86    2.92
   9  -7  -5   34.46    4.19
   7  -5  -9   34.82    3.18
   9   7   5   31.48    3.34
   5   9   7   28.90    3.35
   5  -9  -7   40.13    2.96
   5  -9  -7   37.12    3.50
   9  -7  -6   64.00    4.26
   9   7   6   50.17    4.68
   9  -7  -6   49.30    5.58
   6  -9  -7   60.11    4.22
   7  -6  -9   64.19    4.51
  -9  -7   6   63.42    4.24
   7  -7  -9  108.01    6.88
   7  -9  -7  103.49    6.77
   9  -7  -7  107.21    6.85
   8  -9  -7   10.33    2.59
   7  -8  -9   11.74    2.77
   9  -7  -8    9.55    2.86
  -8  -8  -9   28.25    4.05
  -8  -9  -8   30.20    3.79
  -9  -8  -8   32.06    3.84
  -8  -7  -9   10.28    3.28
  -9  -8  -7   11.59    2.98
  -7  -9  -8   11.51    3.51
  -9  -8  -6   -0.34    2.62
  -8  -6  -9    2.44    2.79
  -9  -8  -5    7.26    2.38
  -8  -5  -9    5.86    2.59
  -9  -8  -4   23.07    2.56
  -4  -9  -8   24.55    3.23
  -8  -4  -9   26.81    2.78
  -3  -9  -8    4.58    2.62
  -9  -8  -3    8.01    1.92
  -8  -3  -9    3.04    2.15
  -9  -8  -2   87.51    5.41
  -8  -2  -9   96.00    5.50
  -1  -9  -8  116.62    6.59
  -8  -1  -9  110.82    6.47
  -8   1   9  106.17    6.80
  -9  -8  -1  108.39    6.41
   0  -9  -8   15.46    2.49
  -8   0  -9   16.08    1.97
  -9  -8   0   17.29    1.82
  -9  -8   1  134.32    7.77
   1  -9  -8  118.68    7.91
  -8  -2   9   82.64    5.32
   2  -9  -8   85.47    5.17
   2  -9  -8   79.07    5.10
  -9  -8   2   86.18    5.03
   9   8   2   66.03    5.13
   9  -8  -2   75.89    5.45
   2   9   8   64.76    5.61
   9  -8  -3    0.69    2.64
   3   9   8    5.84    2.52
   9  -8  -3    3.74    2.16
   9   8   3    3.67    1.97
  -9  -8   3    4.22    1.59
  -8  -3   9    5.01    1.95
   3  -9  -8    6.03    1.87
   3  -9  -8    8.39    1.92
  -9  -8   4   52.13    3.39
   9  -8  -4   39.29    4.38
   9   8   4   47.29    3.78
   4  -9  -8   45.28    3.49
   8  -4  -9   40.24    3.56
  -9  -8   5    7.56    1.81
   5  -9  -8   12.26    2.25
   8  -5  -9    6.11    2.45
   9  -8  -5    4.72    3.36
   9   8   5    6.22    2.24
   9  -8  -5    5.76    2.08
   9   8   6    2.00    2.27
   6  -9  -8    0.44    2.28
   9  -8  -6    1.35    3.60
  -9  -8   6    2.29    1.76
   9  -8  -6   -0.35    2.23
   8  -6  -9    1.02    2.67
   7  -9  -8   16.45    2.72
   8  -7  -9   14.19    2.95
   9  -8  -7   11.47    2.71
   8  -8  -9   28.12    3.60
   8  -9  -8   26.64    3.30
   9  -8  -8   26.36    3.62
  -9  -9  -9  105.55    7.42
  -9  -8  -9   79.51    5.99
  -8  -9  -9   79.04    6.12
  -9  -9  -8   76.84    5.88
  -7  -9  -9  148.53    9.92
  -9  -7  -9  147.69    9.82
  -9  -9  -7  167.09    9.73
  -9  -6  -9   20.70    3.27
  -9  -9  -6   19.27    3.14
  -9  -5  -9  304.76   18.71
  -9  -9  -5  330.86   18.67
  -5  -9  -9  304.68   18.87
  -4  -9  -9    8.91    3.08
  -9  -4  -9   10.63    2.62
  -9  -9  -4   15.76    2.40
  -9  -3  -9  694.07   36.13
  -9  -9  -3  632.20   36.08
  -9  -2  -9    5.26    2.17
  -2  -9  -9    5.25    2.75
  -9  -9  -2    6.65    1.89
  -1  -9  -9  258.12   16.64
  -9  -1  -9  291.13   16.51
  -9  -9  -1  281.58   16.46
   0  -9  -9    2.13    2.45
  -9  -9   0    2.04    1.72
  -9   0  -9    0.43    1.88
  -9  -9   1  263.33   16.19
   1  -9  -9  288.33   16.34
   1  -9  -9  282.99   16.35
   2  -9  -9   10.74    2.20
   2  -9  -9   10.39    2.26
   9  -9  -2   12.02    2.84
   3  -9  -9  641.29   38.27
   3  -9  -9  665.05   38.20
  -9  -9   3  680.96   38.37
   9  -9  -3  592.40   38.75
   9  -9  -4   20.65    2.35
   4  -9  -9   13.23    2.48
   9  -9  -4   14.46    3.39
  -9  -9   4   17.43    2.01
   9   9   4   17.23    2.48
   9  -4  -9    8.55    2.44
   9  -9  -5  352.10   19.03
   9  -5  -9  287.79   19.12
   9   9   5  295.71   19.34
   5  -9  -9  333.38   19.07
   9  -9  -6   17.97    2.69
   6  -9  -9   17.73    2.85
   9  -6  -9   16.32    3.03
   7  -9  -9  172.25   10.97
   9  -7  -9  172.24   11.06
   9  -9  -7  187.32   10.93
   9  -8  -9   69.66    5.55
   9  -9  -8   73.95    5.40
   8  -9  -9   71.76    5.39
   9  -9  -9   96.77    6.81
   0 -10   0  729.07   42.88
  -1 -10   0  136.38    8.14
   1 -10   0  137.34    8.14
  10   0   1  116.51    7.81
  -2 -10   0 1221.31   74.50
  -2 -10   0 1276.70   74.79
   0   2  10 1266.92   74.52
   2 -10   0 1344.67   74.81
  10   0   2 1349.99   74.60
   0   3  10  120.03    7.10
  10   0   3  117.31    7.20
  -3 -10   0  114.05    7.20
   0   3  10  117.61    7.72
   3 -10   0  117.69    7.57
   0   4  10  531.51   29.12
  -4 -10   0  475.80   29.09
  10   0   4  477.89   29.13
   0   4  10  525.30   29.57
  10   0   5   49.44    3.55
   0   5  10   63.38    4.47
  -5 -10   0   48.55    3.66
   0  -5 -10   58.80    3.49
   0  -6 -10  263.27   14.61
  -6 -10   0  237.69   14.63
   0   6  10  257.71   15.23
 -10   0  -6  238.07   14.56
  10   0   6  253.65   14.69
   0  -7 -10  285.94   15.03
  -7 -10   0  266.65   15.02
   0   7  10  265.33   15.62
   0  -8 -10  738.34   39.70
  -8 -10   0  637.21   39.63
   0  -9 -10   94.00    5.63
  -9 -10   0   73.85    5.27
  -9 -10  -1  111.24    6.67
 -10  -1  -9   99.67    6.67
  -1  -9 -10  107.97    7.06
  -1  -8 -10   16.59    2.78
 -10  -1  -8   24.18    2.33
  -8 -10  -1   18.94    2.37
  -7 -10  -1  185.62   10.86
 -10  -1  -7  176.14   10.80
  -1   7  10  161.28   11.33
  -1  -7 -10  193.44   10.89
  -1  -6 -10    4.35    1.69
 -10  -1  -6    4.08    1.45
  -6 -10  -1    4.05    1.77
  -1   6  10    1.49    2.36
  10  -1   6    5.35    1.45
  -5 -10  -1  257.71   14.77
  -1  -5 -10  267.00   14.73
  -1   5  10  267.11   15.27
  10  -1   5  252.04   14.85
 -10  -1  -5  229.52   14.68
  10  -1   4   22.95    2.13
  -1  -4 -10   24.65    1.98
  -1   4  10   22.12    2.80
  -4 -10  -1   26.22    2.24
  10  -1   3   79.29    4.98
  -1   3  10   84.51    4.88
  -1   3  10   81.72    5.52
  10   1  -3   72.64    4.64
  -1  -3 -10   88.37    4.79
  -3 -10  -1   66.14    4.96
  -1   2  10   47.24    3.41
  -1   2  10   53.25    4.01
  -2 -10  -1   58.29    4.19
  10  -1   2   52.82    3.53
  10  -1   1  428.43   24.91
  -1   1  10  399.93   24.86
   1 -10   1  442.16   25.12
  -1 -10  -1  443.75   25.20
   0 -10  -1   61.40    4.11
  10  -1   0   54.06    4.07
   0 -10  -1   63.25    4.54
   0 -10   1   68.78    4.56
   1 -10  -1  430.34   26.59
  -1 -10   1  465.70   26.57
   1   2  10   37.99    2.63
   2 -10  -1   40.05    3.45
  -2 -10   1   40.50    3.36
   3 -10  -1   59.83    5.13
   3 -10  -1   71.13    4.58
  -3 -10   1   66.45    4.85
  -3 -10   1   70.91    5.10
  10  -1  -4   17.90    1.88
  -4 -10   1   19.28    2.24
  10   1   4   19.73    1.83
   1   5  10  201.11   12.70
   1  -5 -10  190.39   12.03
  -5 -10   1  217.72   12.19
   5 -10  -1  206.84   12.57
  10   1   5  221.08   12.19
   1   6  10    8.53    2.68
  -6 -10   1    8.43    1.83
  10   1   6   11.39    1.53
   1  -6 -10    9.56    1.48
 -10  -1   6   12.12    2.12
   1  -7 -10  141.33    8.42
 -10  -1   7  141.39    8.61
   1   7  10  120.27    8.83
   1  -7 -10  130.81    8.17
  -7 -10   1  141.68    8.23
   1  -8 -10   21.20    2.37
  -8 -10   1   21.26    2.23
   1  -8 -10   20.05    2.62
  -9 -10   1  112.24    7.07
   1  -9 -10  118.82    7.27
   1  -9 -10  114.15    7.36
 -10  -2  -9   11.26    2.42
  -9 -10  -2    8.62    2.26
  -2  -9 -10   12.64    3.24
 -10  -2  -8  634.87   38.26
  -8 -10  -2  670.07   38.28
  -2  -8 -10  665.15   38.37
 -10  -2  -7    4.50    1.73
  -2  -7 -10    3.94    2.22
  -7 -10  -2    3.62    1.97
 -10  -2  -6  348.58   21.38
  -6 -10  -2  364.37   21.42
  -2   6  10  347.42   21.78
  -2  -6 -10  394.76   21.44
  -2  -5 -10   92.31    5.47
  -2   5  10   83.29    5.89
  -5 -10  -2   91.38    5.55
 -10  -2  -5   83.83    5.36
  10  -2   4  285.37   15.65
  -2   4  10  267.97   15.82
  -4 -10  -2  255.04   15.47
  -2  -4 -10  256.54   15.42
  -2  -3 -10   84.66    5.07
  10  -2   3   79.32    5.27
  -2   3  10   85.76    5.18
  -3 -10  -2   77.64    5.18
  -2   3  10   83.87    5.57
  -2   2  10  724.81   42.83
  10  -2   2  710.59   42.70
  -2  -2 -10  730.72   42.51
  -2   2  10  747.45   42.67
  -2   1  10  250.83   14.43
  -2  -1 -10  241.02   14.23
  -2   1  10  230.40   14.58
  -1 -10  -2  227.07   14.70
  10  -2   1  276.36   14.49
  -1 -10  -2  228.98   14.33
   0 -10   2  877.86   47.21
  -2   0 -10  808.51   46.85
  10  -2   0  802.72   47.06
   0 -10  -2  799.83   47.30
   0 -10  -2  770.59   46.92
   1 -10  -2  273.91   17.81
  -1 -10   2  299.49   17.79
  10  -2  -1  334.47   17.71
   1 -10  -2  285.39   17.51
  -2 -10   2  671.29   38.24
   2 -10  -2  662.19   38.00
   2 -10  -2  571.06   38.26
  10  -2  -2  675.82   38.15
   2   2  10  647.73   37.94
   2 -10  -2  651.03   37.93
   3 -10  -2   96.94    6.27
   2   3  10  107.89    6.02
  -3 -10   2  102.83    6.58
   3 -10  -2   90.34    6.04
   4 -10  -2  238.45   13.72
  -4 -10   2  224.60   13.71
   4 -10  -2  212.61   14.00
   4 -10  -2  225.68   13.59
   2   4  10  221.50   14.11
  10  -2  -4  255.90   13.87
  -5 -10   2   90.15    5.76
   2  -5 -10   97.23    5.88
   2   5  10   92.82    6.35
  10  -2  -5   77.68    5.67
 -10  -2   5   98.74    5.95
   5 -10  -2   86.31    6.19
   5 -10  -2   95.92    5.64
   2  -6 -10  370.03   21.81
 -10  -2   6  374.23   22.21
   2   6  10  355.84   22.40
   2  -6 -10  406.80   22.04
  -6 -10   2  373.00   21.92
   6 -10  -2  343.57   22.31
 -10  -2   7    5.25    1.97
  -7 -10   2    2.42    1.77
   2  -7 -10    6.85    2.24
   7 -10  -2    5.87    2.55
   2  -7 -10    3.99    1.49
   2   7  10    5.14    2.55
   2  -8 -10  641.72   35.92
   2  -8 -10  636.77   36.05
  -8 -10   2  576.95   35.91
   2  -9 -10    7.39    2.56
  -9 -10   2    4.06    1.87
   2  -9 -10    7.54    2.20
 -10  -3  -9    9.28    2.55
  -9 -10  -3   15.72    2.38
  -3  -9 -10   12.00    3.42
 -10  -3  -8    3.07    2.21
  -8 -10  -3    9.80    2.23
  -3  -8 -10    5.43    2.86
 -10  -3  -7   27.85    2.81
  -3  -7 -10   32.79    3.21
  -3  -6 -10   38.34    2.96
 -10  -3  -6   32.29    2.70
  -6 -10  -3   31.25    2.92
  -5 -10  -3  288.56   16.22
  -3  -5 -10  286.57   16.19
 -10  -3  -5  255.61   16.14
  -3   4  10   35.73    3.26
  -4 -10  -3   42.93    3.04
  -3  -4 -10   39.61    2.89
  -3   3  10   15.70    2.18
  -3   3  10   15.01    1.75
  -3  -3 -10   18.37    1.80
  10  -3   3   16.23    2.10
  10  -3   2   38.93    2.99
  -3  -2 -10   39.58    2.64
  -3   2  10   34.49    2.94
  -3   2  10   34.40    2.81
  -3  -1 -10  445.62   26.71
  -3   1  10  498.53   26.97
  -1 -10  -3  460.86   26.80
  10  -3   1  481.30   26.97
  -3   1  10  425.17   26.91
  -3   0 -10  124.62    7.18
  -3   0  10  127.53    7.45
   0 -10  -3  108.44    7.18
  -3   0  10  136.01    7.49
  10  -3   0  129.63    7.48
   0 -10  -3  101.61    7.75
   0 -10  -3  111.50    7.33
   1 -10  -3  469.28   27.10
  -1 -10   3  490.11   27.40
  -3  -1  10  419.82   27.23
   1 -10  -3  430.12   27.52
   1 -10  -3  496.40   27.18
  10  -3  -1  452.89   27.30
   2 -10  -3   34.48    2.76
   2 -10  -3   38.57    3.17
  -2 -10   3   38.88    3.26
   3 -10  -3   20.76    2.42
  10  -3  -3   15.61    2.08
 -10  -3   3   14.86    2.09
  -3 -10   3   16.47    2.31
   3   3  10   19.81    1.55
   3 -10  -3   17.35    1.87
   3  -4 -10   23.98    2.56
  -4 -10   3   27.79    2.72
 -10  -3   4   26.43    2.53
   4 -10  -3   23.92    3.07
   4 -10  -3   26.09    2.14
  10  -3  -4   23.11    2.84
   4 -10  -3   27.36    2.73
 -10  -3   5  274.68   16.74
   3   5  10  255.39   16.97
  10  -3  -5  269.79   16.80
   5 -10  -3  259.47   16.98
   5 -10  -3  321.98   16.66
  -5 -10   3  300.17   16.61
   3  -5 -10  283.80   16.64
   5 -10  -3  260.74   16.49
   6 -10  -3   38.95    3.96
  10  -3  -6   42.07    3.32
   3  -6 -10   47.57    3.55
  -6 -10   3   42.15    3.37
   3   6  10   40.61    4.00
 -10  -3   6   50.67    3.49
   6 -10  -3   44.03    3.87
   6 -10  -3   51.22    3.72
   7 -10  -3   38.81    3.64
   3  -7 -10   42.17    3.48
   7 -10  -3   38.25    3.97
 -10  -3   7   40.35    3.33
  -7 -10   3   47.65    3.21
   8 -10  -3    4.93    2.03
  -8 -10   3    2.92    1.80
   3  -8 -10    1.42    1.54
   3  -8 -10    0.76    2.35
   3  -9 -10    4.82    2.52
   3  -9 -10    8.67    2.03
  -9 -10  -4  167.49    9.73
  -4  -9 -10  141.51   10.05
 -10  -4  -9  161.17    9.80
  -8 -10  -4  514.13   28.21
  -4  -8 -10  429.46   28.33
 -10  -4  -8  483.25   28.22
 -10  -4  -7  155.12    9.77
  -7 -10  -4  168.03    9.81
  -4  -7 -10  161.83    9.94
 -10  -4  -6  181.72   11.71
  -4  -6 -10  198.83   11.84
  -6 -10  -4  214.33   11.80
  -4  -5 -10   18.66    2.38
 -10  -4  -5   22.97    2.20
 -10  -4  -4   31.73    2.70
  -4 -10  -4   38.77    3.12
  -4  -3 -10  269.48   14.79
  -3 -10  -4  228.45   14.72
  -4   3  10  260.09   14.95
  -3 -10  -4  257.99   14.82
  -4  -2 -10  104.20    6.55
  -4   2  10   95.70    6.72
  -2 -10  -4  120.38    6.73
  -2 -10  -4  111.57    6.59
  10  -4   2  125.83    6.99
  -4   2  10  101.76    6.74
  -2 -10  -4  105.26    6.59
  -1 -10  -4   63.27    4.31
  -4  -1 -10   74.72    4.31
  -4   1  10   68.48    4.44
  10   4  -1   65.34    4.19
  -4   1  10   74.18    4.58
  10  -4   1   67.92    4.69
  -1 -10  -4   64.91    4.52
   0 -10  -4  514.87   29.40
   0 -10  -4  489.26   29.35
  -4   0 -10  495.13   29.31
  10  -4   0  482.03   29.56
  -4   0  10  507.96   29.45
  -4   0  10  544.36   29.63
  10   4   0  502.41   29.45
   1 -10  -4  109.57    6.58
  -4  -1  10  102.65    6.44
  10  -4  -1  107.69    6.66
   1 -10  -4  102.44    6.41
  -2 -10   4  127.17    7.33
  10  -4  -2  115.27    7.30
  -4  -2  10  107.87    7.03
   2 -10  -4  116.37    7.32
   2 -10  -4  128.44    7.18
   2 -10  -4  107.66    7.00
  10  -4  -3  237.53   15.79
   3 -10  -4  226.50   16.07
   3 -10  -4  249.08   15.58
 -10  -4   3  272.54   15.80
  -3 -10   4  246.69   15.81
   3 -10  -4  256.73   15.90
  -4  -3  10  223.08   15.57
   3 -10  -4  265.19   15.70
   4  -4 -10   20.14    2.38
  10  -4  -4   17.33    3.08
  -4 -10   4   19.83    2.39
   4 -10  -4   22.17    2.13
   4 -10  -4   21.36    2.63
 -10  -4   4   19.39    2.25
   4 -10  -4   20.40    2.63
   4 -10  -4   16.68    2.95
   5 -10  -4   20.25    2.63
   4  -5 -10   15.24    2.42
 -10  -4   5   21.90    2.18
  -5 -10   4   17.13    2.50
  10  -4  -5   20.74    2.98
   5 -10  -4   17.64    2.54
   5 -10  -4   15.24    2.87
 -10  -4   6  234.99   14.11
   4  -6 -10  244.89   14.03
  10  -4  -6  205.18   13.93
   6 -10  -4  242.64   14.29
   6 -10  -4  257.94   14.04
   6 -10  -4  200.35   14.41
  -6 -10   4  245.70   13.95
   7 -10  -4  136.02    9.39
 -10  -4   7  149.62    9.19
   4  -7 -10  166.88    9.18
  10  -4  -7  141.67    9.11
   7 -10  -4  146.64    8.99
  -7 -10   4  158.10    9.01
   7 -10  -4  121.09    9.59
  -8 -10   4  461.52   26.52
   4  -8 -10  483.79   26.69
   8 -10  -4  475.76   26.59
   9 -10  -4  195.81   11.84
  10  -4  -9  181.95   11.94
   4  -9 -10  212.70   11.96
  -9 -10  -5   40.65    3.75
 -10  -5  -9   46.13    4.02
  -5  -9 -10   43.09    4.44
  -5  -8 -10   11.59    3.28
 -10  -5  -8   18.50    2.80
  -8 -10  -5   11.35    2.66
  -5  -7 -10   39.89    3.81
  -7 -10  -5   45.45    3.53
 -10  -5  -7   39.29    3.44
 -10  -5  -6   82.79    5.65
  -6 -10  -5   93.81    5.82
  -5  -6 -10   89.99    5.87
  -5  -5 -10   46.07    3.28
 -10  -5  -5   36.78    3.04
  -5 -10  -5   41.02    3.44
 -10  -5  -4   99.95    6.33
  -5  -4 -10  106.35    6.40
 -10  -5  -3  135.47    8.89
  -5   3  10  152.29    9.15
  -5  -3 -10  166.78    8.99
  -5   2  10  103.62    6.02
  -2 -10  -5   83.94    5.68
  -2 -10  -5   95.91    6.03
  -5  -2 -10   98.73    5.81
  -2 -10  -5   95.32    5.84
  -1 -10  -5   53.28    3.48
  10  -5   1   50.64    3.93
  -5   1  10   46.55    3.67
  -1 -10  -5   58.47    3.80
  -1 -10  -5   54.32    3.48
  -5  -1 -10   46.28    3.46
   0 -10  -5   90.81    6.02
  -5   0  10  106.98    6.39
  10  -5   0  111.90    6.45
   0 -10  -5   94.89    6.14
  -5   0 -10   93.83    5.99
  10   5   0  104.11    6.04
   0 -10  -5   93.59    6.21
   1 -10  -5   47.13    3.19
  -5  -1  10   48.22    3.59
   1 -10  -5   46.84    3.48
  10   5   1   42.61    3.39
  10  -5  -1   41.31    3.52
   1 -10  -5   47.39    3.58
  10  -5  -2  109.59    7.00
  -2 -10   5  108.52    6.96
  -5  -2  10  115.93    6.62
   2 -10  -5  113.84    7.08
   2 -10  -5  107.80    6.92
 -10  -5   2  111.18    6.84
  10   5   2  114.56    7.06
   2 -10  -5   98.68    6.71
   3 -10  -5  152.75   10.65
 -10  -5   3  167.06   10.13
   3 -10  -5  169.43   10.02
   3 -10  -5  167.74   10.34
  -3 -10   5  170.57   10.21
  -5  -3  10  179.14    9.87
  10  -5  -3  161.13   10.26
   5  -3 -10  146.63   10.06
   3 -10  -5  165.25   10.15
  10  -5  -4   37.84    3.88
   4 -10  -5   35.50    3.78
  -4 -10   5   35.41    2.98
   4 -10  -5   35.01    3.16
   4 -10  -5   39.94    3.37
   5  -4 -10   31.65    3.04
 -10  -5   4   42.35    2.99
   5 -10  -5   42.45    4.34
   5 -10  -5   45.35    3.79
  10  -5  -5   43.19    4.33
 -10  -5   5   49.75    3.42
   5  -5 -10   49.40    3.64
   5 -10  -5   43.16    3.56
 -10  -5   6   50.71    3.48
   6 -10  -5   47.34    3.38
  10  -5  -6   44.15    3.50
   5  -6 -10   48.01    3.69
   6 -10  -5   40.49    4.48
   6 -10  -5   39.93    3.79
  -6 -10   5   40.09    3.57
   7 -10  -5   41.14    3.35
  -7 -10   5   40.13    3.28
   5  -7 -10   43.29    3.64
  10  -5  -7   40.26    3.54
  10  -5  -8   39.11    3.55
   5  -8 -10   41.78    3.56
   8 -10  -5   29.96    3.14
   5  -9 -10   28.32    3.31
   9 -10  -5   29.08    3.04
  10  -5  -9   22.79    3.30
 -10  -6  -9   93.81    6.84
  -9 -10  -6  107.55    6.77
  -8 -10  -6  412.74   23.32
 -10  -6  -8  376.83   23.30
 -10  -6  -7  159.54   10.20
  -7 -10  -6  175.98   10.28
  -6 -10  -6   36.25    3.46
 -10  -6  -6   40.20    3.30
 -10  -6  -5  100.69    6.38
 -10  -6  -4   85.93    5.45
 -10  -6  -3   66.89    4.57
  -3 -10  -6   83.53    5.05
  -2 -10  -6   33.86    2.53
  -2 -10  -6   33.95    3.11
  -6   2  10   28.27    2.64
  10  -6   1   35.77    3.40
  -1 -10  -6   36.45    2.79
  -1 -10  -6   31.43    3.29
  -6   1  10   35.24    2.96
   0 -10  -6  125.81    7.80
   0 -10  -6  125.97    8.00
  -6   0  10  136.43    8.10
   0 -10  -6  142.22    7.94
  10   6   0  114.42    7.72
  10  -6   0  144.93    8.27
  -6  -1  10   34.46    2.86
  10  -6  -1   29.02    2.96
   1 -10  -6   31.77    2.75
   1 -10  -6   31.39    2.45
   1 -10  -6   25.95    3.04
  10   6   1   27.58    2.56
 -10  -6   1   30.62    2.42
  10   6   2  122.56    8.19
   2 -10  -6  148.67    8.34
  -6  -2  10  138.76    8.34
   2 -10  -6  111.21    8.12
 -10  -6   2  144.26    8.07
  10  -6  -2  122.41    8.29
   2 -10  -6  134.01    7.98
   3 -10  -6   51.74    4.44
  10   6   3   59.78    4.65
  -3 -10   6   62.00    4.41
   6  -3 -10   66.58    4.31
  10  -6  -3   61.17    4.93
   3 -10  -6   75.12    4.77
 -10  -6   3   74.37    4.35
 -10  -6   4   73.93    4.50
  10   6   4   63.25    4.81
   6  -4 -10   60.89    4.53
  10  -6  -4   61.78    5.31
   4 -10  -6   60.25    4.55
   4 -10  -6   77.59    4.98
   5 -10  -6  120.47    7.07
   6  -5 -10  101.51    7.21
   5 -10  -6  116.64    7.08
  10   6   5  105.16    7.51
 -10  -6   5  114.69    7.14
   5 -10  -6  106.53    8.05
  10  -6  -5  111.33    8.01
   5 -10  -6  123.96    7.55
 -10  -6   6   39.04    3.08
   6 -10  -6   37.12    3.65
   6 -10  -6   43.23    3.25
  10  -6  -6   39.83    3.34
  10   6   6   34.63    3.68
   6  -6 -10   35.37    3.52
  -7 -10   6  115.49    7.13
   6  -7 -10  118.26    7.37
  10  -6  -7  110.91    7.35
   7 -10  -6  111.03    7.16
   6  -8 -10  355.01   21.01
   8 -10  -6  371.81   20.89
  10  -6  -8  326.55   21.02
  10  -6  -9   59.80    5.16
   6  -9 -10   66.25    4.95
   9 -10  -6   66.37    4.85
 -10  -7  -9    2.86    3.43
  -9 -10  -7    5.79    3.32
  -8 -10  -7   50.39    4.43
 -10  -7  -8   49.04    4.43
  -7 -10  -7   27.36    3.52
 -10  -7  -7   22.99    3.22
  -6 -10  -7   84.33    5.59
 -10  -7  -6   73.81    5.39
 -10  -7  -5   10.25    2.30
  -4 -10  -7   11.69    2.87
 -10  -7  -4   17.19    2.27
  -3 -10  -7   90.39    6.06
 -10  -7  -3   89.80    5.67
  -7   2  10  160.60   10.09
  -7  -2 -10  164.62    9.80
  -2 -10  -7  171.26   10.06
 -10  -7  -2  159.39    9.72
  -1 -10  -7   33.85    2.78
  -7  -1 -10   35.24    2.74
  -7   1  10   32.06    2.95
  -1 -10  -7   28.92    3.23
 -10  -7  -1   30.62    2.44
   0 -10  -7   79.46    5.01
  10  -7   0   81.51    5.49
  -7   0  10   81.27    5.24
   0 -10  -7   61.13    5.29
  -7   0 -10   79.10    4.94
 -10  -7   1   23.40    1.91
   1 -10  -7   20.15    2.27
  10  -7  -1   22.83    2.77
  -7  -1  10   21.81    2.47
  10  -7  -2  122.41    8.09
 -10  -7   2  140.21    7.78
  10   7   2  130.78    7.92
   3 -10  -7   96.48    6.87
   3 -10  -7  119.32    7.19
  10   7   3  108.50    7.04
  10  -7  -3  105.40    7.43
 -10  -7   3  113.20    6.78
 -10  -7   4   41.30    3.05
   7  -4 -10   32.69    3.28
   4 -10  -7   37.99    3.37
  10  -7  -4   37.44    4.14
   4 -10  -7   44.84    3.65
  10   7   4   42.15    3.47
   4 -10  -7   38.60    3.19
   5 -10  -7   15.11    2.36
  10  -7  -5    9.34    2.35
 -10  -7   5   13.13    1.92
  10   7   5   14.19    2.54
  10  -7  -5   12.10    3.39
   7  -5 -10    9.84    2.66
   5 -10  -7   13.70    2.69
   6 -10  -7   43.95    3.37
  10   7   6   33.01    3.80
   7  -6 -10   40.30    3.74
  10  -7  -6   39.53    3.46
  10  -7  -7    8.53    2.93
   7  -7 -10    8.38    3.05
   7 -10  -7   10.65    2.67
  10  -7  -8   66.34    4.94
   8 -10  -7   60.44    4.68
   7  -8 -10   55.06    4.86
   9 -10  -7    8.14    3.05
  10  -7  -9    4.82    3.58
   7  -9 -10    4.17    3.16
  -9 -10  -8   73.82    5.70
 -10  -8  -9   73.58    5.72
  -8  -9 -10   68.64    6.04
  -8 -10  -8   82.62    5.88
  -8  -8 -10   74.38    6.07
 -10  -8  -8   76.10    5.72
 -10  -8  -7    1.83    3.10
  -7 -10  -8    0.44    3.59
  -8  -7 -10    0.94    3.30
 -10  -8  -6  222.29   12.82
  -8  -6 -10  199.38   12.90
 -10  -8  -5    3.23    2.37
  -8  -5 -10    3.02    2.82
 -10  -8  -4  282.54   16.30
  -8  -4 -10  272.56   16.38
  -4 -10  -8  265.92   16.49
 -10  -8  -3   21.93    2.30
  -8  -3 -10   17.60    2.69
  -3 -10  -8   17.40    3.11
  -8  -2 -10  273.74   14.76
  -2 -10  -8  238.81   14.89
 -10  -8  -2  235.35   14.65
 -10  -8  -1   57.56    4.16
  -1 -10  -8   51.90    4.73
  -8  -1 -10   78.68    4.42
  -1 -10  -8   71.49    4.53
  -8   0 -10   63.16    3.95
 -10  -8   0   52.53    3.69
   0 -10  -8   45.40    4.29
   0 -10  -8   68.40    4.14
   1 -10  -8   74.45    5.21
   2 -10  -8  254.69   15.22
   3 -10  -8   18.54    2.49
   3 -10  -8   17.54    2.72
   4 -10  -8  279.94   15.94
 -10  -8   4  299.19   16.10
   8  -4 -10  235.96   16.00
  10  -8  -4  250.93   16.75
   4 -10  -8  269.02   15.96
   8  -5 -10   10.60    2.63
  10  -8  -5    9.96    3.39
  10   8   5    9.10    2.54
  10  -8  -5   11.88    2.38
 -10  -8   5   11.68    1.95
   5 -10  -8   10.19    2.37
  10  -8  -6  267.64   15.41
   6 -10  -8  262.71   15.38
   8  -6 -10  237.20   15.52
  10  -8  -7    5.07    2.97
   8  -7 -10    9.43    3.29
   7 -10  -8    4.60    2.72
  10  -8  -8  101.69    7.06
   8 -10  -8  103.50    6.86
   8  -8 -10  100.87    7.08
   9 -10  -8   35.74    3.91
  10  -8  -9   36.32    4.39
   8  -9 -10   34.88    4.10
  -9 -10  -9   88.76    6.63
  -9  -9 -10   90.67    6.64
 -10  -9  -9   78.55    6.47
  -9  -8 -10   25.51    4.24
  -8 -10  -9   26.52    4.36
 -10  -9  -8   29.43    3.90
 -10  -9  -7   43.59    4.17
  -9  -7 -10   40.19    4.46
  -9  -6 -10    5.50    3.28
 -10  -9  -6    4.90    2.74
  -9  -5 -10   38.04    3.82
  -5 -10  -9   37.40    4.38
 -10  -9  -5   35.37    3.56
 -10  -9  -4   20.57    2.73
  -4 -10  -9   24.43    3.83
  -9  -4 -10   23.70    3.19
  -9  -3 -10   60.78    4.23
  -3 -10  -9   50.54    4.76
 -10  -9  -3   51.30    3.91
  -9  -2 -10   68.86    4.90
 -10  -9  -2   80.94    4.68
 -10  -9  -1   17.91    2.15
  -9  -1 -10   21.46    2.62
 -10  -9   0   57.94    3.77
   0 -10  -9   50.64    4.43
   1 -10  -9   14.98    2.87
   2 -10  -9   36.81    3.43
   2 -10  -9   36.23    3.33
   3 -10  -9   94.69    6.49
   3 -10  -9  104.81    6.45
   4 -10  -9   16.08    2.75
   4 -10  -9   17.78    2.41
  10  -9  -4   18.08    2.64
   9  -5 -10   28.03    3.27
  10  -9  -5   31.90    3.14
   5 -10  -9   30.14    3.16
  10  -9  -6    0.02    2.73
   6 -10  -9    2.72    2.70
   9  -6 -10    0.73    3.03
  10  -9  -7   45.51    4.23
   9  -7 -10   41.37    4.62
   7 -10  -9   49.99    4.16
   9  -8 -10   31.00    4.18
  10  -9  -8   31.16    4.01
   8 -10  -9   30.80    3.82
   9  -9 -10   92.27    7.07
   9 -10  -9  104.21    6.93
  10  -9  -9   95.71    7.09
 -10 -10 -10   59.41    5.57
  -9 -10 -10  115.99    8.18
 -10  -9 -10  124.94    8.08
 -10 -10  -9  105.02    8.00
 -10 -10  -8   62.42    5.31
 -10  -8 -10   56.05    5.48
  -8 -10 -10   69.39    5.86
 -10  -7 -10   90.62    6.29
 -10 -10  -7   76.47    6.02
 -10  -6 -10  222.51   14.04
 -10 -10  -6  236.18   13.92
 -10  -5 -10   30.96    3.73
  -5 -10 -10   33.07    4.49
 -10 -10  -5   30.46    3.43
 -10  -4 -10  311.27   18.63
 -10 -10  -4  316.90   18.53
  -4 -10 -10  307.97   18.88
 -10  -3 -10    5.68    2.78
 -10 -10  -3    9.37    2.52
  -3 -10 -10   10.94    3.79
 -10  -2 -10  282.75   15.61
 -10 -10  -2  268.97   15.48
 -10 -10  -1  113.56    7.10
 -10  -1 -10  125.19    7.25
   0 -10 -10  192.24   11.30
 -10 -10   0  177.81   10.95
 -10 -10   1  105.50    6.61
   1 -10 -10  113.61    7.06
   1 -10 -10  102.42    7.02
   2 -10 -10  316.01   20.12
   2 -10 -10  360.36   20.10
   3 -10 -10   12.46    2.49
   3 -10 -10   13.01    2.80
   4 -10 -10  342.13   20.51
  10 -10  -4  347.74   20.45
  10  -5 -10   11.90    3.03
   5 -10 -10   13.72    3.11
  10 -10  -5   13.40    2.84
   6 -10 -10  242.40   14.19
  10 -10  -6  264.99   14.22
  10 -10  -7   67.59    5.25
  10  -7 -10   62.12    5.65
   7 -10 -10   68.81    5.28
  10  -8 -10   88.58    7.06
  10 -10  -8   97.81    6.83
   8 -10 -10   94.10    6.75
  10 -10  -9  116.62    8.04
   9 -10 -10  116.55    8.10
  10  -9 -10  114.22    8.24
  10 -10 -10   22.57    4.45
   0 -11   0    1.47    2.28
  -1 -11   0    2.86    2.45
   0  -1 -11    5.60    1.39
   1 -11   0    3.89    2.37
   1 -11   0    3.96    1.36
   0   2  11  727.24   42.76
   0  -2 -11  754.78   42.63
  -2 -11   0  689.68   42.74
   2 -11   0  711.41   43.09
   2 -11   0  714.62   42.66
  -2 -11   0  728.63   43.11
  11   0   2  787.58   42.86
  11   0   3  179.02   11.35
   0   3  11  205.42   11.88
   0   3  11  198.46   11.27
  -3 -11   0  186.38   11.34
   3 -11   0  190.56   11.77
   3 -11   0  188.26   11.22
   0  -3 -11  196.05   11.17
  11   0  -3  176.69   11.22
   4 -11   0  126.79    9.25
   0   4  11  171.23    9.50
  -4 -11   0  135.16    8.86
   0  -4 -11  160.17    8.68
  11   0   4  130.75    8.83
   0  -5 -11   27.61    2.13
  -5 -11   0   26.41    2.54
  11   0   5   21.23    2.23
   0   5  11   31.81    3.33
   0   6  11   38.77    3.87
   0  -6 -11   41.78    3.06
  -6 -11   0   44.50    3.29
   0  -7 -11   -0.83    1.89
  -7 -11   0    2.73    2.05
   0  -8 -11  116.93    7.38
  -8 -11   0  118.88    7.34
   0  -9 -11  172.77   10.91
  -9 -11   0  182.41   10.78
   0 -10 -11    8.14    3.48
 -10 -11   0    6.43    2.27
  -1 -10 -11   98.80    6.70
 -10 -11  -1   90.12    5.99
  -1  -9 -11  336.32   18.52
  -9 -11  -1  333.20   18.36
  -1  -8 -11  170.09    9.20
  -8 -11  -1  154.39    9.08
  -1  -7 -11  431.71   23.30
 -11  -1  -7  375.10   23.21
  -7 -11  -1  391.77   23.27
 -11  -1  -6  111.42    7.12
  -1   6  11  107.26    7.76
  -1  -6 -11  130.76    7.20
  -6 -11  -1  126.67    7.28
  11  -1   6  107.61    7.25
  -1  -5 -11  367.68   20.35
  -5 -11  -1  341.78   20.41
 -11  -1  -5  330.40   20.31
  -1   5  11  371.36   20.94
  11  -1   5  344.84   20.48
  -1  -4 -11   34.20    2.47
  -1   4  11   30.98    3.24
  -4 -11  -1   32.84    2.77
  11  -1   4   29.36    2.60
  -1  -3 -11  400.54   23.04
  11  -1   3  394.65   23.23
  -1   3  11  392.11   23.16
  -3 -11  -1  381.44   23.14
  -1   3  11  400.35   23.58
  -1   2  11   65.52    4.07
  -1  -2 -11   68.03    4.00
   2 -11   1   56.38    3.96
  -1   2  11   70.23    4.78
  11  -1   2   59.51    4.21
   2 -11   1   63.16    4.70
  -2 -11  -1   58.32    4.73
   1 -11   1  329.10   18.51
  11  -1   1  275.01   18.17
  -1   1  11  288.84   18.11
  -1 -11  -1  303.82   18.52
  -1  -1 -11  326.07   17.98
   0 -11  -1  522.38   32.22
   0 -11   1  557.48   32.55
   0 -11  -1  550.94   32.13
  -1   0 -11  571.03   32.11
   0 -11  -1  517.20   32.56
   1 -11  -1  186.15   12.05
  -1 -11   1  192.70   12.01
   1 -11  -1  199.05   11.56
   1 -11  -1  194.10   11.71
  -2 -11   1   56.49    4.66
  -2 -11   1   59.89    4.28
   2 -11  -1   57.61    4.22
   2 -11  -1   61.65    3.94
   2 -11  -1   56.61    4.67
   1   2  11   62.17    3.86
  -3 -11   1  371.77   21.84
   3 -11  -1  346.76   22.16
  -3 -11   1  361.76   22.13
   3 -11  -1  365.65   21.73
   1   3  11  367.82   22.30
   1   3  11  382.50   21.76
   1  -3 -11  373.88   21.66
  -4 -11   1   19.39    2.52
   1   4  11   19.45    3.14
   4 -11  -1   19.16    2.03
   1  -4 -11   20.34    1.83
   1   5  11  359.89   20.96
  -5 -11   1  353.04   20.44
   1  -5 -11  342.65   20.28
   5 -11  -1  299.52   20.79
   5 -11  -1  362.00   20.38
  -6 -11   1  137.06    8.34
   1   6  11  135.54    9.03
   1  -6 -11  141.61    8.18
   6 -11  -1  118.29    8.82
   1  -7 -11  377.84   22.13
  -7 -11   1  376.74   22.19
  -8 -11   1  171.13   11.02
   1  -8 -11  195.84   11.01
  -9 -11   1  292.42   17.44
   1  -9 -11  297.87   17.50
   1 -10 -11  127.21    7.45
 -10 -11   1  105.85    7.11
 -11  -2 -10   16.22    2.90
 -10 -11  -2   10.69    2.46
  -2 -10 -11   14.71    4.00
  -2  -9 -11   47.35    4.75
  -9 -11  -2   52.58    4.08
 -11  -2  -9   62.96    4.21
  -2  -8 -11   41.20    3.76
 -11  -2  -8   35.24    3.23
  -8 -11  -2   44.87    3.48
  -7 -11  -2   84.94    5.84
  -2  -7 -11   92.05    5.90
 -11  -2  -7   94.62    5.73
  11  -2   6  211.37   12.13
  -2   6  11  180.27   12.33
  -2  -6 -11  215.84   11.96
  -6 -11  -2  211.14   11.97
 -11  -2  -6  182.85   11.87
  -2  -5 -11    5.83    1.72
  -5 -11  -2    7.44    2.05
 -11  -2  -5    3.01    1.50
  -2   5  11    1.53    2.25
  11  -2   5    4.64    1.59
 -11  -2  -4   22.40    1.94
  11  -2   4   25.59    2.28
  -2  -4 -11   27.94    2.22
  -4 -11  -2   25.55    2.51
  -2   4  11   23.72    2.85
  -2  -3 -11   23.77    2.06
  -2   3  11   22.06    1.94
  11  -2   3   19.91    2.19
  -2   3  11   19.06    2.67
  -3 -11  -2   23.34    2.00
  -3 -11  -2   23.97    2.41
  -2  -2 -11  591.36   34.09
  11  -2   2  567.73   34.29
  -2   2  11  582.29   34.44
  -2 -11  -2  586.83   34.12
  -2   2  11  580.00   34.24
  -2  -1 -11   51.82    3.39
  -2   1  11   50.33    3.50
  -1 -11  -2   47.16    3.67
   1 -11   2   51.35    4.11
  -1 -11  -2   46.63    3.35
  -2   1  11   52.00    3.94
  11  -2   1   60.66    3.72
  -1 -11  -2   45.96    4.14
  -2   0  11  854.75   48.07
   0 -11  -2  824.57   47.73
  11  -2   0  803.20   47.93
   0 -11  -2  809.38   47.78
   0 -11   2  841.92   48.10
  -2   0 -11  831.12   47.69
   0 -11  -2  726.70   48.13
   1 -11  -2   26.11    2.79
   1 -11  -2   32.51    2.47
  11  -2  -1   35.86    2.87
  -1 -11   2   32.99    3.19
   1 -11  -2   24.04    3.32
   2 -11  -2  585.95   33.43
   2 -11  -2  589.88   33.37
   2   2  11  569.20   33.38
  -2 -11   2  554.46   33.69
   2 -11  -2  505.22   33.74
  -3 -11   2   18.62    2.69
   2   3  11   16.82    1.62
  -3 -11   2   18.58    2.64
   3 -11  -2   20.77    2.55
   3 -11  -2   17.87    2.03
  -4 -11   2   26.50    2.84
   4 -11  -2   25.81    2.87
   4 -11  -2   25.94    2.25
  11  -2  -4   21.18    2.47
   2   4  11   24.40    3.09
   5 -11  -2    0.23    2.43
   5 -11  -2    2.94    2.42
   5 -11  -2    3.68    1.77
  -5 -11   2    1.27    2.23
   2  -5 -11    2.57    1.26
   2   5  11    3.29    2.74
   6 -11  -2  211.88   12.24
   6 -11  -2  233.46   12.46
  -6 -11   2  227.15   12.31
  -7 -11   2  103.93    6.51
   7 -11  -2  113.09    6.89
   2  -7 -11   96.19    6.31
   7 -11  -2  110.92    6.55
  -8 -11   2   50.82    3.53
   2  -8 -11   41.98    3.30
   2  -8 -11   46.16    4.03
   2  -9 -11   64.52    4.79
   2  -9 -11   63.69    4.37
  -9 -11   2   60.13    4.33
 -10 -11   2   14.30    2.43
   2 -10 -11   20.31    3.26
   2 -10 -11   23.77    2.97
 -11  -3 -10   30.57    3.46
 -10 -11  -3   31.42    3.20
  -3 -10 -11   24.78    4.39
  -9 -11  -3  308.45   17.95
 -11  -3  -9  307.49   17.98
  -3  -9 -11  285.72   18.22
 -11  -3  -8   88.86    6.14
  -3  -8 -11  101.81    6.56
  -8 -11  -3   98.51    6.22
 -11  -3  -7  153.83   10.10
  -3  -7 -11  179.28   10.31
  -7 -11  -3  178.28   10.22
  -3  -6 -11   48.70    3.78
 -11  -3  -6   48.63    3.56
  -6 -11  -3   55.62    3.84
  11  -3   5  174.91   10.50
  -5 -11  -3  172.27   10.30
 -11  -3  -5  158.32   10.15
  -3  -5 -11  182.60   10.22
  -3  -4 -11  212.07   11.45
  -3   4  11  190.59   11.78
  -4 -11  -3  218.45   11.53
  11  -3   4  198.49   11.71
  -3   3  11  114.57    7.32
  11  -3   3  120.31    7.45
  -3 -11  -3  121.43    7.23
  -3   3  11  112.90    7.52
  -3  -3 -11  120.32    7.19
  11  -3   2   43.66    3.43
  -3   2  11   40.64    3.19
  -3   2  11   44.62    3.49
  -3  -2 -11   46.22    3.19
  -2 -11  -3   51.44    3.20
  -3   1  11  660.97   39.80
  -3   1  11  692.64   39.80
  -1 -11  -3  671.30   39.60
  -3  -1 -11  690.96   39.57
  11  -3   1  683.71   39.82
  -1 -11  -3  667.79   39.63
   0 -11  -3   47.09    3.76
   0 -11   3   47.47    4.06
  11  -3   0   54.42    3.81
   0 -11  -3   49.02    4.31
   0 -11  -3   50.04    3.50
  -3   0  11   52.40    3.80
  -3   0  11   54.39    3.63
  -3   0 -11   53.57    3.47
   1 -11  -3  560.24   36.88
  -3  -1  11  598.56   36.62
  -1 -11   3  641.01   36.80
  11  -3  -1  621.56   36.67
   1 -11  -3  641.79   36.46
   1 -11  -3  639.51   36.51
   2 -11  -3   87.44    5.16
  11  -3  -2   81.53    5.44
   2 -11  -3   67.33    5.86
   3   2  11   77.10    4.97
  -2 -11   3   80.64    5.54
   2 -11  -3   88.77    5.40
  -3 -11   3  148.45   10.58
   3 -11  -3  153.78   10.26
   3 -11  -3  170.25   10.42
  -4 -11   3  183.71   12.45
  -4 -11   3  212.51   12.34
   4 -11  -3  228.08   12.35
   4 -11  -3  214.07   12.20
  11  -3  -4  198.02   12.49
   4 -11  -3  166.47   12.60
   3   5  11  200.83   12.95
   5 -11  -3  180.49   12.87
   5 -11  -3  210.48   12.38
   5 -11  -3  231.68   12.56
  -5 -11   3  204.96   12.48
 -11  -3   5  201.63   12.60
   6 -11  -3   72.99    4.90
 -11  -3   6   68.58    4.74
  -6 -11   3   73.63    4.71
   6 -11  -3   67.17    4.52
   6 -11  -3   57.54    4.98
   3  -6 -11   66.81    4.83
  11  -3  -6   61.35    4.54
   7 -11  -3  214.71   12.64
   3  -7 -11  216.02   12.68
  -7 -11   3  199.18   12.45
   3  -8 -11  119.95    6.97
   3  -8 -11   99.92    6.34
  -8 -11   3  100.74    6.53
   9 -11  -3  236.69   14.68
  -9 -11   3  235.93   14.55
   3  -9 -11  249.93   14.53
   3  -9 -11  267.20   14.87
  10 -11  -3   45.17    4.07
   3 -10 -11   47.16    3.68
   3 -10 -11   49.05    4.39
  -4 -10 -11   18.98    4.45
 -10 -11  -4   22.99    3.12
 -11  -4 -10   24.44    3.38
  -9 -11  -4   10.70    2.67
  -4  -9 -11    2.99    3.74
 -11  -4  -9    3.21    2.81
  -4  -8 -11    7.10    3.28
  -8 -11  -4    3.44    2.53
 -11  -4  -8    2.51    2.52
 -11  -4  -7   29.57    2.81
  -4  -7 -11   29.99    3.37
  -7 -11  -4   26.63    3.07
  -4  -6 -11   14.10    2.60
  -6 -11  -4   14.11    2.54
 -11  -4  -6    8.76    2.11
  -4  -5 -11   20.46    2.50
 -11  -4  -5   16.55    2.08
  -5 -11  -4   20.46    2.69
  -4  -4 -11   11.11    2.01
 -11  -4  -4    8.47    1.60
  11  -4   3   42.83    3.23
  -4   3  11   32.57    2.70
  -3 -11  -4   44.15    2.88
 -11  -4  -3   29.36    2.51
  -4  -3 -11   37.71    2.82
  -2 -11  -4   11.81    2.24
  -2 -11  -4   10.97    1.82
  -4  -2 -11   11.73    1.77
  -4   2  11   13.81    1.90
  11  -4   2    9.07    2.13
  -4   2  11   11.43    1.81
  -2 -11  -4   10.90    1.52
  -1 -11  -4   68.52    4.62
  -4   1  11   75.57    4.81
  11  -4   1   78.72    5.05
  -1 -11  -4   70.22    4.83
  -4   1  11   69.39    4.69
  -4  -1 -11   70.95    4.61
  -4   0  11   32.12    2.48
  -4   0 -11   33.18    2.45
  11   4   0   23.14    2.38
  -4   0  11   31.40    2.68
   0 -11  -4   29.69    2.80
  11  -4   0   24.11    2.76
   0 -11  -4   31.76    2.47
  -1 -11   4   57.87    4.37
  11  -4  -1   62.96    4.27
   1 -11  -4   51.61    4.08
   1 -11  -4   59.76    4.16
  -4  -1  11   56.44    3.89
   1 -11  -4   58.80    3.95
  -4  -1  11   66.69    4.31
   2 -11  -4   28.42    2.79
  -4  -2  11   28.91    2.32
  -2 -11   4   30.69    2.91
   2 -11  -4   30.82    2.59
   4   2  11   30.79    2.14
   2 -11  -4   32.26    2.93
  11  -4  -2   21.89    2.64
   3 -11  -4   39.41    3.41
   3 -11  -4   42.23    3.05
  -3 -11   4   37.64    3.27
   3 -11  -4   31.89    3.77
   3 -11  -4   43.49    3.39
  11  -4  -3   34.84    3.26
 -11  -4   4    4.68    1.74
  -4 -11   4    1.64    1.91
  11  -4  -4    4.47    2.54
   4 -11  -4    7.15    2.49
   4 -11  -4    4.37    1.96
   4 -11  -4    4.34    2.84
   4 -11  -4    4.09    2.17
   5 -11  -4    5.24    2.55
  -5 -11   4    8.20    2.58
 -11  -4   5    2.40    1.78
   5 -11  -4    4.05    2.04
   5 -11  -4    3.04    2.37
   4  -5 -11    2.93    2.48
   6 -11  -4   20.34    2.78
   4  -6 -11   17.16    2.86
  -6 -11   4   18.66    2.62
 -11  -4   6   13.02    2.05
  11  -4  -7   43.51    3.87
  -7 -11   4   48.81    3.83
   4  -7 -11   55.22    4.13
   4  -8 -11    8.72    2.97
   8 -11  -4    3.62    2.43
  -8 -11   4    5.11    2.19
  11  -4  -8    2.30    2.67
   4  -9 -11   12.22    3.18
   9 -11  -4   11.02    2.72
   4 -10 -11   23.63    3.51
  10 -11  -4   15.78    3.16
 -11  -5 -10   23.62    3.79
  -5 -10 -11   30.74    4.82
 -10 -11  -5   27.81    3.34
  -5  -9 -11  245.19   16.58
  -9 -11  -5  288.74   16.29
 -11  -5  -9  273.14   16.33
 -11  -5  -8  135.30    8.90
  -5  -8 -11  138.34    9.17
  -8 -11  -5  150.74    8.87
 -11  -5  -7  225.06   13.99
  -5  -7 -11  235.84   14.19
  -7 -11  -5  245.26   14.08
 -11  -5  -6   89.64    6.09
  -5  -6 -11   93.99    6.28
  -6 -11  -5  102.01    6.24
  -5  -5 -11  226.95   12.82
  -5 -11  -5  245.78   12.90
 -11  -5  -4   31.54    2.56
  -5  -4 -11   32.73    2.95
  11  -5   3   94.12    5.68
  -3 -11  -5   95.43    5.43
 -11  -5  -3   69.78    4.92
  -5   3  11   71.08    5.19
  -5  -3 -11   86.38    5.15
  -5  -2 -11   15.55    2.09
  -2 -11  -5   14.48    2.49
  11  -5   2   13.47    2.32
  -5   2  11   16.64    2.03
  -2 -11  -5   12.54    2.07
  -5   1  11  224.44   13.70
  11  -5   1  227.86   13.84
  -1 -11  -5  249.36   13.60
  -1 -11  -5  234.17   13.50
  -5  -1 -11  209.35   13.43
  -5   0  11  231.42   13.27
   0 -11  -5  222.92   13.00
  11  -5   0  208.40   13.28
  -5   0 -11  216.54   12.93
   0 -11  -5  204.67   13.08
   0 -11  -5  228.55   13.10
  11  -5  -1  211.46   13.83
   1 -11  -5  247.11   13.69
   1 -11  -5  222.68   13.76
  11   5   1  221.41   13.70
   1 -11  -5  236.35   13.58
  -5  -1  11  221.08   13.86
  11  -5  -2    8.93    2.12
  -5  -2  11    9.36    2.09
   2 -11  -5    7.17    1.99
   2 -11  -5    4.85    1.89
  11   5   2    7.18    2.06
   2 -11  -5    6.67    2.49
  -2 -11   5    7.22    2.06
  11  -5  -3   40.90    3.74
   3 -11  -5   43.11    4.36
   3 -11  -5   56.29    3.64
   3 -11  -5   47.41    3.83
 -11  -5   3   50.13    3.58
   3 -11  -5   52.92    3.96
  -3 -11   5   47.73    3.70
 -11  -5   4   36.94    2.89
   4 -11  -5   37.16    3.03
  11  -5  -4   38.21    3.83
   5  -4 -11   32.77    3.15
   4 -11  -5   33.24    3.29
   4 -11  -5   30.20    3.29
   5 -11  -5  162.06   10.87
 -11  -5   5  183.38   10.60
   5 -11  -5  170.92   10.53
   5  -5 -11  169.88   10.61
  -6 -11   5  127.95    7.41
   6 -11  -5  106.35    7.37
   5  -6 -11  122.27    7.55
  11  -5  -6  109.05    7.35
  11  -5  -7  175.29   12.18
   7 -11  -5  192.88   12.08
   5  -7 -11  223.39   12.33
  -7 -11   5  212.41   12.08
   8 -11  -5  142.54    8.65
  -8 -11   5  136.60    8.47
   5  -8 -11  159.35    8.91
   9 -11  -5  250.29   14.30
   5  -9 -11  248.65   14.46
  11  -5  -9  211.83   14.36
   5 -10 -11   38.73    4.02
  10 -11  -5   36.83    3.79
  11  -5 -10   28.31    3.69
 -11  -6 -10    0.71    3.53
 -10 -11  -6    1.79    3.23
  -6 -10 -11    4.52    4.72
  -6  -9 -11   27.23    4.50
  -9 -11  -6   22.36    3.65
 -11  -6  -9   36.54    3.78
  -8 -11  -6   21.71    3.24
 -11  -6  -8   13.94    3.21
  -6  -8 -11   14.46    3.80
  -6  -7 -11   83.65    6.40
 -11  -6  -7   97.36    6.19
  -7 -11  -6   93.86    6.26
 -11  -6  -6    7.11    2.37
  -6 -11  -6   16.02    2.92
  -6  -6 -11   13.68    3.01
 -11  -6  -5   55.17    3.92
  -6  -5 -11   51.72    4.20
 -11  -6  -4    2.40    1.84
 -11  -6  -3  187.91   11.74
  -3 -11  -6  221.10   12.06
  -6   2  11   28.45    2.66
  11  -6   2   26.14    3.34
  -2 -11  -6   30.63    3.24
  -2 -11  -6   28.68    2.80
  -1 -11  -6  175.74   10.71
  -1 -11  -6  180.19   10.89
  11  -6   1  186.43   11.19
  -6   1  11  172.48   10.92
  11  -6   0   43.29    3.88
   0 -11  -6   44.85    3.89
   0 -11  -6   45.54    3.44
  -6   0  11   51.54    3.66
  -6  -1  11  177.41   10.82
   1 -11  -6  178.31   10.71
  11  -6  -1  174.89   10.89
   1 -11  -6  171.26   10.52
   2 -11  -6   32.86    3.14
  -2 -11   6   35.06    3.08
   2 -11  -6   31.16    3.37
   2 -11  -6   38.19    2.97
   3 -11  -6  186.54   11.02
 -11  -6   3  187.84   10.74
  11  -6  -3  171.19   11.27
   6  -3 -11  165.32   10.68
   3 -11  -6  172.24   10.80
   3 -11  -6  179.78   10.67
  11   6   4    5.54    2.34
   6  -4 -11    4.22    2.28
  11  -6  -4    3.27    3.06
   4 -11  -6    8.47    2.54
   4 -11  -6    5.77    2.43
 -11  -6   4    6.07    1.66
   5 -11  -6   28.12    3.59
   5 -11  -6   31.78    3.31
  11   6   5   37.72    3.68
   6  -5 -11   32.33    3.49
   6  -6 -11    4.36    2.99
  -6 -11   6    4.36    2.62
   6 -11  -6    9.66    2.57
  11  -6  -6    0.74    2.47
  -7 -11   6  117.42    7.78
  11  -6  -7  121.37    8.02
   7 -11  -6  126.71    7.84
   6  -7 -11  131.60    8.17
   8 -11  -6   34.86    3.43
  11  -6  -8   24.58    3.81
   6  -8 -11   32.37    3.84
   9 -11  -6   34.39    3.93
   6  -9 -11   44.90    4.23
  11  -6  -9   39.76    4.23
  11  -6 -10   10.08    3.49
  10 -11  -6   11.19    3.37
   6 -10 -11    9.12    3.62
 -10 -11  -7   57.54    4.79
 -11  -7 -10   50.30    5.08
 -11  -7  -9   91.93    6.63
  -9 -11  -7   94.58    6.64
  -8 -11  -7  112.52    7.40
 -11  -7  -8  109.57    7.37
 -11  -7  -7   55.49    4.62
  -7 -11  -7   66.32    4.89
 -11  -7  -6   33.85    3.34
  -6 -11  -7   36.08    3.85
 -11  -7  -5  161.66    9.83
 -11  -7  -4   27.14    2.69
  -4 -11  -7   27.86    3.49
  -3 -11  -7  142.69    7.94
 -11  -7  -3  114.31    7.46
  -2 -11  -7   30.35    3.35
 -11  -7  -2   21.89    2.17
  -1 -11  -7  141.42    9.33
  -1 -11  -7  152.50    9.10
   0 -11  -7   70.36    5.43
   0 -11  -7   77.84    5.05
   1 -11  -7  182.29   12.16
   1 -11  -7  211.85   12.00
   2 -11  -7   34.93    2.95
   2 -11  -7   30.27    3.50
  11  -7  -3  115.23    8.06
   3 -11  -7  117.51    7.52
   7  -4 -11   29.18    3.00
   4 -11  -7   34.92    3.34
  11  -7  -5  180.41   10.59
   5 -11  -7  188.75   10.55
   5 -11  -7  171.70   10.52
   6 -11  -7   28.27    3.11
  -6 -11   7   30.60    3.17
  11  -7  -6   28.40    3.26
   7  -6 -11   20.42    3.38
  11  -7  -7   59.64    4.70
   7 -11  -7   57.90    4.46
  -7 -11   7   52.24    4.21
   7  -7 -11   52.79    4.95
  11  -7  -8   88.02    6.23
   7  -8 -11   85.77    6.22
   8 -11  -7   76.01    5.82
  11  -7  -9  102.05    7.47
   9 -11  -7  107.85    7.24
   7  -9 -11  107.25    7.41
  10 -11  -7   48.15    4.74
  11  -7 -10   42.25    4.89
   7 -10 -11   51.10    4.85
 -10 -11  -8    7.66    3.90
 -11  -8 -10    5.35    3.98
  -9 -11  -8   39.02    4.48
 -11  -8  -9   43.73    4.56
 -11  -8  -8   35.79    4.01
  -8 -11  -8   44.27    4.54
  -7 -11  -8   79.94    5.61
 -11  -8  -7   61.76    5.14
  -8  -6 -11    2.07    3.47
 -11  -8  -6    2.71    2.68
 -11  -8  -5    1.80    2.52
  -8  -5 -11    1.59    3.07
 -11  -8  -4    8.31    2.32
  -8  -4 -11   14.28    3.00
  -4 -11  -8    8.00    3.37
  -8  -3 -11   23.21    3.03
 -11  -8  -3   24.02    2.53
  -3 -11  -8   24.69    3.64
  -2 -11  -8   44.97    4.28
 -11  -8  -2   46.37    3.33
  -8  -2 -11   46.03    3.75
  -1 -11  -8   33.19    3.08
  -1 -11  -8   26.80    3.66
 -11  -8  -1   28.28    2.43
  -8  -1 -11   28.63    3.00
   0 -11  -8  162.39   11.88
   0 -11  -8  219.05   11.76
   1 -11  -8   48.00    4.66
   1 -11  -8   66.46    4.33
   2 -11  -8   56.48    4.56
   3 -11  -8   54.05    4.38
   8  -4 -11   18.03    2.58
   4 -11  -8   18.76    2.86
   4 -11  -8   12.20    2.67
  11  -8  -5    3.54    2.62
   8  -5 -11    2.72    2.68
   5 -11  -8    2.95    2.60
   6 -11  -8    5.59    2.76
   8  -6 -11    1.74    3.26
  11  -8  -6    0.64    2.87
   8  -7 -11   37.98    4.34
  11  -8  -7   41.26    4.13
   7 -11  -8   41.29    3.88
  11  -8  -8   64.02    5.35
   8  -8 -11   61.24    5.46
   8 -11  -8   59.77    4.98
  11  -8  -9   39.25    4.68
   8  -9 -11   41.67    4.85
   9 -11  -8   38.76    4.40
   8 -10 -11   17.46    4.26
  11  -8 -10   12.54    4.26
  10 -11  -8   16.71    4.00
  -9 -10 -11  107.98    7.75
 -11  -9 -10   95.28    7.39
 -10 -11  -9  103.80    7.41
  -9  -9 -11   55.38    5.69
 -11  -9  -9   52.39    5.01
  -9 -11  -9   53.58    5.27
 -11  -9  -8  101.99    7.50
  -8 -11  -9  120.78    7.90
  -9  -8 -11  116.25    7.97
 -11  -9  -7  207.62   12.11
  -9  -7 -11  182.37   12.34
  -9  -6 -11   25.06    4.08
 -11  -9  -6   25.58    3.41
 -11  -9  -5  273.24   16.37
  -5 -11  -9  300.11   16.73
  -9  -5 -11  259.45   16.51
  -9  -4 -11    6.46    3.16
 -11  -9  -4   10.27    2.43
  -4 -11  -9    5.71    3.79
  -3 -11  -9  358.90   20.39
 -11  -9  -3  330.45   20.04
  -9  -3 -11  341.75   20.17
  -9  -2 -11  183.03   10.18
 -11  -9  -2  156.04    9.94
  -2 -11  -9  162.35   10.49
 -11  -9  -1   41.13    3.24
  -1 -11  -9   45.02    4.43
  -9  -1 -11   50.13    3.78
   0 -11  -9  116.34    9.74
   0 -11  -9  188.21    9.65
   1 -11  -9   74.88    5.59
   2 -11  -9  153.82    9.63
   3 -11  -9  367.68   24.25
   3 -11  -9  461.22   24.32
   4 -11  -9   13.17    2.76
   4 -11  -9   10.18    2.78
  11  -9  -4   14.11    2.84
   9  -5 -11  289.25   18.94
  11  -9  -5  332.15   18.90
   5 -11  -9  328.18   18.90
  11  -9  -6   28.31    3.60
   6 -11  -9   22.07    3.36
   9  -6 -11   22.78    3.71
  11  -9  -7  241.04   13.24
   7 -11  -9  214.22   13.08
  11  -9  -8  116.16    8.09
   8 -11  -9  118.11    7.92
   9  -8 -11  119.32    8.27
  11  -9  -9   63.45    5.81
   9  -9 -11   64.92    5.85
   9 -11  -9   64.48    5.50
  11  -9 -10   81.98    6.85
   9 -10 -11   81.66    6.77
  10 -11  -9   85.24    6.52
 -10 -10 -11   25.17    4.91
 -10 -11 -10   32.76    4.73
 -11 -10 -10   24.61    4.45
 -11 -10  -9   14.02    3.90
  -9 -11 -10   13.27    4.64
 -10  -9 -11   13.82    4.45
 -10  -8 -11   50.63    5.40
  -8 -11 -10   57.54    5.57
 -11 -10  -8   52.25    4.89
 -10  -7 -11   15.31    4.16
 -11 -10  -7   10.44    3.48
 -11 -10  -6   17.35    3.29
 -10  -6 -11   15.71    3.94
 -10  -5 -11    6.52    3.59
 -11 -10  -5    2.38    2.74
  -5 -11 -10    7.51    4.51
 -10  -4 -11   49.46    4.53
  -4 -11 -10   58.33    5.42
 -11 -10  -4   47.05    4.05
  -3 -11 -10   20.16    4.35
 -11 -10  -3   18.54    2.71
 -10  -3 -11   22.09    3.28
  -2 -11 -10    4.23    3.91
 -10  -2 -11   10.25    3.03
 -11 -10  -2    6.88    2.27
 -11 -10  -1   12.59    2.24
  -1 -11 -10    8.55    3.86
 -11 -10   0   -0.60    1.87
   0 -11 -10    3.55    3.67
   1 -11 -10    7.88    3.38
   2 -11 -10   17.60    3.38
   2 -11 -10   11.63    3.21
   3 -11 -10   22.94    3.36
   3 -11 -10   23.30    3.33
   4 -11 -10   66.83    4.97
   4 -11 -10   69.47    4.66
  11 -10  -4   53.86    4.88
  10  -5 -11   -0.33    2.86
   5 -11 -10    2.20    3.16
  11 -10  -5   -0.52    3.06
  10  -6 -11   18.08    3.68
   6 -11 -10   19.86    3.56
  11 -10  -6   20.32    3.66
  10  -7 -11    2.19    3.91
  11 -10  -7    2.63    3.62
   7 -11 -10    5.71    3.53
  11 -10  -8   65.92    5.48
  10  -8 -11   52.48    5.68
   8 -11 -10   55.08    5.16
  10  -9 -11   27.55    4.91
   9 -11 -10   29.59    4.48
  11 -10  -9   32.60    4.80
  11 -10 -10   30.50    5.22
  10 -10 -11   44.42    5.45
  10 -11 -10   39.83    4.86
 -11 -11 -11  264.33   16.21
 -11 -10 -11   88.64    6.86
 -10 -11 -11   87.97    6.94
 -11 -11 -10   76.15    6.64
 -11  -9 -11   66.02    6.20
  -9 -11 -11   73.64    6.41
 -11 -11  -9   68.50    5.86
 -11  -8 -11   49.30    5.11
 -11 -11  -8   40.36    4.62
 -11  -7 -11   74.87    6.16
 -11 -11  -7   72.58    5.77
 -11 -11  -6   35.62    3.98
 -11  -6 -11   36.18    4.63
  -6 -11 -11   48.45    5.72
 -11  -5 -11  143.95    9.55
  -5 -11 -11  160.66   10.23
 -11 -11  -5  146.85    9.34
 -11 -11  -4   71.32    4.99
  -4 -11 -11   76.09    6.30
 -11  -3 -11  279.94   15.43
 -11 -11  -3  251.42   15.25
  -3 -11 -11  226.58   15.76
 -11 -11  -2   23.37    2.93
 -11  -2 -11   28.59    3.48
  -2 -11 -11   19.11    4.47
 -11 -11  -1  148.94    8.91
  -1 -11 -11  135.33    9.65
 -11 -11   0  128.87    8.02
   0 -11 -11  135.19    8.91
   1 -11 -11  160.11    8.71
 -11 -11   1  119.81    7.97
   2 -11 -11   29.19    3.99
   2 -11 -11   34.09    3.95
   3 -11 -11  181.45   11.28
  11 -11  -3  179.31   11.21
   3 -11 -11  179.67   11.06
   4 -11 -11   71.25    5.63
  11 -11  -4   70.02    5.45
   5 -11 -11   67.75    5.69
  11 -11  -5   76.82    5.68
   6 -11 -11   38.89    4.44
  11  -6 -11   34.29    4.24
  11 -11  -6   40.09    4.45
  11 -11  -7   60.63    5.30
  11  -7 -11   46.22    5.30
   7 -11 -11   52.38    5.22
  11 -11  -8   36.37    4.79
   8 -11 -11   41.69    4.88
  11  -8 -11   39.82    5.18
   9 -11 -11   43.08    5.22
  11 -11  -9   51.95    5.21
  11  -9 -11   36.97    5.46
  10 -11 -11   71.99    6.52
  11 -10 -11   80.19    6.71
  11 -11 -10   66.78    6.38
  11 -11 -11  274.40   17.15
   0 -12   0   62.73    4.03
   0 -12   0   61.94    4.85
   0 -12   0   61.42    4.60
   1 -12   0    4.16    2.53
  -1 -12   0    2.67    2.65
  -1 -12   0    0.38    1.33
   0  -1 -12    2.95    1.56
   1 -12   0    1.05    1.47
   0   1  12    1.83    1.14
  -2 -12   0   59.07    5.10
   0   2  12   66.60    4.36
   2 -12   0   68.28    4.40
  -2 -12   0   71.20    4.84
   0   2  12   71.66    5.23
   2 -12   0   64.16    5.13
   0  -2 -12   71.95    4.36
   0  -3 -12   30.90    2.53
  -3 -12   0   36.10    3.26
   0   3  12   32.71    2.49
   0   3  12   35.21    3.65
   3 -12   0   34.97    3.49
   3 -12   0   38.09    2.70
   0  -4 -12  119.81    7.21
   0   4  12  118.33    7.98
  12   0   4  112.39    7.42
   4 -12   0  125.03    7.31
  -4 -12   0  118.17    7.47
   0   5  12   34.03    3.75
   0  -5 -12   34.83    2.72
  -5 -12   0   33.80    3.18
   5 -12   0   37.77    2.94
  -6 -12   0  173.84   10.43
   0  -6 -12  170.35   10.25
  -7 -12   0   86.29    5.72
   0  -7 -12   88.97    5.60
  -8 -12   0  235.55   14.03
   0  -8 -12  233.09   14.00
   0  -9 -12  110.31    6.65
  -9 -12   0   89.92    6.49
 -10 -12   0  107.86    6.88
   0 -10 -12  104.04    7.33
 -11 -12   0   54.53    4.30
   0 -11 -12   70.68    5.57
  -1 -11 -12   61.55    5.47
 -11 -12  -1   47.94    4.06
  -1 -10 -12  124.09    8.20
 -10 -12  -1  119.35    7.67
  -9 -12  -1    5.18    2.72
  -1  -9 -12    6.52    3.24
  -1  -8 -12   97.81    6.57
  -8 -12  -1  102.01    6.53
  -1  -7 -12   58.41    4.08
  -7 -12  -1   53.09    4.21
  -6 -12  -1   28.84    2.93
 -12  -1  -6   24.82    2.38
  -1  -6 -12   31.47    2.65
  -1   5  12   29.56    3.21
 -12  -1  -5   22.97    2.24
  -1  -5 -12   32.89    2.53
  -5 -12  -1   33.59    2.96
  -1   4  12  117.37    7.16
  -4 -12  -1  108.49    6.61
  -1  -4 -12  110.66    6.37
  -1  -3 -12  210.11   12.21
  -1   3  12  205.51   12.76
   3 -12   1  197.00   12.80
  -1   3  12  198.38   12.31
   3 -12   1  214.44   12.24
  -3 -12  -1  210.54   12.37
  12  -1   3  195.47   12.40
  -1   2  12    3.06    1.31
  12  -1   2    2.31    1.57
  -1   2  12    1.32    2.38
  -2 -12  -1    3.12    1.39
   2 -12   1    6.46    2.65
   2 -12   1    2.46    1.47
  -1  -2 -12    4.88    1.70
  -1 -12  -1  147.35   10.35
  -1  -1 -12  176.14    9.70
  -1   1  12  164.44   10.27
   1 -12   1  158.58   10.29
  -1 -12  -1  158.59    9.70
  -1   1  12  155.56    9.80
   1 -12   1  162.32    9.68
   0 -12   1   52.54    3.51
   0 -12  -1   50.51    3.99
   0 -12   1   55.96    4.48
   0 -12  -1   55.66    4.69
   0 -12  -1   55.73    3.61
   1 -12  -1  179.01   11.76
   1 -12  -1  186.07   11.37
   1 -12  -1  198.20   11.19
  -1 -12   1  168.87   11.67
  -2 -12   1    5.22    2.63
   2 -12  -1    9.85    1.83
   2 -12  -1    9.21    2.53
  -2 -12   1    5.43    2.64
   1  -2 -12    6.38    1.57
   2 -12  -1    7.90    2.62
   1   2  12    6.15    1.31
  -3 -12   1  211.80   12.93
   3 -12  -1  213.80   12.91
   1  -3 -12  208.43   12.66
   3 -12  -1  195.15   13.30
   1   3  12  226.93   12.78
   3 -12  -1  220.82   12.78
   1   3  12  219.72   13.39
   1   4  12  100.75    7.04
   4 -12  -1  104.48    6.28
  -4 -12   1   97.10    6.53
   1  -4 -12   98.56    6.09
  -5 -12   1   40.38    3.33
   5 -12  -1   36.27    2.95
   1  -5 -12   31.76    2.64
   1  -6 -12   28.39    2.43
   6 -12  -1   31.60    2.88
  -6 -12   1   31.92    3.04
  -7 -12   1   42.27    3.53
   1  -7 -12   38.41    3.09
   7 -12  -1   46.07    3.48
   1  -8 -12  109.93    6.96
  -8 -12   1  112.74    7.07
   9 -12  -1    8.30    3.35
   1  -9 -12    8.43    2.65
  -9 -12   1   10.51    2.63
 -10 -12   1  111.16    7.41
   1 -10 -12  125.73    7.69
 -11 -12   1   44.97    3.97
   1 -11 -12   71.90    5.03
  -2 -11 -12   56.49    6.13
 -11 -12  -2   70.26    4.88
  -2 -10 -12  214.64   13.40
 -10 -12  -2  228.58   12.90
 -12  -2 -10  197.75   12.93
  -2  -9 -12   96.30    6.62
  -9 -12  -2   96.67    6.15
 -12  -2  -9   84.64    6.04
 -12  -2  -8  129.70    8.85
  -2  -8 -12  160.39    9.13
  -8 -12  -2  151.42    8.99
 -12  -2  -7   32.74    2.85
  -2  -7 -12   33.84    3.18
  -7 -12  -2   25.16    3.20
  -6 -12  -2  210.44   11.90
  -2  -6 -12  205.13   11.82
 -12  -2  -6  184.35   11.72
  -5 -12  -2  173.17    9.88
  -2   5  12  152.87   10.24
  12  -2   5  152.97    9.92
  -2  -5 -12  171.10    9.76
 -12  -2  -5  157.54    9.66
  -2  -4 -12   85.86    5.01
  -2   4  12   74.51    5.48
  -4 -12  -2   87.88    5.27
  -3 -12  -2   85.68    5.31
  -2   3  12   80.91    5.33
  -2  -3 -12   95.01    5.31
  -2   3  12   90.82    5.84
  -2   2  12  182.50   10.23
  -2   2  12  158.40    9.88
  -2 -12  -2  171.06    9.79
   2 -12   2  165.88    9.73
   2 -12   2  166.70   10.36
  -2  -2 -12  166.33    9.77
  12  -2   2  135.26    9.94
  -2  -1 -12   22.58    2.05
  12  -2   1   15.99    2.23
   1 -12   2   16.91    1.73
  -1 -12  -2   13.99    2.45
  -2   1  12   18.88    2.00
  -2   1  12   24.12    2.76
   1 -12   2   18.74    2.96
  -1 -12  -2   16.87    1.91
  12  -2   0  138.32    9.97
   0 -12  -2  167.90    9.91
  -2   0  12  157.13    9.88
   0 -12  -2  161.13   10.42
   0 -12   2  162.65   10.28
  -2   0  12  181.51   10.19
   0 -12  -2  168.40    9.74
   1 -12  -2   36.89    3.24
   1 -12  -2   37.35    2.87
  -1 -12   2   36.08    3.52
   1 -12  -2   32.99    3.81
   2 -12  -2  129.48    8.28
   2 -12  -2  145.22    8.12
  -2 -12   2  117.75    8.58
   2 -12  -2  124.34    8.72
   2   2  12  133.07    8.03
   3 -12  -2  102.09    5.87
  -3 -12   2   82.35    6.27
   3 -12  -2   81.27    6.40
  -3 -12   2   91.94    6.26
   3 -12  -2   92.28    6.07
  -4 -12   2   54.19    4.26
   4 -12  -2   55.79    4.33
   2  -4 -12   54.95    3.61
   4 -12  -2   58.29    3.91
   5 -12  -2  196.90   11.34
   5 -12  -2  194.87   11.08
   2  -5 -12  176.16   10.90
  -5 -12   2  182.44   11.24
   6 -12  -2  261.59   14.93
  -6 -12   2  252.69   14.99
   2  -6 -12  238.88   14.76
   6 -12  -2  270.84   15.14
   7 -12  -2   23.01    3.39
  -7 -12   2   21.31    2.80
   7 -12  -2   22.87    2.78
   2  -7 -12   24.44    2.15
   2  -8 -12  149.12    9.45
   8 -12  -2  167.14    9.95
  -8 -12   2  160.57    9.62
   8 -12  -2  160.27    9.69
   2  -9 -12   84.57    5.67
  -9 -12   2   89.67    5.79
   2 -10 -12  161.62    9.68
 -10 -12   2  151.67    9.60
   2 -11 -12   80.39    5.88
 -12  -3 -11   14.82    3.58
  -3 -11 -12   12.11    4.94
 -11 -12  -3   15.22    3.09
 -10 -12  -3   35.22    3.64
 -12  -3 -10   35.41    3.79
  -3 -10 -12   35.33    4.97
 -12  -3  -9    1.79    2.65
  -3  -9 -12    8.23    3.79
  -9 -12  -3    3.76    2.73
  -3  -8 -12  136.50    8.63
  -8 -12  -3  135.08    8.37
 -12  -3  -8  128.82    8.22
 -12  -3  -7   12.29    2.39
  -3  -7 -12   22.89    3.01
  -7 -12  -3   18.98    2.97
  -6 -12  -3   18.43    2.83
  -3  -6 -12   18.57    2.71
 -12  -3  -6   18.37    2.16
  -5 -12  -3   61.03    3.98
 -12  -3  -5   43.81    3.47
  -3  -5 -12   61.82    3.76
  12  -3   5   44.69    3.91
  -3  -4 -12   12.31    2.08
 -12  -3  -4    8.58    1.51
  -4 -12  -3    7.71    2.36
  12  -3   4    9.07    2.01
  -3   4  12    6.95    2.15
  -3   3  12   53.26    4.22
  -3   3  12   60.98    3.97
  12  -3   3   52.18    4.17
  -3 -12  -3   60.90    3.98
  -3  -3 -12   60.62    3.97
  12  -3   2   32.20    2.61
  -3   2  12   28.18    2.51
  -3   2  12   29.93    2.80
  -3  -2 -12   33.33    2.59
   2 -12   3   27.57    2.27
  -2 -12  -3   31.86    2.56
   1 -12   3   34.82    3.42
  -1 -12  -3   36.80    3.16
  -3  -1 -12   36.70    2.84
  -3   1  12   34.45    2.88
  12  -3   1   34.51    3.06
  -1 -12  -3   37.54    2.82
  -3   1  12   35.16    3.01
  -3   0  12  245.84   14.60
  -3   0  12  231.20   14.58
   0 -12  -3  234.88   14.46
   0 -12   3  246.91   14.83
  12  -3   0  247.12   14.62
   0 -12  -3  249.54   14.39
   1 -12  -3   37.55    3.12
  -1 -12   3   27.28    3.18
  12  -3  -1   29.13    2.99
   1 -12  -3   27.21    3.55
  -3  -1  12   30.42    2.80
   1 -12  -3   38.11    2.72
   2 -12  -3   24.66    3.54
   2 -12  -3   29.53    3.09
   2 -12  -3   32.66    2.74
  -2 -12   3   27.77    3.03
   3 -12  -3   57.24    3.90
   3 -12  -3   56.96    4.20
  -3 -12   3   46.67    4.24
   4 -12  -3    5.15    2.07
  -4 -12   3    2.20    2.89
   4 -12  -3    2.81    2.62
  -5 -12   3   53.02    4.30
   5 -12  -3   54.26    3.95
   5 -12  -3   52.53    4.32
   6 -12  -3   26.24    2.92
  -6 -12   3   28.30    3.20
   6 -12  -3   31.36    3.52
  -7 -12   3   24.20    2.85
   7 -12  -3   22.30    3.52
   7 -12  -3   23.89    2.93
  -8 -12   3  203.00   12.22
  -9 -12   3    5.73    2.38
   3  -9 -12    3.52    1.94
 -10 -12   3   67.49    4.86
   3 -10 -12   71.77    4.85
   3 -11 -12   20.26    3.17
  11 -12  -3   18.51    3.68
  -4 -11 -12    3.45    5.04
 -11 -12  -4    1.80    3.13
 -12  -4 -11    4.33    3.66
  -4 -10 -12  224.74   15.83
 -10 -12  -4  268.05   15.39
 -12  -4 -10  261.54   15.45
 -12  -4  -9   62.40    4.96
  -4  -9 -12   61.19    5.70
  -9 -12  -4   71.55    4.92
  -8 -12  -4  117.34    7.10
  -4  -8 -12  103.10    7.37
 -12  -4  -8  105.09    6.95
 -12  -4  -7   99.05    6.79
  -4  -7 -12  104.09    7.11
  -7 -12  -4  122.64    7.03
  -4  -6 -12   69.22    4.69
 -12  -4  -6   56.91    4.28
  -6 -12  -4   68.63    4.77
  12  -4   5   55.90    4.42
 -12  -4  -5   49.52    3.76
  -5 -12  -4   65.16    4.32
  -4  -5 -12   56.45    4.09
 -12  -4  -4  104.44    6.99
  12  -4   4  113.40    7.56
  -4   3  12   58.76    4.35
  12  -4   3   59.15    4.67
  -4  -3 -12   67.30    4.40
  -3 -12  -4   72.73    4.44
  -4   2  12  360.74   23.54
  -4  -2 -12  403.71   23.38
  -2 -12  -4  427.13   23.45
  -4   2  12  384.65   23.56
  -2 -12  -4  416.10   23.47
  12  -4   2  376.26   23.68
  -1 -12  -4   15.80    2.62
  -1 -12  -4   15.45    2.15
  -4   1  12   16.51    1.96
  -4   1  12   13.83    1.99
  12  -4   1   11.05    2.35
  -4  -1 -12   18.53    2.14
  12  -4   0 1009.07   65.48
  -4   0  12 1152.88   65.51
   0 -12  -4 1123.95   65.26
   0 -12  -4 1156.75   65.25
   0 -12   4 1113.20   65.58
  12  -4  -1   16.21    2.43
   1 -12  -4   19.90    2.73
  -4  -1  12   20.09    2.27
  -1 -12   4   20.37    2.67
   1 -12  -4   17.36    2.34
   1 -12  -4   23.52    2.34
   2 -12  -4  353.39   24.18
  -2 -12   4  380.00   24.26
   2 -12  -4  428.22   24.01
   2 -12  -4  437.70   23.99
   3 -12  -4   49.09    4.24
  -3 -12   4   49.58    4.31
   3 -12  -4   58.36    4.26
   4 -12  -4   97.54    5.83
   4 -12  -4   91.08    5.98
   4 -12  -4   79.09    6.10
  -4 -12   4   84.84    6.11
   5 -12  -4   39.98    3.97
   5 -12  -4   50.17    3.68
  -5 -12   4   48.33    4.15
  -6 -12   4   59.46    4.45
   6 -12  -4   57.02    4.57
   6 -12  -4   65.88    4.38
  12  -4  -7   57.49    4.69
   4  -7 -12   61.96    5.12
   7 -12  -4   61.17    4.72
  -7 -12   4   67.24    4.62
  -8 -12   4   75.65    5.48
   4  -8 -12   90.52    6.12
   9 -12  -4   52.50    4.75
  -9 -12   4   59.48    4.32
  10 -12  -4  183.87   11.85
   4 -10 -12  203.25   12.11
  11 -12  -4   -0.86    3.55
   4 -11 -12    1.13    3.84
  -5 -11 -12   18.79    5.36
 -12  -5 -11   12.40    3.95
 -11 -12  -5   21.16    3.47
 -10 -12  -5   33.51    3.80
  -5 -10 -12   31.99    5.16
 -12  -5 -10   30.08    3.90
  -5  -9 -12   31.23    4.82
 -12  -5  -9   38.68    3.97
 -12  -5  -8    3.24    2.67
  -8 -12  -5   -1.32    2.99
  -5  -8 -12    1.38    3.70
 -12  -5  -7   17.97    2.80
  -7 -12  -5   25.58    3.23
  -5  -7 -12   18.10    3.56
  -5  -6 -12   32.51    3.35
 -12  -5  -6   23.05    2.75
  -6 -12  -5   26.80    3.35
 -12  -5  -5   74.03    5.16
  -5 -12  -5   88.26    5.63
  -5  -5 -12   82.15    5.54
 -12  -5  -4   12.50    1.92
  -5  -4 -12   17.87    2.48
  -3 -12  -5   17.56    2.95
  -5  -3 -12   14.36    2.37
  -2 -12  -5  191.43   11.08
  -5   2  12  169.86   11.18
  -2 -12  -5  185.49   11.17
  -5  -2 -12  184.76   11.01
  -1 -12  -5   74.77    5.40
  -1 -12  -5   79.13    5.21
  -5   1  12   73.33    5.26
  -5  -1 -12   86.73    5.15
   0 -12  -5  118.25    7.28
   0 -12  -5  115.29    7.45
   1 -12  -5   88.96    5.77
   1 -12  -5   89.71    5.53
  -1 -12   5   73.97    5.76
   2 -12  -5  223.02   12.78
   2 -12  -5  233.14   12.89
   3 -12  -5   21.25    3.03
   3 -12  -5   19.78    2.62
   3 -12  -5   17.73    2.56
   4 -12  -5    3.42    2.38
   4 -12  -5    8.34    2.37
   4 -12  -5    8.34    2.79
   5 -12  -5  141.81    8.75
   5 -12  -5  140.25    8.82
  -5 -12   5  138.85    8.92
  -6 -12   5   19.85    3.13
   6 -12  -5   18.06    2.97
   5  -6 -12   20.69    3.56
  12  -5  -6   18.13    2.97
  -7 -12   5   35.70    3.35
   5  -7 -12   27.77    4.05
  12  -5  -7   24.51    3.48
   8 -12  -5    9.03    3.03
  -8 -12   5   11.81    2.52
   5  -8 -12   13.75    3.92
  12  -5  -8   13.53    3.18
   9 -12  -5   60.09    4.73
   5  -9 -12   58.92    5.25
  12  -5  -9   50.81    4.77
  10 -12  -5   42.79    4.55
   5 -10 -12   47.49    4.86
  11 -12  -5   18.49    4.08
   5 -11 -12   13.10    4.33
  -6 -11 -12   -0.05    5.29
 -12  -6 -11    0.83    3.93
 -11 -12  -6    6.30    3.44
 -10 -12  -6  100.51    6.77
  -6 -10 -12   85.14    7.42
 -12  -6 -10   95.52    6.81
  -9 -12  -6   48.03    4.44
  -6  -9 -12   41.10    5.27
 -12  -6  -9   49.28    4.39
  -6  -8 -12   94.84    7.63
  -8 -12  -6  116.67    7.30
 -12  -6  -8  111.52    7.15
  -6  -7 -12   57.65    5.15
  -7 -12  -6   65.07    4.95
 -12  -6  -7   63.71    4.68
  -6  -6 -12   35.04    3.99
 -12  -6  -6   39.05    3.36
  -6 -12  -6   39.02    3.79
  -6  -5 -12   55.33    4.47
 -12  -6  -5   56.86    4.00
 -12  -6  -4  149.71    9.66
  -6  -4 -12  183.82    9.94
 -12  -6  -3   23.94    2.27
  -3 -12  -6   31.89    3.47
  -6  -3 -12   28.90    2.94
  -6  -2 -12  178.27   11.56
  -2 -12  -6  199.31   11.67
  -2 -12  -6  206.58   11.80
  -6  -1 -12   34.01    3.02
  -1 -12  -6   33.43    3.66
  -1 -12  -6   32.43    3.11
   0 -12  -6  785.41   45.31
   0 -12  -6  765.16   45.25
   1 -12  -6   17.41    2.48
  -1 -12   6   12.78    2.27
   1 -12  -6   14.67    3.10
   2 -12  -6  219.63   13.42
   2 -12  -6  222.94   13.27
   3 -12  -6   19.97    3.14
   3 -12  -6   18.62    2.70
   4 -12  -6  164.11   10.80
   4 -12  -6  186.86   10.75
   6  -5 -12   46.46    4.19
   5 -12  -6   49.28    4.04
  -6 -12   6   63.03    4.80
  12  -6  -6   62.03    4.85
   6  -6 -12   61.12    5.18
   6 -12  -6   58.85    4.61
   7 -12  -6   61.11    5.14
   6  -7 -12   69.13    5.71
  12  -6  -7   69.00    5.41
  -7 -12   6   77.22    5.11
  12  -6  -8   68.87    5.53
   8 -12  -6   70.65    5.18
  -8 -12   6   65.03    4.78
   6  -8 -12   69.43    5.76
   9 -12  -6   60.17    5.09
   6  -9 -12   70.68    5.56
  12  -6  -9   56.36    5.33
  10 -12  -6   99.73    7.08
   6 -10 -12  102.67    7.40
  12  -6 -10   98.57    7.13
  11 -12  -6   -1.38    3.96
   6 -11 -12    2.30    4.30
  12  -6 -11    2.87    3.35
 -12  -7 -11    4.68    4.04
 -11 -12  -7    9.00    3.73
 -10 -12  -7    9.19    3.71
 -12  -7 -10   16.43    3.96
  -9 -12  -7   75.55    5.61
 -12  -7  -9   61.53    5.36
 -12  -7  -8  157.36   10.15
  -8 -12  -7  167.85   10.25
  -7 -12  -7   57.26    4.82
 -12  -7  -7   51.66    4.41
 -12  -7  -6   37.11    3.48
 -12  -7  -5   11.28    2.30
  -4 -12  -7   33.61    3.94
 -12  -7  -4   34.36    2.97
  -3 -12  -7   65.45    4.85
 -12  -7  -3   54.62    3.93
  -2 -12  -7  103.17    7.05
  -1 -12  -7  249.83   15.11
  -1 -12  -7  248.61   14.94
   0 -12  -7   33.86    3.93
   0 -12  -7   32.99    3.25
   1 -12  -7  290.15   16.93
   1 -12  -7  275.54   16.77
   2 -12  -7  128.55    8.38
   2 -12  -7  128.64    8.08
   3 -12  -7   50.13    4.65
   3 -12  -7   63.73    4.38
   7  -4 -12   32.31    3.20
   4 -12  -7   30.16    3.57
   7  -5 -12   41.24    3.96
   5 -12  -7   44.67    3.95
  12  -7  -5   39.66    3.87
  -6 -12   7   25.11    3.29
  12  -7  -6   23.80    3.32
   6 -12  -7   16.68    3.14
   7  -6 -12   14.19    3.67
  -7 -12   7   47.96    4.02
  12  -7  -7   47.52    4.56
   7  -7 -12   39.38    4.76
   7 -12  -7   45.95    4.17
   8 -12  -7  146.13    9.32
  12  -7  -8  144.61    9.59
   7  -8 -12  143.96    9.75
   9 -12  -7   77.68    5.70
   7  -9 -12   74.66    6.22
  12  -7  -9   62.03    5.93
  10 -12  -7   13.82    3.93
  12  -7 -10   13.24    4.01
   7 -10 -12    7.69    4.44
   7 -11 -12   14.25    4.46
  12  -7 -11   15.86    4.09
  11 -12  -7   13.82    4.32
 -11 -12  -8   15.34    4.09
 -12  -8 -11   15.08    4.36
 -10 -12  -8   87.68    6.42
 -12  -8 -10   78.41    6.36
  -9 -12  -8   39.95    4.46
 -12  -8  -9   36.90    4.42
 -12  -8  -8  111.37    7.76
  -8 -12  -8  126.57    8.14
 -12  -8  -7   55.02    4.65
  -7 -12  -8   68.10    5.35
 -12  -8  -6  209.09   12.65
 -12  -8  -5   65.24    4.67
  -4 -12  -8  167.50    9.38
 -12  -8  -4  134.78    8.82
 -12  -8  -3   69.83    4.86
  -3 -12  -8   87.61    5.76
 -12  -8  -2  142.04    9.14
  -2 -12  -8  187.67    9.84
  -1 -12  -8  118.75    8.27
  -1 -12  -8  129.99    8.03
   0 -12  -8  174.77   10.12
   0 -12  -8  147.28   10.34
   1 -12  -8  102.17    7.76
   1 -12  -8  126.00    7.47
   2 -12  -8  216.87   11.72
   2 -12  -8  163.53   11.79
   3 -12  -8   61.90    4.98
   4 -12  -8  200.90   12.29
   5 -12  -8   62.70    5.31
   5 -12  -8   77.70    5.31
  12  -8  -5   80.42    5.46
   8  -5 -12   71.53    5.34
  12  -8  -6  205.25   11.87
   6 -12  -8  201.75   11.75
  -6 -12   8  191.02   11.74
   8  -6 -12  160.45   11.95
  -7 -12   8   66.34    4.92
   8  -7 -12   66.63    5.87
  12  -8  -7   64.96    5.50
   7 -12  -8   68.81    5.19
  12  -8  -8  117.35    8.14
   8  -8 -12  108.04    8.31
   8 -12  -8  121.21    7.83
   8  -9 -12   30.23    4.80
  12  -8  -9   21.02    4.35
   9 -12  -8   26.19    4.19
   8 -10 -12   94.09    7.34
  12  -8 -10   91.44    7.19
  10 -12  -8   90.92    6.91
   8 -11 -12   20.91    4.95
  11 -12  -8   25.99    4.66
  12  -8 -11   18.08    4.62
 -11 -12  -9    5.62    4.14
 -12  -9 -11    3.60    4.16
  -9 -10 -12   36.78    5.73
 -10 -12  -9   34.92    4.92
 -12  -9 -10   40.42    4.81
  -9 -12  -9   42.56    4.95
 -12  -9  -9   38.01    4.56
  -9  -9 -12   41.26    5.64
  -9  -8 -12   39.88    5.39
 -12  -9  -8   28.66    4.16
  -8 -12  -9   45.67    4.72
 -12  -9  -7   37.54    3.83
  -9  -7 -12   28.13    4.72
  -9  -6 -12   47.82    4.98
  -9  -5 -12   19.09    3.86
 -12  -9  -5   17.71    2.88
  -5 -12  -9   19.37    4.28
  -9  -4 -12    6.96    3.42
 -12  -9  -4    7.78    2.51
  -4 -12  -9   11.51    4.09
  -9  -3 -12    3.28    3.18
 -12  -9  -3    3.92    2.20
  -3 -12  -9    2.41    4.06
  -2 -12  -9    3.60    3.94
 -12  -9  -2    3.05    1.98
  -9  -2 -12    2.35    3.03
  -1 -12  -9   47.24    4.84
   0 -12  -9   -0.90    3.68
   0 -12  -9    4.35    2.95
   1 -12  -9   37.02    4.50
   1 -12  -9   51.92    4.11
   2 -12  -9    1.15    3.36
   3 -12  -9    4.88    3.32
  12  -9  -4    4.90    3.28
   4 -12  -9    4.70    3.01
   5 -12  -9   19.46    3.36
  12  -9  -5   18.37    3.38
   9  -5 -12   18.43    3.23
   9  -6 -12   18.17    3.80
   6 -12  -9   22.40    3.42
  12  -9  -6   17.00    3.71
  12  -9  -7   58.66    5.05
   7 -12  -9   54.66    4.68
   9  -8 -12   23.47    4.69
   8 -12  -9   30.91    4.20
  12  -9  -8   23.43    4.47
   9 -12  -9   56.68    5.20
   9  -9 -12   63.12    6.11
  12  -9  -9   53.27    5.80
   9 -10 -12   37.48    5.26
  12  -9 -10   39.82    5.16
  10 -12  -9   37.07    4.86
   9 -11 -12    1.61    4.81
  12  -9 -11   -0.40    4.64
  11 -12  -9    0.18    4.53
 -11 -12 -10   50.36    5.15
 -12 -10 -11   42.83    5.28
 -10 -11 -12   59.50    6.02
 -10 -12 -10  152.43    9.94
 -12 -10 -10  142.75    9.71
 -10 -10 -12  150.34   10.24
 -10  -9 -12   69.55    6.38
 -12 -10  -9   58.96    5.45
  -9 -12 -10   65.84    5.92
 -10  -8 -12   86.58    7.05
 -12 -10  -8   86.17    6.37
  -8 -12 -10   90.13    7.12
 -12 -10  -7   36.54    4.16
 -10  -7 -12   48.53    5.10
 -12 -10  -6   78.53    5.61
 -10  -6 -12   74.05    6.23
 -10  -5 -12   46.17    5.10
 -12 -10  -5   57.33    4.51
  -5 -12 -10   62.91    5.98
 -12 -10  -4   35.06    3.60
 -10  -4 -12   40.73    4.40
 -12 -10  -3   16.01    2.62
  -3 -12 -10   18.24    4.65
 -10  -3 -12   16.76    3.63
 -12 -10  -2   30.45    3.03
 -10  -2 -12   35.53    3.81
  -2 -12 -10   35.70    4.93
 -12 -10  -1  168.19   10.24
  -1 -12 -10  175.23   11.02
   0 -12 -10    2.30    3.92
   1 -12 -10  184.80   11.67
   2 -12 -10   31.28    4.28
   3 -12 -10   18.84    3.63
   4 -12 -10   22.16    3.38
  12 -10  -4   21.66    3.71
   4 -12 -10   22.65    3.71
   5 -12 -10   52.45    4.81
  12 -10  -5   56.41    4.87
   6 -12 -10   77.05    5.93
  10  -6 -12   66.86    5.91
   7 -12 -10   65.90    5.38
  12 -10  -7   51.76    5.38
  10  -7 -12   58.71    5.45
  12 -10  -8   81.24    6.52
  10  -8 -12   69.21    6.66
   8 -12 -10   82.52    6.26
  10  -9 -12   64.04    6.21
   9 -12 -10   57.57    5.51
  12 -10  -9   55.70    5.92
  12 -10 -10  116.81    8.53
  10 -10 -12  114.90    8.83
  10 -12 -10  119.85    8.40
  10 -11 -12   35.12    5.57
  12 -10 -11   27.33    5.11
  11 -12 -10   28.26    4.82
 -11 -12 -11   19.66    4.47
 -12 -11 -11    8.39    4.15
 -11 -11 -12   11.00    4.81
 -11 -10 -12   14.32    4.61
 -12 -11 -10   11.80    4.17
 -10 -12 -11   13.71    4.80
  -9 -12 -11    5.97    4.92
 -11  -9 -12    3.56    4.64
 -12 -11  -9    5.20    3.81
 -12 -11  -8    1.21    3.55
 -11  -8 -12    8.47    4.59
 -12 -11  -7   24.75    3.71
 -11  -7 -12   22.87    4.74
 -11  -6 -12    0.79    4.05
 -12 -11  -6    2.90    3.21
  -6 -12 -11    5.19    5.29
 -11  -5 -12    6.95    3.98
 -12 -11  -5    1.68    2.99
  -5 -12 -11    6.43    5.22
 -11  -4 -12   51.36    5.04
 -12 -11  -4   57.22    4.43
  -4 -12 -11   58.19    6.21
 -11  -3 -12    9.83    3.61
  -3 -12 -11   12.58    5.01
 -12 -11  -3   11.40    2.79
  -2 -12 -11   12.03    4.95
 -12 -11  -2    5.70    2.53
 -12 -11  -1    9.66    2.39
  -1 -12 -11   11.29    4.77
   0 -12 -11    2.19    4.45
   1 -12 -11   19.44    4.46
   2 -12 -11    9.17    4.11
  12 -11  -3   12.49    3.80
   3 -12 -11   13.63    3.78
   3 -12 -11   13.62    3.65
  12 -11  -4   28.94    4.12
   4 -12 -11   30.82    3.57
   4 -12 -11   28.66    4.15
   5 -12 -11   13.58    3.87
  12 -11  -5    6.28    3.93
  11  -6 -12    4.42    3.31
   6 -12 -11   -0.35    3.96
  12 -11  -6    2.21    4.02
  11  -7 -12   16.57    4.24
   7 -12 -11    9.30    4.10
  12 -11  -7   15.89    4.49
  11  -8 -12   11.04    4.53
   8 -12 -11    8.75    4.43
  12 -11  -8   10.74    4.63
   9 -12 -11    1.93    4.53
  11  -9 -12    3.38    4.75
  12 -11  -9    1.89    4.35
  10 -12 -11    6.45    4.91
  12 -11 -10   18.41    4.77
  11 -10 -12    6.73    4.98
  11 -12 -11    6.60    5.02
  11 -11 -12    4.30    5.22
  12 -11 -11    2.82    4.97
 -12 -12 -12   76.33    6.28
 -12 -12 -11   27.45    4.59
 -11 -12 -12   34.12    5.20
 -12 -11 -12   30.51    4.87
 -12 -10 -12  123.42    8.96
 -10 -12 -12  137.64    9.21
 -12 -12 -10  128.24    8.77
 -12  -9 -12   45.32    5.11
 -12 -12  -9   28.21    4.43
 -12  -8 -12  101.78    7.87
 -12 -12  -8  108.52    7.32
 -12  -7 -12   15.18    4.23
 -12 -12  -7    7.19    3.77
 -12  -6 -12   30.82    4.74
  -6 -12 -12   31.54    5.99
 -12 -12  -6   28.43    3.93
 -12  -5 -12   18.45    4.24
  -5 -12 -12   15.57    5.49
 -12 -12  -5   13.21    3.38
  -4 -12 -12  140.03    9.52
 -12  -4 -12  127.82    8.54
 -12 -12  -4  120.77    8.14
  -3 -12 -12   27.10    5.61
 -12 -12  -3   18.90    3.26
  -2 -12 -12  120.51   10.04
 -12 -12  -2  152.66    9.02
  -1 -12 -12    0.82    4.62
 -12 -12  -1    3.45    2.54
 -12 -12   0   56.74    4.25
   0 -12 -12   58.31    5.87
   1 -12 -12    0.66    4.11
   2 -12 -12  139.50    9.01
  12 -12  -2  132.23    9.04
   3 -12 -12   30.73    3.81
  12 -12  -3   21.79    4.33
  12 -12  -4  107.58    8.06
   4 -12 -12  121.91    8.14
   5 -12 -12   22.96    4.68
  12 -12  -5   26.22    4.52
  12 -12  -6   14.54    4.55
   6 -12 -12   19.70    4.51
   7 -12 -12    3.95    4.53
  12  -7 -12    4.54    3.76
  12 -12  -7    7.33    4.52
  12  -8 -12   97.55    7.67
   8 -12 -12  107.03    7.96
  12 -12  -8  102.23    7.76
   9 -12 -12   62.71    6.22
  12  -9 -12   65.42    6.27
  12 -12  -9   55.00    6.00
  10 -12 -12  132.58    9.36
  12 -10 -12  118.03    9.25
  12 -12 -10  127.92    9.10
  12 -11 -12   40.21    5.78
  12 -12 -11   38.70    5.58
  11 -12 -12   37.09    5.72
  12 -12 -12   82.63    7.26
   0 -13   0   -1.46    2.70
   0 -13   0    1.84    1.58
   0 -13   0   -0.07    2.98
   1 -13   0  149.59    8.34
  -1 -13   0  134.96    8.25
  -1 -13   0  118.87    8.98
   1 -13   0  146.40    8.75
   0   1  13  130.62    8.32
  -2 -13   0  124.20    7.97
   0  -2 -13  136.53    7.57
   2 -13   0  125.92    7.64
   2 -13   0  123.20    8.02
   0   2  13  125.92    8.32
   0   2  13  111.97    7.59
   3 -13   0    1.11    1.91
  -3 -13   0    2.56    2.75
   0  -3 -13    2.02    1.65
   0  -4 -13   78.37    4.85
  -4 -13   0   70.95    5.35
   4 -13   0   76.32    5.00
   5 -13   0   24.73    2.59
  -5 -13   0   23.89    3.11
   0  -5 -13   21.41    2.26
   0  -6 -13    8.88    2.02
  -6 -13   0    4.98    2.80
   6 -13   0    7.72    2.39
  -7 -13   0   11.00    2.83
   0  -7 -13   10.09    2.28
   7 -13   0   10.60    2.52
   0  -8 -13   59.98    4.65
  -8 -13   0   76.12    4.98
  -9 -13   0  199.03   12.09
   0  -9 -13  197.57   12.07
   0 -10 -13   55.63    4.71
 -10 -13   0   44.13    4.14
 -11 -13   0    5.62    2.80
   0 -11 -13    3.63    4.22
 -12 -13   0   31.53    3.52
   0 -12 -13   55.21    5.37
  -1 -12 -13    5.62    5.08
 -12 -13  -1   12.07    2.99
  -1 -11 -13   97.26    7.63
 -11 -13  -1  101.53    6.68
 -10 -13  -1   27.93    3.44
  -1 -10 -13   28.77    4.33
  -1  -9 -13   60.55    4.96
  -9 -13  -1   59.23    4.70
  -1  -8 -13    1.89    2.76
  -8 -13  -1    3.66    2.94
  -7 -13  -1  316.30   18.11
  -1  -7 -13  295.32   18.01
  -1  -6 -13   98.80    6.11
  -6 -13  -1   90.75    6.33
  -1  -5 -13  171.29   10.73
   5 -13   1  187.71   10.82
  -5 -13  -1  183.14   10.97
  -1  -4 -13   50.78    3.44
   4 -13   1   47.22    3.51
  -4 -13  -1   45.55    3.95
  -1   3  13   41.68    4.01
   3 -13   1   47.39    3.30
  -1  -3 -13   44.70    3.26
  -3 -13  -1   43.96    3.84
  -1  -2 -13   48.91    3.01
  -1   2  13   44.87    3.72
  -1   2  13   33.22    2.78
  -2 -13  -1   35.57    2.84
   2 -13   1   39.84    2.93
  -1 -13  -1   16.18    3.18
   1 -13   1   21.08    2.07
  -1   1  13   20.97    2.00
  -1   1  13   25.01    2.98
  -1 -13  -1   22.23    2.08
  -1   0  13    2.99    1.27
   0 -13  -1    4.81    1.70
   0 -13   1    5.06    2.60
  -1   0  13    1.28    2.22
   0 -13   1    2.62    1.48
   0 -13  -1    2.87    2.62
   1 -13  -1    5.04    2.74
   1   1  13    3.24    1.12
  -1 -13   1    3.15    2.76
   1 -13  -1    3.47    1.81
  -2 -13   1   50.69    4.25
   2 -13  -1   45.70    4.18
   1   2  13   43.71    4.17
   2 -13  -1   49.63    3.60
  -2 -13   1   37.65    4.22
   1  -2 -13   53.15    3.32
  -3 -13   1   18.38    3.06
   3 -13  -1   13.69    2.27
   1  -3 -13   13.49    1.81
   3 -13  -1    9.93    3.05
   4 -13  -1   46.09    4.27
   4 -13  -1   47.88    3.67
   1  -4 -13   49.35    3.35
  -4 -13   1   51.56    4.23
   1  -5 -13  146.18    9.06
   5 -13  -1  143.76    9.57
  -5 -13   1  159.10    9.45
   5 -13  -1  160.19    9.27
   6 -13  -1   59.28    4.41
   1  -6 -13   63.42    4.07
   6 -13  -1   57.62    5.00
  -6 -13   1   60.60    4.62
  -7 -13   1  338.12   19.98
   7 -13  -1  354.93   20.21
   1  -7 -13  329.62   19.82
   7 -13  -1  338.12   19.96
  -8 -13   1    3.79    2.83
   1  -8 -13    2.62    2.26
   8 -13  -1    1.87    3.64
   8 -13  -1    1.79    2.78
   9 -13  -1   61.21    5.36
   1  -9 -13   58.21    4.55
   9 -13  -1   65.14    4.88
  -9 -13   1   65.91    4.79
 -10 -13   1   13.78    3.02
   1 -10 -13   16.63    3.22
  10 -13  -1   17.42    3.50
 -11 -13   1   81.52    5.71
   1 -11 -13   86.57    6.31
   1 -12 -13   18.96    4.42
 -12 -13   1   15.20    2.69
 -12 -13  -2   12.77    3.11
  -2 -12 -13    9.15    5.26
  -2 -11 -13   26.23    5.15
 -11 -13  -2   21.04    3.30
  -2 -10 -13   11.83    4.22
 -10 -13  -2    7.82    2.92
  -2  -9 -13  130.81    8.00
  -9 -13  -2  109.64    7.71
  -2  -8 -13   44.24    4.12
  -8 -13  -2   43.72    4.10
 -13  -2  -7  147.70    9.54
  -7 -13  -2  169.88    9.88
  -2  -7 -13  166.07    9.76
  -2  -6 -13   46.62    3.40
  -6 -13  -2   42.81    3.65
  -2  -5 -13    2.98    2.14
  -5 -13  -2    3.27    2.67
 -13  -2  -5    0.36    1.52
  -4 -13  -2   12.16    2.81
  -2  -4 -13   13.47    2.12
   4 -13   2   12.41    2.02
  -2  -3 -13    4.04    1.95
   3 -13   2    4.09    1.65
  -2   3  13    2.44    2.27
  13  -2   3   -0.20    1.76
  -2   3  13    3.30    1.38
  -3 -13  -2    6.68    1.86
  13  -2   2   14.85    2.19
  -2  -2 -13   20.73    2.24
   2 -13   2   18.67    1.91
  -2   2  13   16.84    1.79
  -2   2  13   16.87    2.54
  -2 -13  -2   21.82    2.17
  -2   1  13  193.60   12.16
  -2  -1 -13  234.24   12.07
  -1 -13  -2  203.03   12.07
   1 -13   2  191.25   11.99
  13  -2   1  174.98   12.28
  -2   1  13  223.06   12.54
  -1 -13  -2  200.21   12.22
   0 -13  -2   12.25    2.75
  -2   0  13   13.64    1.76
   0 -13  -2   13.94    2.05
  -2   0  13   14.41    2.39
   0 -13   2    8.70    2.67
   1 -13  -2  179.29   10.64
   1 -13  -2  185.55   10.47
   2 -13  -2   23.68    3.00
  -2 -13   2   18.47    3.48
  -2 -13   2   15.88    2.94
   2 -13  -2   21.35    2.54
   3 -13  -2    9.16    2.26
  -3 -13   2    8.76    3.26
  -3 -13   2    8.08    2.61
   3 -13  -2   11.77    2.92
   4 -13  -2   12.24    2.50
   4 -13  -2   13.37    2.97
  -4 -13   2   10.99    3.28
   2  -4 -13   10.69    1.64
  -5 -13   2    9.56    3.09
   2  -5 -13    6.35    1.61
   5 -13  -2   11.08    2.50
   5 -13  -2    8.97    2.99
   2  -6 -13   36.83    2.89
  -6 -13   2   44.53    3.86
   6 -13  -2   42.55    3.54
   6 -13  -2   37.15    4.02
   7 -13  -2  206.17   11.57
   7 -13  -2  186.97   11.29
  -7 -13   2  192.11   11.33
   2  -7 -13  174.86   11.04
   8 -13  -2   62.14    4.98
   2  -8 -13   53.71    3.97
  -8 -13   2   60.28    4.48
   8 -13  -2   59.54    4.52
   2  -9 -13  166.48    9.87
  -9 -13   2  165.14   10.07
   9 -13  -2  153.55   10.10
   2 -10 -13    7.47    2.69
 -10 -13   2    5.17    2.86
 -11 -13   2   41.35    3.77
   2 -11 -13   50.12    4.19
   2 -12 -13   19.81    3.98
  -3 -12 -13   17.60    5.68
 -12 -13  -3   28.37    3.64
  -3 -11 -13   62.90    6.89
 -11 -13  -3   85.96    5.77
 -13  -3 -10   24.88    3.53
  -3 -10 -13   21.49    4.83
 -10 -13  -3   35.27    3.60
  -3  -9 -13  122.77    7.76
  -9 -13  -3  121.16    7.33
 -13  -3  -8   34.14    3.32
  -8 -13  -3   38.12    3.89
  -3  -8 -13   41.31    4.20
  -3  -7 -13   61.12    4.40
  -7 -13  -3   59.51    4.42
  -3  -6 -13   82.37    5.27
  -6 -13  -3   87.57    5.51
  -3  -5 -13  135.96    7.80
  -5 -13  -3  143.33    7.97
  -3  -4 -13  195.80   11.54
  -4 -13  -3  187.60   11.69
  -3   3  13  163.14   10.63
  13  -3   3  147.11   10.77
  -3 -13  -3  193.24   10.62
   3 -13   3  172.71   10.47
  -3  -3 -13  193.47   10.56
  13  -3   2  112.95    8.34
  -2 -13  -3  145.73    8.12
  -3  -2 -13  148.67    8.09
  -3   2  13  121.58    8.14
   2 -13   3  126.71    7.95
  -1 -13  -3  357.06   21.17
  13  -3   1  304.26   21.34
  -3  -1 -13  396.91   21.09
  -1 -13  -3  366.61   21.13
  -3   1  13  332.42   21.25
   0 -13  -3   22.89    2.50
   0 -13  -3   24.63    2.95
  -3   0  13   21.34    2.22
   0 -13   3   19.77    3.02
   1 -13  -3  428.98   23.48
   1 -13  -3  399.49   23.51
   2 -13  -3  152.32    8.59
   2 -13  -3  141.78    8.72
   3 -13  -3  192.69   11.33
  -3 -13   3  191.11   11.62
   3 -13  -3  176.98   11.36
  -4 -13   3  168.18   10.74
   4 -13  -3  179.56   10.51
   4 -13  -3  165.51   10.61
  -5 -13   3  123.70    8.17
   5 -13  -3  125.90    8.09
   5 -13  -3  126.92    7.94
  -6 -13   3   54.84    4.56
   6 -13  -3   57.33    4.42
   6 -13  -3   57.02    4.76
   7 -13  -3   59.32    5.04
   7 -13  -3   65.28    4.75
  -7 -13   3   59.64    4.69
  -8 -13   3   25.02    3.26
   8 -13  -3   21.61    3.61
   8 -13  -3   30.77    3.40
  -9 -13   3   83.02    5.70
 -10 -13   3   22.75    3.07
   3 -11 -13   40.61    3.72
   3 -12 -13   16.61    3.31
  12 -13  -3   23.77    4.50
 -12 -13  -4    5.65    3.21
  -4 -12 -13   12.11    5.60
 -11 -13  -4   37.64    4.01
  -4 -11 -13   31.83    5.63
 -13  -4 -11   29.01    4.21
  -4 -10 -13   34.36    5.13
 -10 -13  -4   38.26    4.08
 -13  -4 -10   37.67    4.08
  -4  -9 -13   24.77    4.56
 -13  -4  -9   32.79    3.38
  -9 -13  -4   23.33    3.62
  -4  -8 -13   11.56    3.82
 -13  -4  -8   11.21    2.75
  -8 -13  -4   15.72    3.24
 -13  -4  -7   28.03    2.88
  -7 -13  -4   31.12    3.61
  -4  -7 -13   25.64    3.78
  -4  -6 -13   20.49    3.15
 -13  -4  -6   12.54    2.30
  -6 -13  -4   20.40    3.24
  -4  -5 -13   14.39    2.66
 -13  -4  -5    7.15    1.86
  -5 -13  -4   12.04    3.06
  -4  -4 -13   57.81    4.21
  -4  -3 -13    1.15    2.23
  -2 -13  -4   41.50    3.19
  -4  -2 -13   40.29    3.14
   2 -13   4   31.72    2.59
  -2 -13  -4   35.06    3.45
  -4  -1 -13   40.78    3.23
  -1 -13  -4   41.82    3.40
  -1 -13  -4   37.60    3.70
   0 -13   4   76.89    6.08
   0 -13  -4   95.29    5.77
   0 -13  -4   87.39    5.91
  -1 -13   4   28.15    3.28
   1 -13  -4   35.31    3.05
   1 -13  -4   32.72    3.34
   2 -13  -4   16.28    2.96
   2 -13  -4   17.68    2.58
   3 -13  -4    6.32    2.75
   3 -13  -4    1.95    2.51
  -4 -13   4   48.67    4.63
   4 -13  -4   53.47    4.10
   4 -13  -4   49.05    4.24
  -5 -13   4   22.41    3.46
   5 -13  -4   18.58    3.20
   5 -13  -4   17.56    2.95
  -6 -13   4   24.45    3.44
   6 -13  -4   22.89    3.18
   6 -13  -4   21.49    3.31
  13  -4  -6   18.62    3.12
  13  -4  -7   47.46    4.28
   7 -13  -4   44.77    4.33
   7 -13  -4   56.55    4.32
  -7 -13   4   49.70    4.21
  -8 -13   4    8.71    2.83
  -9 -13   4   31.69    3.30
 -10 -13   4   29.44    3.19
  11 -13  -4   36.60    4.75
  12 -13  -4   38.15    5.04
 -13  -5 -12    5.50    4.06
  -5 -12 -13   12.04    5.86
 -12 -13  -5    9.86    3.50
 -11 -13  -5   37.10    4.32
  -5 -11 -13   35.86    6.04
 -13  -5 -11   39.41    4.50
 -13  -5 -10    5.72    3.34
 -10 -13  -5    9.77    3.48
  -5 -10 -13   10.15    4.74
 -13  -5  -9  187.75   11.16
  -9 -13  -5  190.14   11.25
  -5  -9 -13  153.69   11.64
  -5  -8 -13   37.18    4.61
 -13  -5  -8   33.95    3.60
  -8 -13  -5   39.60    3.89
 -13  -5  -7   28.48    3.09
  -5  -7 -13   30.99    4.03
  -7 -13  -5   32.35    3.71
 -13  -5  -6   41.13    3.29
  -5  -6 -13   36.68    4.10
  -6 -13  -5   39.96    4.05
  -5  -5 -13   96.21    6.36
 -13  -5  -5   91.03    5.92
  -5 -13  -5  100.15    6.51
 -13  -5  -4    2.94    1.70
  -5  -4 -13    2.79    2.61
  -3 -13  -5  148.48    9.61
  -5  -3 -13  157.60    9.42
  -2 -13  -5    9.98    3.12
  -5  -2 -13   15.39    2.65
  -2 -13  -5   13.68    2.56
  -1 -13  -5  440.96   26.11
  -5  -1 -13  434.81   26.00
  -1 -13  -5  456.18   26.09
   0 -13  -5    4.41    2.88
   0 -13  -5    5.34    2.36
   1 -13  -5  411.81   24.26
   1 -13  -5  410.04   24.21
   2 -13  -5   23.81    2.90
   2 -13  -5   18.95    3.19
   3 -13  -5  164.84   10.28
   3 -13  -5  164.94   10.16
   4 -13  -5   -0.44    3.15
  -4 -13   5    0.95    3.46
   4 -13  -5    4.73    2.74
   5 -13  -5  113.91    6.82
  -5 -13   5   98.22    7.04
   5 -13  -5   92.93    6.83
  -6 -13   5   48.22    4.40
   6 -13  -5   53.54    4.24
  13  -5  -6   48.16    4.22
   6 -13  -5   44.21    4.26
  13  -5  -7   34.35    3.94
  -7 -13   5   34.44    3.63
  -8 -13   5   14.47    3.01
  13  -5  -8   24.67    3.64
  -9 -13   5  191.57   11.62
  10 -13  -5   10.32    3.90
  11 -13  -5   60.05    5.59
  12 -13  -5    9.71    4.51
 -12 -13  -6    5.15    3.68
  -6 -12 -13    7.04    5.83
 -13  -6 -12    9.17    4.34
  -6 -11 -13    0.33    5.55
 -11 -13  -6    1.84    3.61
 -13  -6 -11   -0.28    3.88
 -13  -6 -10  114.39    7.72
  -6 -10 -13  106.12    8.64
 -10 -13  -6  119.12    7.84
 -13  -6  -9   54.35    4.66
  -9 -13  -6   62.88    4.98
 -13  -6  -8   70.28    5.27
  -6  -8 -13   63.67    6.11
  -8 -13  -6   81.91    5.67
 -13  -6  -7   65.87    5.08
  -7 -13  -6   85.25    5.55
  -6  -7 -13   70.65    5.97
  -6  -6 -13   55.09    4.96
 -13  -6  -6   54.40    4.26
 -13  -6  -5   11.43    2.32
  -6  -5 -13   12.34    3.27
  -6  -4 -13   68.00    4.56
 -13  -6  -4   52.47    3.88
  -3 -13  -6   46.22    4.43
  -6  -3 -13   47.45    3.91
  -6  -2 -13   57.00    4.29
  -2 -13  -6   55.86    4.79
  -2 -13  -6   55.41    4.40
  -6  -1 -13  103.72    7.07
  -1 -13  -6  116.65    7.22
  -1 -13  -6  116.53    7.45
   0 -13  -6  193.97   11.89
   0 -13  -6  191.09   11.69
   1 -13  -6   98.43    6.70
   1 -13  -6   95.34    6.40
   2 -13  -6   38.38    3.49
   2 -13  -6   34.84    3.91
   3 -13  -6   30.40    3.74
   3 -13  -6   28.27    3.27
   4 -13  -6   90.43    6.67
   4 -13  -6  100.79    6.47
   5 -13  -6    8.45    3.04
   5 -13  -6    4.19    3.08
  -5 -13   6    4.49    3.40
  13  -6  -5    0.44    3.12
  -6 -13   6   60.65    4.69
  13  -6  -6   50.21    4.71
   6 -13  -6   55.85    4.59
  13  -6  -7   24.99    3.99
  -7 -13   6   29.88    3.60
  13  -6  -8   57.60    5.30
  -8 -13   6   63.42    4.63
  13  -6  -9   30.49    4.15
   6  -9 -13   33.73    5.06
   9 -13  -6   29.49    4.28
  10 -13  -6  140.57    9.02
   6 -10 -13  145.54    9.43
  13  -6 -10  120.76    8.73
  11 -13  -6    1.97    4.32
  12 -13  -6   20.68    4.94
 -12 -13  -7   51.10    4.89
  -7 -12 -13   56.72    6.55
 -13  -7 -12   50.76    5.13
  -7 -11 -13   33.16    5.95
 -10 -13  -7   15.92    3.99
  -7 -10 -13    7.49    5.49
 -13  -7 -10   20.34    3.82
  -9 -13  -7   94.74    6.76
 -13  -7  -9   86.81    6.40
  -7  -9 -13   91.24    7.38
 -13  -7  -8   11.49    3.19
  -7  -8 -13   13.48    4.69
  -8 -13  -7    9.64    3.92
 -13  -7  -7   82.77    5.67
  -7 -13  -7   85.15    6.16
  -7  -7 -13   73.49    6.33
  -7  -6 -13  102.74    7.07
 -13  -7  -6   97.07    6.40
  -7  -5 -13  155.01    9.97
 -13  -7  -5  157.64    9.56
  -7  -4 -13  113.01    7.02
  -4 -13  -7  116.28    7.19
 -13  -7  -4   94.93    6.47
  -3 -13  -7  204.05   11.55
  -7  -3 -13  171.74   11.30
  -2 -13  -7   39.51    4.31
  -1 -13  -7  253.22   15.20
  -1 -13  -7  250.73   15.32
   0 -13  -7   35.89    3.61
   0 -13  -7   33.61    4.24
   1 -13  -7  207.56   13.08
   1 -13  -7  215.16   12.88
   2 -13  -7   41.64    4.43
   2 -13  -7   43.57    3.91
   3 -13  -7  198.30   11.65
   3 -13  -7  179.59   11.86
   4 -13  -7   99.51    7.28
   4 -13  -7  111.00    7.05
  -5 -13   7  159.04    9.79
   5 -13  -7  140.45    9.72
  13  -7  -5  162.17    9.78
  -6 -13   7  116.85    7.81
  13  -7  -6  119.43    7.96
  13  -7  -7   36.18    4.57
   7  -7 -13   41.66    4.94
  -7 -13   7   44.92    3.97
   8 -13  -7    2.62    3.59
  -8 -13   7    6.07    2.65
   7  -8 -13    8.12    4.67
  13  -7  -8    5.99    3.98
   9 -13  -7  105.46    7.44
   7  -9 -13  116.51    8.31
  13  -7  -9   97.29    7.66
  13  -7 -10   29.93    4.36
   7 -10 -13   24.46    5.41
  10 -13  -7   27.67    4.56
   7 -11 -13   17.18    5.22
  13  -7 -11   13.91    3.87
  11 -13  -7   13.02    4.56
  12 -13  -7   64.03    6.21
   7 -12 -13   70.82    6.69
 -13  -8 -12    9.13    4.38
 -12 -13  -8    0.02    3.81
 -13  -8 -11   35.77    4.63
 -11 -13  -8   37.98    4.70
 -13  -8 -10   39.92    4.76
 -10 -13  -8   50.61    5.01
 -13  -8  -9   95.47    6.71
  -9 -13  -8   95.24    7.06
  -8 -13  -8   84.26    6.30
 -13  -8  -8   73.30    5.75
 -13  -8  -7   55.91    4.93
  -7 -13  -8   77.61    5.62
 -13  -8  -6   30.27    3.26
 -13  -8  -5    1.22    2.39
  -4 -13  -8   36.39    4.33
 -13  -8  -4   27.92    2.77
 -13  -8  -3    9.31    2.00
  -3 -13  -8   10.82    3.80
  -2 -13  -8   74.73    5.92
  -1 -13  -8   19.66    4.06
   0 -13  -8   70.72    5.98
   0 -13  -8   77.34    5.56
   1 -13  -8   13.62    3.19
   1 -13  -8   11.64    3.79
   2 -13  -8   57.50    5.25
   2 -13  -8   62.67    4.84
   3 -13  -8    6.84    3.14
   3 -13  -8    3.26    3.53
   4 -13  -8   40.13    4.26
  13  -8  -5    5.60    3.49
   5 -13  -8    4.83    3.26
  13  -8  -6   33.46    4.28
  -6 -13   8   35.15    3.96
  -7 -13   8   37.14    3.75
  13  -8  -7   33.74    4.55
   7 -13  -8   37.99    4.30
   8  -7 -13   32.92    4.73
  13  -8  -8   88.03    6.54
   8  -8 -13   68.01    6.82
   8 -13  -8   75.37    6.01
  13  -8  -9  107.89    8.06
   8  -9 -13  116.16    8.55
   9 -13  -8  106.89    7.74
  13  -8 -10   53.37    5.62
  10 -13  -8   49.10    5.30
   8 -10 -13   56.74    6.29
  13  -8 -11   38.80    4.96
  11 -13  -8   30.51    5.01
   8 -11 -13   32.26    5.53
  12 -13  -8    8.54    4.72
  13  -8 -12    3.22    4.06
   8 -12 -13    8.07    5.13
 -12 -13  -9   24.31    4.14
 -13  -9 -12   14.35    4.41
 -11 -13  -9   90.33    7.00
 -13  -9 -11   96.77    7.04
 -10 -13  -9   40.70    4.87
 -13  -9 -10   36.05    4.65
 -13  -9  -9  115.39    8.10
  -9 -13  -9  128.37    8.40
  -8 -13  -9   45.70    5.13
 -13  -9  -8   39.35    4.18
 -13  -9  -7  189.35   11.61
 -13  -9  -6   21.25    3.08
 -13  -9  -5   65.30    4.91
  -5 -13  -9   81.71    6.13
  -4 -13  -9    3.97    4.27
 -13  -9  -4    3.21    2.36
 -13  -9  -3   51.20    4.01
  -9  -3 -13   54.98    5.06
  -9  -2 -13  134.66    8.80
  -2 -13  -9  137.77    9.18
  -1 -13  -9   18.91    4.38
   0 -13  -9  151.43    9.93
   1 -13  -9    2.27    3.82
   1 -13  -9    8.85    3.40
   2 -13  -9  113.62    8.60
   2 -13  -9  143.14    8.50
   3 -13  -9   43.71    4.57
  13  -9  -4   16.41    3.68
   4 -13  -9   13.15    3.54
   5 -13  -9   75.94    5.82
  13  -9  -5   84.40    6.10
  -6 -13   9   41.81    4.34
   9  -6 -13   47.79    4.63
  13  -9  -6   39.21    4.78
   6 -13  -9   40.13    4.48
  -7 -13   9  141.85    9.18
   7 -13  -9  148.06    9.50
   9  -7 -13  136.15    9.91
  13  -9  -7  158.60    9.82
  13  -9  -8   48.43    5.39
   9  -8 -13   45.88    5.65
   8 -13  -9   49.45    4.93
   9  -9 -13  107.81    8.22
   9 -13  -9  100.99    7.40
  13  -9  -9   97.36    7.82
  13  -9 -10   25.26    5.07
  10 -13  -9   37.48    4.89
   9 -10 -13   41.78    6.13
   9 -11 -13   94.30    7.69
  13  -9 -11   81.59    7.19
  11 -13  -9   81.57    6.99
  13  -9 -12   20.34    4.85
  12 -13  -9   21.75    4.92
   9 -12 -13   18.14    5.58
 -13 -10 -12   16.13    4.22
 -10 -12 -13   13.67    5.29
 -12 -13 -10   15.57    4.29
 -13 -10 -11   10.91    3.97
 -10 -11 -13   16.05    5.19
 -11 -13 -10    8.63    4.08
 -10 -10 -13    4.58    5.02
 -10 -13 -10    0.52    4.51
 -13 -10 -10    1.97    3.83
 -10  -9 -13   21.04    5.29
 -13 -10  -9   27.58    4.11
  -9 -13 -10   21.88    4.87
 -13 -10  -8   11.88    3.45
 -10  -8 -13    6.87    5.08
 -10  -7 -13   20.24    4.90
 -13 -10  -7   14.11    3.38
 -13 -10  -6   25.23    3.23
 -10  -6 -13   15.48    4.56
 -10  -5 -13   27.66    4.57
  -5 -13 -10   36.78    5.47
 -13 -10  -5   28.11    3.29
 -10  -4 -13   32.67    4.52
 -13 -10  -4   28.76    3.15
  -4 -13 -10   33.42    5.36
 -13 -10  -3   86.14    5.82
  -3 -13 -10  102.85    7.17
 -10  -3 -13   85.29    6.59
 -13 -10  -2   79.84    5.43
  -2 -13 -10   99.09    7.02
  -1 -13 -10   20.34    4.89
   0 -13 -10   16.87    4.73
   1 -13 -10    7.76    4.17
   2 -13 -10   75.31    6.14
   3 -13 -10   43.10    4.70
   4 -13 -10   43.66    4.62
  13 -10  -4   47.00    4.69
   5 -13 -10   13.79    3.82
  13 -10  -5   14.85    4.06
   6 -13 -10    6.03    3.90
  13 -10  -6   12.71    4.33
  -6 -13  10    6.39    3.36
  10  -6 -13    7.20    3.42
  13 -10  -7   10.23    4.70
   7 -13 -10   23.72    4.20
  10  -7 -13   18.85    4.39
  10  -8 -13   21.62    5.00
   8 -13 -10   20.85    4.53
  13 -10  -8   26.26    4.93
   9 -13 -10   13.76    4.34
  13 -10  -9   19.01    4.80
  10  -9 -13   20.24    5.29
  10 -10 -13    4.23    5.34
  13 -10 -10   -0.44    4.70
  10 -13 -10    2.31    4.57
  11 -13 -10   12.13    4.85
  10 -11 -13    8.84    5.56
  13 -10 -11   12.37    4.99
  13 -10 -12   12.34    4.93
  12 -13 -10    9.13    4.91
  10 -12 -13    8.85    5.42
 -11 -12 -13   15.88    4.78
 -13 -11 -12   21.37    4.16
 -12 -13 -11   18.72    4.45
 -11 -13 -11  131.32    8.73
 -11 -11 -13  121.30    8.98
 -13 -11 -11  122.03    8.49
 -10 -13 -11   83.72    7.03
 -11 -10 -13   94.90    7.33
 -13 -11 -10   88.35    6.65
 -11  -9 -13   63.90    6.39
  -9 -13 -11   67.95    6.37
 -13 -11  -9   63.43    5.53
 -11  -8 -13   16.27    4.94
 -13 -11  -8    7.22    3.64
 -13 -11  -7  165.50   10.69
 -11  -7 -13  184.52   11.35
 -11  -6 -13   28.88    4.83
 -13 -11  -6   31.81    3.73
  -6 -13 -11   35.15    5.72
 -11  -5 -13   36.22    4.90
 -13 -11  -5   31.09    3.71
  -5 -13 -11   42.06    5.73
 -13 -11  -4   54.98    4.38
 -11  -4 -13   48.39    5.36
 -13 -11  -3  106.66    7.32
  -3 -13 -11  147.21    8.87
 -13 -11  -2   21.69    2.77
  -2 -13 -11   29.03    5.56
  -1 -13 -11   37.45    5.72
   0 -13 -11   98.14    7.82
   1 -13 -11   13.65    4.70
   2 -13 -11   21.77    4.79
   3 -13 -11  119.84    7.93
  13 -11  -3  102.55    7.83
   4 -13 -11   63.07    5.12
  13 -11  -4   57.42    5.50
   4 -13 -11   59.45    5.61
  13 -11  -5   45.50    5.22
   5 -13 -11   48.18    5.15
   6 -13 -11   40.75    4.96
  -6 -13  11   37.24    4.24
  13 -11  -6   44.37    5.20
  13 -11  -7  163.53   10.58
  11  -7 -13  143.50   10.29
   7 -13 -11  169.21   10.44
   8 -13 -11   11.31    4.50
  13 -11  -8   12.51    4.90
  11  -8 -13   22.75    4.73
  11  -9 -13   57.66    6.42
   9 -13 -11   61.72    5.91
  13 -11  -9   55.25    5.93
  11 -10 -13   72.41    6.91
  10 -13 -11   69.53    6.39
  13 -11 -10   63.94    6.43
  11 -13 -11  117.10    8.63
  11 -11 -13  108.14    8.99
  13 -11 -11  122.48    8.83
  13 -11 -12   28.83    5.25
  12 -13 -11   23.93    5.21
  11 -12 -13   28.65    5.60
 -13 -12 -12   15.32    4.01
 -12 -12 -13   19.14    4.40
 -12 -13 -12   19.88    4.23
 -11 -13 -12   -0.91    4.57
 -13 -12 -11    2.36    3.82
 -12 -11 -13    7.36    4.39
 -10 -13 -12    5.04    4.86
 -13 -12 -10    9.56    4.02
 -12 -10 -13    3.72    4.59
 -12  -9 -13   50.25    5.47
 -13 -12  -9   40.12    4.66
 -12  -8 -13   29.97    5.05
 -13 -12  -8   25.95    4.07
 -12  -7 -13   37.62    5.28
  -7 -13 -12   38.05    5.83
 -13 -12  -7   38.92    4.20
 -12  -6 -13   11.83    4.57
 -13 -12  -6    7.19    3.28
  -6 -13 -12    4.36    5.69
 -12  -5 -13   18.16    4.59
 -13 -12  -5   15.64    3.39
  -5 -13 -12   22.10    5.96
 -12  -4 -13    1.51    4.12
 -13 -12  -4    2.57    2.96
  -4 -13 -12    1.07    5.72
 -13 -12  -3   51.32    4.25
  -3 -13 -12   53.78    6.62
  -2 -13 -12   -1.41    5.50
 -13 -12  -2    2.91    2.55
  -1 -13 -12    5.32    5.19
 -13 -12  -1   -1.00    2.45
   0 -13 -12    4.79    4.89
   1 -13 -12    8.29    4.72
   2 -13 -12    4.43    4.26
  13 -12  -2   11.32    4.41
   3 -13 -12   30.95    4.41
  13 -12  -3   35.58    4.83
  13 -12  -4    1.30    4.33
   5 -13 -12    8.31    4.50
  13 -12  -5    7.94    4.78
  13 -12  -6   15.80    4.88
   6 -13 -12   12.58    4.85
   7 -13 -12   47.82    5.68
  13 -12  -7   58.77    5.92
  13 -12  -8   17.12    4.80
   8 -13 -12   13.82    4.92
  12  -8 -13   18.08    4.41
   9 -13 -12   36.07    5.65
  13 -12  -9   46.87    5.72
  12  -9 -13   48.25    5.61
  10 -13 -12    0.89    5.00
  13 -12 -10    6.09    4.95
  12 -10 -13    1.47    5.05
  11 -13 -12    1.07    5.03
  13 -12 -11    2.24    4.93
  12 -11 -13    2.73    5.22
  12 -13 -12   17.39    4.98
  13 -12 -12   15.95    4.93
  12 -12 -13   14.26    5.03
 -13 -13 -13   45.49    4.40
 -12 -13 -13    9.10    3.88
 -13 -13 -12    2.92    3.63
 -13 -12 -13    8.98    3.68
 -11 -13 -13   99.59    6.95
 -13 -11 -13   86.80    6.76
 -13 -13 -11   83.31    6.63
 -10 -13 -13   25.24    5.04
 -13 -13 -10   18.15    4.11
 -13 -10 -13   12.76    4.31
 -13  -9 -13   44.31    5.08
 -13 -13  -9   34.43    4.53
 -13  -8 -13   30.35    4.70
 -13 -13  -8   28.39    4.19
  -7 -13 -13    3.50    5.62
 -13 -13  -7    0.01    3.52
 -13  -7 -13    1.14    4.39
  -6 -13 -13    4.16    5.77
 -13 -13  -6    7.36    3.46
 -13  -6 -13    6.84    4.37
  -5 -13 -13    7.70    5.90
 -13 -13  -5    6.99    3.35
  -4 -13 -13   12.32    6.12
 -13 -13  -4   16.36    3.42
  -3 -13 -13   32.88    6.11
 -13 -13  -3   29.58    3.60
  -2 -13 -13   18.99    5.83
 -13 -13  -2   24.13    3.17
 -13 -13  -1   56.49    4.32
  -1 -13 -13   53.56    6.47
   0 -13 -13   -1.07    5.04
   1 -13 -13   67.05    6.32
   2 -13 -13   20.16    4.25
  13 -13  -2   18.24    4.63
  13 -13  -3   45.04    5.54
   3 -13 -13   48.18    4.54
  13 -13  -4   13.92    4.96
  13 -13  -5   10.39    4.86
  13 -13  -6   12.75    5.02
  13 -13  -7   10.38    5.06
  13 -13  -8    6.13    4.95
   8 -13 -13   24.84    5.18
  13 -13  -9   14.50    4.95
   9 -13 -13   20.00    5.28
  13  -9 -13   12.34    4.36
  13 -13 -10   18.00    5.09
  10 -13 -13   26.45    5.51
  13 -10 -13   20.53    4.99
  13 -11 -13   58.16    6.22
  11 -13 -13   58.62    6.21
  13 -13 -11   55.37    5.98
  13 -12 -13    6.97    4.78
  13 -13 -12   15.62    4.77
   0 -14   0   38.68    3.99
   0 -14   0   33.31    2.78
  -1 -14   0   14.56    1.83
   1 -14   0   14.94    3.49
   1 -14   0   16.29    2.16
   2 -14   0    0.22    3.43
   2 -14   0    3.26    2.03
  -3 -14   0    5.89    3.14
   0  -3 -14    7.09    1.89
   3 -14   0    3.97    2.15
   3 -14   0    4.69    3.45
   4 -14   0  268.86   16.56
   4 -14   0  288.40   16.31
   0  -4 -14  256.88   16.17
  -4 -14   0  296.92   16.45
  -5 -14   0    4.53    3.08
   0  -5 -14    6.12    1.95
   5 -14   0    3.86    2.35
   5 -14   0    8.83    3.55
   6 -14   0  246.02   14.87
   6 -14   0  241.82   15.17
   0  -6 -14  238.85   14.74
  -6 -14   0  279.29   15.05
  -7 -14   0   15.01    3.32
   0  -7 -14   12.79    2.50
   7 -14   0   16.43    3.90
   7 -14   0   13.07    2.70
   0  -8 -14   40.03    3.62
   8 -14   0   34.04    4.72
   8 -14   0   37.77    3.75
  -8 -14   0   41.16    4.06
   0  -9 -14    4.86    3.07
   9 -14   0    3.12    4.17
   9 -14   0    4.38    3.02
  -9 -14   0    5.93    3.43
  10 -14   0   56.96    5.39
   0 -10 -14   50.67    4.80
 -10 -14   0   55.85    4.61
  10 -14   0   49.22    4.83
   0 -11 -14   10.36    3.99
 -11 -14   0    8.05    2.99
  11 -14   0    3.44    4.00
   0 -12 -14   59.70    5.83
 -12 -14   0   56.52    4.64
  12 -14   0   64.95    5.67
   0 -13 -14    0.02    4.74
  -1 -13 -14   14.44    5.10
 -13 -14  -1   10.60    2.94
  -1 -12 -14   20.25    4.80
 -12 -14  -1   23.02    3.43
 -11 -14  -1   17.80    3.35
  11 -14   1   18.38    4.37
  -1 -11 -14   13.21    4.57
  -1 -10 -14   82.05    6.08
 -10 -14  -1   69.94    5.58
  -9 -14  -1   24.51    3.73
  -1  -9 -14   25.13    3.73
  -1  -8 -14  115.61    7.24
  -8 -14  -1  106.66    7.44
   8 -14   1  108.45    7.18
  -7 -14  -1   28.04    3.67
  -1  -7 -14   20.15    2.96
   7 -14   1   24.08    2.97
  -6 -14  -1   12.23    3.25
  -1  -6 -14   14.20    2.54
   6 -14   1   17.43    2.53
   5 -14   1   12.80    2.33
  -5 -14  -1   11.22    3.19
  -1  -5 -14   15.53    2.29
  -4 -14  -1   12.75    3.10
   4 -14   1   14.25    2.31
  -1  -4 -14   13.32    2.20
   3 -14   1   55.33    4.11
  -1  -3 -14   60.94    4.06
  -3 -14  -1   58.65    4.64
  -2 -14  -1   77.10    5.20
  -1  -2 -14   88.85    5.27
   2 -14   1   79.94    5.27
  -1 -14  -1   18.13    2.22
   1 -14   1   21.88    3.69
   1 -14   1   18.36    2.11
   0 -14  -1  162.06    9.43
   0 -14  -1  153.04    9.00
   0 -14   1  140.09    8.92
   1 -14  -1   16.56    3.33
   1 -14  -1   19.93    2.36
   2 -14  -1   75.55    5.68
   2 -14  -1   79.80    5.20
  -2 -14   1   76.30    5.93
   3 -14  -1   49.50    3.94
   3 -14  -1   45.73    4.52
   1  -3 -14   53.37    3.55
  -3 -14   1   53.30    4.69
   4 -14  -1   11.83    2.66
  -4 -14   1   10.42    3.36
   1  -4 -14    9.16    1.94
   4 -14  -1    9.22    3.43
   1  -5 -14   23.33    2.36
  -5 -14   1   27.52    3.51
   5 -14  -1   20.40    3.71
   5 -14  -1   24.51    3.00
  -6 -14   1   24.07    3.36
   6 -14  -1   20.10    3.05
   6 -14  -1   25.00    3.95
   1  -6 -14   20.24    2.35
  -7 -14   1   32.59    3.73
   1  -7 -14   26.34    2.75
   7 -14  -1   32.95    3.43
   7 -14  -1   30.60    4.15
   8 -14  -1  114.13    8.05
   8 -14  -1  112.16    7.61
  -8 -14   1  111.86    7.64
   1  -8 -14  123.24    7.34
   9 -14  -1   30.83    3.76
   1  -9 -14   29.75    3.30
   9 -14  -1   31.95    4.40
  -9 -14   1   29.71    3.77
   1 -10 -14   64.65    4.84
  10 -14  -1   57.50    5.21
 -10 -14   1   60.64    4.93
   1 -11 -14    5.70    3.53
  11 -14  -1   13.08    3.97
 -11 -14   1   11.21    2.97
   1 -12 -14   14.05    3.99
 -12 -14   1   18.49    2.93
   1 -13 -14   12.30    4.35
  -2 -13 -14    7.35    5.39
 -13 -14  -2    7.85    3.02
  -2 -12 -14   67.43    7.04
 -12 -14  -2   85.52    5.84
  -2 -11 -14   42.47    5.50
 -11 -14  -2   46.56    4.32
  -2 -10 -14   67.65    5.70
 -10 -14  -2   53.53    4.89
  -2  -9 -14   80.42    6.15
  -9 -14  -2   80.83    5.95
  -8 -14  -2   34.79    4.17
  -2  -8 -14   36.61    4.01
  -7 -14  -2   94.61    6.53
  -2  -7 -14   89.53    6.18
  -2  -6 -14   94.19    6.27
  -6 -14  -2  105.26    6.68
   6 -14   2   93.60    6.25
  -2  -5 -14   96.21    6.18
   5 -14   2   91.62    6.14
  -5 -14  -2  101.30    6.51
  -2  -4 -14  184.26   11.22
   4 -14   2  181.42   11.23
  -4 -14  -2  201.85   11.52
   3 -14   2   41.91    3.26
  -3 -14  -2   41.75    3.31
  -2  -3 -14   45.47    3.39
  -2  -2 -14  108.81    6.32
   2 -14   2   94.02    6.22
  -2 -14  -2   97.78    6.28
   1 -14   2   60.91    4.18
  -1 -14  -2   66.42    4.33
  -1 -14  -2   64.38    4.81
   0 -14  -2   26.67    2.67
   0 -14  -2   27.91    3.40
  -1 -14   2  103.45    7.01
   1 -14  -2   93.14    6.58
   1 -14  -2   96.53    6.24
   2 -14  -2  102.47    6.35
  -2 -14   2  101.16    6.98
   2 -14  -2   87.32    6.67
   3 -14  -2   36.67    3.38
  -3 -14   2   35.28    4.21
   3 -14  -2   34.13    3.88
   4 -14  -2  158.03   10.73
   4 -14  -2  175.95   10.55
  -4 -14   2  182.53   10.87
   5 -14  -2   75.75    5.56
   2  -5 -14   66.90    4.69
   5 -14  -2   81.72    5.26
  -5 -14   2   83.89    5.66
   6 -14  -2  145.52    8.98
   2  -6 -14  124.32    8.30
  -6 -14   2  153.46    8.85
   6 -14  -2  155.87    8.79
   7 -14  -2   71.83    5.12
   2  -7 -14   63.39    4.43
  -7 -14   2   69.54    5.23
   7 -14  -2   71.48    5.55
   2  -8 -14   77.61    5.06
   8 -14  -2   78.46    5.67
  -8 -14   2   77.74    5.66
   8 -14  -2   74.39    6.03
   2  -9 -14   68.29    4.95
  -9 -14   2   76.60    5.41
   9 -14  -2   75.41    5.58
   9 -14  -2   73.00    5.74
   2 -10 -14   49.34    4.04
  10 -14  -2   48.57    4.87
 -10 -14   2   51.00    4.41
   2 -11 -14   32.25    3.71
 -11 -14   2   33.78    3.52
   2 -12 -14   60.98    5.04
   2 -13 -14   20.39    3.99
  -3 -13 -14   23.53    5.80
 -13 -14  -3   26.09    3.62
  -3 -12 -14    3.84    5.34
 -12 -14  -3    8.15    3.44
  -3 -11 -14   24.52    5.43
 -11 -14  -3   34.05    4.03
  -3 -10 -14   42.29    5.41
 -10 -14  -3   38.81    4.25
  -3  -9 -14   10.32    4.26
  -9 -14  -3   10.29    3.44
  -3  -8 -14  142.48    9.18
  -8 -14  -3  139.75    9.10
 -14  -3  -7   10.62    2.23
  -3  -7 -14   11.11    3.23
  -7 -14  -3   10.16    3.49
  -3  -6 -14   38.13    3.52
 -14  -3  -6   32.56    2.87
  -6 -14  -3   42.61    4.11
  -5 -14  -3   12.58    3.28
  -3  -5 -14    8.67    2.68
   5 -14   3    9.49    2.24
  -4 -14  -3    6.03    3.11
  -3  -4 -14    3.39    2.39
   4 -14   3    4.01    1.98
   3 -14   3    3.43    1.79
  -3  -3 -14    3.98    2.33
  -3  -2 -14   15.84    2.36
   2 -14   3   12.44    1.94
  -2 -14  -3   12.27    2.24
  -1 -14  -3   52.15    3.91
  -1 -14  -3   54.75    4.32
   0 -14  -3   63.66    4.29
   0 -14  -3   55.16    4.67
   1 -14  -3   23.10    3.29
   1 -14  -3   25.10    2.86
   2 -14  -3    2.32    2.89
   2 -14  -3    4.33    2.44
  -2 -14   3    2.00    3.78
  -3 -14   3    2.59    3.72
   3 -14  -3    3.74    2.96
   3 -14  -3    5.52    2.66
  -4 -14   3    1.10    3.65
   4 -14  -3   -1.09    3.18
   4 -14  -3    3.46    2.75
   5 -14  -3    7.35    2.92
  -5 -14   3    9.21    3.61
   5 -14  -3    7.29    3.33
   6 -14  -3   42.90    4.04
  -6 -14   3   43.36    4.26
   6 -14  -3   42.56    4.28
  -7 -14   3    2.76    3.04
   7 -14  -3    1.14    3.14
   7 -14  -3    2.32    3.39
  -8 -14   3  144.09    8.83
   8 -14  -3  153.78    9.05
  -9 -14   3   17.05    3.27
   9 -14  -3   20.49    3.91
 -10 -14   3   20.51    3.27
 -11 -14   3   16.57    2.97
  13 -14  -3   48.76    5.93
  -4 -13 -14    8.76    5.80
 -13 -14  -4    2.44    3.35
 -12 -14  -4   47.23    4.52
  -4 -12 -14   47.69    6.42
 -11 -14  -4   30.35    4.07
  -4 -11 -14   18.98    5.25
 -10 -14  -4   67.08    5.28
  -4 -10 -14   59.98    6.22
 -14  -4 -10   62.68    5.06
 -14  -4  -9    9.05    2.91
  -9 -14  -4    9.38    3.56
  -4  -9 -14   12.34    4.56
 -14  -4  -8   37.57    3.74
  -4  -8 -14   51.39    4.86
  -8 -14  -4   46.61    4.39
 -14  -4  -7   50.67    4.14
  -4  -7 -14   58.22    4.92
 -14  -4  -6   21.04    2.47
  -6 -14  -4   25.45    3.81
  -4  -6 -14   30.79    3.49
  -4  -5 -14    7.27    2.87
  -5 -14  -4    5.80    3.37
  -4  -4 -14  142.85    8.37
   4 -14   4  128.16    8.16
   3 -14   4   44.45    3.42
  -4  -3 -14   54.39    3.87
  -4  -2 -14  157.81    9.80
  -2 -14  -4  168.54    9.93
  -2 -14  -4  156.12   10.00
  -1 -14  -4   28.64    3.62
  -1 -14  -4   33.39    3.12
   0 -14  -4   74.69    5.12
   0 -14  -4   71.48    5.39
   1 -14  -4   28.06    3.49
   1 -14  -4   30.64    3.12
   2 -14  -4  142.96    9.58
   2 -14  -4  161.38    9.49
  -3 -14   4   53.94    5.05
   3 -14  -4   42.69    4.29
   3 -14  -4   54.46    4.18
   4 -14  -4  105.13    6.52
  -4 -14   4   93.19    6.81
   4 -14  -4   84.27    6.51
   5 -14  -4    6.36    3.17
  -5 -14   4    7.97    3.68
   5 -14  -4    8.72    3.05
   6 -14  -4   24.08    3.66
  -6 -14   4   25.13    3.79
  14  -4  -6   27.55    3.42
   6 -14  -4   31.07    3.67
   7 -14  -4   36.99    4.15
   7 -14  -4   46.93    4.31
  -7 -14   4   43.04    4.04
   8 -14  -4   46.61    4.49
  -8 -14   4   42.71    4.08
  -9 -14   4   15.11    3.04
 -10 -14   4   50.51    4.20
  12 -14  -4   67.41    6.34
  13 -14  -4   11.50    5.16
  -5 -13 -14   12.96    5.92
 -13 -14  -5   10.25    3.60
  -5 -12 -14   25.44    5.90
 -12 -14  -5   22.46    3.98
  -5 -11 -14   14.32    5.54
 -14  -5 -11   14.15    3.69
 -11 -14  -5   14.91    4.03
 -14  -5 -10   35.87    3.95
 -10 -14  -5   40.36    4.30
  -5  -9 -14   84.42    7.12
  -9 -14  -5   93.09    6.38
 -14  -5  -9   84.54    6.09
 -14  -5  -8   16.99    2.97
  -5  -8 -14   13.85    4.54
  -8 -14  -5   23.72    3.76
  -5  -7 -14   31.43    4.22
 -14  -5  -7   26.39    3.02
  -7 -14  -5   29.79    3.92
  -5  -6 -14    5.08    3.41
  -6 -14  -5    2.33    3.53
 -14  -5  -6    3.68    2.13
  -5  -5 -14   83.33    4.96
 -14  -5  -5   55.58    4.22
  -5  -4 -14   10.97    2.92
  -5  -3 -14   84.63    5.48
  -3 -14  -5   93.26    5.90
  -2 -14  -5   13.05    3.33
  -5  -2 -14    8.12    2.70
  -2 -14  -5    9.69    2.75
  -1 -14  -5   27.02    3.19
  -1 -14  -5   29.55    3.69
   0 -14  -5   42.48    4.15
   0 -14  -5   42.45    3.77
   1 -14  -5   18.45    3.29
   1 -14  -5   17.52    2.94
   2 -14  -5    6.71    3.19
   2 -14  -5    7.14    2.86
   3 -14  -5   80.08    6.09
   3 -14  -5   90.31    5.94
   4 -14  -5   23.75    3.57
  -4 -14   5   20.06    3.99
   4 -14  -5   18.81    3.32
   5 -14  -5   66.59    5.03
  -5 -14   5   61.99    5.19
  14  -5  -5   54.28    4.97
   5 -14  -5   62.84    5.08
   6 -14  -5   12.33    3.30
  14  -5  -6   18.02    3.36
  -6 -14   5   10.77    3.59
   6 -14  -5   11.43    3.62
   7 -14  -5   19.89    3.50
  14  -5  -7   21.17    3.70
  -7 -14   5   22.84    3.51
   7 -14  -5   30.44    3.86
  -8 -14   5    5.16    3.02
  14  -5  -8    5.95    3.32
  -9 -14   5   69.56    5.05
  11 -14  -5    3.73    4.46
  12 -14  -5   21.47    5.02
  13 -14  -5   39.60    5.73
 -13 -14  -6    2.93    3.54
  -6 -13 -14    1.16    5.67
 -14  -6 -12   19.50    4.07
  -6 -12 -14   22.41    5.97
 -12 -14  -6   12.32    4.00
 -14  -6 -11   27.90    4.25
 -11 -14  -6   34.56    4.31
  -6 -11 -14   32.64    6.19
 -14  -6 -10    3.89    3.18
  -6 -10 -14   10.21    5.46
 -10 -14  -6    7.38    4.03
 -14  -6  -9   15.95    3.29
  -9 -14  -6   18.94    3.99
 -14  -6  -8   59.29    4.69
  -8 -14  -6   68.68    5.34
  -6  -8 -14   57.77    5.75
 -14  -6  -7   30.72    3.30
  -7 -14  -6   33.28    4.28
  -6  -7 -14   36.15    4.58
  -6  -6 -14   37.54    4.44
 -14  -6  -6   31.75    3.08
  -6 -14  -6   38.39    4.26
  -6  -5 -14  144.12    8.18
 -14  -6  -5  115.55    7.58
  -6  -4 -14  210.36   12.84
  -6  -3 -14   13.80    3.17
  -3 -14  -6   14.67    3.65
  -2 -14  -6  288.07   16.56
  -6  -2 -14  265.18   16.33
  -1 -14  -6   27.35    3.56
  -1 -14  -6   25.50    4.01
   0 -14  -6  270.31   16.66
   0 -14  -6  281.73   16.58
   1 -14  -6   23.69    3.83
   1 -14  -6   22.83    3.26
   2 -14  -6  228.59   13.88
   2 -14  -6  225.01   13.76
   3 -14  -6   26.84    3.84
   3 -14  -6   23.89    3.43
  -4 -14   6  198.16   12.55
   4 -14  -6  188.40   12.40
   4 -14  -6  214.78   12.38
  -5 -14   6  115.96    7.87
   5 -14  -6  103.70    7.67
  14  -6  -5  112.32    7.77
   5 -14  -6  122.90    7.65
  -6 -14   6   49.44    4.42
   6 -14  -6   33.92    4.33
  14  -6  -6   43.60    4.52
   6 -14  -6   50.70    4.53
  14  -6  -7   24.39    4.08
  -7 -14   6   24.71    3.55
  14  -6  -8   59.92    5.25
  -8 -14   6   55.93    4.51
  -9 -14   6    9.73    2.74
  14  -6  -9   10.32    3.61
  10 -14  -6   17.04    4.40
  11 -14  -6   17.38    4.68
  12 -14  -6    4.16    4.78
  13 -14  -6    4.42    5.04
  -7 -13 -14   12.83    5.87
 -13 -14  -7   13.72    3.70
 -14  -7 -13   13.83    4.17
 -14  -7 -12   42.15    4.75
  -7 -12 -14   43.29    6.37
 -12 -14  -7   33.07    4.60
  -7 -11 -14    5.52    5.97
 -14  -7 -11    6.97    3.73
 -11 -14  -7    4.64    3.99
  -7 -10 -14   35.30    6.26
 -10 -14  -7   36.95    4.69
 -14  -7 -10   43.60    4.37
 -14  -7  -9   81.35    6.17
  -7  -9 -14   79.60    7.47
  -9 -14  -7  101.02    6.77
 -14  -7  -8  177.01   10.70
  -8 -14  -7  194.28   11.03
  -7  -7 -14   56.44    5.84
 -14  -7  -7   59.45    4.55
  -7 -14  -7   67.53    5.49
 -14  -7  -6    8.48    2.46
  -7  -6 -14    6.81    4.17
 -14  -7  -5   40.59    3.47
  -7  -5 -14   60.49    4.75
  -7  -4 -14    7.50    3.62
  -4 -14  -7   10.77    3.71
  -3 -14  -7    7.65    3.79
  -7  -3 -14    7.36    3.40
  -7  -2 -14   21.02    3.47
  -2 -14  -7   26.84    4.17
  -1 -14  -7   26.16    3.70
  -1 -14  -7   26.33    4.17
   0 -14  -7    8.35    3.88
   0 -14  -7    6.92    3.19
   1 -14  -7   14.01    3.35
   1 -14  -7   14.98    3.96
   2 -14  -7    9.37    3.29
   2 -14  -7   15.44    3.98
   3 -14  -7   25.65    3.73
   3 -14  -7   22.55    4.04
   4 -14  -7    9.16    3.34
   4 -14  -7    7.81    3.70
  -5 -14   7   77.59    5.92
   5 -14  -7   72.87    5.69
  14  -7  -5   61.13    5.69
   5 -14  -7   78.70    5.65
  14  -7  -6   24.13    4.01
  -6 -14   7   12.92    3.54
   6 -14  -7   17.37    3.58
  14  -7  -7   55.56    5.40
  -7 -14   7   54.56    4.66
  14  -7  -8  180.05   10.61
  -8 -14   7  151.51    9.89
  14  -7  -9   64.69    5.85
   9 -14  -7   70.22    5.86
  14  -7 -10   23.66    4.04
  10 -14  -7   23.72    4.66
  11 -14  -7    0.22    4.48
  12 -14  -7   14.41    4.91
  13 -14  -7   22.27    5.26
  -8 -13 -14    8.51    5.72
 -13 -14  -8   10.35    3.69
 -14  -8 -13    6.87    3.99
 -14  -8 -12   19.51    4.34
 -12 -14  -8   28.80    4.36
 -14  -8 -11    7.15    3.83
  -8 -11 -14   12.48    5.94
 -11 -14  -8    5.39    4.17
 -14  -8 -10  104.69    7.13
 -10 -14  -8   99.70    7.52
 -14  -8  -9    9.41    3.41
  -9 -14  -8    8.71    4.24
  -8 -14  -8  135.11    8.59
 -14  -8  -8  114.96    7.93
 -14  -8  -7   32.38    3.53
  -7 -14  -8   42.67    4.78
 -14  -8  -6  203.91   12.29
 -14  -8  -5   58.63    4.27
 -14  -8  -4   54.34    4.07
  -4 -14  -8   73.21    5.54
  -3 -14  -8    7.92    4.05
  -2 -14  -8   86.11    6.60
  -1 -14  -8   47.79    5.03
   0 -14  -8   34.15    4.63
   0 -14  -8   36.57    4.25
   1 -14  -8   55.27    5.47
   1 -14  -8   63.36    5.21
   2 -14  -8   74.13    6.37
   2 -14  -8   88.39    6.11
   3 -14  -8   32.93    3.96
   3 -14  -8   26.15    4.27
   4 -14  -8   60.50    5.64
   4 -14  -8   80.48    5.56
  14  -8  -4   68.88    5.79
  -5 -14   8   76.90    6.22
  14  -8  -5   84.78    6.17
   5 -14  -8   78.22    6.04
  -6 -14   8  172.43   10.52
  14  -8  -6  158.21   10.80
  14  -8  -7   34.45    4.81
  -7 -14   8   30.91    3.78
  14  -8  -8   92.39    6.97
   8 -14  -8   90.64    6.54
  -8 -14   8   79.79    5.81
   9 -14  -8   12.67    4.32
  14  -8  -9   14.85    4.59
  14  -8 -10   62.41    5.83
  10 -14  -8   61.80    5.93
  14  -8 -11   11.93    4.01
  11 -14  -8   10.30    4.48
  12 -14  -8   35.04    5.32
  13 -14  -8    5.25    4.72
 -13 -14  -9    8.44    3.74
 -14  -9 -13    7.68    3.98
 -12 -14  -9   22.25    4.21
 -14  -9 -12   27.45    4.18
 -11 -14  -9   15.56    4.27
 -14  -9 -11   16.77    3.93
 -10 -14  -9   14.24    4.54
 -14  -9 -10    7.68    3.65
 -14  -9  -9    6.63    3.44
  -9 -14  -9    7.16    4.41
 -14  -9  -8   15.42    3.36
  -8 -14  -9   15.23    4.63
 -14  -9  -7   60.60    4.70
 -14  -9  -6    7.67    2.81
 -14  -9  -5   18.95    2.77
  -5 -14  -9   25.61    4.53
 -14  -9  -4    1.97    2.20
  -4 -14  -9   10.29    4.36
  -3 -14  -9  107.02    7.96
  -2 -14  -9   91.50    7.17
  -1 -14  -9   32.16    4.91
   0 -14  -9   31.34    4.79
   1 -14  -9   22.46    4.54
   1 -14  -9   29.54    4.22
   2 -14  -9   45.29    4.57
   2 -14  -9   34.13    4.81
   3 -14  -9   96.01    7.60
   3 -14  -9  119.98    7.56
   4 -14  -9    2.82    3.73
  14  -9  -4    5.75    3.87
  -5 -14   9   21.49    4.29
  14  -9  -5   25.74    4.42
   5 -14  -9   33.20    3.98
  -6 -14   9   24.22    3.91
  14  -9  -6   30.12    4.63
  14  -9  -7   79.12    6.54
   7 -14  -9   78.90    6.04
  -7 -14   9   68.98    5.50
   8 -14  -9   11.12    4.21
  14  -9  -8   14.00    4.70
   9 -14  -9   15.11    4.41
  14  -9  -9   12.43    4.82
  10 -14  -9   19.39    4.58
  14  -9 -10   16.07    4.71
  14  -9 -11   13.28    4.57
  11 -14  -9    6.26    4.59
  14  -9 -12   19.24    4.16
  12 -14  -9   19.49    4.85
  13 -14  -9    4.64    4.53
 -14 -10 -13   10.31    3.83
 -13 -14 -10    9.63    3.73
 -12 -14 -10   38.08    4.68
 -14 -10 -12   38.92    4.47
 -11 -14 -10   39.45    4.77
 -14 -10 -11   27.70    4.21
 -14 -10 -10   84.15    6.47
 -10 -14 -10   96.84    7.04
  -9 -14 -10   34.68    4.99
 -14 -10  -9   31.97    4.10
 -14 -10  -8   79.66    5.80
 -14 -10  -7    0.47    3.06
 -10  -7 -14    5.78    5.13
 -10  -6 -14  159.80   10.76
 -14 -10  -6  162.01    9.97
 -10  -5 -14   46.78    5.48
 -14 -10  -5   43.47    3.92
 -14 -10  -4   49.72    4.17
 -10  -4 -14   62.97    5.59
 -14 -10  -3   48.64    3.91
  -3 -14 -10   77.75    6.00
  -2 -14 -10  101.15    7.89
  -1 -14 -10   78.06    6.83
   0 -14 -10    5.48    4.68
   1 -14 -10   62.66    6.02
   2 -14 -10   43.52    4.89
   2 -14 -10   33.28    4.98
   3 -14 -10   20.80    4.49
  14 -10  -3   23.30    4.24
  14 -10  -4   27.71    4.63
   4 -14 -10   31.48    4.44
  -5 -14  10   30.96    4.52
  14 -10  -5   37.68    4.96
  -6 -14  10  156.36   10.47
   6 -14 -10  172.66   10.76
  14 -10  -6  168.68   10.94
  14 -10  -7    3.04    4.73
  -7 -14  10    1.89    3.01
   7 -14 -10    3.54    4.14
  14 -10  -8   94.56    7.54
   8 -14 -10   90.07    7.10
   9 -14 -10   26.61    4.69
  14 -10  -9   25.20    5.09
  10 -14 -10   68.04    6.24
  14 -10 -10   62.48    6.33
  14 -10 -11   30.77    5.34
  11 -14 -10   29.68    5.11
  14 -10 -12   52.28    5.65
  12 -14 -10   50.57    5.72
  13 -14 -10    3.59    4.83
 -14 -11 -13    9.53    3.64
 -13 -14 -11   12.28    3.71
 -11 -13 -14    3.81    4.16
 -14 -11 -12   13.77    3.67
 -11 -12 -14   14.32    4.60
 -12 -14 -11   13.04    4.09
 -14 -11 -11    2.91    3.58
 -11 -14 -11    4.45    4.37
 -11 -11 -14    2.30    4.81
 -10 -14 -11    7.44    4.60
 -14 -11 -10    7.51    3.68
 -11 -10 -14    7.19    4.99
 -11  -9 -14   11.00    5.22
  -9 -14 -11   10.75    4.89
 -14 -11  -9    8.38    3.56
 -14 -11  -8   34.01    3.94
 -11  -8 -14   26.30    5.57
 -11  -7 -14    2.58    5.06
 -14 -11  -7    5.05    3.18
 -11  -6 -14   60.88    6.19
 -14 -11  -6   59.20    4.74
  -6 -14 -11   59.74    6.48
 -14 -11  -5   12.44    2.86
  -5 -14 -11   14.25    5.43
 -11  -5 -14   13.62    4.52
 -14 -11  -4   89.83    6.35
  -4 -14 -11  125.46    8.02
  -3 -14 -11   47.52    5.83
 -14 -11  -3   34.70    3.27
  -2 -14 -11  156.11   10.91
  -1 -14 -11   17.76    5.55
   0 -14 -11   27.66    5.52
   1 -14 -11    3.97    4.84
   2 -14 -11   99.89    7.71
   3 -14 -11   45.33    5.35
  14 -11  -3   49.53    5.34
   4 -14 -11   44.24    4.78
  14 -11  -4   45.59    5.31
  14 -11  -5   17.65    4.85
  -5 -14  11   11.83    4.20
   5 -14 -11   14.59    4.61
   6 -14 -11   46.71    5.24
  14 -11  -6   49.44    5.31
  -6 -14  11   38.09    4.56
   7 -14 -11    5.72    4.39
  14 -11  -7   -6.58    4.89
   8 -14 -11   31.61    5.00
  14 -11  -8   33.97    5.31
   9 -14 -11   -2.20    4.65
  14 -11  -9    2.77    4.74
  10 -14 -11    7.02    4.86
  14 -11 -10   -0.46    4.81
  11 -14 -11   -0.03    4.75
  14 -11 -11    5.06    4.79
  14 -11 -12    8.22    4.61
  12 -14 -11   12.13    4.74
  13 -14 -11    3.12    4.76
 -14 -12 -13   17.20    3.56
 -12 -13 -14   16.91    3.88
 -13 -14 -12   16.24    3.56
 -12 -14 -12   42.03    4.53
 -12 -12 -14   44.03    4.74
 -14 -12 -12   31.86    4.15
 -14 -12 -11   10.74    3.58
 -11 -14 -12   10.55    4.31
 -12 -11 -14   15.78    4.51
 -10 -14 -12  118.72    8.12
 -12 -10 -14  108.60    8.06
 -14 -12 -10  105.62    7.52
 -12  -9 -14   41.74    5.36
 -14 -12  -9   34.56    4.16
 -14 -12  -8   20.81    3.87
 -12  -8 -14   18.25    5.02
 -12  -7 -14   11.29    4.98
  -7 -14 -12   15.23    5.55
 -14 -12  -7   13.35    3.35
  -6 -14 -12   43.31    5.94
 -12  -6 -14   33.01    4.95
 -14 -12  -5   34.36    3.82
  -5 -14 -12   52.78    6.31
 -14 -12  -4   57.32    4.60
  -4 -14 -12   73.23    6.92
 -14 -12  -3   27.54    3.13
  -3 -14 -12   33.86    6.11
  -2 -14 -12  113.50    8.97
  -1 -14 -12   75.19    7.06
   0 -14 -12  127.76    9.34
   1 -14 -12   78.37    6.85
   2 -14 -12  121.73    8.71
  14 -12  -2  122.65    8.78
  14 -12  -3   18.90    4.78
   3 -14 -12   15.68    4.28
  14 -12  -4   67.19    6.43
  14 -12  -5   33.40    5.39
  -5 -14  12   29.34    4.73
  14 -12  -6   38.06    5.66
   6 -14 -12   46.13    5.58
  14 -12  -7    6.87    4.84
   7 -14 -12    9.91    4.81
  14 -12  -8    9.55    5.04
   8 -14 -12   14.34    4.89
  14 -12  -9   29.79    5.34
   9 -14 -12   37.12    5.43
  14 -12 -10   38.80    5.56
  10 -14 -12   44.21    5.63
  14 -12 -11   11.29    4.89
  11 -14 -12    6.13    4.81
  12 -14 -12   26.59    5.18
  14 -12 -12   23.18    4.96
  13 -14 -12   12.55    4.65
 -14 -13 -13   12.41    3.09
 -13 -13 -14    6.82    3.23
 -13 -14 -13    5.79    3.16
 -12 -14 -13   16.06    3.67
 -13 -12 -14   19.40    3.78
 -14 -13 -12   15.99    3.36
 -11 -14 -13    7.76    4.14
 -13 -11 -14    2.24    3.95
 -14 -13 -11    1.40    3.29
 -13 -10 -14    2.83    4.11
 -10 -14 -13    5.82    4.42
 -14 -13 -10   -1.86    3.44
 -13  -9 -14    8.68    4.30
 -14 -13  -9   10.43    3.48
 -13  -8 -14   44.23    5.17
 -14 -13  -8   38.22    4.29
  -7 -14 -13   22.53    5.60
 -14 -13  -7   13.96    3.51
 -13  -7 -14   12.41    4.65
 -14 -13  -6   26.91    3.69
  -6 -14 -13   27.20    5.60
 -14 -13  -5   12.86    3.23
  -5 -14 -13   13.98    5.48
 -14 -13  -4    7.56    2.91
  -4 -14 -13    7.61    5.85
 -14 -13  -3    6.10    2.84
  -3 -14 -13    6.98    5.91
 -14 -13  -2   13.96    2.75
  -2 -14 -13   18.40    5.89
  -1 -14 -13   19.33    5.73
   0 -14 -13   -5.09    5.23
   1 -14 -13   16.35    5.01
  14 -13  -1   22.41    5.17
   2 -14 -13    6.46    4.45
  14 -13  -2   12.57    4.87
  14 -13  -3    9.31    5.02
   3 -14 -13   10.76    3.87
  14 -13  -4    5.83    5.20
  14 -13  -5   17.95    5.18
  -5 -14  13   19.73    4.47
  14 -13  -6   53.44    6.16
  14 -13  -7    4.95    5.06
  14 -13  -8   51.80    5.90
  14 -13  -9    3.07    4.66
  14 -13 -10   -1.56    4.57
  14 -13 -11    8.61    4.75
  14 -13 -12    9.50    4.63
 -14 -14 -14   12.72    2.65
 -14 -13 -14   10.49    2.92
 -13 -14 -14   10.41    2.89
 -14 -14 -13    8.24    2.87
 -14 -12 -14   31.68    3.57
 -14 -14 -12   27.07    3.48
 -12 -14 -14   25.06    3.72
 -11 -14 -14    1.67    3.74
 -14 -14 -11    6.87    3.20
 -14 -11 -14    7.98    3.39
 -14 -10 -14   46.28    4.61
 -14 -14 -10   45.25    4.39
 -14 -14  -9   15.21    3.45
 -14  -9 -14   17.84    3.88
  -8 -14 -14   25.78    5.32
 -14 -14  -8   20.56    3.73
  -7 -14 -14   10.48    5.27
 -14 -14  -7    9.53    3.51
  -6 -14 -14    2.24    5.44
 -14 -14  -6    4.11    3.18
  -5 -14 -14    6.26    5.63
 -14 -14  -5   -2.90    3.21
 -14 -14  -4   62.92    4.89
  -4 -14 -14   67.11    6.93
 -14 -14  -3   13.08    2.96
  -3 -14 -14    9.80    5.62
 -14 -14  -2   58.24    4.52
  -2 -14 -14   61.21    6.54
  -1 -14 -14   18.52    5.26
   0 -14 -14   76.39    6.80
   1 -14 -14   13.79    4.56
   2 -14 -14   81.45    6.38
  14 -14  -2   77.82    7.11
  14 -14  -3   12.33    5.27
  14 -14  -4   87.74    7.54
  14 -14  -5   23.54    5.54
  14 -14  -6    3.79    4.99
  14 -14  -7    2.70    4.95
  14 -14  -8   36.03    5.33
  14 -14  -9   14.27    4.82
  14 -14 -10   54.28    5.65
  14 -14 -11    3.36    4.35
  14 -14 -12   35.34    4.90
   0 -15   0    1.15    1.82
   0 -15   0    1.44    3.69
   1 -15   0  178.61   10.11
  -1 -15   0  149.39    9.45
   1 -15   0  157.16    9.53
   2 -15   0   -0.49    3.66
   2 -15   0    1.33    2.20
  -3 -15   0   21.85    3.81
   3 -15   0   23.81    4.03
   3 -15   0   20.19    2.85
   4 -15   0    9.53    4.02
   4 -15   0    8.36    2.58
  -4 -15   0   10.82    3.58
   0  -4 -15   12.49    2.21
  -5 -15   0   10.13    3.62
   5 -15   0    9.67    2.79
   0  -5 -15   10.63    2.26
   5 -15   0   10.53    4.12
  -6 -15   0    0.30    3.57
   6 -15   0    4.03    4.14
   6 -15   0    1.50    2.89
   0  -6 -15    0.69    2.18
  -7 -15   0    3.05    3.65
   7 -15   0    2.50    4.30
   7 -15   0    4.95    2.98
   0  -7 -15    4.59    2.40
   8 -15   0  115.05    8.22
   8 -15   0  113.79    7.44
   0  -8 -15  105.26    7.21
  -8 -15   0  120.86    7.72
   9 -15   0   55.73    5.63
   9 -15   0   56.43    4.90
  -9 -15   0   51.19    5.21
   0  -9 -15   67.53    4.69
  10 -15   0   15.92    4.32
   0 -10 -15   13.79    3.58
  10 -15   0   15.41    3.84
 -10 -15   0   19.25    3.58
   0 -11 -15    1.18    3.82
  11 -15   0    2.56    3.85
 -11 -15   0    2.87    3.24
   0 -12 -15   12.65    4.37
  12 -15   0   10.86    4.38
 -12 -15   0   15.18    3.20
   0 -13 -15    4.42    4.44
  13 -15   0    6.19    4.69
 -13 -15   0   -0.46    2.81
   0 -14 -15    1.34    4.44
  -1 -14 -15   10.07    4.85
  14 -15   1   11.34    4.83
  -1 -13 -15   79.26    7.00
 -13 -15  -1   78.31    5.71
  13 -15   1   87.45    6.79
  -1 -12 -15   15.20    4.79
 -12 -15  -1   13.06    3.29
  12 -15   1   13.38    4.13
  11 -15   1  111.67    8.05
  -1 -11 -15  115.14    7.97
 -11 -15  -1  105.67    7.38
  11 -15   1  110.58    7.67
  -1 -10 -15   52.59    5.05
  10 -15   1   46.10    5.54
 -10 -15  -1   48.65    4.64
  10 -15   1   50.58    4.71
  -1  -9 -15    6.31    3.36
   9 -15   1    2.55    3.27
  -9 -15  -1   -0.32    3.66
   8 -15   1   48.14    5.43
  -1  -8 -15   41.89    4.12
   8 -15   1   45.29    4.15
  -8 -15  -1   54.06    4.83
  -1  -7 -15   94.61    6.48
   7 -15   1   96.20    6.50
  -7 -15  -1  108.17    7.03
  -1  -6 -15   68.45    5.15
   6 -15   1   80.33    5.29
  -6 -15  -1   83.73    5.90
  -1  -5 -15  239.64   14.59
  -5 -15  -1  262.19   14.98
   5 -15   1  243.78   14.71
  -1  -4 -15   29.48    2.84
  -4 -15  -1   30.05    4.04
   4 -15   1   27.26    4.34
   4 -15   1   27.97    3.02
   3 -15   1  114.29    8.26
  -1  -3 -15  115.86    7.43
  -3 -15  -1  131.52    8.02
   3 -15   1  122.05    7.52
  -2 -15  -1    7.68    2.00
   2 -15   1   15.93    4.02
   2 -15   1   15.13    2.23
  -1 -15  -1    8.75    2.00
   1 -15   1   10.03    4.09
   1 -15   1    8.36    1.98
   0 -15  -1   32.30    3.91
   0 -15  -1   27.89    2.69
   0 -15   1   27.99    2.52
   1 -15  -1    7.12    3.55
   1 -15  -1    2.86    2.24
   2 -15  -1   20.60    3.84
   2 -15  -1   14.88    2.65
  -2 -15   1   18.23    4.17
   3 -15  -1  125.94    9.22
   3 -15  -1  140.95    8.87
   4 -15  -1   10.70    2.71
  -4 -15   1    8.79    3.83
   4 -15  -1   13.02    3.77
   1  -4 -15   13.51    2.00
   5 -15  -1  234.85   14.58
   1  -5 -15  227.01   14.04
   5 -15  -1  243.30   14.31
  -5 -15   1  258.38   14.50
   6 -15  -1   49.60    5.04
   6 -15  -1   52.90    4.30
   1  -6 -15   46.72    3.60
  -6 -15   1   50.42    4.78
   7 -15  -1  130.73    9.05
   1  -7 -15  127.30    8.28
   7 -15  -1  153.14    8.76
  -7 -15   1  139.22    8.83
   8 -15  -1   55.93    5.40
   1  -8 -15   50.81    4.13
   8 -15  -1   59.85    4.77
  -8 -15   1   62.12    5.07
   9 -15  -1   27.05    3.80
   9 -15  -1   22.64    4.38
   1  -9 -15   23.63    3.07
  -9 -15   1   24.16    3.95
   1 -10 -15   40.27    3.85
  10 -15  -1   36.99    4.53
  10 -15  -1   42.05    4.64
 -10 -15   1   37.28    4.17
   1 -11 -15   78.79    5.67
  11 -15  -1   77.43    6.21
 -11 -15   1   68.36    5.43
   1 -12 -15   27.95    4.02
  12 -15  -1   25.63    4.59
 -12 -15   1   15.59    3.12
   1 -13 -15   92.39    7.00
   1 -14 -15    4.19    4.08
  -2 -14 -15   14.69    5.24
  14 -15   2   21.24    4.83
 -14 -15  -2   12.46    2.93
  -2 -13 -15   -2.57    5.14
 -13 -15  -2    2.29    3.05
  13 -15   2    3.12    4.43
  12 -15   2   46.30    5.17
  -2 -12 -15   41.22    5.93
 -12 -15  -2   48.55    4.56
  12 -15   2   51.35    5.14
  11 -15   2    4.25    4.46
  -2 -11 -15    6.50    4.89
 -11 -15  -2    0.81    3.47
  11 -15   2    5.37    3.85
  -2 -10 -15   13.99    4.54
 -10 -15  -2   14.01    3.71
  10 -15   2   18.21    3.66
  -9 -15  -2   19.37    3.96
   9 -15   2   21.02    3.45
  -2  -9 -15   19.26    4.13
  -2  -8 -15   18.73    3.65
   8 -15   2   20.21    3.27
  -8 -15  -2   25.14    4.12
   7 -15   2   36.69    3.72
  -7 -15  -2   48.98    4.74
  -2  -7 -15   46.20    4.07
  -6 -15  -2   25.07    4.01
  -2  -6 -15   24.01    3.13
   6 -15   2   23.06    2.95
  -5 -15  -2    3.43    3.59
   5 -15   2    0.13    2.40
  -2  -5 -15    3.58    2.54
  -4 -15  -2    2.11    3.55
  -2  -4 -15   10.12    2.47
   4 -15   2    3.81    2.30
   3 -15   2   42.56    3.50
  -2  -3 -15   47.47    3.62
   2 -15   2   78.55    5.08
  -2 -15  -2   75.03    5.13
   1 -15   2   96.78    6.66
   1 -15   2  124.90    7.77
  -1 -15  -2  109.14    6.79
  -1 -15  -2  119.28    7.24
   0 -15  -2   30.61    3.78
   0 -15  -2   27.15    2.88
   1 -15  -2  108.32    6.85
   1 -15  -2  105.16    7.25
   2 -15  -2   57.50    4.42
   2 -15  -2   53.13    4.99
   3 -15  -2   32.31    3.36
   3 -15  -2   28.29    3.90
  -3 -15   2   24.76    4.37
  -4 -15   2   -2.41    3.98
   4 -15  -2    1.46    3.57
   4 -15  -2    1.82    2.88
   5 -15  -2    5.60    2.99
  -5 -15   2    7.83    3.69
   5 -15  -2    1.10    3.66
   6 -15  -2   13.55    3.29
  -6 -15   2   10.10    3.67
   6 -15  -2   11.07    3.75
   7 -15  -2   76.69    5.44
   2  -7 -15   63.52    4.57
  -7 -15   2   73.63    5.61
   7 -15  -2   72.49    5.80
  -8 -15   2   30.58    3.87
   2  -8 -15   20.08    2.64
   8 -15  -2   30.03    4.15
   8 -15  -2   35.00    4.03
   2  -9 -15   26.98    2.91
   9 -15  -2   26.96    4.09
   9 -15  -2   32.08    4.27
  -9 -15   2   23.22    3.79
  10 -15  -2   22.93    4.29
   2 -10 -15   15.09    2.80
 -10 -15   2   21.01    3.58
  11 -15  -2   12.86    4.47
 -11 -15   2    9.96    3.05
   2 -11 -15   10.30    2.88
   2 -12 -15   41.35    4.18
   2 -13 -15    3.16    3.44
   2 -14 -15    6.63    3.63
  -3 -14 -15    2.48    5.27
 -14 -15  -3    9.37    3.06
  14 -15   3    6.19    4.82
 -13 -15  -3  141.24    8.90
  -3 -13 -15  130.67   10.00
  -3 -12 -15   17.00    5.34
 -12 -15  -3   28.83    4.00
  -3 -11 -15   67.49    7.18
 -11 -15  -3   87.56    6.17
  -3 -10 -15   14.08    4.95
 -10 -15  -3    8.58    3.86
  -3  -9 -15   34.30    4.80
  -9 -15  -3   31.29    4.09
  -3  -8 -15   10.67    3.88
  -8 -15  -3    7.03    3.93
   8 -15   3    9.84    2.99
  -3  -7 -15   25.17    3.81
   7 -15   3   24.65    3.15
  -7 -15  -3   35.24    4.29
  -3  -6 -15   49.08    4.29
   6 -15   3   48.85    3.99
  -6 -15  -3   56.70    4.96
   5 -15   3   74.86    5.34
  -3  -5 -15   76.53    5.54
  -4 -15  -3    6.25    3.52
   4 -15   3    2.64    2.14
  -3  -4 -15    5.64    2.63
  -3  -3 -15  125.57    7.53
   3 -15   3  114.53    7.42
   2 -15   3   15.62    2.23
  -2 -15  -3   26.19    3.62
  -2 -15  -3   23.02    2.79
  -1 -15  -3   75.41    5.25
  -1 -15  -3   78.78    5.74
   0 -15  -3    1.36    3.21
   0 -15  -3    1.25    2.40
  -1 -15   3   61.10    5.73
   1 -15  -3   56.89    4.31
   1 -15  -3   57.59    4.85
   2 -15  -3   25.14    3.66
  -2 -15   3   29.58    4.68
   2 -15  -3   28.99    3.16
  -3 -15   3   91.30    6.62
   3 -15  -3   76.76    6.07
   3 -15  -3   87.78    5.90
   4 -15  -3    2.08    3.27
  -4 -15   3    4.63    4.02
   4 -15  -3    5.58    3.12
   5 -15  -3   65.59    5.00
   5 -15  -3   55.33    5.12
  -5 -15   3   64.82    5.48
   6 -15  -3   50.10    4.54
  -6 -15   3   50.67    4.61
   6 -15  -3   40.32    4.55
   7 -15  -3   78.84    5.64
  -7 -15   3   70.85    5.62
   7 -15  -3   65.25    5.60
  -8 -15   3    5.78    3.36
   8 -15  -3    6.85    3.70
   8 -15  -3    6.13    3.48
  -9 -15   3   31.55    3.97
   9 -15  -3   34.84    4.39
  10 -15  -3   26.19    4.30
 -10 -15   3   20.65    3.53
 -11 -15   3   42.89    3.89
  14 -15  -3   -3.00    5.23
 -14 -15  -4   32.44    3.62
  -4 -14 -15   19.99    5.65
  -4 -13 -15   17.33    5.90
 -13 -15  -4   25.81    3.84
 -12 -15  -4   56.53    4.85
  -4 -12 -15   37.78    6.35
 -11 -15  -4   68.52    5.32
  -4 -11 -15   38.22    6.36
  -4 -10 -15   23.46    5.41
 -10 -15  -4   37.06    4.39
  -4  -9 -15   42.60    5.29
  -9 -15  -4   45.25    4.78
  -4  -8 -15   28.61    4.65
  -8 -15  -4   30.84    4.14
  -4  -7 -15   32.58    4.29
  -7 -15  -4   37.57    4.57
 -15  -4  -6    2.07    1.98
  -4  -6 -15    3.07    3.36
   6 -15   4    0.32    2.48
  -6 -15  -4    6.90    3.96
   5 -15   4    8.43    2.43
  -4  -5 -15    9.91    3.13
  -5 -15  -4   11.23    3.91
   4 -15   4   15.49    2.40
  -4  -4 -15   21.23    3.17
  -4  -3 -15    3.94    2.71
   3 -15   4    3.14    2.03
  -2 -15  -4   31.94    4.11
  -2 -15  -4   39.26    3.57
  -1 -15  -4    8.66    2.78
  -1 -15  -4    6.35    3.37
   0 -15  -4    4.15    3.28
   0 -15  -4    1.91    2.72
   1 -15  -4    8.31    3.46
   1 -15  -4   10.67    2.79
  -2 -15   4   61.05    5.71
   2 -15  -4   52.78    4.72
   2 -15  -4   56.72    4.53
   3 -15  -4    8.24    3.42
  -3 -15   4    5.56    4.24
   3 -15  -4    6.36    3.09
   4 -15  -4   24.61    3.76
  -4 -15   4   24.56    4.41
   4 -15  -4   29.52    3.65
   5 -15  -4   15.72    3.58
  -5 -15   4   14.35    4.09
   5 -15  -4   13.20    3.44
  15  -4  -5   17.15    3.30
   6 -15  -4    2.72    3.50
  -6 -15   4    1.59    3.66
   6 -15  -4    0.58    3.44
   7 -15  -4   25.55    3.95
  -7 -15   4   25.42    3.85
   7 -15  -4   34.32    4.26
   8 -15  -4   24.24    3.87
  -8 -15   4   36.70    3.93
   8 -15  -4   35.51    4.52
   9 -15  -4   21.98    4.32
  -9 -15   4   16.11    3.32
 -10 -15   4   18.66    3.30
  13 -15  -4   31.54    5.65
  14 -15  -4   33.04    5.74
  -5 -14 -15    7.07    5.29
 -14 -15  -5    4.68    3.24
 -13 -15  -5  105.72    7.20
  -5 -13 -15  101.18    8.55
 -12 -15  -5   36.91    4.41
  -5 -12 -15   39.02    6.37
  -5 -11 -15   13.77    5.74
 -11 -15  -5   17.27    4.23
 -10 -15  -5   40.13    4.61
  -5 -10 -15   27.14    5.46
  -5  -9 -15   18.33    4.86
 -15  -5  -9   20.25    3.19
  -9 -15  -5   23.86    4.28
 -15  -5  -8    3.50    2.59
  -5  -8 -15    4.01    4.55
  -8 -15  -5    6.36    3.91
  -5  -7 -15    2.40    4.15
  -7 -15  -5    0.69    3.75
 -15  -5  -7    0.84    2.32
 -15  -5  -6   32.72    3.04
  -6 -15  -5   45.68    4.63
  -5  -6 -15   39.57    4.33
   5 -15   5   29.19    3.09
  -5  -5 -15   37.31    3.96
   4 -15   5   41.46    3.44
  -5  -4 -15   45.91    4.20
  -5  -3 -15   95.64    6.44
  -3 -15  -5   96.06    6.88
  -2 -15  -5   69.81    5.59
  -1 -15  -5  135.56    8.51
  -1 -15  -5  128.99    8.72
   0 -15  -5   54.92    4.99
   0 -15  -5   62.92    4.72
   1 -15  -5   95.33    6.75
   1 -15  -5   96.10    6.55
   2 -15  -5   81.67    6.27
   2 -15  -5   90.69    6.12
  -3 -15   5   69.39    6.21
   3 -15  -5   65.15    5.54
   3 -15  -5   76.83    5.42
   4 -15  -5   21.28    3.85
   4 -15  -5   27.40    3.69
  -4 -15   5   22.95    4.40
  -5 -15   5   52.13    5.18
  15  -5  -5   58.04    4.88
   5 -15  -5   46.78    4.82
   5 -15  -5   60.12    4.95
   6 -15  -5   12.92    3.61
  -6 -15   5   16.95    3.85
  15  -5  -6   18.69    3.55
   6 -15  -5   21.63    3.77
   7 -15  -5   21.46    3.68
  15  -5  -7   23.25    3.65
  -7 -15   5   17.04    3.56
   7 -15  -5   21.04    4.17
  -8 -15   5    4.71    3.25
   8 -15  -5   12.53    4.19
  -9 -15   5   34.72    3.71
 -10 -15   5   22.37    3.19
  12 -15  -5   40.76    5.77
  13 -15  -5   96.21    7.88
  14 -15  -5    9.76    5.18
 -14 -15  -6    8.64    3.20
  -6 -14 -15    8.25    5.16
  -6 -13 -15    4.51    5.65
 -13 -15  -6    6.79    3.56
  -6 -12 -15   14.79    5.86
 -12 -15  -6   11.51    3.97
 -11 -15  -6   46.01    4.83
  -6 -11 -15   36.86    6.15
 -15  -6 -10   37.21    4.02
 -10 -15  -6   49.51    4.97
  -6 -10 -15   33.46    5.64
  -9 -15  -6   36.17    4.37
 -15  -6  -9   29.05    3.46
  -8 -15  -6   41.24    4.62
 -15  -6  -8   34.07    3.47
  -6  -8 -15   31.88    5.27
  -6  -7 -15   12.47    4.49
  -7 -15  -6   16.60    4.16
 -15  -6  -7   13.15    2.53
  -6  -6 -15    9.17    4.08
 -15  -6  -6    6.36    2.23
  -6 -15  -6    9.81    3.96
  -6  -5 -15   11.59    3.90
   5 -15   6   14.33    2.65
  -6  -4 -15   23.75    3.85
   4 -15   6   27.18    2.87
  -3 -15  -6   16.11    4.02
  -6  -3 -15   15.56    3.46
  -2 -15  -6   18.41    4.06
  -1 -15  -6    1.05    3.28
  -1 -15  -6    1.20    3.90
   0 -15  -6    5.81    3.30
   0 -15  -6    1.28    3.85
   1 -15  -6    5.46    3.25
   1 -15  -6    2.77    3.84
   2 -15  -6    9.13    3.81
   2 -15  -6   13.43    3.29
   3 -15  -6   10.20    3.90
   3 -15  -6   13.84    3.55
  -3 -15   6   10.61    4.37
   4 -15  -6   21.90    4.08
  -4 -15   6   27.68    4.51
   4 -15  -6   24.76    3.82
   5 -15  -6   17.44    3.86
  -5 -15   6   17.13    3.95
   5 -15  -6   16.13    3.83
  15  -6  -5   18.86    3.92
  15  -6  -6    5.61    3.81
  -6 -15   6    1.95    3.62
   6 -15  -6    7.30    3.81
   6 -15  -6    5.94    3.53
  15  -6  -7    0.77    3.74
  -7 -15   6    4.83    3.29
   7 -15  -6    8.18    3.80
   7 -15  -6    3.02    3.46
  -8 -15   6   20.84    3.39
  15  -6  -8   26.32    4.01
  -9 -15   6   15.37    2.91
  11 -15  -6   34.47    5.41
  12 -15  -6   -0.02    4.96
  13 -15  -6   13.28    5.03
  14 -15  -6   25.45    5.27
 -14 -15  -7    9.94    3.33
  -7 -14 -15    6.91    4.72
  -7 -13 -15   29.50    5.50
 -13 -15  -7   22.28    3.87
  -7 -12 -15    9.08    5.80
 -12 -15  -7    0.34    3.89
 -15  -7 -11   27.98    4.05
 -11 -15  -7   31.92    4.65
 -10 -15  -7   27.70    4.56
  -7 -10 -15   24.98    5.96
 -15  -7 -10   25.08    3.66
  -7  -9 -15   30.75    5.70
 -15  -7  -9   32.78    3.75
  -9 -15  -7   46.47    5.06
  -7  -8 -15   -2.62    4.99
 -15  -7  -8    5.69    2.79
  -8 -15  -7    1.52    4.27
 -15  -7  -7   38.98    3.66
  -7  -7 -15   40.39    5.33
 -15  -7  -6   27.98    2.93
  -7  -6 -15   36.19    4.79
  -7  -5 -15   54.30    5.32
  -7  -4 -15   74.98    6.14
  -4 -15  -7   85.22    6.28
  -7  -3 -15   54.54    4.80
  -3 -15  -7   48.17    5.14
  -2 -15  -7   58.18    5.39
  -1 -15  -7  116.22    8.06
   0 -15  -7   63.51    5.86
   0 -15  -7   71.27    5.59
   1 -15  -7  114.22    8.10
   1 -15  -7  117.38    7.86
   2 -15  -7   55.85    5.66
   2 -15  -7   68.83    5.31
   3 -15  -7   50.63    4.87
   3 -15  -7   45.23    4.98
  -4 -15   7   69.23    6.38
   4 -15  -7   73.85    6.23
   4 -15  -7   88.46    6.08
  -5 -15   7   67.28    5.63
  15  -7  -5   67.36    5.75
   5 -15  -7   66.42    5.67
   5 -15  -7   69.21    5.68
  -6 -15   7   30.47    4.29
  15  -7  -6   46.38    4.80
   6 -15  -7   39.92    4.51
   6 -15  -7   35.22    4.32
  15  -7  -7   38.09    4.76
  -7 -15   7   30.38    3.84
  -8 -15   7    5.53    2.98
  15  -7  -8   11.89    4.12
  15  -7  -9   28.61    4.20
  10 -15  -7   17.84    4.68
  11 -15  -7   27.82    5.01
  12 -15  -7    4.29    4.86
  13 -15  -7   46.04    5.68
  14 -15  -7    8.13    4.84
  -8 -14 -15   -0.90    4.56
 -14 -15  -8    1.56    3.23
 -13 -15  -8    1.14    3.58
  -8 -13 -15    1.22    5.07
 -15  -8 -12    4.21    3.54
 -12 -15  -8    1.26    3.82
  -8 -12 -15   -2.84    5.53
  -8 -11 -15   79.67    7.42
 -15  -8 -11   67.85    5.68
 -11 -15  -8   79.15    6.09
  -8 -10 -15   34.68    6.22
 -15  -8 -10   20.72    3.74
 -10 -15  -8   36.43    4.73
 -15  -8  -9   31.91    3.68
  -8  -9 -15   33.91    5.91
  -9 -15  -8   36.34    4.87
  -8  -8 -15   12.27    5.21
 -15  -8  -8   10.57    2.98
  -8 -15  -8   15.61    4.75
 -15  -8  -7   23.41    2.98
  -8  -7 -15   20.05    5.17
  -7 -15  -8   27.16    4.78
  -8  -6 -15   17.65    4.64
 -15  -8  -6   10.07    2.48
 -15  -8  -5   66.05    4.66
  -8  -5 -15   79.46    6.21
  -8  -4 -15   18.10    4.28
  -4 -15  -8   21.58    4.48
  -3 -15  -8    9.52    4.24
  -2 -15  -8   31.16    4.62
  -1 -15  -8    9.19    4.32
   0 -15  -8   -1.61    4.29
   1 -15  -8    7.43    4.32
   1 -15  -8   13.13    3.91
   2 -15  -8   43.06    4.87
   2 -15  -8   45.28    5.13
   3 -15  -8   14.73    4.07
   3 -15  -8   10.88    4.18
  -4 -15   8   27.23    4.90
   4 -15  -8   42.62    4.55
   4 -15  -8   35.51    4.52
  15  -8  -4   32.46    4.64
  -5 -15   8   72.79    6.12
  15  -8  -5   80.41    6.28
   5 -15  -8   68.92    5.92
   5 -15  -8   80.21    6.05
  -6 -15   8    8.39    3.59
  15  -8  -6    4.80    4.43
  15  -8  -7   18.49    4.28
  -7 -15   8   13.97    3.37
  -8 -15   8   17.70    3.01
  15  -8  -8   16.12    4.72
   9 -15  -8   33.18    4.93
  15  -8  -9   34.99    4.97
  15  -8 -10   16.25    4.10
  10 -15  -8   22.43    4.75
  11 -15  -8   43.13    5.48
  12 -15  -8    0.22    4.61
  13 -15  -8    7.76    4.72
  14 -15  -8    5.94    4.46
 -14 -15  -9   16.95    3.34
 -13 -15  -9   16.33    3.68
 -15  -9 -13   11.63    3.41
 -12 -15  -9    7.58    3.91
 -15  -9 -12   12.34    3.67
 -11 -15  -9   54.23    5.22
 -15  -9 -11   48.27    4.63
 -15  -9 -10    9.61    3.39
 -10 -15  -9   10.56    4.53
 -15  -9  -9   66.08    5.40
  -9 -15  -9   84.37    6.39
 -15  -9  -8   16.34    3.14
  -8 -15  -9   16.09    4.73
 -15  -9  -7  142.40    8.88
 -15  -9  -6   13.06    2.65
  -5 -15  -9  115.70    6.89
 -15  -9  -5   72.19    5.31
  -4 -15  -9   12.85    4.80
  -3 -15  -9  123.22    8.72
  -2 -15  -9    3.28    4.45
  -1 -15  -9   65.67    6.02
   0 -15  -9    3.97    4.46
   1 -15  -9   54.31    5.65
   2 -15  -9   11.23    4.40
   2 -15  -9   17.51    4.39
   3 -15  -9   56.57    5.68
   3 -15  -9   72.79    5.89
   4 -15  -9   33.58    4.71
  15  -9  -4   30.17    4.54
   4 -15  -9   24.24    4.32
  -4 -15   9   24.30    4.82
  -5 -15   9   97.26    6.99
  15  -9  -5   94.13    7.09
   5 -15  -9   84.94    6.64
  15  -9  -6    7.29    4.82
  -6 -15   9    1.51    3.62
  15  -9  -7  139.05    8.99
  -7 -15   9  117.65    8.07
   8 -15  -9   19.42    4.71
  15  -9  -8   32.21    5.01
   9 -15  -9   60.36    5.93
  15  -9  -9   58.22    6.01
  15  -9 -10   16.10    4.57
  10 -15  -9   16.86    4.75
  11 -15  -9   44.49    5.37
  15  -9 -11   36.32    4.64
  12 -15  -9   -0.33    4.62
  13 -15  -9   32.43    5.09
  14 -15  -9   11.79    4.45
 -14 -15 -10   -1.55    3.15
 -15 -10 -13    2.76    3.28
 -13 -15 -10    2.21    3.65
 -12 -15 -10   -3.60    3.84
 -15 -10 -12    1.88    3.34
 -15 -10 -11   26.72    3.79
 -11 -15 -10   35.67    4.53
 -15 -10 -10    9.76    3.34
 -10 -15 -10    5.73    4.38
 -15 -10  -9   13.44    3.28
  -9 -15 -10   13.26    4.86
 -15 -10  -8   11.99    3.17
 -15 -10  -7   37.17    3.68
 -15 -10  -6    7.77    2.66
  -5 -15 -10   73.17    6.45
 -15 -10  -5   57.59    4.39
  -4 -15 -10    3.26    4.96
  -3 -15 -10   69.11    6.61
  -2 -15 -10   44.28    5.70
  -1 -15 -10   33.76    5.43
   0 -15 -10    7.18    4.99
   1 -15 -10   10.36    4.76
   2 -15 -10   32.98    4.96
   3 -15 -10    9.69    4.39
  15 -10  -3   17.90    4.53
   3 -15 -10   19.69    4.64
  15 -10  -4   14.63    4.41
   4 -15 -10    8.33    4.17
  -5 -15  10   39.01    5.05
  15 -10  -5   44.74    5.30
  15 -10  -6   16.68    4.92
  -6 -15  10   16.19    3.83
  15 -10  -7   54.73    5.83
   7 -15 -10   53.86    5.55
  -7 -15  10   43.65    4.34
   8 -15 -10   32.60    4.88
  15 -10  -8   25.61    5.31
   9 -15 -10   12.65    4.70
  15 -10  -9   19.94    4.99
  10 -15 -10    2.76    4.49
  15 -10 -10    1.77    4.42
  15 -10 -11   20.78    4.51
  11 -15 -10   17.32    4.74
  12 -15 -10    1.88    4.49
  15 -10 -12   -1.48    3.87
  13 -15 -10    4.76    4.39
  14 -15 -10    1.10    4.15
 -11 -14 -15   16.78    3.58
 -14 -15 -11    6.58    2.96
 -13 -15 -11    8.96    3.41
 -15 -11 -13   11.71    3.24
 -11 -13 -15   15.45    3.87
 -12 -15 -11    8.62    3.84
 -11 -12 -15   14.21    4.32
 -15 -11 -12    9.31    3.28
 -11 -11 -15   35.70    5.09
 -11 -15 -11   34.19    4.57
 -15 -11 -11   33.97    3.99
 -15 -11 -10   27.49    3.70
 -10 -15 -11   26.83    4.79
 -11 -10 -15   35.47    5.44
 -11  -9 -15   59.12    6.09
 -15 -11  -9   46.18    4.42
  -9 -15 -11   55.04    5.63
 -15 -11  -8    9.97    3.18
 -11  -8 -15    7.99    5.45
 -11  -7 -15   56.50    6.31
 -15 -11  -7   49.91    4.30
 -11  -6 -15   32.74    5.68
 -15 -11  -6   32.37    3.55
  -6 -15 -11   46.50    5.83
 -15 -11  -5   18.29    2.93
  -5 -15 -11   26.83    5.36
 -15 -11  -4   17.06    2.64
  -4 -15 -11   29.34    5.42
  -3 -15 -11   89.93    7.73
  -2 -15 -11   36.05    5.91
  -1 -15 -11  161.44   11.20
   0 -15 -11   15.60    5.38
   1 -15 -11  110.31    8.46
   2 -15 -11   21.07    5.05
  15 -11  -2   16.96    4.95
   3 -15 -11   87.95    6.98
  15 -11  -3   84.02    7.14
  15 -11  -4    7.37    4.72
   4 -15 -11    5.69    4.00
  -5 -15  11   66.81    5.98
  15 -11  -5   57.06    6.28
  15 -11  -6   23.54    5.17
  -6 -15  11   20.74    3.87
   6 -15 -11   25.62    5.03
  15 -11  -7   66.08    6.51
   7 -15 -11   68.66    6.33
   8 -15 -11    7.04    4.67
  15 -11  -8    5.01    4.84
   9 -15 -11   25.87    4.94
  15 -11  -9   23.41    5.19
  10 -15 -11   30.61    5.19
  15 -11 -10   38.67    5.26
  11 -15 -11   38.02    5.31
  15 -11 -11   44.41    5.33
  12 -15 -11   16.01    4.84
  15 -11 -12   19.29    4.33
  13 -15 -11   13.50    4.52
  14 -15 -11    6.33    4.08
 -14 -15 -12   16.02    2.91
 -12 -14 -15    9.79    3.06
 -15 -12 -13    3.75    2.92
 -13 -15 -12    8.48    3.16
 -12 -13 -15    6.03    3.43
 -15 -12 -12    0.83    3.12
 -12 -15 -12   -2.07    3.44
 -12 -12 -15   -0.50    3.70
 -11 -15 -12   13.11    4.01
 -12 -11 -15   15.39    4.25
 -15 -12 -11   12.25    3.28
 -10 -15 -12    9.64    4.39
 -12 -10 -15    9.54    4.60
 -15 -12 -10   14.13    3.26
 -15 -12  -9    3.86    3.10
 -12  -9 -15    7.22    4.87
 -15 -12  -8    0.08    3.14
 -12  -8 -15   -0.86    4.87
  -7 -15 -12   60.50    6.20
 -15 -12  -7   46.92    4.33
 -12  -7 -15   60.14    5.94
 -15 -12  -6    5.87    2.91
  -6 -15 -12    5.81    5.34
 -15 -12  -5   19.92    3.01
  -5 -15 -12   28.70    5.63
 -15 -12  -4   23.62    2.94
  -4 -15 -12   36.23    6.01
  -3 -15 -12   33.53    6.09
  -2 -15 -12    8.43    5.64
  -1 -15 -12   25.92    5.83
   0 -15 -12   11.08    5.37
   1 -15 -12   21.76    5.29
  15 -12  -1   37.28    5.26
   2 -15 -12   13.15    4.91
  15 -12  -2   20.25    4.98
  15 -12  -3   32.43    5.36
   3 -15 -12   26.07    4.71
  15 -12  -4   34.84    5.32
  15 -12  -5   18.22    5.13
  -5 -15  12   15.64    4.77
  -6 -15  12    5.76    3.62
  15 -12  -6    8.85    5.12
  15 -12  -7   63.92    6.42
   7 -15 -12   59.15    6.28
   8 -15 -12   -0.10    4.88
  15 -12  -8    2.51    4.85
  15 -12  -9    9.27    4.64
   9 -15 -12   10.78    4.70
  15 -12 -10    9.24    4.57
  10 -15 -12   10.55    4.72
  15 -12 -11    5.27    4.34
  11 -15 -12    7.41    4.67
  12 -15 -12    5.26    4.61
  15 -12 -12    2.28    4.12
  13 -15 -12    6.54    4.09
 -14 -15 -13    4.30    2.52
 -13 -14 -15    3.37    2.63
 -15 -13 -13   12.86    2.83
 -13 -13 -15   15.15    3.07
 -13 -15 -13   13.34    3.04
 -13 -12 -15   12.33    3.40
 -12 -15 -13   16.99    3.34
 -13 -11 -15   54.66    4.68
 -15 -13 -11   43.59    4.23
 -11 -15 -13   50.45    4.76
 -10 -15 -13   12.00    4.10
 -13 -10 -15    9.32    3.93
 -15 -13 -10    9.07    3.14
 -13  -9 -15   57.35    5.35
 -15 -13  -9   51.11    4.54
 -15 -13  -8   27.80    3.54
 -15 -13  -7   11.33    3.10
  -7 -15 -13   15.95    4.92
 -15 -13  -6    5.77    2.94
  -6 -15 -13    2.57    5.10
 -15 -13  -5    7.67    2.81
  -5 -15 -13   19.95    5.35
 -15 -13  -4    1.11    2.62
  -4 -15 -13   -2.65    5.52
  -3 -15 -13   54.64    6.62
  -2 -15 -13    0.26    5.64
  -1 -15 -13  167.12   11.44
   0 -15 -13    6.99    5.14
  15 -13   0    1.77    5.33
   1 -15 -13  134.61   10.09
  15 -13  -1  160.40   10.26
  15 -13  -2    1.07    4.92
   2 -15 -13    0.31    4.57
   3 -15 -13   50.61    5.20
  15 -13  -3   60.00    6.23
  15 -13  -4    9.21    5.27
  -4 -15  13   11.52    5.91
  15 -13  -5   13.04    5.05
  -5 -15  13   11.95    4.52
  15 -13  -6    9.95    5.13
  15 -13  -7   13.70    4.84
  15 -13  -8   20.99    4.89
  15 -13  -9   27.68    4.80
  15 -13 -10    3.65    4.40
  15 -13 -11   50.23    5.44
  15 -13 -12    5.08    4.08
 -14 -15 -14   17.75    2.46
 -13 -15 -14   21.25    2.95
 -15 -14 -13   21.24    2.66
 -15 -14 -12    3.28    2.61
 -12 -15 -14    0.03    2.95
 -15 -14 -11    7.98    2.89
 -11 -15 -14   16.83    3.47
 -15 -14 -10    5.41    2.87
 -15 -14  -9    4.46    2.97
 -15 -14  -8   -0.04    2.97
  -8 -15 -14    1.73    4.38
 -15 -14  -7   13.19    3.04
  -7 -15 -14   10.12    4.79
 -15 -14  -6    1.70    2.90
  -6 -15 -14    7.25    4.94
 -15 -14  -5   10.53    2.89
  -5 -15 -14    9.45    5.17
  -4 -15 -14    1.30    4.96
 -15 -14  -4    1.93    2.69
  -3 -15 -14   14.82    5.42
  -2 -15 -14   20.48    5.32
  -1 -15 -14   -0.25    4.90
   0 -15 -14   20.19    4.95
   1 -15 -14    0.98    4.37
  15 -14  -1    2.28    5.27
  15 -14  -2   18.60    5.36
   2 -15 -14   21.40    4.15
  15 -14  -3   11.84    5.36
  15 -14  -4    0.52    5.12
  -4 -15  14    2.91    5.88
  15 -14  -5   31.20    5.55
  15 -14  -6   10.32    5.00
  15 -14  -7   17.59    4.88
  15 -14  -8    1.92    4.37
  15 -14  -9    2.58    4.49
  15 -14 -10    5.96    4.27
  15 -14 -11   12.02    4.11
 -15 -15 -13    3.24    2.12
 -13 -15 -15    1.46    2.25
  15 -15  13    3.46    1.70
 -15 -15 -12    1.65    2.28
 -12 -15 -15    1.65    2.62
 -15 -15 -11   16.76    2.75
 -11 -15 -15   20.19    3.20
 -15 -15 -10   -0.25    2.64
 -15 -15  -9   58.79    4.57
 -15 -15  -8    8.43    2.96
  -8 -15 -15   13.11    4.11
 -15 -15  -7   33.34    3.67
  -7 -15 -15   47.93    4.88
 -15 -15  -6   35.34    3.75
  -6 -15 -15   44.69    5.31
  -5 -15 -15   20.97    5.04
 -15 -15  -5   17.85    2.98
  -4 -15 -15   19.91    4.95
 -15 -15  -4   10.51    2.82
  15 -15   4   16.66    4.93
  -3 -15 -15   31.97    5.17
  15 -15   3   22.12    5.05
  -2 -15 -15    4.83    4.84
  15 -15   2   10.47    4.81
  -1 -15 -15   75.38    6.53
   0 -15 -15    2.62    4.22
   1 -15 -15   79.57    6.30
  15 -15  -2    7.02    5.19
   2 -15 -15    4.41    3.52
  15 -15  -3   51.97    6.06
  -4 -15  15    9.07    5.48
  15 -15  -4   12.78    5.35
  15 -15  -5   17.39    5.10
  15 -15  -6   41.15    5.39
  15 -15  -7    9.71    4.48
  15 -15  -8    2.07    4.14
  15 -15  -9   56.23    5.48
  15 -15 -10    4.45    3.84
  15 -15 -11   24.20    4.07
   0 -16   0    6.21    4.24
   0 -16   0    2.84    2.01
   1 -16   0    0.36    2.11
   1 -16   0    2.75    4.07
   2 -16   0   82.84    6.21
   2 -16   0   72.52    5.19
   3 -16   0    9.19    4.15
  -3 -16   0    8.10    4.09
   3 -16   0    9.97    2.72
   4 -16   0  315.82   19.70
   4 -16   0  316.25   19.38
  -4 -16   0  351.06   19.64
   5 -16   0    9.57    2.86
  -5 -16   0   10.02    4.20
   5 -16   0    7.84    4.34
   0  -5 -16    5.74    2.26
   6 -16   0  252.24   15.52
   6 -16   0  250.62   15.13
  -6 -16   0  268.69   15.41
   0  -6 -16  243.50   14.93
  -7 -16   0   14.27    4.26
   7 -16   0   13.52    3.32
   0  -7 -16   16.16    2.68
   7 -16   0   16.76    4.57
   0  -8 -16   38.60    3.67
   8 -16   0   43.74    5.21
   8 -16   0   41.55    4.36
  -8 -16   0   40.25    4.84
   9 -16   0   36.31    4.22
   0  -9 -16   35.04    3.69
  -9 -16   0   27.46    4.52
   9 -16   0   35.38    4.94
  10 -16   0    5.68    4.12
  10 -16   0    3.16    3.84
   0 -10 -16    0.02    3.28
 -10 -16   0    1.54    3.68
   0 -11 -16    3.08    3.66
 -11 -16   0    5.05    3.42
  11 -16   0    8.24    4.04
   0 -12 -16   29.22    4.28
 -12 -16   0   25.52    3.60
  12 -16   0   26.15    4.68
  13 -16   0    2.87    4.59
   0 -13 -16    3.47    3.90
 -13 -16   0    0.66    2.79
   0 -14 -16   35.61    4.72
  14 -16   0   47.71    5.50
   0 -15 -16    2.60    3.79
  15 -16   1    2.71    4.60
  -1 -15 -16    0.88    3.95
  -1 -14 -16   14.42    4.31
  14 -16   1   13.43    4.66
  -1 -13 -16    1.11    4.31
  13 -16   1   -0.35    4.42
 -13 -16  -1    5.99    2.95
  12 -16   1    1.24    4.11
 -12 -16  -1    3.00    3.35
  -1 -12 -16   -0.40    4.32
  11 -16   1   47.14    5.13
  -1 -11 -16   48.71    5.12
  11 -16   1   55.13    5.00
 -11 -16  -1   44.05    4.68
  -1 -10 -16    9.04    3.80
  10 -16   1    8.34    4.49
  10 -16   1    9.78    3.73
 -10 -16  -1    6.01    3.69
   9 -16   1   13.39    3.49
  -1  -9 -16   15.47    3.48
  -9 -16  -1   13.68    4.10
   9 -16   1   17.80    4.90
  -1  -8 -16   11.14    3.12
   8 -16   1   12.27    4.81
   8 -16   1   16.64    3.31
  -8 -16  -1   16.20    4.37
  -1  -7 -16   32.38    3.49
   7 -16   1   26.79    5.23
   7 -16   1   30.34    3.64
  -7 -16  -1   34.33    4.74
  -6 -16  -1   29.78    4.40
   6 -16   1   18.59    3.28
   6 -16   1   20.82    5.01
  -1  -6 -16   19.91    2.89
  -5 -16  -1    2.25    4.01
   5 -16   1    4.38    2.81
  -1  -5 -16   -0.07    2.44
   5 -16   1    3.36    4.51
  -4 -16  -1   37.01    4.63
   4 -16   1   30.54    3.27
  -1  -4 -16   31.66    3.12
   4 -16   1   36.37    5.01
  -3 -16  -1    4.57    3.84
   3 -16   1   -1.14    2.50
   3 -16   1   -2.55    4.32
   2 -16   1  101.48    6.90
   2 -16   1   82.21    5.71
  -1 -16  -1    3.46    2.16
   1 -16   1    6.63    2.07
   1 -16   1    6.36    4.32
   0 -16  -1   47.54    3.80
   0 -16  -1   54.74    5.00
   1 -16  -1    6.64    3.87
   1 -16  -1    0.90    2.28
   2 -16  -1   95.13    6.54
  -2 -16   1  109.05    7.51
   2 -16  -1  101.38    7.21
  -3 -16   1    2.38    4.21
   3 -16  -1    1.87    3.94
   3 -16  -1    0.96    2.79
   4 -16  -1   38.35    3.76
  -4 -16   1   40.38    4.73
   4 -16  -1   33.03    4.69
  -5 -16   1    6.37    4.05
   1  -5 -16    4.14    2.07
   5 -16  -1    7.09    4.11
   5 -16  -1    7.53    3.12
   6 -16  -1   19.78    3.59
  -6 -16   1   28.19    4.40
   6 -16  -1   22.48    4.47
   1  -6 -16   20.91    2.58
  -7 -16   1   38.53    4.52
   7 -16  -1   33.26    4.61
   1  -7 -16   30.72    3.07
   7 -16  -1   35.87    3.94
  -8 -16   1   36.32    4.54
   8 -16  -1   38.26    4.30
   8 -16  -1   39.29    4.89
   1  -8 -16   35.67    3.34
   9 -16  -1   16.18    4.20
   1  -9 -16   19.35    2.83
  -9 -16   1   17.81    4.10
   9 -16  -1   17.60    4.07
  10 -16  -1    2.80    3.58
  10 -16  -1   11.15    4.17
   1 -10 -16    4.53    2.82
 -10 -16   1    3.11    3.51
  11 -16  -1   58.58    5.37
   1 -11 -16   49.15    4.38
 -11 -16   1   44.46    4.42
  12 -16  -1    0.02    4.51
   1 -12 -16   -2.24    3.47
 -12 -16   1   -3.71    3.00
   1 -13 -16    5.69    3.57
  13 -16  -1    8.03    4.89
   1 -14 -16   19.26    3.72
   1 -15 -16    1.57    3.29
  15 -16   2    2.06    4.58
  -2 -15 -16   -0.62    4.14
 -14 -16  -2   43.38    4.03
  14 -16   2   60.83    5.47
  -2 -14 -16   53.82    5.52
  13 -16   2   -1.49    4.19
  -2 -13 -16   -0.70    4.77
 -13 -16  -2    2.97    3.11
  -2 -12 -16   48.93    5.64
 -12 -16  -2   47.64    4.72
  12 -16   2   48.44    4.97
  11 -16   2    2.09    4.55
  11 -16   2   12.52    3.75
 -11 -16  -2    7.90    3.92
  -2 -11 -16   11.14    4.69
  -2 -10 -16   20.66    4.47
  10 -16   2   16.76    5.11
  10 -16   2   19.03    3.64
 -10 -16  -2   21.05    4.09
  -2  -9 -16   12.73    3.91
   9 -16   2   13.27    3.25
   9 -16   2    5.98    4.99
  -9 -16  -2   13.92    4.11
  -2  -8 -16   43.24    4.22
   8 -16   2   35.36    5.52
   8 -16   2   36.18    3.88
  -8 -16  -2   38.08    4.89
  -2  -7 -16   77.32    5.56
   7 -16   2   69.66    5.45
  -7 -16  -2   84.91    6.35
   6 -16   2  109.98    7.39
  -6 -16  -2  128.44    8.07
  -2  -6 -16  111.81    7.40
  -5 -16  -2   39.33    4.70
   5 -16   2   37.54    3.49
  -2  -5 -16   31.06    3.52
   4 -16   2  251.88   15.26
   4 -16   2  231.49   14.64
  -2  -4 -16  238.69   14.60
  -4 -16  -2  277.52   15.05
   3 -16   2    4.46    4.53
   3 -16   2    6.95    2.41
   2 -16   2   65.82    4.77
  -2 -16  -2   69.05    4.85
  -1 -16  -2    5.51    2.33
  -1 -16  -2    4.39    3.68
   1 -16   2   11.11    4.71
   0 -16  -2    4.84    3.63
   0 -16  -2    7.60    2.48
   1 -16  -2   11.04    3.61
   1 -16  -2   10.09    2.63
   2 -16  -2   70.44    5.78
  -2 -16   2   77.84    6.47
   3 -16  -2    9.48    3.82
  -3 -16   2    9.74    4.58
   3 -16  -2    9.04    2.89
   4 -16  -2  181.94   11.28
  -4 -16   2  202.04   11.68
   4 -16  -2  165.58   11.47
   5 -16  -2   34.11    3.87
  -5 -16   2   33.88    4.56
   5 -16  -2   26.52    4.28
   6 -16  -2  135.32    8.25
  -6 -16   2  130.47    8.49
   7 -16  -2   59.20    5.07
  -7 -16   2   60.31    5.28
   7 -16  -2   54.21    5.29
   8 -16  -2   45.41    4.64
   8 -16  -2   36.91    4.63
  -8 -16   2   42.75    4.71
   9 -16  -2    9.55    3.90
   9 -16  -2   13.07    3.55
  -9 -16   2    6.10    3.79
  10 -16  -2   11.28    4.29
 -10 -16   2    9.26    3.46
  11 -16  -2    8.62    4.57
 -11 -16   2    5.55    3.09
  12 -16  -2   42.06    5.49
  15 -16   3    0.70    4.29
  -3 -15 -16    8.97    4.31
 -14 -16  -3   16.72    3.12
  14 -16   3   22.29    4.42
  -3 -14 -16   16.41    5.03
  -3 -13 -16    6.91    5.00
 -13 -16  -3   16.28    3.46
  13 -16   3   17.33    4.09
  12 -16   3   31.89    4.72
 -12 -16  -3   31.84    4.01
  12 -16   3   20.96    4.22
  -3 -11 -16   18.60    5.11
  11 -16   3   27.73    5.08
 -11 -16  -3   21.83    4.09
  11 -16   3   23.29    3.87
  -3 -10 -16   32.78    5.14
  10 -16   3   30.82    3.87
 -10 -16  -3   32.86    4.46
  -3  -9 -16   13.49    4.40
   9 -16   3    7.55    3.14
  -9 -16  -3   11.41    4.14
  -3  -8 -16   29.58    4.21
   8 -16   3   28.42    3.47
  -8 -16  -3   28.53    4.54
   7 -16   3   19.69    3.12
  -3  -7 -16   29.14    3.75
  -7 -16  -3   21.33    4.52
  -3  -6 -16   18.75    3.38
   6 -16   3   11.72    2.85
  -6 -16  -3   14.15    4.35
   5 -16   3    2.78    2.54
  -5 -16  -3   10.39    4.37
  -3  -5 -16    2.38    3.00
   4 -16   3   20.33    2.80
  -3  -4 -16   19.10    3.12
   3 -16   3    4.63    2.29
  -2 -16  -3   92.55    6.80
  -1 -16  -3   33.67    4.41
  -1 -16  -3   35.12    3.36
   0 -16  -3    6.85    2.65
   0 -16  -3    5.82    3.69
   1 -16  -3   35.23    4.37
  -1 -16   3   45.09    5.32
   1 -16  -3   35.02    3.67
  -2 -16   3   62.19    5.84
   2 -16  -3   60.54    4.68
   2 -16  -3   55.49    5.13
   3 -16  -3   18.71    3.80
  -3 -16   3   16.75    4.62
   3 -16  -3   14.29    3.24
   4 -16  -3   22.36    3.99
  -4 -16   3   24.06    4.56
   4 -16  -3   26.41    3.62
   5 -16  -3    4.24    3.71
  -5 -16   3    1.39    3.86
   5 -16  -3    0.40    3.21
  -6 -16   3    4.87    3.82
   6 -16  -3    3.41    3.60
   6 -16  -3    6.21    3.58
  -7 -16   3   15.05    3.97
   7 -16  -3   12.28    3.83
   7 -16  -3   18.08    4.02
   8 -16  -3   55.86    5.04
  -8 -16   3   50.29    4.79
   8 -16  -3   49.60    4.78
   9 -16  -3   12.21    4.29
  -9 -16   3    6.12    3.55
  10 -16  -3   38.75    4.97
 -10 -16   3   24.78    3.77
  11 -16  -3   33.50    4.99
 -11 -16   3   19.52    3.21
  -3 -15  16    8.46    6.07
  15 -16  -3    3.17    4.81
  -4 -15 -16    8.95    4.38
 -15 -16  -4    1.68    2.53
  15 -16   4    3.18    4.27
  -4 -14 -16   55.65    5.73
 -14 -16  -4   45.06    4.25
  14 -16   4   52.60    5.20
  13 -16   4   -0.02    3.97
 -13 -16  -4    3.71    3.47
  -4 -13 -16    2.90    4.96
  13 -16   4    0.29    4.07
 -12 -16  -4   94.12    6.63
  12 -16   4  101.76    6.78
  -4 -11 -16    1.79    5.10
 -11 -16  -4   13.46    4.19
  11 -16   4    8.66    3.55
  -4 -10 -16   21.77    5.06
 -10 -16  -4   18.03    4.33
  10 -16   4   18.40    3.62
  -4  -9 -16    9.07    4.73
  -9 -16  -4    8.39    4.23
   9 -16   4    7.64    3.14
  -4  -8 -16    3.26    4.33
   8 -16   4    8.62    2.92
  -8 -16  -4    7.31    4.19
  -4  -7 -16    4.00    3.90
   7 -16   4   10.44    2.87
  -7 -16  -4   10.48    4.20
  -4  -6 -16    7.33    3.64
   6 -16   4   10.71    2.74
  -6 -16  -4    8.65    4.24
   5 -16   4   33.40    3.49
  -4  -5 -16   40.52    4.10
  -5 -16  -4   41.69    5.05
   4 -16   4   37.30    3.42
  -4  -4 -16   36.02    3.87
   3 -16   4   27.07    2.89
  -2 -16  -4   29.38    4.35
  -1 -16  -4    5.38    3.74
  -1 -16  -4    4.11    2.88
   0 -16  -4   16.28    3.09
   0 -16  -4   13.59    3.73
   0 -16   4   17.84    4.84
   1 -16  -4   -0.02    3.57
   1 -16  -4    2.15    2.89
  -1 -16   4   -2.41    4.84
   2 -16  -4   35.10    4.39
   2 -16  -4   38.62    3.99
  -2 -16   4   43.79    5.37
  -3 -16   4   18.20    4.69
   3 -16  -4   15.86    3.92
   3 -16  -4   15.40    3.36
   4 -16  -4   35.32    4.40
   4 -16  -4   37.55    4.28
  -4 -16   4   37.97    5.07
   5 -16  -4   13.45    3.99
  -5 -16   4   20.71    4.26
   5 -16  -4   21.94    3.88
  16  -4  -5   19.84    3.32
   6 -16  -4   28.89    4.18
  -6 -16   4   27.51    4.31
   6 -16  -4   31.30    4.19
   7 -16  -4   13.43    3.76
  -7 -16   4   22.26    3.80
   7 -16  -4   20.17    4.11
   8 -16  -4   18.39    3.65
  -8 -16   4   26.21    3.75
   8 -16  -4   25.15    4.37
  -9 -16   4   -0.02    3.37
   9 -16  -4   -0.22    4.26
  10 -16  -4   48.94    5.35
 -10 -16   4   36.95    4.00
  14 -16  -4   52.26    6.08
  15 -16  -4    5.32    4.86
 -15 -16  -5   -1.73    2.61
  -5 -15 -16   -0.02    4.18
  15 -16   5    1.58    3.87
  -5 -14 -16   10.83    4.88
 -14 -16  -5    8.91    3.06
  14 -16   5   12.89    3.94
  -5 -13 -16   14.57    5.50
 -13 -16  -5   19.43    3.68
  13 -16   5   17.62    4.09
 -12 -16  -5  104.31    6.93
  12 -16   5   96.30    6.86
  -5 -11 -16    0.41    5.39
 -11 -16  -5    6.76    4.13
  11 -16   5    5.21    3.44
  -5 -10 -16   50.49    6.44
  10 -16   5   56.60    5.01
  -5  -9 -16    5.93    4.84
  -9 -16  -5    0.35    4.25
   9 -16   5    2.55    3.20
  -5  -8 -16    2.14    4.56
  -8 -16  -5    4.50    4.29
   8 -16   5    3.21    3.07
   7 -16   5   17.45    3.06
  -5  -7 -16   20.41    4.30
  -7 -16  -5   13.50    4.44
  -5  -6 -16   24.85    4.18
   6 -16   5   22.06    3.13
  -6 -16  -5   24.93    4.58
   5 -16   5    6.58    2.64
  -5  -5 -16    5.93    3.71
  -5  -4 -16   24.66    3.68
   4 -16   5   26.23    3.06
  -3 -16  -5   70.01    5.97
  -2 -16  -5    5.01    4.11
  -1 -16  -5   28.88    4.41
  -1 -16  -5   34.32    3.73
   0 -16  -5    1.51    3.21
   0 -16  -5    2.99    3.89
   1 -16  -5   19.31    4.16
   1 -16  -5   22.77    3.52
  -1 -16   5   20.18    4.97
   2 -16  -5   14.08    3.88
   2 -16  -5   11.76    3.48
  -2 -16   5   11.63    4.92
  -3 -16   5   71.99    6.35
   3 -16  -5   63.87    5.66
   3 -16  -5   68.78    5.53
   4 -16  -5   19.81    4.11
   4 -16  -5   30.09    4.02
  -4 -16   5   34.20    4.78
   5 -16  -5   11.45    3.89
  -5 -16   5    8.91    4.30
   5 -16  -5    7.97    3.87
  16  -5  -5   14.23    3.55
   6 -16  -5   18.09    3.83
  -6 -16   5   18.06    4.02
  16  -5  -6   26.21    3.74
   6 -16  -5   20.77    4.09
   7 -16  -5   30.24    4.25
  -7 -16   5   36.08    4.11
   7 -16  -5   42.21    4.67
  -8 -16   5    6.13    3.37
   8 -16  -5    3.67    4.21
  -9 -16   5    8.67    3.25
   9 -16  -5    9.93    4.55
 -10 -16   5   37.08    3.82
  13 -16  -5   16.68    5.17
  14 -16  -5    9.82    4.98
  15 -16  -5    3.04    4.58
  -6 -15 -16   22.69    4.29
 -15 -16  -6   12.83    2.80
  15 -16   6   13.24    3.98
 -14 -16  -6   44.50    4.14
  14 -16   6   32.74    4.55
  -6 -14 -16   47.82    5.39
  14 -16   6   51.79    4.76
  -6 -13 -16   25.52    5.37
 -13 -16  -6   31.93    3.93
  13 -16   6   22.60    4.22
  -6 -12 -16  100.31    8.13
 -12 -16  -6   98.18    7.14
  -6 -11 -16   11.98    5.70
 -11 -16  -6   15.96    4.15
  -6 -10 -16   17.85    5.46
 -10 -16  -6   24.12    4.70
  -6  -9 -16    6.65    5.15
  -9 -16  -6    3.97    4.30
  -6  -8 -16   21.10    5.12
  -8 -16  -6   23.96    4.65
   8 -16   6   26.94    3.52
 -16  -6  -7    3.23    2.17
  -7 -16  -6    3.38    4.40
   7 -16   6    3.55    2.97
  -6  -7 -16    2.68    4.51
  -6  -6 -16   56.94    5.76
  -6 -16  -6   65.72    5.73
   6 -16   6   60.10    4.70
  -6  -5 -16   56.93    5.28
   5 -16   6   55.63    4.46
  -6  -4 -16   45.73    4.72
  -3 -16  -6   13.41    4.36
  -2 -16  -6   28.69    4.61
  -1 -16  -6  100.22    7.42
   0 -16  -6   35.44    4.24
   0 -16  -6   34.58    4.83
   1 -16  -6   75.09    6.08
   1 -16  -6   72.34    5.79
  -2 -16   6   47.46    5.96
   2 -16  -6   53.34    5.22
   2 -16  -6   53.10    4.92
  -3 -16   6   23.08    5.17
   3 -16  -6   31.80    4.26
   3 -16  -6   29.90    4.49
  -4 -16   6  100.32    7.17
   4 -16  -6  107.62    6.96
  16  -6  -5   52.68    5.05
   5 -16  -6   56.13    5.15
  -5 -16   6   54.73    5.37
   5 -16  -6   44.86    5.07
  16  -6  -6   63.74    5.53
   6 -16  -6   52.64    5.35
   6 -16  -6   72.61    5.68
  -6 -16   6   63.09    5.37
  16  -6  -7   -4.32    3.66
  -7 -16   6    1.89    3.37
   7 -16  -6    3.65    4.23
   7 -16  -6   -2.48    3.51
  -8 -16   6   10.75    3.37
   8 -16  -6   21.80    4.48
  -9 -16   6   12.99    3.04
  12 -16  -6  107.49    8.23
  13 -16  -6   15.38    4.93
  14 -16  -6   19.42    4.85
  15 -16  -6   24.78    4.61
  -7 -15 -16    9.20    3.92
 -15 -16  -7   10.90    2.77
  -7 -14 -16   22.47    4.75
 -14 -16  -7   16.06    3.36
  14 -16   7   17.00    3.82
  -7 -13 -16    8.76    4.94
 -13 -16  -7    0.76    3.38
  -7 -12 -16   15.69    5.54
 -12 -16  -7   21.86    4.09
  -7 -11 -16   -1.33    5.53
 -11 -16  -7    0.10    4.34
  -7 -10 -16   10.07    5.66
 -10 -16  -7   13.48    4.37
 -16  -7  -9   10.17    2.81
  -9 -16  -7   23.18    4.82
  -7  -9 -16   13.76    5.36
  -7  -8 -16   11.94    5.20
 -16  -7  -8   12.55    2.65
  -8 -16  -7   14.94    4.67
   8 -16   7   13.66    3.46
  -7  -7 -16    2.20    4.87
  -7 -16  -7    3.80    4.58
   7 -16   7    2.42    3.16
 -16  -7  -7    2.51    2.28
  -7  -6 -16    4.76    4.71
   6 -16   7    2.21    3.07
  -7  -5 -16   42.50    5.05
  -7  -4 -16   80.50    6.18
  -4 -16  -7   71.59    6.26
  -3 -16  -7   10.27    4.29
  -2 -16  -7   21.68    4.62
  -1 -16  -7   14.46    4.22
   0 -16  -7   18.16    4.08
   0 -16  -7   15.35    4.46
   1 -16  -7   14.68    4.47
   1 -16  -7   18.84    4.17
   2 -16  -7   15.87    4.06
   2 -16  -7    8.21    4.31
   3 -16  -7   14.27    4.12
  -3 -16   7   12.45    4.93
   3 -16  -7   13.75    4.40
  -4 -16   7   30.55    4.91
   4 -16  -7   46.45    4.81
  16  -7  -4   35.26    4.71
   4 -16  -7   28.84    4.66
  16  -7  -5   41.46    5.00
   5 -16  -7   43.73    4.77
   5 -16  -7   54.61    5.09
  -5 -16   7   35.71    4.91
  -6 -16   7    2.15    3.79
  16  -7  -6    7.94    4.28
   6 -16  -7    2.90    4.03
   6 -16  -7    5.39    3.59
  16  -7  -7    0.05    4.09
  -7 -16   7    3.76    3.33
   7 -16  -7    7.91    4.21
  -8 -16   7    8.61    3.10
  16  -7  -8    6.98    3.84
  -9 -16   7   13.43    2.88
  11 -16  -7   -0.66    4.84
  12 -16  -7    8.00    4.69
  13 -16  -7    5.61    4.57
  14 -16  -7   29.78    4.93
  15 -16  -7    4.24    4.01
  -8 -15 -16   31.90    3.78
 -15 -16  -8   21.60    3.05
  15 -16   8   26.58    3.69
 -14 -16  -8   28.17    3.70
  -8 -14 -16   31.34    4.39
  14 -16   8   27.38    3.84
  -8 -13 -16    4.76    4.52
 -13 -16  -8    4.80    3.40
  -8 -12 -16   36.40    5.55
 -12 -16  -8   32.14    4.34
  -8 -11 -16    7.53    5.53
 -11 -16  -8    5.05    4.28
 -10 -16  -8   21.47    4.65
 -16  -8 -10   12.16    3.07
 -16  -8  -9   35.16    3.61
  -9 -16  -8   38.27    5.06
  -8  -9 -16   30.97    6.07
  -8  -8 -16   30.14    5.63
 -16  -8  -8   23.58    3.16
  -8  -7 -16   10.57    5.20
 -16  -8  -7   13.79    2.53
   7 -16   8   17.51    3.56
  -8  -6 -16  122.43    8.94
  -8  -5 -16   17.56    4.89
  -4 -16  -8   54.19    5.69
  -3 -16  -8   56.38    5.59
  -2 -16  -8   56.30    5.60
  -1 -16  -8   50.39    5.29
   0 -16  -8   76.45    6.38
   1 -16  -8   22.24    4.59
   1 -16  -8   19.54    4.47
   2 -16  -8   34.98    4.94
   2 -16  -8   36.87    4.97
  -3 -16   8   64.66    6.51
   3 -16  -8   57.20    5.66
   3 -16  -8   69.95    5.83
  -4 -16   8   57.67    5.94
   4 -16  -8   48.42    5.39
  16  -8  -4   60.15    5.61
   5 -16  -8    7.21    4.27
  16  -8  -5    5.14    4.26
   5 -16  -8    9.08    3.76
  -5 -16   8    7.05    4.14
  16  -8  -6  117.94    7.57
   6 -16  -8   84.35    6.85
   6 -16  -8  110.61    7.56
  -6 -16   8   91.76    7.03
  -7 -16   8    6.83    3.21
  16  -8  -7   10.99    4.62
  -8 -16   8   23.74    3.31
  16  -8  -8   25.82    4.59
  16  -8  -9   29.76    4.37
  10 -16  -8   28.08    5.06
  11 -16  -8    0.02    4.58
  12 -16  -8   40.93    5.27
  13 -16  -8   16.40    4.63
  14 -16  -8   12.75    4.24
  15 -16  -8    9.10    4.00
  -9 -15 -16    9.81    3.23
 -15 -16  -9   12.87    2.64
  15 -16   9   10.80    3.09
  -9 -14 -16    3.78    3.80
 -14 -16  -9    2.39    2.96
  14 -16   9    4.06    3.16
  -9 -13 -16    5.43    4.26
 -13 -16  -9    1.73    3.47
  -9 -12 -16   19.99    4.97
 -12 -16  -9   15.31    3.79
  -9 -11 -16   14.94    5.24
 -11 -16  -9    5.58    4.03
 -16  -9 -11    4.09    3.04
 -10 -16  -9   15.54    4.54
 -16  -9 -10   14.87    3.12
  -9 -10 -16   18.81    5.78
  -9  -9 -16   29.12    6.03
  -9 -16  -9   32.43    4.89
 -16  -9  -9   18.94    3.25
 -16  -9  -8   50.29    4.22
  -8 -16  -9   65.93    5.88
 -16  -9  -7   20.54    2.85
   7 -16   9   39.48    4.38
 -16  -9  -6   12.96    2.38
  -5 -16  -9    3.24    4.84
  -4 -16  -9   73.84    6.60
  -3 -16  -9    2.69    4.71
  -2 -16  -9   13.52    4.74
  -1 -16  -9   -0.68    4.63
   0 -16  -9    5.33    4.63
   1 -16  -9    0.02    4.51
   2 -16  -9    9.62    4.45
   2 -16  -9   16.49    4.65
  -3 -16   9   20.88    5.33
   3 -16  -9   17.03    4.41
  16  -9  -3   20.25    4.43
   3 -16  -9   24.28    4.91
  -4 -16   9   47.16    5.86
   4 -16  -9   41.98    5.10
  16  -9  -4   51.01    5.35
   4 -16  -9   57.30    5.68
   5 -16  -9    2.89    4.52
  16  -9  -5    2.11    4.42
  -5 -16   9    0.02    4.20
   5 -16  -9    0.48    3.78
  16  -9  -6   25.61    4.95
  -6 -16   9   18.55    4.03
  -7 -16   9   42.57    4.22
  16  -9  -7   44.57    5.56
  16  -9  -8   34.25    5.12
   9 -16  -9   32.01    5.09
  16  -9  -9   21.77    4.61
  10 -16  -9   14.16    4.80
  16  -9 -10   15.68    3.98
  11 -16  -9    3.24    4.68
  12 -16  -9    8.85    4.49
  13 -16  -9   -2.47    4.46
  14 -16  -9    1.78    4.17
  15 -16  -9    9.11    3.72
  15 -16  10    3.55    2.64
 -15 -16 -10    6.66    2.34
 -14 -16 -10   17.06    2.95
  14 -16  10    8.65    2.93
 -13 -16 -10   14.40    3.45
 -12 -16 -10    4.47    3.73
 -16 -10 -11   15.12    3.21
 -11 -16 -10   22.12    4.07
 -16 -10 -10   32.29    3.64
 -10 -16 -10   41.75    4.90
  -9 -16 -10    1.40    4.64
 -16 -10  -9    2.40    2.75
 -16 -10  -8   33.84    3.59
   8 -16  10   43.85    4.75
 -16 -10  -7   16.69    2.70
 -16 -10  -6   61.66    4.60
  -6 -16 -10   85.78    6.36
  -5 -16 -10   21.08    5.13
  -4 -16 -10   59.91    6.39
  -3 -16 -10    3.33    5.05
  -2 -16 -10  115.02    8.51
  -1 -16 -10   17.20    4.91
   0 -16 -10  156.61   10.58
   1 -16 -10   19.39    5.00
   2 -16 -10  103.85    7.82
   3 -16 -10    8.46    4.36
  16 -10  -3    6.97    4.33
  -4 -16  10  100.28    7.81
   4 -16 -10   79.39    6.93
  16 -10  -4   89.50    7.29
   4 -16 -10  104.18    7.56
  -5 -16  10    7.28    4.41
  16 -10  -5    7.30    4.71
  16 -10  -6  113.65    8.17
  -6 -16  10  101.39    7.47
  -7 -16  10   14.43    3.24
  16 -10  -7   15.35    5.04
  16 -10  -8   54.29    6.06
   8 -16 -10   65.22    6.09
   9 -16 -10    6.20    4.61
  16 -10  -9    0.61    4.44
  10 -16 -10   41.75    5.27
  16 -10 -10   28.83    4.66
  16 -10 -11   22.93    3.96
  11 -16 -10   21.06    4.70
  12 -16 -10   15.10    4.64
  13 -16 -10   33.22    4.65
  14 -16 -10   20.49    4.19
  15 -16 -10    2.10    3.39
 -15 -16 -11    7.89    2.25
  15 -16  11    6.11    2.19
 -14 -16 -11    6.90    2.65
  14 -16  11    6.33    2.35
 -13 -16 -11    2.19    3.11
  13 -16  11   -1.06    2.46
 -12 -16 -11   11.94    3.52
 -16 -11 -11    1.45    2.86
 -11 -16 -11    1.05    3.84
 -10 -16 -11   17.98    4.28
 -16 -11 -10   16.63    3.10
 -16 -11  -9    2.17    2.83
  -9 -16 -11    9.23    4.46
 -16 -11  -8   48.62    4.08
 -16 -11  -7    6.29    2.61
 -16 -11  -6    8.41    2.50
  -6 -16 -11   13.22    5.30
  -5 -16 -11   36.12    5.54
  -4 -16 -11   20.18    5.35
  -3 -16 -11   -4.77    5.07
  -2 -16 -11   36.17    5.70
  -1 -16 -11    8.68    5.24
   0 -16 -11   22.22    5.40
   1 -16 -11    0.02    4.97
   2 -16 -11   43.17    5.60
  16 -11  -2   54.27    5.54
  16 -11  -3    0.43    4.69
   3 -16 -11    4.42    4.45
  -4 -16  11    9.26    5.70
  16 -11  -4    8.03    4.74
   4 -16 -11    6.69    4.03
  16 -11  -5    7.89    5.00
  -5 -16  11    6.06    4.54
  16 -11  -6   19.11    5.15
  -6 -16  11   15.65    3.88
  16 -11  -7    2.94    4.85
   7 -16 -11    5.15    4.84
   8 -16 -11   52.84    5.83
  16 -11  -8   57.99    5.89
   9 -16 -11    6.22    4.69
  16 -11 -10   21.29    4.56
  10 -16 -11   14.26    4.65
  16 -11 -11    1.31    3.86
  11 -16 -11    1.98    4.26
  16 -11 -12    6.96    3.47
  12 -16 -11    8.09    4.43
  13 -16 -11    3.88    4.17
  14 -16 -11    4.20    3.75
 -12 -15 -16    1.85    2.17
  15 -16  12    3.12    1.60
 -15 -16 -12    7.83    1.99
 -12 -14 -16    8.21    2.62
 -14 -16 -12    8.39    2.46
  14 -16  12    5.68    1.85
  13 -16  12    6.28    2.06
 -12 -13 -16    9.15    3.01
 -13 -16 -12    8.59    2.85
 -16 -12 -12    4.32    2.59
 -12 -16 -12    8.07    3.25
  12 -16  12    4.70    2.23
 -12 -11 -16    7.92    3.74
 -11 -16 -12   10.18    3.46
 -16 -12 -11    7.45    2.75
  11 -16  12    4.24    2.50
 -16 -12 -10   58.56    4.91
 -10 -16 -12   74.17    5.69
 -12 -10 -16   75.28    5.73
 -12  -9 -16    3.12    4.64
 -16 -12  -9    0.48    2.78
 -16 -12  -8   42.78    3.78
 -16 -12  -7    8.23    2.66
  -7 -16 -12    9.06    4.73
 -16 -12  -6   -0.24    2.49
  -6 -16 -12    7.29    4.88
  -5 -16 -12    2.25    5.19
  -4 -16 -12   20.91    5.53
  -3 -16 -12    7.84    5.41
  -2 -16 -12   95.73    7.94
  -1 -16 -12    4.38    5.21
   0 -16 -12  209.72   13.55
   1 -16 -12   11.56    5.08
  16 -12  -1   16.92    5.21
   2 -16 -12   81.94    6.82
  16 -12  -2   82.01    7.06
  16 -12  -3   14.50    5.04
   3 -16 -12   22.87    4.43
  16 -12  -4   17.67    5.11
  -4 -16  12    7.33    6.14
  16 -12  -5   12.55    4.87
  -5 -16  12   13.39    4.73
  -6 -16  12    9.17    3.61
  16 -12  -6    9.91    4.94
  16 -12  -7    4.22    4.67
  16 -12  -8   41.85    5.32
  16 -12  -9    2.51    4.37
   9 -16 -12    8.41    4.45
  16 -12 -10   42.01    5.23
  10 -16 -12   57.72    5.38
  16 -12 -11    7.69    3.86
 -14 -16 -13    0.37    2.13
 -13 -16 -13   16.75    2.78
 -16 -13 -12    0.89    2.29
 -12 -16 -13    0.24    2.92
 -16 -13 -11    2.04    2.58
 -11 -16 -13    2.29    3.39
 -16 -13 -10    8.95    2.78
 -10 -16 -13   10.07    3.60
 -16 -13  -9    3.09    2.76
 -16 -13  -8    4.72    2.65
 -16 -13  -7    0.61    2.56
  -7 -16 -13   -0.18    4.31
 -16 -13  -6    6.73    2.57
  -6 -16 -13   12.86    4.62
  -5 -16 -13    7.55    4.80
  -4 -16 -13    5.32    4.96
  -3 -16 -13    1.31    5.08
  -2 -16 -13   17.63    5.47
  -1 -16 -13    2.65    5.00
   0 -16 -13    5.86    4.81
  16 -13   0    3.86    5.09
   1 -16 -13   14.75    4.62
  16 -13  -1    8.83    5.11
  16 -13  -2   21.34    5.16
   2 -16 -13   16.99    4.47
  -3 -16  13   10.43    8.18
   3 -16 -13    8.66    3.76
  16 -13  -3    6.41    4.98
  16 -13  -4    7.46    4.98
  -4 -16  13    4.32    6.47
  -5 -16  13   14.58    4.67
  16 -13  -5   17.92    5.01
  16 -13  -6    9.08    5.00
  16 -13  -7   -3.15    4.41
  16 -13  -8   11.89    4.51
  16 -13  -9    2.31    4.21
  16 -13 -10   13.23    4.15
  16 -13 -11    3.87    3.69
 -14 -16 -14    1.76    1.81
  16 -14  14    2.48    1.40
 -13 -16 -14    2.63    2.23
 -12 -16 -14    9.54    2.67
 -11 -16 -14    2.52    2.88
 -16 -14 -11    2.66    2.31
 -16 -14 -10   58.99    4.32
 -16 -14  -9    3.73    2.52
  -8 -16 -14   85.70    5.94
 -16 -14  -8   65.83    4.99
 -16 -14  -7   10.18    2.58
  -7 -16 -14   10.30    4.20
 -16 -14  -6    1.12    2.43
  -6 -16 -14    6.91    4.37
  -5 -16 -14   47.53    5.58
  -4 -16 -14    7.61    4.62
  -3 -16 -14   18.08    4.96
  -2 -16 -14   34.58    5.17
  -1 -16 -14    0.10    4.51
   0 -16 -14  100.97    7.63
  16 -14   0  102.33    7.98
  16 -14  -1   -6.29    4.91
   1 -16 -14    0.80    4.12
   2 -16 -14   43.36    4.74
  16 -14  -2   52.15    5.90
  16 -14  -3    6.84    4.92
  -3 -16  14    8.94    8.57
  16 -14  -4   11.61    5.04
  -4 -16  14   23.20    6.12
  16 -14  -5   46.09    5.56
  16 -14  -6    3.48    4.54
  16 -14  -7   10.79    4.40
  16 -14  -8   63.39    5.62
  16 -14  -9    1.14    3.93
  16 -14 -10   52.16    4.93
  16 -14 -11   -0.90    3.48
 -13 -16 -15    1.59    1.84
  16 -15  13    0.07    1.34
 -12 -16 -15   20.83    2.47
  16 -15  12   10.66    2.21
 -11 -16 -15   -0.82    2.53
 -16 -15 -11   -0.75    1.99
 -16 -15 -10   11.23    2.31
 -16 -15  -9   -0.76    2.23
  -9 -16 -15    4.68    3.14
  -8 -16 -15   36.24    3.93
 -16 -15  -8   23.33    2.89
 -16 -15  -7    9.37    2.35
  -7 -16 -15   19.06    3.72
  -6 -16 -15    4.88    3.82
 -16 -15  -6    3.59    2.31
  -5 -16 -15   -1.53    4.13
  16 -15   5    5.77    4.53
  -4 -16 -15    6.88    4.27
  16 -15   4    4.47    4.62
  -3 -16 -15   19.33    4.55
  16 -15   3   25.49    4.79
  -2 -16 -15   10.97    4.38
  -1 -16 -15    5.69    4.19
   0 -16 -15   -0.09    3.93
  16 -15  -1    8.96    4.87
   1 -16 -15    5.38    3.66
  16 -15  -2    8.65    4.94
  16 -15  -3   14.40    4.98
  -3 -16  15   20.94    8.25
  16 -15  -4   15.67    4.85
  16 -15  -5    2.94    4.41
  16 -15  -6    6.60    4.42
  16 -15  -7    9.77    4.06
  16 -15  -8   28.28    4.25
  16 -15  -9    4.09    3.56
  16 -15 -10   19.04    3.55
  16 -16  12    1.44    1.34
  16 -16  11   -0.39    1.80
 -16 -16 -10   14.22    2.01
  16 -16  10   12.85    2.48
 -16 -16  -9    0.74    1.92
  16 -16   9   -1.87    2.69
  -9 -16 -16    2.15    2.68
 -16 -16  -8   23.35    2.61
  16 -16   8   29.60    3.52
  -8 -16 -16   29.83    3.39
  -7 -16 -16   10.30    3.25
 -16 -16  -7    5.29    2.16
  16 -16   7   10.37    3.44
  -6 -16 -16   18.88    3.71
  16 -16   6   21.18    3.84
  -5 -16 -16   20.66    3.93
  16 -16   5   21.69    4.05
  -4 -16 -16   10.39    3.83
  16 -16   4    3.68    4.09
  -3 -16 -16    6.31    3.83
  16 -16   3    5.25    4.05
  16 -16   2   15.92    4.33
  -2 -16 -16   14.33    3.94
  -1 -16 -16    5.70    3.57
   0 -16 -16   60.48    4.96
  -2 -16  16   49.78    9.40
  16 -16  -2   30.28    4.99
  -3 -16  16   10.82    5.63
  16 -16  -3   10.95    4.43
  16 -16  -4   -3.01    4.33
  16 -16  -5   21.57    4.44
  16 -16  -6    6.79    3.94
  16 -16  -7   18.73    3.86
  16 -16  -8   24.29    3.76
  16 -16  -9    1.15    3.11
  16 -16 -10    9.70    3.05
   0 -17   0   -1.24    2.20
   0 -17   0    4.30    4.48
   1 -17   0    1.92    2.27
   1 -17   0    5.79    4.57
   2 -17   0   38.83    5.11
   2 -17   0   34.26    3.39
  -3 -17   0   25.67    4.88
   3 -17   0   25.68    4.86
   3 -17   0   23.69    3.17
  -4 -17   0    5.90    4.64
   4 -17   0    4.94    4.59
   4 -17   0   11.46    3.10
   5 -17   0   81.81    6.16
  -5 -17   0  103.33    7.05
   5 -17   0   84.76    7.04
   6 -17   0   52.22    4.78
   0  -6 -17   52.11    4.16
   6 -17   0   58.86    5.80
   7 -17   0   19.54    3.65
   7 -17   0   18.32    4.85
   0  -7 -17   21.12    2.82
   8 -17   0  121.58    8.01
  -8 -17   0  132.66    8.51
   0  -8 -17  118.23    7.70
   8 -17   0  113.04    8.65
   9 -17   0    9.67    3.73
   9 -17   0    6.60    4.39
   0  -9 -17    7.65    2.97
  -9 -17   0   13.93    4.12
  10 -17   0   41.75    4.91
   0 -10 -17   51.30    4.29
 -10 -17   0   39.65    4.59
  10 -17   0   43.90    4.70
  11 -17   0    0.12    4.10
   0 -11 -17    4.57    3.49
 -11 -17   0    4.81    3.47
  12 -17   0   10.43    4.25
   0 -12 -17    6.59    3.53
 -12 -17   0    5.31    3.06
  13 -17   0   18.39    4.55
   0 -13 -17   13.83    3.63
 -13 -17   0   11.63    2.78
  14 -17   0    1.43    4.48
   0 -14 -17    0.33    3.39
  15 -17   0   31.78    4.64
   0 -15 -17   23.09    3.64
   0 -16 -17    2.90    2.59
  16 -17   1    8.98    4.14
  -1 -16 -17    1.15    2.91
  15 -17   1   46.37    4.85
  -1 -15 -17   30.88    4.09
  14 -17   1    4.05    4.41
  -1 -14 -17    4.76    3.72
  -1 -13 -17   17.49    4.10
  13 -17   1   24.11    4.62
 -13 -17  -1   11.14    3.00
  -1 -12 -17    0.76    3.99
 -12 -17  -1    1.12    3.32
  12 -17   1   -1.51    4.08
  11 -17   1   18.66    4.14
  11 -17   1   27.21    4.30
 -11 -17  -1   27.46    4.03
  -1 -11 -17   29.67    4.19
  10 -17   1   11.69    4.53
  10 -17   1   19.43    3.95
 -10 -17  -1   17.84    3.99
  -1 -10 -17   15.22    3.79
   9 -17   1    6.00    3.48
  -1  -9 -17    4.09    3.36
   9 -17   1    3.20    4.67
  -9 -17  -1    5.92    4.14
   8 -17   1    1.92    3.32
  -1  -8 -17    0.68    3.04
   8 -17   1    7.97    4.84
  -8 -17  -1    4.26    4.46
   7 -17   1  126.20    9.70
   7 -17   1  124.39    8.88
  -1  -7 -17  147.33    8.77
  -6 -17  -1   16.41    4.81
   6 -17   1   13.66    3.19
   6 -17   1   18.19    4.90
  -1  -6 -17   13.30    2.75
   5 -17   1  170.39   11.28
   5 -17   1  162.65   10.54
  -5 -17  -1  182.33   11.13
  -4 -17  -1   28.89    4.67
   4 -17   1   25.09    5.05
   4 -17   1   26.10    3.29
   3 -17   1  164.82   10.10
   3 -17   1  141.24    9.16
   2 -17   1   19.49    2.73
   2 -17   1   24.93    4.96
  -1 -17  -1   61.52    4.33
   1 -17   1   53.30    4.21
   0 -17  -1   14.19    2.58
   0 -17  -1   23.45    4.25
   1 -17  -1   70.12    5.16
   1 -17  -1   84.55    6.18
  -2 -17   1   29.19    4.99
   2 -17  -1   21.62    3.02
   2 -17  -1   23.90    4.38
   3 -17  -1  149.07    9.58
  -3 -17   1  171.87   10.27
   3 -17  -1  145.39   10.10
  -4 -17   1   22.47    4.70
   4 -17  -1   15.25    4.46
   4 -17  -1   15.85    3.27
   5 -17  -1  145.62    9.65
  -5 -17   1  173.20   10.18
   5 -17  -1  141.39   10.05
  -6 -17   1   16.78    4.52
   6 -17  -1   16.02    4.47
   6 -17  -1   17.59    3.59
  -7 -17   1  171.99    9.84
   1  -7 -17  137.97    8.95
   7 -17  -1  150.85    9.82
   8 -17  -1    1.57    3.78
   8 -17  -1    4.02    4.11
   1  -8 -17   -0.40    2.50
  -8 -17   1    3.13    3.98
   9 -17  -1   12.25    3.93
   9 -17  -1   12.18    3.97
   1  -9 -17   10.69    2.66
  -9 -17   1    9.23    4.06
  10 -17  -1   10.34    4.11
  10 -17  -1    6.67    3.55
   1 -10 -17   12.24    2.86
 -10 -17   1   13.83    3.68
  11 -17  -1   17.64    4.46
   1 -11 -17   17.02    3.20
 -11 -17   1   18.05    3.58
  12 -17  -1    5.25    4.47
   1 -12 -17    4.91    3.07
 -12 -17   1    5.77    2.91
  13 -17  -1   26.32    4.80
  14 -17  -1   10.37    4.55
  -1 -16  17   28.57    7.73
  16 -17   2    0.91    3.90
  -2 -16 -17    4.37    3.05
  -2 -15 -17   13.72    3.62
  15 -17   2   10.89    4.16
  14 -17   2    5.91    4.11
  -2 -14 -17   -1.48    3.86
 -14 -17  -2    1.61    2.51
  -2 -13 -17   23.07    4.49
  13 -17   2   27.62    4.39
 -13 -17  -2   25.55    3.47
  12 -17   2    4.66    3.91
 -12 -17  -2    1.83    3.48
  -2 -12 -17    3.18    4.50
  11 -17   2    5.95    4.21
  -2 -11 -17   13.77    4.35
  11 -17   2   11.30    3.83
 -11 -17  -2   14.33    4.01
  -2 -10 -17    4.82    4.09
  10 -17   2   10.91    4.83
  10 -17   2    8.97    3.49
 -10 -17  -2    0.10    4.04
  -2  -9 -17    3.24    3.73
   9 -17   2   -2.55    5.06
   9 -17   2    6.46    3.42
  -9 -17  -2    3.74    4.20
   8 -17   2   17.68    3.41
  -2  -8 -17   15.69    3.55
   8 -17   2   12.19    5.25
  -8 -17  -2    6.94    4.60
   7 -17   2   13.79    5.39
   7 -17   2   12.22    3.27
  -2  -7 -17   13.87    3.32
  -7 -17  -2   15.18    4.74
   6 -17   2   26.18    3.36
   6 -17   2   23.00    5.55
  -2  -6 -17   17.21    3.31
  -6 -17  -2   26.14    4.98
   5 -17   2   68.69    6.69
   5 -17   2   65.37    5.04
  -5 -17  -2   73.97    6.23
  -4 -17  -2    4.43    4.59
   4 -17   2    0.33    5.14
   4 -17   2    3.01    2.73
   3 -17   2   96.88    6.68
   3 -17   2  121.22    8.12
   2 -17   2   23.87    5.08
   2 -17   2   14.00    2.54
   1 -17   2   53.53    5.96
  -1 -17  -2   50.72    4.07
  -1 -17  -2   51.84    5.39
   0 -17  -2   10.13    2.72
   0 -17  -2   17.11    4.28
   1 -17  -2   36.48    4.70
   1 -17  -2   35.64    3.54
   2 -17  -2    4.64    4.03
  -2 -17   2   -0.28    5.03
   2 -17  -2    2.77    2.73
   3 -17  -2   91.09    6.21
   3 -17  -2   79.88    6.67
  -3 -17   2   97.31    7.29
  -4 -17   2    8.69    4.54
   4 -17  -2    8.19    4.02
   4 -17  -2    8.20    3.24
  -5 -17   2   66.34    5.91
   5 -17  -2   57.82    5.63
   5 -17  -2   65.87    5.08
  -6 -17   2   27.09    4.57
   6 -17  -2   18.59    4.21
   6 -17  -2   24.04    3.98
  -7 -17   2   16.29    4.31
   7 -17  -2   14.34    4.02
   7 -17  -2   16.11    3.89
  -8 -17   2   15.40    4.13
   8 -17  -2   17.32    3.95
   8 -17  -2   16.19    4.12
   9 -17  -2    8.55    3.61
  -9 -17   2   11.48    3.89
   9 -17  -2    6.77    4.10
 -10 -17   2    8.24    3.46
  10 -17  -2    8.39    4.28
 -11 -17   2    5.92    3.05
  11 -17  -2   10.73    4.61
  12 -17  -2   11.35    4.84
  13 -17  -2   44.85    5.54
  -2 -16  17    8.63    5.12
  16 -17   3   24.54    4.16
  -3 -16 -17   22.28    3.50
  -3 -15 -17   13.52    3.71
  15 -17   3    5.91    4.04
  -3 -14 -17    4.63    4.06
  14 -17   3    4.35    4.01
 -14 -17  -3    1.87    2.65
 -13 -17  -3   52.47    4.52
  13 -17   3   53.19    4.91
  -3 -13 -17   41.97    5.47
  12 -17   3    2.67    3.88
  -3 -12 -17   -0.86    4.47
  12 -17   3    1.05    3.58
 -12 -17  -3    1.07    3.65
  -3 -11 -17   21.95    4.94
  11 -17   3   30.43    4.05
 -11 -17  -3   28.93    4.39
  11 -17   3   31.77    5.12
  10 -17   3    0.43    5.18
  10 -17   3    4.40    3.29
 -10 -17  -3    0.02    4.18
  -3 -10 -17    0.66    4.44
   9 -17   3   26.24    5.58
   9 -17   3   23.32    3.51
  -3  -9 -17   19.87    4.47
  -9 -17  -3   26.95    4.51
  -3  -8 -17    0.02    3.92
   8 -17   3    1.38    3.06
   8 -17   3    2.24    5.25
  -8 -17  -3    1.17    4.32
   7 -17   3   12.35    3.25
  -3  -7 -17   18.12    3.80
   7 -17   3   13.18    5.29
  -7 -17  -3   17.53    4.76
   6 -17   3    5.96    3.04
  -3  -6 -17    4.31    3.35
   6 -17   3    8.58    5.19
  -6 -17  -3    8.56    4.88
   5 -17   3   87.33    7.18
  -3  -5 -17   74.16    5.63
   5 -17   3   73.76    5.53
  -5 -17  -3   91.51    6.83
   4 -17   3   42.05    3.75
   4 -17   3   35.48    5.89
   3 -17   3  100.46    6.79
   3 -17   3  116.49    8.32
   2 -17   3   49.95    6.37
  -2 -17  -3   58.48    5.50
  -1 -17  -3   36.30    4.80
  -1 -17  -3   38.84    3.74
   0 -17  -3   50.11    4.26
   0 -17  -3   53.51    5.26
  -1 -17   3   64.97    6.35
   1 -17  -3   57.85    4.65
   1 -17  -3   55.24    5.41
   2 -17  -3   38.80    4.90
  -2 -17   3   47.33    5.71
   2 -17  -3   47.76    4.13
   3 -17  -3   77.00    5.70
   3 -17  -3   67.57    6.17
   4 -17  -3   21.63    4.28
   4 -17  -3   24.23    3.68
  -4 -17   3   19.72    4.64
   5 -17  -3   33.91    4.56
  -5 -17   3   33.00    4.52
   5 -17  -3   30.37    4.14
  -6 -17   3   13.11    4.18
   6 -17  -3   11.61    4.02
   6 -17  -3   16.08    3.85
  -7 -17   3    8.56    4.02
   7 -17  -3   14.49    3.98
   7 -17  -3   10.21    4.04
  -8 -17   3   -2.03    3.82
   8 -17  -3    0.46    3.74
   8 -17  -3    4.68    3.98
   9 -17  -3   55.47    5.40
  -9 -17   3   44.64    4.73
  10 -17  -3    4.18    4.32
 -10 -17   3    1.60    3.21
  11 -17  -3   48.25    5.23
 -11 -17   3   30.41    3.54
  12 -17  -3   10.44    4.84
  16 -17  -3   20.99    4.31
  -4 -16 -17    1.93    3.15
  16 -17   4   -1.25    3.58
  -4 -15 -17    5.26    3.68
  15 -17   4   -1.65    3.69
  -4 -14 -17    7.94    4.22
  14 -17   4   10.60    3.73
 -14 -17  -4   10.82    2.81
  -4 -13 -17   15.86    4.80
  13 -17   4   17.51    4.01
 -13 -17  -4   19.89    3.56
  -4 -12 -17    8.42    4.67
  12 -17   4    9.49    3.74
 -12 -17  -4   16.50    3.88
  12 -17   4   12.35    4.53
  -4 -11 -17   29.82    5.21
  11 -17   4   37.56    5.57
  11 -17   4   30.10    3.93
 -11 -17  -4   30.20    4.70
  10 -17   4   13.14    5.48
  10 -17   4    7.17    3.36
 -10 -17  -4   12.68    4.31
  -4 -10 -17    2.69    4.88
  -4  -9 -17    2.66    4.52
   9 -17   4    4.97    3.14
  -9 -17  -4    5.01    4.42
   8 -17   4    8.31    3.13
  -8 -17  -4    9.01    4.64
  -4  -8 -17    5.90    4.31
  -4  -7 -17   35.73    4.56
   7 -17   4   27.40    3.55
  -7 -17  -4   31.16    5.05
   6 -17   4    2.43    3.05
  -4  -6 -17    6.05    3.77
  -6 -17  -4    1.78    4.67
   5 -17   4   26.99    3.38
  -4  -5 -17   26.59    3.90
  -5 -17  -4   30.84    5.17
   4 -17   4   22.00    3.11
  -2 -17  -4    2.94    4.49
   2 -17   4    7.59    5.23
  -1 -17  -4   23.01    4.47
  -1 -17  -4   29.04    3.47
   0 -17  -4    8.61    4.13
   0 -17  -4    9.82    3.13
   1 -17  -4   11.24    4.11
   1 -17  -4   13.78    3.29
  -1 -17   4   11.94    5.02
   2 -17  -4   25.86    4.31
   2 -17  -4   24.09    3.69
  -2 -17   4   23.01    5.28
   3 -17  -4   35.72    4.68
  -3 -17   4   36.02    5.55
   3 -17  -4   45.22    4.35
   4 -17  -4   34.30    4.63
  -4 -17   4   34.59    5.23
  17  -4  -4   39.40    4.16
   4 -17  -4   45.56    4.38
   5 -17  -4   35.06    4.52
  -5 -17   4   27.64    4.87
   5 -17  -4   40.68    4.36
   6 -17  -4   14.09    3.91
  -6 -17   4    9.99    4.12
   6 -17  -4   18.91    4.11
   7 -17  -4   35.94    4.43
  -7 -17   4   38.24    4.62
   7 -17  -4   45.93    4.71
   8 -17  -4    5.78    3.54
  -8 -17   4    5.57    3.57
   8 -17  -4    6.52    4.28
   9 -17  -4   11.39    4.47
  -9 -17   4   10.93    3.56
  10 -17  -4   11.61    4.73
 -10 -17   4    9.43    3.17
  11 -17  -4   40.02    5.46
  15 -17  -4   10.57    4.43
  16 -17  -4    5.46    3.70
  -5 -16 -17    2.14    3.10
  16 -17   5    1.94    3.41
  -5 -15 -17   21.53    3.95
 -15 -17  -5   14.80    2.53
  15 -17   5   19.29    3.64
  -5 -14 -17    7.24    4.18
 -14 -17  -5    7.84    2.93
  14 -17   5    5.16    3.56
  13 -17   5   72.31    6.13
  -5 -13 -17   73.65    6.56
 -13 -17  -5   83.06    5.81
  13 -17   5   76.89    5.82
  -5 -12 -17   10.60    4.93
  12 -17   5   18.40    4.85
 -12 -17  -5   24.80    4.00
  12 -17   5   18.69    3.66
  11 -17   5   36.95    4.18
  -5 -11 -17   25.92    5.27
  -5 -10 -17    7.02    5.02
  10 -17   5    8.00    3.28
 -10 -17  -5    0.03    4.49
  -5  -9 -17   32.52    5.44
  -9 -17  -5   42.83    5.13
   9 -17   5   39.10    3.98
  -5  -8 -17    1.89    4.61
   8 -17   5    1.88    3.10
  -8 -17  -5    1.35    4.58
  -5  -7 -17   23.70    4.69
   7 -17   5   21.09    3.42
  -7 -17  -5   26.50    4.89
  -5  -6 -17   20.27    4.17
   6 -17   5   20.36    3.35
  -6 -17  -5   15.70    4.86
  -5  -5 -17   51.95    4.89
   5 -17   5   47.62    4.34
  -3 -17  -5  107.32    8.03
  -2 -17  -5   12.49    4.69
  -1 -17  -5    4.05    4.41
   0 -17  -5    4.60    4.17
   0 -17   5    4.30    5.46
   0 -17  -5    6.35    3.44
   1 -17  -5   37.73    5.00
  -1 -17   5   43.53    6.03
   1 -17  -5   44.86    4.42
   2 -17  -5    3.79    4.14
   2 -17  -5    6.02    3.51
  -2 -17   5    7.34    5.10
  -3 -17   5  155.80   10.21
   3 -17  -5  140.01    9.84
   3 -17  -5  152.47    9.70
   4 -17  -5    2.62    4.04
  -4 -17   5   -4.42    4.62
   4 -17  -5    1.00    3.77
  17  -5  -4    0.13    3.61
  17  -5  -5   55.68    4.85
   5 -17  -5   51.31    5.37
   5 -17  -5   59.55    5.22
  -5 -17   5   57.40    5.48
   6 -17  -5   10.62    3.93
  -6 -17   5   10.81    3.97
   6 -17  -5   18.88    4.03
  -7 -17   5    0.81    3.64
   7 -17  -5    1.22    4.13
   7 -17  -5    1.01    3.60
  -8 -17   5    0.02    3.32
   8 -17  -5   10.63    4.43
   9 -17  -5   45.09    5.20
  -9 -17   5   39.52    4.09
  10 -17  -5    1.35    4.61
 -10 -17   5   -1.35    2.91
  14 -17  -5    0.07    4.28
  15 -17  -5   10.96    4.16
  16 -17  -5   -0.28    3.60
  -6 -16 -17    6.14    2.91
  16 -17   6    1.39    3.14
 -15 -17  -6   14.98    2.55
  15 -17   6   17.81    3.48
  -6 -14 -17   11.13    4.06
 -14 -17  -6    7.73    2.95
  14 -17   6    5.07    3.40
  -6 -13 -17   32.69    4.98
  13 -17   6   20.73    4.51
 -13 -17  -6   29.28    3.71
  13 -17   6   19.52    3.71
  -6 -12 -17   -0.52    5.10
 -12 -17  -6    4.26    3.78
  12 -17   6    3.58    3.24
 -11 -17  -6   60.96    5.27
  -6 -11 -17   46.39    6.09
  11 -17   6   48.36    4.59
  -6 -10 -17    3.46    5.02
 -10 -17  -6    5.34    4.44
  10 -17   6    6.91    3.12
   9 -17   6   10.56    3.24
  -9 -17  -6   14.06    4.67
  -6  -9 -17   10.10    5.05
   8 -17   6   18.85    3.41
  -8 -17  -6   15.08    4.70
  -6  -8 -17   15.55    5.01
  -6  -7 -17   -2.14    4.71
   7 -17   6    1.55    3.16
  -7 -17  -6   -0.19    4.64
  -6  -6 -17   22.04    4.66
   6 -17   6   23.83    3.55
  -6 -17  -6   19.96    4.88
  -3 -17  -6   58.03    5.70
  -2 -17  -6    3.66    4.55
  -1 -17  -6   28.36    4.90
   0 -17   6    1.59    5.44
   0 -17  -6    0.78    3.64
   0 -17  -6    2.86    4.49
  -1 -17   6   14.94    5.47
   1 -17  -6    9.55    4.47
   1 -17  -6   15.32    3.84
   2 -17  -6    6.46    3.93
  -2 -17   6    5.14    5.20
   2 -17  -6    1.20    4.23
   3 -17  -6   27.85    4.24
  -3 -17   6   23.35    5.08
   3 -17  -6   18.93    4.43
   4 -17  -6    3.44    4.12
  -4 -17   6    3.68    4.59
  17  -6  -4    1.48    3.85
   4 -17  -6    4.22    4.15
  -5 -17   6    5.61    4.28
   5 -17  -6    1.00    4.10
  17  -6  -5    3.82    3.82
   5 -17  -6    6.95    4.05
  17  -6  -6   29.19    4.06
   6 -17  -6   31.09    4.55
   6 -17  -6   29.73    4.18
  -7 -17   6    1.37    3.52
   7 -17  -6    3.88    4.31
   7 -17  -6    1.50    3.53
  -8 -17   6   19.85    3.47
   8 -17  -6   20.82    4.59
  -9 -17   6   15.55    3.32
   9 -17  -6   24.29    4.75
  13 -17  -6   15.16    4.47
  14 -17  -6    3.06    4.16
  15 -17  -6   17.13    4.06
  16 -17  -6    8.12    3.41
  -7 -16 -17   20.85    2.98
  16 -17   7   14.74    3.15
  -7 -15 -17   44.28    4.00
 -15 -17  -7   33.23    3.24
  15 -17   7   36.80    3.87
  14 -17   7    9.57    3.46
 -14 -17  -7    9.22    3.02
  14 -17   7    8.40    3.20
  -7 -14 -17    7.45    3.82
  -7 -13 -17   38.17    4.92
  13 -17   7   32.29    4.96
 -13 -17  -7   35.00    3.96
  13 -17   7   33.87    3.87
  -7 -12 -17   11.23    4.93
 -12 -17  -7    5.66    3.88
  12 -17   7    6.79    3.23
  -7 -11 -17   63.70    6.66
  11 -17   7   55.97    5.14
  -7 -10 -17    9.80    5.30
 -10 -17  -7   12.47    4.44
  10 -17   7   12.35    3.29
  -7  -9 -17   21.16    5.47
   9 -17   7   24.09    3.61
  -7  -8 -17   15.49    5.26
   8 -17   7   15.68    3.65
  -8 -17  -7   19.10    4.92
   7 -17   7   46.83    4.45
  -7 -17  -7   47.67    5.53
  -7  -6 -17   15.34    4.83
   6 -17   7   16.09    3.90
  -4 -17  -7   11.41    4.70
  -3 -17  -7   55.32    5.73
  -2 -17  -7   28.38    4.82
  -1 -17  -7    1.12    4.42
   0 -17  -7   10.72    4.39
  -1 -17   7   27.76    5.85
   1 -17  -7   25.88    4.71
  -2 -17   7   25.03    5.46
   2 -17  -7   23.08    4.67
   2 -17  -7   22.77    4.55
  -3 -17   7   78.01    7.18
   3 -17  -7   77.02    6.56
   3 -17  -7   88.91    6.62
   4 -17  -7   15.48    4.43
  17  -7  -4   18.04    4.20
   4 -17  -7   12.19    4.13
  -4 -17   7    7.31    4.77
  17  -7  -5  107.02    7.46
   5 -17  -7   87.25    7.23
   5 -17  -7  106.97    7.54
  -5 -17   7  101.30    7.45
  17  -7  -6   11.34    4.08
  -6 -17   7    4.21    3.77
   6 -17  -7    7.82    4.40
   6 -17  -7    5.72    3.61
  -7 -17   7   23.23    3.77
   7 -17  -7   30.93    4.90
  17  -7  -7   31.55    4.25
  -8 -17   7   12.72    3.33
   8 -17  -7   20.05    4.68
  -9 -17   7   44.45    3.95
  12 -17  -7   13.96    4.47
  13 -17  -7   51.36    5.49
  14 -17  -7   26.66    4.55
  15 -17  -7   25.32    4.20
  16 -17  -7   14.25    3.36
  -8 -16 -17    4.55    2.50
  16 -17   8    7.33    2.62
  -8 -15 -17   11.11    2.98
 -15 -17  -8    5.89    2.30
  15 -17   8    2.08    2.70
  -8 -14 -17   -0.54    3.63
  14 -17   8    1.66    3.68
 -14 -17  -8    3.03    2.74
  14 -17   8    0.09    2.76
  -8 -13 -17   -0.06    4.08
 -13 -17  -8    2.83    3.24
  13 -17   8    5.58    2.97
 -12 -17  -8    1.62    3.61
  -8 -12 -17   10.25    4.58
  12 -17   8    3.70    3.06
  -8 -11 -17   11.87    5.17
 -11 -17  -8   16.90    4.12
  11 -17   8   13.58    3.30
  -8 -10 -17    8.79    5.25
 -10 -17  -8   14.59    4.49
  10 -17   8    9.63    3.34
  -8  -9 -17    6.64    5.42
  -9 -17  -8   11.86    4.64
   9 -17   8   13.61    3.49
  -8  -8 -17   12.13    5.44
   8 -17   8   16.40    3.70
  -8 -17  -8   20.77    4.94
  -8  -7 -17   11.18    5.01
   7 -17   8   17.65    4.04
  -8  -6 -17    2.36    5.03
  -4 -17  -8    8.94    4.93
  -3 -17  -8   77.53    6.66
  -2 -17  -8    3.71    4.52
  -1 -17  -8   44.32    5.17
   0 -17  -8    0.02    4.20
   1 -17  -8   20.68    4.47
  -2 -17   8    0.03    5.70
   2 -17  -8    1.79    4.32
   2 -17  -8    2.04    4.43
  -3 -17   8   40.37    5.87
   3 -17  -8   31.29    4.70
  17  -8  -3   38.71    5.01
   3 -17  -8   40.49    5.18
   4 -17  -8    8.25    4.58
  -4 -17   8    7.02    4.81
  17  -8  -4   15.13    4.34
   4 -17  -8    3.11    3.99
   5 -17  -8   11.15    4.57
  -5 -17   8    3.77    4.40
  17  -8  -5   15.52    4.49
   5 -17  -8    4.11    3.81
  17  -8  -6   13.97    4.35
   6 -17  -8   10.01    4.56
  -6 -17   8    7.39    3.71
   6 -17  -8    6.58    3.51
  -7 -17   8   -0.99    3.29
   7 -17  -8    4.89    4.55
  17  -8  -7   -3.72    4.21
  -8 -17   8    8.09    2.91
  17  -8  -8    7.20    3.97
  11 -17  -8    1.85    4.44
  12 -17  -8    6.87    4.48
  13 -17  -8    6.05    4.17
  14 -17  -8   -1.24    3.87
  15 -17  -8   11.37    3.57
  16 -17  -8    8.56    3.06
 -16 -17  -9    0.12    1.44
  -9 -16 -17    2.44    2.24
  16 -17   9    1.32    2.16
  -9 -15 -17   19.03    2.97
 -15 -17  -9   19.03    2.44
  15 -17   9   18.43    2.69
 -14 -17  -9    9.51    2.75
  -9 -14 -17   12.74    3.35
  14 -17   9    6.34    3.79
  14 -17   9    9.05    2.63
  -9 -13 -17   11.77    3.79
 -13 -17  -9    6.83    3.21
  13 -17   9    4.18    2.69
  -9 -12 -17   11.01    4.29
 -12 -17  -9    5.27    3.54
  12 -17   9    7.94    2.92
  -9 -11 -17   15.95    4.87
 -11 -17  -9   15.01    3.85
  11 -17   9    5.76    3.03
  -9 -10 -17   -2.34    5.22
 -10 -17  -9    1.80    4.21
  10 -17   9    0.98    3.16
  -9  -9 -17    9.62    5.43
  -9 -17  -9   15.07    4.72
   9 -17   9   11.84    3.52
 -17  -9  -8   10.60    2.41
  -9  -8 -17    7.66    5.40
  -8 -17  -9   16.09    4.85
  -9  -7 -17   76.49    7.03
  -5 -17  -9  177.86   11.74
  -4 -17  -9    6.04    4.85
  -3 -17  -9  146.62   10.01
  -2 -17  -9    3.20    4.71
  -1 -17  -9   65.77    6.22
   0 -17  -9   25.68    4.92
   1 -17  -9   76.81    6.56
  -2 -17   9    5.98    6.08
   2 -17  -9    0.02    4.39
  -3 -17   9  147.07   10.15
   3 -17  -9  124.17    9.39
  17  -9  -3  129.43    9.47
  -4 -17   9    4.67    4.95
  17  -9  -4    6.17    4.57
   4 -17  -9    2.98    4.19
   4 -17  -9    6.47    4.94
  17  -9  -5  155.35    9.64
   5 -17  -9  158.49    9.66
  -5 -17   9  137.28    9.40
   6 -17  -9   26.36    5.02
  17  -9  -6   19.78    4.87
  -6 -17   9   19.26    4.00
  17  -9  -7   68.87    6.02
  -7 -17   9   51.76    4.78
  17  -9  -8   12.13    4.21
  17  -9  -9   16.70    3.80
  10 -17  -9    5.14    4.36
  11 -17  -9    7.64    4.28
  12 -17  -9   19.24    4.53
  13 -17  -9   15.68    4.08
  14 -17  -9   10.27    3.76
  15 -17  -9   23.77    3.62
  16 -17  -9    1.60    2.65
  16 -17  10    3.02    1.80
 -10 -16 -17    6.06    1.98
 -10 -15 -17   10.81    2.44
 -15 -17 -10    4.22    1.99
  15 -17  10    6.71    2.01
 -14 -17 -10    1.05    2.46
  14 -17  10    1.04    2.10
 -10 -14 -17    5.96    2.91
 -13 -17 -10    5.01    2.93
  13 -17  10    1.83    2.33
 -10 -13 -17    0.10    3.41
 -12 -17 -10    5.67    3.42
  12 -17  10    2.90    2.48
 -11 -17 -10   21.92    3.97
  11 -17  10   15.24    2.95
 -10 -17 -10    8.74    4.02
  10 -17  10    2.08    3.01
 -17 -10  -9   31.88    3.27
  -9 -17 -10   47.41    4.89
 -17 -10  -8   22.45    2.73
  -6 -17 -10    9.70    4.99
  -5 -17 -10    7.42    4.97
  -4 -17 -10    7.66    5.05
  -3 -17 -10   16.14    5.15
  -2 -17 -10    2.79    4.88
  -1 -17 -10   52.44    5.85
   0 -17 -10    8.17    4.72
   1 -17 -10   48.52    5.56
  -2 -17  10   -0.28    6.64
   2 -17 -10    2.00    4.40
  17 -10  -2   -1.59    4.52
  -3 -17  10   12.75    6.36
  17 -10  -3   20.94    4.67
   3 -17 -10   16.95    4.42
  -4 -17  10   10.01    5.54
  17 -10  -4    2.72    4.56
   4 -17 -10    5.42    4.19
  17 -10  -5   11.69    4.77
  -5 -17  10    5.45    4.58
   5 -17 -10    5.46    5.13
  -6 -17  10   16.49    4.00
  17 -10  -6   16.54    4.87
  17 -10  -7   54.11    5.70
  -7 -17  10   41.82    4.16
  17 -10  -8   20.81    4.55
   9 -17 -10   42.12    5.19
  17 -10  -9   33.65    4.55
  10 -17 -10    6.75    4.27
  17 -10 -10    4.91    3.45
  11 -17 -10   21.04    4.54
  12 -17 -10    1.47    4.16
  13 -17 -10    6.97    3.94
  14 -17 -10    0.40    3.48
  15 -17 -10    3.94    3.03
  15 -17  11    2.71    1.51
 -15 -17 -11    6.51    1.80
 -14 -17 -11    1.58    2.30
  14 -17  11   -0.36    1.71
 -13 -17 -11    7.50    2.73
  13 -17  11    3.33    1.93
 -12 -17 -11    6.77    3.13
  12 -17  11    3.26    2.18
 -11 -17 -11   16.19    3.68
 -10 -17 -11   20.98    3.91
 -17 -11  -9   17.85    2.75
  -9 -17 -11   34.59    4.32
 -17 -11  -8   -0.50    2.33
  -6 -17 -11   15.19    4.79
  -5 -17 -11   19.84    5.02
  -4 -17 -11    4.37    4.71
  -3 -17 -11   71.56    6.53
  -2 -17 -11   26.62    5.08
  -1 -17 -11   87.76    7.24
   0 -17 -11   14.18    5.12
   1 -17 -11   76.96    6.60
  17 -11  -1   71.45    6.70
   2 -17 -11   29.31    4.95
  17 -11  -2   27.14    4.93
   3 -17 -11   53.08    5.73
  17 -11  -3   66.11    6.03
  17 -11  -4   10.97    4.77
  -4 -17  11   11.01    5.79
   4 -17 -11    6.38    3.82
  17 -11  -5   34.37    5.12
  -5 -17  11   36.64    5.37
  -6 -17  11    2.53    3.68
  17 -11  -6    9.42    4.59
  17 -11  -7   51.89    5.82
  17 -11  -8   -0.03    4.20
   8 -17 -11    1.07    4.59
  17 -11  -9   26.95    4.39
   9 -17 -11   32.83    4.84
  17 -11 -10    7.88    3.68
  10 -17 -11   17.03    4.49
  11 -17 -11   14.79    4.31
  12 -17 -11   15.61    4.09
  13 -17 -11    6.60    3.56
 -15 -17 -12    2.33    1.50
 -14 -17 -12   12.46    2.22
 -13 -17 -12    9.60    2.49
 -12 -17 -12   16.42    3.04
 -11 -17 -12   16.38    3.34
 -10 -17 -12   -0.08    3.47
 -17 -12  -9   17.98    2.53
 -17 -12  -8    4.46    2.32
  -7 -17 -12   16.98    4.50
  -6 -17 -12    9.56    4.62
  -5 -17 -12    4.62    4.59
  -4 -17 -12    5.96    4.80
  -3 -17 -12   20.29    4.98
  -2 -17 -12    4.58    4.69
  -1 -17 -12   41.38    5.58
   0 -17 -12    5.45    4.78
  17 -12   0    4.71    4.88
   1 -17 -12   31.59    4.98
  17 -12  -1   35.96    5.17
  -2 -17  12    4.01    8.91
  17 -12  -2    5.24    4.62
   2 -17 -12    2.22    4.35
  17 -12  -3   26.19    5.07
   3 -17 -12   15.93    4.26
  17 -12  -4   10.19    4.69
  -4 -17  12   12.38    6.12
  17 -12  -5    1.49    4.69
  -5 -17  12   -2.71    4.75
  -6 -17  12    2.32    3.41
  17 -12  -6   -1.23    4.70
  17 -12  -7   19.55    4.56
  17 -12  -8    1.91    4.17
  17 -12  -9   31.34    4.46
  17 -12 -10    0.63    3.51
  17 -12 -11   25.15    3.57
 -14 -17 -13    1.17    1.72
  14 -17  13    2.64    2.75
 -13 -17 -13   10.70    2.31
 -12 -17 -13    4.74    2.50
 -11 -17 -13   51.99    4.27
 -10 -17 -13   -0.54    3.11
 -17 -13  -9   42.43    3.37
  -7 -17 -13   45.00    4.88
  -6 -17 -13    5.33    4.00
  -5 -17 -13    4.86    4.27
  -4 -17 -13   26.78    4.85
  -3 -17 -13   11.40    4.49
  -2 -17 -13   15.35    4.72
  -1 -17 -13   85.48    7.02
  17 -13   1   82.61    7.13
   0 -17 -13    9.41    4.52
  17 -13   0    4.18    4.73
   1 -17 -13   79.19    6.55
  17 -13  -1   88.51    7.03
  17 -13  -2   13.73    4.79
   2 -17 -13    9.33    3.94
  17 -13  -3    5.06    4.69
  -3 -17  13   23.74    8.92
  17 -13  -4   22.19    5.08
  -4 -17  13   36.89    6.86
  -5 -17  13    2.92    4.46
  17 -13  -5    2.34    4.51
  17 -13  -6    5.69    4.16
  17 -13  -7   38.82    4.92
  17 -13  -8    4.66    3.84
  17 -13  -9   38.09    4.39
  17 -13 -10    3.40    3.29
  17 -13 -11   42.05    3.96
 -13 -17 -14    0.40    1.81
  17 -14  13    0.49    1.68
 -12 -17 -14    4.12    2.21
 -11 -17 -14    6.45    2.55
 -17 -14  -9   18.11    2.27
  -8 -17 -14    1.17    3.37
  -7 -17 -14   12.56    3.74
  -6 -17 -14   15.13    4.00
  -5 -17 -14    5.57    3.85
  -4 -17 -14    8.13    4.12
  -3 -17 -14    6.75    4.15
  -2 -17 -14    3.56    4.26
  -1 -17 -14   37.07    4.80
  17 -14   1   44.24    5.22
  17 -14   0    6.92    4.72
   0 -17 -14    1.33    3.87
  17 -14  -1   38.97    5.07
   1 -17 -14   29.60    4.26
  17 -14  -2    2.73    4.65
  -2 -17  14   15.21   12.78
   2 -17 -14   -0.05    3.37
  17 -14  -3    2.14    4.62
  -3 -17  14   15.15    9.02
  -4 -17  14    3.43    5.80
  17 -14  -4    0.15    4.37
  17 -14  -5    0.46    4.35
  17 -14  -6   10.01    4.10
  17 -14  -7   10.88    3.84
  17 -14  -8    0.41    3.57
  17 -14  -9   12.19    3.48
  17 -14 -10    4.33    3.06
 -12 -17 -15    0.74    1.82
  17 -15  12   -0.04    1.58
 -11 -17 -15    9.32    2.21
  17 -15  11    6.90    2.25
  17 -15  10    2.08    2.67
  -9 -17 -15   50.26    3.92
  17 -15   9   44.59    4.34
  -8 -17 -15    8.52    2.96
  17 -15   8    8.76    3.55
  -7 -17 -15   19.65    3.34
  17 -15   7   20.46    3.93
  -6 -17 -15   22.62    3.63
  17 -15   6   25.16    4.31
  -5 -17 -15    9.36    3.55
  17 -15   5   13.39    4.12
  -4 -17 -15   19.46    3.89
  17 -15   4    8.51    4.31
  -3 -17 -15   -0.53    3.79
  -2 -17 -15    7.52    3.85
  -1 -17 -15   32.86    4.28
  17 -15   0   -1.88    4.41
   0 -17 -15    0.68    3.42
  17 -15  -1   41.50    5.04
   1 -17 -15   33.63    4.00
  17 -15  -2    4.71    4.26
  -2 -17  15    5.66   11.93
  -3 -17  15   11.91    7.23
  17 -15  -3    5.47    4.32
  17 -15  -4   10.49    4.33
  17 -15  -5    3.05    3.84
  17 -15  -6   19.54    3.88
  17 -15  -7   17.72    3.58
  17 -15  -8    4.07    3.23
  17 -15  -9   20.18    3.29
  17 -15 -10    2.59    2.64
  17 -16  11    3.48    1.53
  17 -16  10    1.83    1.98
  -9 -17 -16    6.64    2.23
  17 -16   9    4.92    2.46
  -8 -17 -16   -2.04    2.47
  17 -16   8    3.01    2.79
  -7 -17 -16    9.15    2.63
  17 -16   7    4.66    3.16
  -6 -17 -16    6.79    2.92
  17 -16   6    8.63    3.42
  -5 -17 -16    0.71    2.97
  17 -16   5   -2.07    3.56
  -4 -17 -16    8.81    3.17
  17 -16   4   11.32    3.74
  17 -16   3    3.41    4.00
  -3 -17 -16    3.04    3.25
  -2 -17 -16    5.36    3.19
  -1 -17 -16   14.71    3.22
   0 -17 -16   -3.10    2.88
  17 -16  -1   15.58    4.44
  -1 -17  16   59.80   11.97
  -2 -17  16   19.34    7.49
  17 -16  -2    6.87    4.03
  17 -16  -3    0.11    4.05
  17 -16  -4    3.81    3.77
  17 -16  -5   -1.49    3.43
  17 -16  -6    8.80    3.26
  17 -16  -7    8.15    3.05
  17 -16  -8    3.10    2.81
  17 -16  -9    8.23    2.58
  17 -17   9   12.66    2.10
  -9 -17 -17   15.69    1.93
  17 -17   8    6.19    2.40
  -8 -17 -17   10.99    2.07
  17 -17   7   19.45    3.06
  -7 -17 -17   23.45    2.60
  -6 -17 -17    5.95    2.42
  17 -17   6    9.92    3.02
  17 -17   5    7.77    3.27
  -5 -17 -17    7.54    2.52
  17 -17   4    2.21    3.38
  -4 -17 -17    8.02    2.62
  17 -17   3    3.08    3.48
  -3 -17 -17    8.03    2.58
  17 -17   2   13.73    3.62
  -2 -17 -17    3.07    2.66
  -1 -17 -17   13.91    2.51
   0 -17  17    1.15    7.80
  -1 -17  17   36.13    6.21
  17 -17  -1   13.84    3.93
  17 -17  -2    9.52    3.57
  17 -17  -3    2.79    3.39
  17 -17  -4    6.47    3.21
  17 -17  -5    8.57    3.04
  17 -17  -6    2.56    2.82
  17 -17  -7   13.94    2.76
  17 -17  -8   11.61    2.44
  17 -17  -9   18.76    2.34
   0 -18   0  232.23   14.59
   1 -18   0   -1.05    2.50
   1 -18   0    7.34    4.81
   2 -18   0  116.77    7.81
   2 -18   0  140.44    8.87
  -3 -18   0   31.03    5.32
   3 -18   0   28.20    4.99
   3 -18   0   22.34    3.26
  -4 -18   0   61.61    5.98
   4 -18   0   49.92    4.50
   4 -18   0   54.26    5.68
  -5 -18   0   15.29    4.69
   5 -18   0   14.56    4.56
   5 -18   0   12.35    3.36
   6 -18   0  160.08   10.56
   6 -18   0  155.70   11.15
   7 -18   0   25.13    4.90
   7 -18   0   20.15    3.83
  -7 -18   0   27.69    5.00
   8 -18   0   79.93    5.90
  -8 -18   0   78.15    6.52
   8 -18   0   71.52    6.61
   9 -18   0   26.59    4.43
   0  -9 -18   27.45    3.34
  -9 -18   0   21.96    4.45
   9 -18   0   29.84    4.10
  10 -18   0   21.17    4.11
  10 -18   0   22.25    3.86
   0 -10 -18   27.95    3.30
 -10 -18   0   20.11    3.92
  11 -18   0    4.62    3.92
   0 -11 -18   -0.65    3.11
 -11 -18   0    0.80    3.27
  12 -18   0   14.38    4.09
 -12 -18   0   17.61    3.19
   0 -12 -18   15.41    3.35
   0 -13 -18   11.82    3.19
  13 -18   0    7.29    4.22
  14 -18   0   18.42    4.18
  15 -18   0    1.66    3.80
  16 -18   0   36.63    4.34
   0 -17  18    2.46    3.35
   1 -17  18   12.10    4.31
  17 -18   1   10.59    3.21
  16 -18   1   14.77    3.67
  -1 -15 -18    0.33    2.70
  15 -18   1   -1.50    3.74
  14 -18   1   51.76    4.95
  -1 -14 -18   47.92    4.41
  13 -18   1    2.18    3.94
  -1 -13 -18   -1.79    3.44
 -13 -18  -1    2.59    2.69
  12 -18   1   15.77    3.90
  -1 -12 -18   11.19    3.65
 -12 -18  -1   15.02    3.41
  11 -18   1   34.56    4.32
  11 -18   1   32.01    4.09
  -1 -11 -18   40.37    4.32
 -11 -18  -1   35.37    4.16
  10 -18   1    3.70    3.58
  10 -18   1    9.83    4.24
  -1 -10 -18    7.52    3.53
 -10 -18  -1   10.64    3.86
   9 -18   1   40.41    4.43
  -1  -9 -18   46.60    4.20
   9 -18   1   38.89    5.34
  -9 -18  -1   43.72    4.96
   8 -18   1   11.35    3.40
   8 -18   1    7.62    4.88
  -1  -8 -18   12.58    3.06
  -8 -18  -1    6.55    4.53
   7 -18   1   40.73    4.40
   7 -18   1   52.15    5.76
  -7 -18  -1   49.71    5.72
   6 -18   1   48.35    4.46
   6 -18   1   42.65    5.66
  -5 -18  -1    6.98    5.10
   5 -18   1    5.34    4.78
   5 -18   1    0.15    3.13
   4 -18   1   54.99    5.93
  -4 -18  -1   55.54    5.89
   4 -18   1   45.08    4.26
   3 -18   1   10.90    5.10
   3 -18   1    7.34    2.73
   2 -18   1   15.20    5.24
   2 -18   1   14.08    2.67
   1 -18   1   -1.97    5.09
   0 -18  -1   -2.53    2.49
   0 -18  -1    3.56    4.57
   1 -18  -1    1.43    2.59
   1 -18  -1   -0.11    4.44
   2 -18  -1    9.23    2.83
  -2 -18   1   10.68    5.02
   2 -18  -1   10.00    4.58
  -3 -18   1   13.10    4.78
   3 -18  -1    8.04    4.51
   3 -18  -1   12.44    2.99
  -4 -18   1   39.96    5.60
   4 -18  -1   45.60    4.10
   4 -18  -1   41.85    5.17
  -5 -18   1    2.01    4.70
   5 -18  -1    0.93    4.40
   5 -18  -1   -1.18    3.21
  -6 -18   1   71.05    6.08
   6 -18  -1   54.36    5.78
   6 -18  -1   61.46    5.13
  -7 -18   1   33.67    5.11
   7 -18  -1   40.03    4.24
   7 -18  -1   27.62    4.74
   8 -18  -1   18.68    4.26
   8 -18  -1   18.46    3.86
  -8 -18   1   25.69    4.57
   9 -18  -1   29.00    4.26
  -9 -18   1   33.86    4.48
   9 -18  -1   34.57    4.38
  10 -18  -1   -0.87    3.29
 -10 -18   1    9.60    3.59
  10 -18  -1    2.14    3.94
 -11 -18   1   30.58    3.68
  11 -18  -1   35.52    4.69
 -12 -18   1   14.85    2.97
  12 -18  -1   18.57    4.27
  13 -18  -1   -0.02    4.30
  14 -18  -1   60.78    5.60
  15 -18  -1    6.84    3.94
  -1 -16  18    6.94    3.80
  -2 -17 -18   11.16    1.98
   2 -17  18   23.17    4.60
  17 -18   2   20.14    3.24
  -2 -16 -18    7.42    2.45
  16 -18   2    9.90    3.46
  15 -18   2    4.43    3.61
  -2 -15 -18    5.07    2.96
  14 -18   2   26.48    4.06
  -2 -14 -18   14.64    3.61
  13 -18   2    2.75    3.62
  -2 -13 -18   -0.25    3.66
 -13 -18  -2    2.64    2.87
  12 -18   2   31.90    4.25
  -2 -12 -18   27.72    4.32
 -12 -18  -2   27.43    3.74
  11 -18   2    3.08    3.67
  11 -18   2    3.86    3.83
  -2 -11 -18    1.05    3.84
 -11 -18  -2    2.01    3.58
  -2 -10 -18   49.60    4.92
  10 -18   2   45.79    4.60
 -10 -18  -2   52.82    5.05
  10 -18   2   49.11    5.45
   9 -18   2   16.88    3.57
  -2  -9 -18   10.77    3.77
   9 -18   2   14.24    5.02
  -9 -18  -2   13.47    4.30
   8 -18   2   57.45    6.27
   8 -18   2   53.20    4.82
  -2  -8 -18   56.49    4.94
  -8 -18  -2   72.55    5.91
   7 -18   2    9.09    3.29
   7 -18   2    6.78    5.18
  -7 -18  -2   14.74    4.96
   6 -18   2   67.63    6.78
   6 -18   2   65.19    5.32
  -6 -18  -2   80.03    6.75
   5 -18   2   14.61    5.31
   5 -18   2   14.55    3.26
  -5 -18  -2   18.88    5.33
   4 -18   2   67.48    6.42
  -4 -18  -2   75.03    6.23
   3 -18   2    4.97    5.21
   3 -18   2   -0.45    2.68
   2 -18   2   99.97    7.97
  -1 -18  -2   17.99    4.79
   1 -18   2   16.16    5.49
   0 -18  -2  161.49   10.50
   0 -18  -2  191.29   11.14
   1 -18  -2   39.85    5.16
   1 -18  -2   37.15    3.70
   2 -18  -2   80.28    5.81
   2 -18  -2   81.49    6.68
  -2 -18   2   86.00    7.17
   3 -18  -2   16.62    4.34
  -3 -18   2   12.00    4.99
   3 -18  -2   10.02    3.14
  -4 -18   2   23.38    4.98
   4 -18  -2   18.34    4.35
   4 -18  -2   15.32    3.40
  -5 -18   2   15.12    4.81
   5 -18  -2   21.06    4.35
   5 -18  -2   16.88    3.57
  -6 -18   2   36.17    5.02
   6 -18  -2   33.38    4.74
   6 -18  -2   37.25    4.21
  -7 -18   2   14.63    4.55
   7 -18  -2   24.44    4.34
   7 -18  -2   27.34    3.85
   8 -18  -2   74.51    6.00
  -8 -18   2   81.32    6.26
   8 -18  -2   70.47    6.03
   9 -18  -2   15.90    3.71
   9 -18  -2    8.08    4.12
  -9 -18   2   12.05    3.84
  10 -18  -2   57.86    5.36
 -10 -18   2   49.66    4.56
 -11 -18   2    0.06    2.94
  11 -18  -2   -0.73    4.20
  12 -18  -2   44.95    5.29
  13 -18  -2    2.71    4.42
  14 -18  -2   49.06    5.26
  17 -18  -2   19.33    3.23
  -3 -17 -18   -0.51    1.82
  17 -18   3    1.75    2.89
  16 -18   3    3.17    3.19
  -3 -16 -18    1.33    2.52
  15 -18   3   -0.81    3.30
  -3 -15 -18    1.52    3.06
  14 -18   3   13.36    3.70
  -3 -14 -18   10.33    3.66
 -14 -18  -3    9.78    2.39
  13 -18   3    7.87    3.65
  -3 -13 -18    5.91    3.93
 -13 -18  -3    9.24    3.08
  12 -18   3   23.49    3.88
  12 -18   3   26.08    3.88
  -3 -12 -18   26.58    4.42
 -12 -18  -3   25.93    3.76
  -3 -11 -18   19.33    4.31
  11 -18   3   12.41    3.62
  11 -18   3   19.29    4.40
 -11 -18  -3   16.97    4.23
  10 -18   3   20.84    3.69
  10 -18   3   19.42    4.89
 -10 -18  -3   20.47    4.37
  -3 -10 -18   24.29    4.52
   9 -18   3    8.51    3.49
  -3  -9 -18   16.13    4.18
   9 -18   3   13.89    5.21
  -9 -18  -3   12.24    4.51
   8 -18   3   19.44    3.51
  -3  -8 -18   25.12    4.14
   8 -18   3   26.98    5.62
  -8 -18  -3   18.59    4.72
   7 -18   3    2.71    3.13
  -3  -7 -18    3.11    3.50
   7 -18   3    2.38    5.54
  -7 -18  -3    2.19    4.95
   6 -18   3   18.44    5.80
   6 -18   3   26.74    3.68
   5 -18   3    1.87    5.26
   5 -18   3    3.86    3.05
  -5 -18  -3    4.55    5.19
   4 -18   3   26.33    5.49
   4 -18   3   27.88    3.47
   3 -18   3    4.08    5.37
  -2 -18  -3   19.88    5.09
   2 -18   3   15.77    5.60
  -1 -18  -3    7.53    4.48
   0 -18  -3    8.83    4.56
   0 -18  -3    8.14    2.96
   1 -18  -3   10.04    3.05
   1 -18  -3    9.14    4.48
  -1 -18   3    9.56    5.59
   2 -18  -3    8.02    4.41
   2 -18  -3    2.02    3.19
  -2 -18   3    7.82    5.34
   3 -18  -3   16.73    4.44
  -3 -18   3   19.83    5.11
   3 -18  -3   15.16    3.41
   4 -18  -3   38.34    4.85
  -4 -18   3   38.72    5.27
   4 -18  -3   32.49    4.16
   5 -18  -3    0.92    4.20
  -5 -18   3    2.15    4.51
   5 -18  -3   -0.28    3.47
   6 -18  -3   42.81    4.83
  -6 -18   3   34.02    5.00
   6 -18  -3   42.50    4.37
  -7 -18   3    8.82    4.11
   7 -18  -3    6.12    3.88
   7 -18  -3    9.59    3.88
   8 -18  -3   28.22    4.26
   8 -18  -3   34.27    4.53
  -8 -18   3   35.92    4.45
   9 -18  -3    5.27    4.12
  -9 -18   3    4.22    3.61
  10 -18  -3   13.38    4.29
 -10 -18   3    8.14    3.22
  11 -18  -3    9.09    4.31
 -11 -18   3    7.04    2.76
  12 -18  -3   46.66    5.19
  13 -18  -3    4.03    4.21
  16 -18  -3   -0.62    3.30
  17 -18  -3   -1.76    2.82
  17 -18   4    3.41    2.72
  -4 -17 -18    0.68    1.97
  16 -18   4    8.91    3.13
  -4 -16 -18    2.91    2.60
  15 -18   4    5.14    3.27
  -4 -15 -18    6.53    3.20
  14 -18   4   15.28    3.55
  -4 -14 -18   12.20    3.73
 -14 -18  -4   14.28    2.58
  13 -18   4    5.00    3.51
  -4 -13 -18    6.34    3.98
 -13 -18  -4    2.43    3.11
  12 -18   4   42.21    4.69
  -4 -12 -18   31.60    4.96
  12 -18   4   38.50    4.32
  11 -18   4   14.09    3.52
  -4 -11 -18   12.78    4.54
  11 -18   4   19.47    4.74
 -11 -18  -4   20.57    4.15
  -4 -10 -18   44.26    5.51
  10 -18   4   48.80    6.00
  10 -18   4   46.76    4.56
 -10 -18  -4   58.80    5.32
   9 -18   4    8.05    3.50
  -4  -9 -18   15.45    4.50
   9 -18   4   12.20    5.83
  -9 -18  -4   16.33    4.59
  -4  -8 -18   48.16    5.19
   8 -18   4   47.93    4.57
   8 -18   4   42.90    6.41
  -8 -18  -4   55.34    5.60
   7 -18   4    4.21    3.29
  -4  -7 -18   13.59    4.01
   7 -18   4    2.91    5.53
  -7 -18  -4    7.15    4.70
   6 -18   4   20.58    3.55
   6 -18   4   17.78    5.78
  -6 -18  -4   20.23    5.23
   5 -18   4    5.06    5.55
  -5 -18  -4    9.86    5.15
   5 -18   4    7.27    3.20
   4 -18   4   26.90    6.07
   3 -18   4    8.14    5.70
   2 -18   4   69.46    6.92
  -2 -18  -4   67.02    6.30
  -1 -18  -4    4.36    4.62
   0 -18  -4   26.49    4.91
   0 -18  -4   26.01    3.66
   1 -18  -4    1.24    3.28
   1 -18  -4   -0.32    4.39
  -1 -18   4    4.65    5.41
   2 -18  -4  106.53    8.36
   2 -18  -4  120.21    7.99
   3 -18  -4    2.44    4.13
   3 -18  -4    2.21    3.49
  -3 -18   4    8.08    5.03
  -4 -18   4   42.45    5.28
   4 -18  -4   43.03    5.01
   4 -18  -4   48.57    4.60
   5 -18  -4   13.27    4.14
  -5 -18   4    5.55    4.39
   5 -18  -4    8.74    3.71
   6 -18  -4    5.20    3.96
  -6 -18   4   11.98    4.30
   6 -18  -4    8.81    3.92
   7 -18  -4    5.27    3.86
  -7 -18   4    1.51    3.89
   7 -18  -4    3.14    3.97
  -8 -18   4   43.78    4.73
   8 -18  -4   41.23    4.48
   8 -18  -4   54.67    5.09
   9 -18  -4   15.34    4.37
  -9 -18   4   15.64    3.59
 -10 -18   4   39.84    4.01
  10 -18  -4   55.54    5.24
  11 -18  -4   10.70    4.41
  12 -18  -4   56.40    5.62
  16 -18  -4    0.23    3.13
  17 -18  -4    2.43    2.56
  17 -18   5   -1.08    2.51
  -5 -17 -18    1.80    1.90
  16 -18   5    2.12    2.84
  -5 -16 -18    2.49    2.52
  -5 -15 -18    8.01    3.15
  15 -18   5    2.42    3.11
  14 -18   5    1.37    3.20
  -5 -14 -18    1.52    3.63
 -14 -18  -5    2.15    2.46
  13 -18   5   10.62    3.43
  13 -18   5   16.00    3.38
  -5 -13 -18   14.51    4.20
 -13 -18  -5   14.02    3.23
  -5 -12 -18   19.39    4.47
  12 -18   5   20.76    3.44
  12 -18   5   19.38    4.45
 -12 -18  -5   20.49    3.77
  -5 -11 -18    1.58    4.64
  11 -18   5   -0.09    3.33
  11 -18   5    4.88    5.02
 -11 -18  -5    4.16    3.89
  -5 -10 -18    8.75    4.70
  10 -18   5    7.78    3.31
  10 -18   5   13.84    5.41
 -10 -18  -5   17.88    4.52
   9 -18   5   12.31    3.43
  -5  -9 -18    8.95    4.79
   9 -18   5   14.51    5.56
  -9 -18  -5   15.46    4.59
   8 -18   5    5.21    3.42
  -5  -8 -18    6.82    4.47
   8 -18   5   11.20    5.63
  -8 -18  -5    2.60    4.69
   7 -18   5   11.10    3.45
  -5  -7 -18   11.55    4.37
  -7 -18  -5    7.97    4.87
   6 -18   5   21.53    3.59
  -6 -18  -5   19.74    4.97
   5 -18   5   17.49    3.82
   4 -18   5   52.60    6.62
   3 -18   5    4.43    5.96
  -3 -18  -5    2.41    4.97
  -2 -18  -5   46.15    5.75
  -1 -18  -5    8.11    4.84
   0 -18   5   19.09    5.73
   0 -18  -5   17.63    4.74
  -1 -18   5    7.92    5.40
   1 -18  -5    1.54    3.65
   1 -18  -5    3.80    4.18
   2 -18  -5   22.13    3.96
  -2 -18   5   21.91    5.48
   2 -18  -5   22.07    4.67
   3 -18  -5    3.39    3.55
  -3 -18   5    3.87    4.99
   3 -18  -5    1.96    4.36
   4 -18  -5   37.43    4.53
  -4 -18   5   27.99    5.24
  18  -5  -4   42.00    4.23
   4 -18  -5   38.05    4.95
   5 -18  -5    8.63    4.17
  -5 -18   5    4.13    4.24
   5 -18  -5    6.98    4.11
  -6 -18   5   12.84    4.26
   6 -18  -5   23.46    4.26
   6 -18  -5   18.88    4.16
  -7 -18   5    6.54    3.73
   7 -18  -5   13.55    3.99
   7 -18  -5    9.37    3.85
  -8 -18   5    5.20    3.48
   8 -18  -5    6.93    4.29
   9 -18  -5    1.36    4.25
  -9 -18   5    3.05    3.27
  10 -18  -5    4.27    4.29
 -10 -18   5    2.73    2.74
  11 -18  -5    2.75    4.22
  15 -18  -5   -0.42    3.54
  16 -18  -5    2.61    3.11
  17 -18  -5   -0.39    2.46
  17 -18   6    3.89    2.26
  -6 -17 -18    3.40    1.78
  16 -18   6   17.14    2.89
  -6 -16 -18   21.60    2.69
  15 -18   6   12.19    2.98
  -6 -15 -18   11.13    3.04
 -15 -18  -6    5.00    2.03
  14 -18   6   18.60    3.24
  -6 -14 -18   21.14    3.75
 -14 -18  -6   20.29    2.88
  -6 -13 -18    6.61    4.16
  13 -18   6    9.82    3.59
  13 -18   6    6.86    3.08
 -13 -18  -6   10.43    3.06
  12 -18   6   75.50    6.63
  -6 -12 -18   83.58    6.71
 -12 -18  -6   88.70    6.02
  12 -18   6   70.84    5.73
  11 -18   6   -1.05    5.07
  11 -18   6    0.12    3.25
 -11 -18  -6    1.61    3.98
  -6 -11 -18    1.80    4.69
  -6 -10 -18   33.30    5.58
  10 -18   6   48.86    4.44
  10 -18   6   48.27    6.16
  -6  -9 -18    1.54    4.78
   9 -18   6    4.73    3.33
  -9 -18  -6    5.87    4.75
  -6  -8 -18   38.10    5.45
   8 -18   6   44.82    4.41
  -8 -18  -6   43.62    5.44
   7 -18   6    2.07    3.56
  -7 -18  -6   -1.40    4.88
   6 -18   6   51.01    4.92
  -3 -18  -6   -0.71    4.78
  -2 -18  -6   47.47    5.60
  -1 -18  -6    5.88    4.64
   0 -18   6    8.84    5.95
   0 -18  -6    3.92    4.38
  -1 -18   6   13.98    5.53
   1 -18  -6   11.15    3.89
   1 -18  -6   12.14    4.68
  -2 -18   6   64.32    6.52
   2 -18  -6   62.19    5.97
   2 -18  -6   64.79    5.47
   3 -18  -6    8.52    4.04
  -3 -18   6    3.48    5.10
   3 -18  -6    9.66    4.41
  18  -6  -3   12.64    4.08
   4 -18  -6   40.14    4.77
  -4 -18   6   32.88    5.14
  18  -6  -4   37.05    4.33
   4 -18  -6   28.05    4.81
   5 -18  -6   11.10    4.18
  -5 -18   6    0.02    4.14
  18  -6  -5    7.48    3.63
   5 -18  -6    4.39    4.04
  -6 -18   6   15.77    4.09
   6 -18  -6   26.78    4.45
   6 -18  -6   22.58    4.04
  -7 -18   6    3.84    3.54
   7 -18  -6    0.82    4.37
   7 -18  -6   -0.10    3.38
  -8 -18   6   24.63    3.63
   8 -18  -6   27.76    4.72
   9 -18  -6    2.07    4.25
  -9 -18   6    6.11    3.05
  10 -18  -6   56.70    5.52
  14 -18  -6   32.12    4.28
  15 -18  -6   11.77    3.55
  16 -18  -6   21.96    3.19
  17 -18  -6   -0.35    2.21
  17 -18   7    4.03    2.02
  16 -18   7    9.31    2.32
  -7 -16 -18    4.19    2.17
  -7 -15 -18    0.84    2.65
  15 -18   7    0.80    2.62
 -15 -18  -7    2.21    1.88
  -7 -14 -18   26.02    3.56
  14 -18   7   18.54    3.03
 -14 -18  -7   17.15    2.73
  -7 -13 -18   -3.70    3.98
  13 -18   7    1.71    2.90
  13 -18   7    1.91    3.74
 -13 -18  -7   -0.93    2.99
  12 -18   7   15.97    3.20
  -7 -12 -18   20.61    4.45
  12 -18   7   18.32    4.94
 -12 -18  -7   17.97    3.60
  11 -18   7   -0.83    3.03
  11 -18   7    0.91    5.18
 -11 -18  -7    2.53    3.83
  -7 -11 -18    0.91    4.85
  -7 -10 -18    5.23    4.77
  10 -18   7    4.41    3.21
 -10 -18  -7    1.11    4.22
  -7  -9 -18    1.03    4.84
   9 -18   7   -0.23    3.33
  -9 -18  -7    0.05    4.43
   8 -18   7   11.52    3.72
  -7  -8 -18    4.89    4.88
  -8 -18  -7   13.33    4.93
   7 -18   7    2.91    4.04
  -7 -18  -7    2.86    4.92
  -4 -18  -7   37.33    5.39
  -3 -18  -7    2.51    4.62
  -2 -18  -7    8.10    4.46
   1 -18   7   12.10    6.21
  -1 -18  -7   15.47    4.52
   0 -18   7    5.95    6.19
   0 -18  -7    5.22    4.36
  -1 -18   7    5.32    5.78
   1 -18  -7   12.35    4.44
  -2 -18   7   12.17    5.46
   2 -18  -7    8.43    4.40
   2 -18  -7   11.59    4.40
  -3 -18   7   22.55    5.36
  18  -7  -3   22.07    4.30
   3 -18  -7   14.73    4.44
   3 -18  -7   18.74    4.66
   4 -18  -7   27.31    4.77
  -4 -18   7   26.72    5.05
  18  -7  -4   29.36    4.37
   4 -18  -7   16.72    4.38
   5 -18  -7    9.91    4.50
  -5 -18   7    8.17    4.24
  18  -7  -5   12.70    4.10
   5 -18  -7   13.21    3.92
  18  -7  -6   31.01    4.08
   6 -18  -7   24.42    4.59
  -6 -18   7   21.76    4.12
   6 -18  -7   19.52    3.84
  -7 -18   7   -0.15    3.47
   7 -18  -7    3.41    4.48
  -8 -18   7    1.65    3.12
   8 -18  -7   -0.96    4.47
   9 -18  -7    4.52    4.44
  -9 -18   7    1.18    2.81
  13 -18  -7    6.21    4.09
  14 -18  -7   19.82    3.87
  15 -18  -7    1.60    3.10
  16 -18  -7    4.87    2.76
  17 -18  -7    3.35    2.03
  17 -18   8    2.97    1.58
  16 -18   8   13.09    2.16
  15 -18   8    8.62    2.33
  -8 -15 -18   12.50    2.49
 -15 -18  -8    6.92    1.86
  14 -18   8   18.37    2.87
  -8 -14 -18   27.59    3.34
 -14 -18  -8   22.30    2.81
  -8 -13 -18    7.81    3.55
  13 -18   8    3.52    2.68
  13 -18   8    0.63    3.95
 -13 -18  -8    2.67    2.96
  -8 -12 -18   15.44    4.24
  12 -18   8   18.05    3.04
  12 -18   8   22.00    4.93
 -12 -18  -8   24.71    3.66
  -8 -11 -18    7.15    4.63
 -11 -18  -8    9.21    3.86
  11 -18   8    2.76    2.93
  -8 -10 -18   33.51    5.39
  10 -18   8   32.95    3.85
 -10 -18  -8   35.44    4.74
  -8  -9 -18    2.89    4.84
   9 -18   8    2.14    3.45
  -9 -18  -8    3.81    4.33
  -8 -18  -8   22.39    4.94
  -5 -18  -8   12.99    5.14
  -4 -18  -8  107.72    8.06
  -3 -18  -8   -1.27    4.62
  -2 -18  -8   71.76    6.42
  -1 -18  -8   25.86    4.61
   0 -18   8   10.41    6.52
   0 -18  -8    8.01    4.49
  -1 -18   8   31.90    6.42
   1 -18  -8   17.88    4.53
  -2 -18   8   90.91    7.80
   2 -18  -8   80.31    6.64
  -3 -18   8    0.02    5.27
  18  -8  -3    6.31    4.28
   3 -18  -8    4.88    4.05
   3 -18  -8    8.01    4.67
  18  -8  -4  109.93    8.13
   4 -18  -8  105.43    7.93
   4 -18  -8  134.85    8.42
  -4 -18   8  111.53    8.51
   5 -18  -8    2.23    4.67
  18  -8  -5    2.28    4.13
  -5 -18   8    3.95    4.29
   5 -18  -8    1.66    3.73
  18  -8  -6   60.80    5.61
   6 -18  -8   61.74    5.91
  -6 -18   8   55.88    5.22
   7 -18  -8   22.95    4.72
  -7 -18   8   18.04    3.73
  18  -8  -7   23.12    4.01
  -8 -18   8   21.94    3.27
   8 -18  -8   27.88    4.76
  12 -18  -8   29.64    4.52
  13 -18  -8   25.44    4.08
  14 -18  -8   31.60    4.04
  15 -18  -8    6.49    2.98
  16 -18  -8   19.68    2.74
  17 -18  -8    2.41    1.78
  16 -18   9    5.03    1.51
  15 -18   9    2.80    1.83
 -15 -18  -9    2.06    1.61
  14 -18   9    1.40    2.05
  14 -18   9    5.29    2.85
 -14 -18  -9   11.55    2.31
  -9 -14 -18    8.08    2.67
  13 -18   9    1.00    2.25
  -9 -13 -18    6.36    3.22
  13 -18   9    2.51    4.06
 -13 -18  -9    0.05    2.70
  -9 -12 -18   -1.80    3.73
  12 -18   9    6.25    2.52
 -12 -18  -9    3.15    3.15
  11 -18   9    3.68    2.80
 -11 -18  -9    7.16    3.47
  -9 -11 -18    8.97    4.18
  -9 -10 -18    3.57    4.70
  10 -18   9    3.27    3.08
 -10 -18  -9    5.15    4.04
  -9 -18  -9   31.13    4.57
  -8 -18  -9   35.10    5.01
  -5 -18  -9    0.61    5.01
  -4 -18  -9   38.77    5.47
  -3 -18  -9   12.33    4.75
  -2 -18  -9   14.27    4.75
  -1 -18  -9    0.02    4.58
   0 -18   9   12.67    7.10
   0 -18  -9    9.48    4.56
  -1 -18   9    0.03    6.77
   1 -18  -9   -0.96    4.43
  -2 -18   9   19.40    6.47
   2 -18  -9   16.05    4.44
  18  -9  -2   15.20    4.48
  -3 -18   9   11.21    5.75
  18  -9  -3   10.91    4.34
   3 -18  -9    6.35    4.16
  -4 -18   9   17.13    5.43
  18  -9  -4   31.16    4.65
   4 -18  -9   20.86    4.24
   4 -18  -9   32.22    5.21
  18  -9  -5   -0.25    4.28
  -5 -18   9    3.22    4.33
   5 -18  -9    5.38    3.66
   5 -18  -9    7.55    4.74
  -6 -18   9   12.40    3.79
  18  -9  -6   19.99    4.42
   6 -18  -9   16.54    4.86
  -7 -18   9   16.86    3.50
  18  -9  -7   17.01    4.18
   7 -18  -9   23.80    4.68
  18  -9  -8    8.19    3.55
  11 -18  -9    2.28    3.95
  12 -18  -9    1.19    3.89
  13 -18  -9    1.13    3.55
  14 -18  -9    8.83    3.33
  15 -18  -9    2.22    2.86
  15 -18  10    2.58    1.32
 -15 -18 -10    0.78    1.45
  14 -18  10   13.12    2.83
 -14 -18 -10   12.76    2.18
  13 -18  10    7.65    1.97
 -13 -18 -10   10.89    2.67
  12 -18  10    5.88    2.17
 -12 -18 -10    7.17    3.05
 -11 -18 -10   18.21    3.59
 -10 -18 -10   19.44    3.76
  -9 -18 -10    0.87    3.95
  -6 -18 -10  104.98    7.76
  -5 -18 -10    1.33    4.47
  -4 -18 -10  118.39    8.50
  -3 -18 -10    8.34    4.79
  -2 -18 -10   89.69    7.27
  -1 -18 -10   14.10    4.78
   0 -18 -10   61.22    6.07
  -1 -18  10   12.86    7.54
   1 -18 -10    9.58    4.52
  18 -10  -1   10.28    4.42
   2 -18 -10   88.95    7.23
  18 -10  -2   85.99    7.18
  -3 -18  10    8.39    6.19
  18 -10  -3    4.17    4.21
   3 -18 -10    3.23    4.15
  18 -10  -4   86.95    7.16
   4 -18 -10   77.84    6.74
  18 -10  -5    7.63    4.33
  -5 -18  10    0.35    4.61
   6 -18 -10   90.33    6.93
  -6 -18  10   77.13    6.20
  -7 -18  10    1.96    3.16
  18 -10  -7    8.49    4.14
  18 -10  -8   34.95    4.26
  18 -10  -9    6.48    3.29
  10 -18 -10    9.37    4.11
  11 -18 -10   24.30    4.20
  12 -18 -10   11.48    3.72
  13 -18 -10   26.71    3.91
 -15 -18 -11    3.68    1.26
 -14 -18 -11   11.42    2.00
  14 -18  11   13.35    2.66
 -13 -18 -11    7.54    2.40
  13 -18  11   12.00    3.76
 -12 -18 -11    9.40    2.76
 -11 -18 -11   17.89    3.36
 -10 -18 -11   24.25    3.74
  -9 -18 -11    8.35    3.59
  -6 -18 -11    9.72    4.39
  -5 -18 -11   17.71    4.58
  -4 -18 -11    1.39    4.45
  -3 -18 -11    6.81    4.39
  -2 -18 -11   16.97    4.52
  -1 -18 -11    1.25    4.37
   0 -18 -11    9.93    4.42
  18 -11   0   17.76    4.50
  -1 -18  11    3.72    8.89
   1 -18 -11    1.46    4.11
  18 -11  -1    5.80    4.31
  18 -11  -2   18.28    4.55
   2 -18 -11   20.60    4.32
  -3 -18  11   19.26    7.30
   3 -18 -11   12.52    3.97
  18 -11  -3   15.37    4.57
  18 -11  -4    4.30    4.40
  -4 -18  11    5.83    5.98
   4 -18 -11    1.25    3.62
  -5 -18  11   12.55    4.68
  18 -11  -5   10.41    4.42
  -6 -18  11    2.79    3.59
  18 -11  -6    7.28    4.32
  18 -11  -7    4.77    4.01
  18 -11  -8   31.79    4.24
  18 -11  -9    3.12    3.27
 -14 -18 -12   10.29    1.73
 -13 -18 -12    4.80    2.06
  13 -18  12    3.47    3.28
 -12 -18 -12   14.82    2.62
 -11 -18 -12    1.67    2.77
 -10 -18 -12   42.52    4.14
  -7 -18 -12   -0.66    3.69
  -6 -18 -12   17.55    3.98
  -5 -18 -12    2.63    4.05
  -4 -18 -12   14.99    4.33
  -3 -18 -12    7.21    4.29
  -2 -18 -12   42.28    5.09
  -1 -18 -12   15.72    4.48
  18 -12   1   11.28    4.53
   0 -18 -12   73.55    6.20
  18 -12   0   65.04    6.00
  -1 -18  12   15.84   11.30
  18 -12  -1    5.59    4.24
   1 -18 -12   10.96    4.31
  18 -12  -2   34.48    5.15
   2 -18 -12   42.88    4.93
  18 -12  -3    4.59    4.23
  -3 -18  12   15.61    8.03
   3 -18 -12    3.82    3.59
  18 -12  -4   15.41    4.40
  -4 -18  12   26.93    6.59
  -5 -18  12    2.52    4.55
  18 -12  -5    7.33    4.14
  18 -12  -6   18.91    4.38
  18 -12  -7    2.18    3.73
  18 -12  -8   25.09    3.87
  18 -12  -9    3.36    3.15
  18 -12 -10   29.03    3.40
 -13 -18 -13    8.53    1.87
  13 -18  13   12.74    2.90
 -12 -18 -13    0.93    2.14
 -11 -18 -13    8.90    2.51
 -10 -18 -13   20.59    3.05
  -8 -18 -13    8.35    3.26
  -7 -18 -13    7.72    3.51
  -6 -18 -13    3.30    3.61
  -5 -18 -13    8.97    3.72
  -4 -18 -13    2.55    3.75
  -3 -18 -13   12.11    3.87
  -2 -18 -13   23.72    4.17
  18 -13   2   28.13    4.71
  -1 -18 -13    2.52    3.98
  18 -13   1    1.95    4.11
   0 -18 -13   42.29    4.84
  18 -13   0   45.44    5.14
  -1 -18  13   -2.97   14.04
   1 -18 -13   -0.93    3.69
  18 -13  -1    0.48    4.18
  18 -13  -2   34.32    4.82
   2 -18 -13   24.37    3.92
  18 -13  -3    9.14    4.26
  -3 -18  13   30.16    9.15
  -4 -18  13    6.85    6.23
  18 -13  -4    3.74    4.19
  -5 -18  13   10.60    4.07
  18 -13  -5   11.67    3.96
  18 -13  -6    7.21    3.72
  18 -13  -7    7.37    3.48
  18 -13  -8    8.13    3.34
  18 -13  -9    5.57    2.93
  18 -13 -10   17.86    2.91
 -13 -18 -14    0.74    1.29
 -12 -18 -14    7.22    1.84
  12 -18  14    7.60    2.80
  18 -14  12    6.28    1.90
 -11 -18 -14    8.08    2.14
  18 -14  11    6.09    2.44
  -8 -18 -14   46.15    3.96
  -7 -18 -14   17.80    3.26
  -6 -18 -14   18.04    3.40
  -5 -18 -14    9.09    3.35
  -4 -18 -14    5.05    3.52
  -3 -18 -14   18.86    3.82
  -2 -18 -14   15.32    3.70
  18 -14   2    6.27    4.11
  -1 -18 -14    7.41    3.60
  18 -14   1   10.02    3.99
   0 -18 -14   39.91    4.39
  18 -14   0   39.04    4.82
  18 -14  -1    6.42    4.01
   1 -18 -14    5.56    3.30
  18 -14  -2   17.81    4.34
  -2 -18  14   59.92   13.03
  -3 -18  14   27.88    8.51
  18 -14  -3    6.71    4.08
  -4 -18  14   10.50    4.97
  18 -14  -4    7.08    3.85
  18 -14  -5   10.76    3.75
  18 -14  -6    7.47    3.48
  18 -14  -7   15.15    3.28
  18 -14  -8   26.82    3.40
  18 -14  -9    4.22    2.62
  18 -14 -10   20.33    2.64
  12 -18  15   -0.21    2.07
 -11 -18 -15    2.12    1.65
  18 -15  11    0.29    1.68
  18 -15  10    6.50    2.24
  -9 -18 -15    3.51    2.18
  18 -15   9    0.13    2.61
  -8 -18 -15   22.38    2.77
  18 -15   8   21.28    3.30
  -7 -18 -15    1.51    2.57
  18 -15   7    4.45    3.19
  -6 -18 -15    5.92    2.76
  18 -15   6   10.40    3.50
  -5 -18 -15   -0.29    2.90
  18 -15   5    2.25    3.56
  -4 -18 -15    0.28    3.00
  -3 -18 -15    3.12    3.04
  -2 -18 -15    9.12    3.20
  18 -15   1   -5.25    3.91
   1 -18  15  -10.88   14.77
  -1 -18 -15    1.86    3.01
  18 -15   0   20.32    4.12
   0 -18 -15   17.85    3.10
  18 -15  -1    1.59    3.66
  -1 -18  15    4.15   14.88
  -2 -18  15   22.09    9.84
  18 -15  -2   10.71    3.96
  -3 -18  15   12.19    5.85
  18 -15  -3    8.72    3.72
  18 -15  -4    2.39    3.40
  18 -15  -5    1.17    3.24
  18 -15  -6    4.90    2.95
  18 -15  -7    0.47    2.71
  18 -15  -8   10.27    2.76
  18 -15  -9    0.78    2.14
  11 -18  16    0.39    1.79
  18 -16  10    6.64    1.68
  10 -18  16    8.84    2.22
  18 -16   9    2.21    2.05
  -9 -18 -16    0.29    1.74
  -8 -18 -16   20.98    2.29
  18 -16   8   17.35    2.81
  18 -16   7   27.21    3.19
  -7 -18 -16   21.94    2.63
  -6 -18 -16   14.73    2.46
  18 -16   6   10.52    3.10
  -5 -18 -16    9.68    2.45
  18 -16   5   15.28    3.35
  -4 -18 -16    2.41    2.52
  18 -16   4    3.74    3.30
  -3 -18 -16    0.07    2.51
  -2 -18 -16    2.44    2.50
   2 -18  16    6.45    9.24
  18 -16   1    7.40    3.51
  -1 -18 -16    7.52    2.44
   1 -18  16   17.03   11.21
  18 -16   0    3.63    3.56
   0 -18  16   40.05   11.12
  18 -16  -1   10.79    3.42
  -1 -18  16   10.14    8.18
  -2 -18  16   14.66    5.31
  18 -16  -2    7.46    3.47
  18 -16  -3   13.64    3.31
  18 -16  -4   10.53    3.05
  18 -16  -5    1.32    2.72
  18 -16  -6    8.37    2.62
  18 -16  -7   19.21    2.68
  18 -16  -8   11.79    2.26
  18 -17   8    9.04    1.92
  -8 -18 -17    6.63    1.52
  18 -17   7    2.83    2.20
  -7 -18 -17    4.81    1.66
  18 -17   6    9.17    2.51
  -6 -18 -17    7.12    1.85
  18 -17   5   -1.16    2.68
  -5 -18 -17   -1.57    1.87
  18 -17   4    4.85    2.85
  -4 -18 -17    0.16    1.91
   4 -18  17    4.98    4.23
  18 -17   3    3.69    3.01
  -3 -18 -17    3.72    1.92
   3 -18  17    0.54    4.96
  -2 -18 -17    4.72    1.97
   2 -18  17   10.93    5.67
   1 -18  17    3.09    5.85
   0 -18  17   26.80    5.19
  18 -17   0   15.92    3.31
  -1 -18  17    8.56    3.40
  18 -17  -1    5.11    2.98
  18 -17  -2    8.67    2.94
  18 -17  -3    8.33    2.71
  18 -17  -4    1.94    2.47
  18 -17  -5    0.76    2.29
  18 -17  -6    1.69    2.04
  18 -17  -7    3.03    1.86
  18 -17  -8    4.17    1.59
   7 -18  18    3.99    1.68
   6 -18  18    8.69    1.99
  18 -18   6    7.48    1.87
   5 -18  18    5.65    2.29
  18 -18   5    5.87    2.05
   4 -18  18   11.35    2.69
  18 -18   4    4.58    2.34
   3 -18  18    5.49    2.79
  18 -18   3    3.28    2.34
   2 -18  18   10.64    2.85
  18 -18   2    9.36    2.58
   1 -18  18    4.96    2.45
  18 -18  -1    6.57    2.42
  18 -18  -2    5.07    2.24
  18 -18  -3    4.43    2.09
  18 -18  -4    7.51    2.00
  18 -18  -5    3.46    1.75
  18 -18  -6    7.70    1.66
   0 -19   0    2.61    4.82
   1 -19   0   -0.88    4.96
   2 -19   0   11.88    2.85
   2 -19   0   10.45    4.81
  -3 -19   0    3.85    5.28
   3 -19   0    2.89    4.60
   3 -19   0    4.96    2.88
  -4 -19   0    1.33    5.19
   4 -19   0    3.26    4.72
   4 -19   0    1.15    2.90
   5 -19   0   44.51    4.36
   5 -19   0   45.50    5.55
   6 -19   0    2.23    4.52
   6 -19   0   -0.35    3.17
  -6 -19   0   -1.05    5.03
   7 -19   0   11.64    4.45
   7 -19   0   10.84    3.40
  -7 -19   0   11.11    4.97
   8 -19   0   15.73    4.24
   8 -19   0   16.52    3.53
  -8 -19   0   19.00    4.53
   9 -19   0    2.15    3.70
   9 -19   0   -1.79    3.53
  -9 -19   0    1.07    3.77
  10 -19   0   21.04    3.66
 -10 -19   0   19.22    3.70
  10 -19   0   22.89    3.91
 -11 -19   0   12.67    3.24
  11 -19   0   13.08    3.62
 -12 -19   0   -0.07    2.72
  12 -19   0    3.64    3.48
  13 -19   0   37.40    4.29
  14 -19   0    1.88    3.50
  15 -19   0   22.27    3.59
  16 -19   0   13.33    3.06
  17 -19   0   19.49    2.76
  18 -19   1    5.23    1.83
   1 -17  19    7.20    1.76
  17 -19   1   13.19    2.44
   1 -16  19   10.19    3.07
  16 -19   1   10.37    2.92
  15 -19   1   17.76    3.40
  14 -19   1    1.35    3.22
 -13 -19  -1    9.07    2.42
  13 -19   1   11.90    3.50
 -12 -19  -1   14.07    3.02
  12 -19   1   17.38    3.69
 -11 -19  -1   16.53    3.44
  11 -19   1   12.87    3.50
  10 -19   1   -2.87    3.57
 -10 -19  -1   -1.62    3.64
  10 -19   1   -1.75    3.30
   9 -19   1   49.21    4.69
  -9 -19  -1   60.60    5.30
   9 -19   1   50.91    5.33
   8 -19   1   18.61    4.65
   8 -19   1   19.44    3.61
  -8 -19  -1   24.34    4.68
   7 -19   1  144.84   10.06
  -7 -19  -1  176.15   10.71
   7 -19   1  170.17   10.72
   6 -19   1    0.02    4.82
   6 -19   1    2.73    3.20
  -6 -19  -1    2.01    5.27
   5 -19   1   77.56    5.86
   5 -19   1   73.88    7.03
   4 -19   1   47.31    5.89
   4 -19   1   48.87    4.47
   3 -19   1   45.24    4.15
   3 -19   1   57.94    5.94
   2 -19   1    9.27    5.16
  -1 -19  -1  129.28    9.20
   1 -19   1  125.52    9.18
   0 -19  -1    7.87    5.10
   1 -19  -1   92.80    6.65
   1 -19  -1  120.44    7.85
   2 -19  -1   10.46    2.92
   2 -19  -1   10.25    4.62
  -3 -19   1   41.82    5.89
   3 -19  -1   44.85    5.27
   3 -19  -1   31.55    3.77
  -4 -19   1   56.92    5.86
   4 -19  -1   46.39    4.23
   4 -19  -1   41.13    5.36
  -5 -19   1   67.57    6.33
   5 -19  -1   61.16    4.97
   5 -19  -1   61.26    5.86
  -6 -19   1   11.05    4.81
   6 -19  -1    5.40    4.36
   6 -19  -1    7.79    3.19
  -7 -19   1  175.05   11.36
   7 -19  -1  178.32   11.14
   7 -19  -1  167.86   10.86
   8 -19  -1   20.06    4.06
   8 -19  -1    9.67    3.56
  -8 -19   1   14.98    4.31
  -9 -19   1   69.04    5.47
   9 -19  -1   56.63    5.36
   9 -19  -1   68.62    5.37
  10 -19  -1   -0.90    3.57
 -10 -19   1    2.87    3.25
 -11 -19   1   11.10    3.02
  11 -19  -1   12.57    3.85
 -12 -19   1   12.04    2.79
  12 -19  -1   17.01    3.70
  13 -19  -1   12.94    3.63
  14 -19  -1    4.43    3.42
  15 -19  -1   27.40    3.63
  16 -19  -1   12.14    3.07
  18 -19   2    0.04    1.75
   2 -17  19    2.01    1.97
  17 -19   2    2.49    2.33
  16 -19   2    6.56    2.82
  15 -19   2   11.87    3.12
  14 -19   2    7.55    3.25
  13 -19   2   35.96    3.90
 -13 -19  -2   29.08    3.21
 -12 -19  -2    8.09    3.07
  12 -19   2    9.33    3.49
  11 -19   2   26.71    3.75
 -11 -19  -2   31.28    4.01
  11 -19   2   27.02    3.73
  10 -19   2   22.20    4.24
 -10 -19  -2   22.62    4.11
  10 -19   2   18.36    3.66
   9 -19   2    2.89    4.42
  -9 -19  -2    3.38    4.08
   9 -19   2    5.96    3.32
   8 -19   2    9.77    4.87
  -8 -19  -2    9.29    4.42
   8 -19   2    5.73    3.34
   7 -19   2   28.82    5.44
   7 -19   2   16.15    3.51
  -7 -19  -2   21.88    5.05
   6 -19   2    0.20    5.09
   6 -19   2   -1.13    3.23
  -6 -19  -2    3.51    5.17
   5 -19   2   33.15    5.58
   5 -19   2   23.58    3.50
  -5 -19  -2   31.59    5.81
   4 -19   2    3.85    5.22
   4 -19   2    8.80    3.08
  -4 -19  -2   15.17    5.57
   3 -19   2    2.59    5.11
   2 -19   2   38.71    5.96
  -1 -19  -2    5.28    5.10
   1 -19   2    9.36    5.54
   0 -19  -2   40.83    5.43
   0 -19  -2   33.66    3.60
   1 -19  -2    7.26    4.74
   1 -19  -2    6.87    2.95
   2 -19  -2   25.31    3.41
   2 -19  -2   21.70    4.91
  -2 -19   2   24.37    5.51
   3 -19  -2    5.51    4.64
  -3 -19   2    7.84    4.90
   3 -19  -2    9.16    3.20
  -4 -19   2    5.15    5.07
   4 -19  -2    0.02    4.45
   4 -19  -2   -2.03    3.26
  -5 -19   2   68.96    6.14
   5 -19  -2   59.57    5.75
   5 -19  -2   56.67    4.97
  -6 -19   2   16.04    4.62
   6 -19  -2   11.31    4.49
   6 -19  -2   12.35    3.42
   7 -19  -2   17.09    4.22
   7 -19  -2   22.04    3.72
  -7 -19   2   24.20    4.62
   8 -19  -2    0.24    3.74
   8 -19  -2   -1.98    3.61
  -8 -19   2    2.19    4.04
   9 -19  -2    4.69    3.30
   9 -19  -2    0.80    3.58
  -9 -19   2    3.55    3.71
  10 -19  -2   13.78    3.76
 -10 -19   2   11.48    3.11
  11 -19  -2   23.77    3.94
 -11 -19   2   17.14    3.03
  12 -19  -2    9.35    3.70
  13 -19  -2   39.42    4.38
  14 -19  -2    8.16    3.47
  15 -19  -2   10.33    3.39
  18 -19  -2    3.49    1.60
  18 -19   3   -0.07    1.63
   3 -17  19   12.98    2.43
  17 -19   3   13.06    2.38
  16 -19   3    6.20    2.67
  15 -19   3    3.09    2.85
  14 -19   3   -2.80    3.04
  -3 -13 -19   17.11    3.47
 -13 -19  -3   19.76    2.89
  13 -19   3   16.39    3.38
  12 -19   3    7.40    3.27
  -3 -12 -19   12.19    3.70
 -12 -19  -3   12.82    3.20
  11 -19   3   21.92    3.59
  -3 -11 -19   26.93    4.13
  11 -19   3   28.46    4.06
 -11 -19  -3   26.47    4.09
  10 -19   3   13.85    4.42
 -10 -19  -3   14.60    4.17
  10 -19   3   15.50    3.50
   9 -19   3   73.45    5.95
  -9 -19  -3   92.19    6.63
   9 -19   3   87.59    6.98
   8 -19   3    7.76    5.05
  -8 -19  -3    7.63    4.56
   8 -19   3    6.65    3.42
   7 -19   3   72.80    5.47
  -7 -19  -3   81.67    6.51
   6 -19   3    2.66    5.30
   6 -19   3    4.27    3.28
  -6 -19  -3    3.21    5.18
   5 -19   3   19.16    5.46
   5 -19   3   19.19    3.62
  -5 -19  -3   25.34    5.57
   4 -19   3    2.92    5.36
   4 -19   3    5.52    3.17
   3 -19   3   15.37    5.53
  -2 -19  -3   13.95    5.17
   2 -19   3    5.29    5.49
  -1 -19  -3   60.17    6.31
   0 -19  -3    2.76    4.83
   1 -19  -3   46.18    4.47
   1 -19  -3   53.84    5.75
  -1 -19   3   64.63    6.43
   2 -19  -3    3.30    3.16
   2 -19  -3    3.22    4.42
  -2 -19   3    3.03    5.08
   3 -19  -3   31.36    5.04
  -3 -19   3   45.72    5.67
   3 -19  -3   44.40    4.20
   4 -19  -3    9.37    4.20
  -4 -19   3    2.15    4.87
   4 -19  -3    3.75    3.38
   5 -19  -3   24.38    4.55
  -5 -19   3   23.97    4.98
   5 -19  -3   26.38    3.78
   6 -19  -3   -1.70    4.15
  -6 -19   3   -6.57    4.33
   6 -19  -3   -2.09    3.46
  -7 -19   3  106.24    7.41
   7 -19  -3   92.81    7.14
   7 -19  -3  101.50    7.07
   8 -19  -3    3.75    3.55
   8 -19  -3    2.03    3.70
  -8 -19   3    7.85    3.86
  -9 -19   3  103.99    7.25
   9 -19  -3  106.26    7.40
  10 -19  -3    7.09    3.86
 -10 -19   3    7.88    2.92
  11 -19  -3   34.70    4.18
 -11 -19   3   22.18    3.04
  12 -19  -3   15.35    3.91
  13 -19  -3   24.96    3.99
  14 -19  -3    4.63    3.56
  17 -19  -3   10.32    2.34
  18 -19  -3   -0.63    1.41
   4 -17  19    1.50    2.13
  17 -19   4    5.20    2.11
  16 -19   4    3.54    2.46
  15 -19   4   -1.40    2.73
  -4 -14 -19   17.16    3.09
 -14 -19  -4   17.78    2.35
  14 -19   4   20.55    3.23
  13 -19   4   -0.06    2.98
  -4 -13 -19   -2.42    3.39
 -13 -19  -4    2.18    2.58
  12 -19   4   10.22    3.24
  12 -19   4   11.64    3.31
  -4 -12 -19   17.00    3.83
 -12 -19  -4   10.95    3.39
  11 -19   4    1.47    3.07
  11 -19   4    5.98    4.08
  -4 -11 -19    6.81    3.95
 -11 -19  -4   -0.49    3.51
  10 -19   4   -0.56    3.21
  10 -19   4    1.88    4.63
 -10 -19  -4   -1.77    4.16
   9 -19   4    0.38    3.29
   9 -19   4    1.42    5.08
  -9 -19  -4    0.43    4.39
   8 -19   4    4.62    5.09
  -8 -19  -4    3.73    4.67
   8 -19   4    6.72    3.33
   7 -19   4    4.21    5.27
  -7 -19  -4    0.02    4.81
   7 -19   4    4.78    3.39
   6 -19   4    2.69    5.32
   6 -19   4   -0.98    3.48
  -6 -19  -4    3.94    5.01
   5 -19   4    1.22    5.38
   5 -19   4    5.82    3.56
  -5 -19  -4    7.29    5.40
   4 -19   4    5.75    5.42
   3 -19   4   59.03    6.86
   2 -19   4   19.08    5.89
  -2 -19  -4   22.27    5.47
  -1 -19  -4   69.04    6.60
   0 -19  -4   20.98    5.00
   1 -19  -4   31.63    5.22
  -1 -19   4   41.06    6.04
   1 -19  -4   38.02    4.17
   2 -19  -4    0.02    4.39
  -2 -19   4    4.10    5.14
   2 -19  -4    6.13    3.44
   3 -19  -4   46.68    5.50
   3 -19  -4   49.92    4.81
  -3 -19   4   62.23    5.93
   4 -19  -4    2.22    4.31
   4 -19  -4    3.79    3.47
  -4 -19   4    0.83    4.57
   5 -19  -4   16.93    4.31
  -5 -19   4   16.32    4.66
   5 -19  -4   14.55    3.88
   6 -19  -4    4.39    4.00
  -6 -19   4    8.79    4.14
   6 -19  -4    6.73    3.76
  -7 -19   4    9.27    4.02
   7 -19  -4    5.31    3.80
   7 -19  -4    7.62    3.82
   8 -19  -4    6.16    3.80
   8 -19  -4   -0.11    3.38
  -8 -19   4    4.80    3.59
   9 -19  -4    1.47    3.83
  -9 -19   4    6.43    3.25
  10 -19  -4    1.83    3.80
 -10 -19   4   -1.64    2.70
  11 -19  -4    7.21    4.00
  12 -19  -4    6.14    3.65
  13 -19  -4   16.35    3.80
  16 -19  -4    4.42    2.67
  17 -19  -4    4.02    2.02
  18 -19  -4    2.39    1.35
   5 -17  19    4.33    1.96
  17 -19   5    6.99    1.91
  16 -19   5    0.39    2.25
  15 -19   5    5.58    2.59
  14 -19   5    1.97    2.67
 -14 -19  -5    1.72    2.07
  13 -19   5   12.32    3.02
  -5 -13 -19   18.32    3.57
 -13 -19  -5   15.42    2.70
  12 -19   5   22.17    3.26
  12 -19   5   26.63    3.96
  -5 -12 -19   21.38    4.06
 -12 -19  -5   24.11    3.54
  11 -19   5   30.79    3.65
  -5 -11 -19   24.96    4.46
  11 -19   5   32.75    4.85
 -11 -19  -5   41.10    4.27
  10 -19   5   23.78    3.69
  10 -19   5   35.14    5.19
 -10 -19  -5   38.65    4.48
   9 -19   5   72.95    7.07
   9 -19   5   66.73    5.60
   8 -19   5    5.61    5.32
  -8 -19  -5    7.61    4.77
   8 -19   5    7.17    3.53
   7 -19   5   22.90    5.89
  -7 -19  -5   31.06    5.24
   7 -19   5   28.35    4.05
   6 -19   5    0.75    5.59
  -6 -19  -5    6.52    5.16
   6 -19   5    6.99    3.93
   5 -19   5    2.37    5.71
   4 -19   5   21.26    5.97
   3 -19   5   18.48    6.08
  -3 -19  -5   26.58    5.40
  -2 -19  -5    4.81    5.24
  -1 -19  -5   84.35    7.11
   0 -19   5   13.20    5.90
   0 -19  -5    5.93    4.79
   1 -19  -5   66.04    6.59
  -1 -19   5   85.83    7.28
  -2 -19   5   15.97    5.54
   2 -19  -5   11.39    3.75
   2 -19  -5    6.65    4.67
  -3 -19   5   42.00    5.60
  19  -5  -3   39.62    4.39
   3 -19  -5   46.36    4.59
   3 -19  -5   42.62    5.24
   4 -19  -5   30.82    4.22
  -4 -19   5   29.14    4.95
   4 -19  -5   21.99    4.74
  -5 -19   5   11.18    4.30
   5 -19  -5    5.97    3.95
   5 -19  -5   13.25    4.35
  -6 -19   5    6.57    4.01
   6 -19  -5    3.58    3.88
   6 -19  -5    4.81    3.88
  -7 -19   5   17.68    3.82
   7 -19  -5   21.34    4.12
   7 -19  -5   10.38    3.71
   8 -19  -5   -1.19    3.89
  -8 -19   5    2.59    3.52
   9 -19  -5   40.94    4.52
  -9 -19   5   31.66    3.80
  10 -19  -5   23.98    4.03
 -10 -19   5   13.45    2.75
  11 -19  -5   46.89    4.93
  12 -19  -5   24.07    4.15
  15 -19  -5    4.23    3.07
  16 -19  -5    0.74    2.52
  17 -19  -5    9.25    1.98
  17 -19   6    1.52    1.51
  16 -19   6   -1.38    1.93
  15 -19   6   -0.97    2.36
  14 -19   6    8.32    2.58
 -14 -19  -6    5.98    2.11
  13 -19   6    3.45    2.65
 -13 -19  -6    4.13    2.70
  12 -19   6    2.77    2.69
  -6 -12 -19   -0.31    3.82
  12 -19   6    3.78    3.70
 -12 -19  -6    2.25    3.10
  11 -19   6    4.98    3.05
  11 -19   6   13.93    4.51
 -11 -19  -6    9.28    3.73
  10 -19   6    3.55    3.11
  10 -19   6    9.94    5.17
 -10 -19  -6    9.24    3.95
   9 -19   6    9.72    3.49
   9 -19   6   17.05    5.57
  -9 -19  -6   21.19    4.58
   8 -19   6    8.60    5.54
  -8 -19  -6   17.04    4.84
   8 -19   6   17.35    3.88
   7 -19   6    7.26    5.56
  -7 -19  -6   10.41    4.84
   6 -19   6   -0.17    5.57
   5 -19   6   18.47    5.93
   4 -19   6   17.39    6.10
  -3 -19  -6   54.50    5.95
  -2 -19  -6    1.34    4.79
  -1 -19  -6    2.04    4.64
   0 -19   6    3.70    5.75
   0 -19  -6    9.06    4.55
  -1 -19   6   17.38    5.89
   1 -19  -6   22.94    4.72
  -2 -19   6    3.26    5.47
   2 -19  -6    6.57    3.88
   2 -19  -6   14.06    4.46
   3 -19  -6   38.14    5.42
  19  -6  -3   63.36    5.08
   3 -19  -6   60.40    5.28
  -3 -19   6   41.74    5.98
   4 -19  -6   20.44    4.32
  -4 -19   6   15.97    4.76
  19  -6  -4   18.30    3.71
   4 -19  -6   16.22    4.30
  -5 -19   6   31.36    4.88
   5 -19  -6   46.80    4.83
   5 -19  -6   39.02    4.76
  -6 -19   6   -0.07    3.97
   6 -19  -6    7.67    4.04
   6 -19  -6    1.06    3.59
  -7 -19   6    7.44    3.50
   7 -19  -6    9.94    4.11
   7 -19  -6    9.90    3.27
  -8 -19   6   12.12    3.48
   8 -19  -6   16.30    4.23
   9 -19  -6   12.31    4.11
  -9 -19   6    7.87    2.93
  10 -19  -6   10.09    4.09
  11 -19  -6   11.50    3.95
  14 -19  -6    0.18    3.21
  15 -19  -6   -1.67    2.83
  16 -19  -6   -1.18    2.24
  17 -19  -6    1.61    1.66
   7 -17  19    8.06    1.57
  16 -19   7    5.19    1.62
  15 -19   7   14.70    2.21
  14 -19   7   -1.19    2.23
 -14 -19  -7    3.09    1.99
  13 -19   7    8.50    2.46
  13 -19   7   11.66    3.05
 -13 -19  -7   15.38    2.77
  12 -19   7    2.07    2.54
  12 -19   7    0.84    3.83
 -12 -19  -7    1.12    2.99
  11 -19   7   69.97    6.21
 -11 -19  -7   85.75    5.44
  10 -19   7    3.38    3.05
  10 -19   7    1.63    5.15
 -10 -19  -7    4.39    4.14
   9 -19   7   46.47    4.78
   9 -19   7   52.85    6.35
  -9 -19  -7   63.14    5.42
   8 -19   7    9.08    5.37
  -8 -19  -7   14.02    4.73
   7 -19   7   41.68    6.45
  -7 -19  -7   62.62    5.92
   6 -19   7   21.61    5.74
   5 -19   7   25.68    6.10
   4 -19   7    6.04    6.17
  -4 -19  -7    7.88    4.91
  -3 -19  -7   38.83    5.39
  -2 -19  -7    1.96    4.56
   1 -19   7   27.68    6.40
  -1 -19  -7   31.59    4.84
   0 -19   7   16.22    6.03
   0 -19  -7    5.77    4.47
  -1 -19   7   50.47    6.50
   1 -19  -7   37.54    5.02
  -2 -19   7    4.83    5.35
   2 -19  -7    0.02    4.11
  19  -7  -2    5.02    3.98
  -3 -19   7   37.45    5.69
  19  -7  -3   38.71    4.63
   3 -19  -7   30.30    4.70
   3 -19  -7   42.22    4.98
  -4 -19   7   16.42    4.76
  19  -7  -4   10.27    3.80
   4 -19  -7   12.20    3.88
   4 -19  -7   14.38    4.42
  19  -7  -5   37.53    4.38
  -5 -19   7   38.97    4.78
   5 -19  -7   46.92    4.92
   5 -19  -7   33.25    4.31
   6 -19  -7   34.20    4.58
  -6 -19   7   27.52    4.28
   6 -19  -7   21.77    3.74
   7 -19  -7   43.29    5.01
  -7 -19   7   39.74    4.22
  -8 -19   7   14.13    3.32
   8 -19  -7   22.90    4.27
   9 -19  -7   37.27    4.63
  10 -19  -7    8.11    3.96
  14 -19  -7    4.99    3.12
  15 -19  -7   27.58    3.25
  16 -19  -7    7.30    2.12
  17 -19  -7    7.04    1.53
  15 -19   8    2.87    1.59
 -14 -19  -8    0.46    1.88
  14 -19   8    0.74    1.80
  13 -19   8    3.69    2.12
  13 -19   8    3.20    3.01
 -13 -19  -8    4.85    2.51
  12 -19   8   -2.46    2.28
  12 -19   8    0.19    3.94
 -12 -19  -8    2.58    2.97
  11 -19   8    3.77    2.59
  11 -19   8    7.51    4.71
 -11 -19  -8    1.77    3.39
  10 -19   8   11.38    3.11
  10 -19   8   20.89    5.13
 -10 -19  -8   16.71    3.90
   9 -19   8    4.16    5.25
  -9 -19  -8   -3.17    4.22
  -8 -19  -8   16.06    4.47
  -5 -19  -8   35.59    5.28
  -4 -19  -8   22.65    4.90
  -3 -19  -8   23.56    4.82
   2 -19   8    7.59    6.69
  -2 -19  -8    0.67    4.47
   1 -19   8    7.56    6.69
  -1 -19  -8    3.88    4.24
   0 -19   8    0.05    6.35
   0 -19  -8    0.02    4.25
  -1 -19   8   18.64    6.39
   1 -19  -8   16.88    4.36
  -2 -19   8   14.28    5.79
   2 -19  -8    7.24    4.10
  19  -8  -2    7.08    4.00
  -3 -19   8   16.07    5.45
  19  -8  -3   15.39    3.99
   3 -19  -8   12.84    4.05
  -4 -19   8   21.38    5.01
  19  -8  -4   29.28    4.47
   4 -19  -8   22.01    4.07
   4 -19  -8   24.81    4.73
  19  -8  -5   26.30    4.10
  -5 -19   8   23.28    4.46
   5 -19  -8   22.32    3.93
   5 -19  -8   26.71    4.80
  -6 -19   8   20.11    4.12
  19  -8  -6   18.81    3.79
   6 -19  -8   23.04    4.52
   7 -19  -8    4.78    4.23
  -7 -19   8    6.61    3.36
  -8 -19   8   14.53    3.17
   8 -19  -8   15.95    4.26
   9 -19  -8    3.80    4.02
  13 -19  -8   10.18    3.37
  14 -19  -8   -2.10    2.94
  15 -19  -8    3.27    2.53
 -14 -19  -9    0.21    1.73
  13 -19   9   13.50    3.10
 -13 -19  -9   15.13    2.53
  12 -19   9    3.01    3.98
 -12 -19  -9    2.37    2.84
  11 -19   9   21.90    4.94
 -11 -19  -9   25.62    3.58
  10 -19   9    1.19    4.89
 -10 -19  -9    0.01    3.53
  -9 -19  -9   20.63    4.02
  -8 -19  -9   13.92    4.36
  -5 -19  -9   48.88    5.56
  -4 -19  -9    2.44    4.58
  -3 -19  -9   80.38    6.66
   2 -19   9    4.55    6.97
  -2 -19  -9   19.41    4.40
   1 -19   9   67.28    8.17
  -1 -19  -9   63.35    5.84
   0 -19   9   15.33    7.16
   0 -19  -9   11.54    4.35
   1 -19  -9   55.01    5.50
  19  -9  -1   55.95    5.49
  -2 -19   9    5.17    6.13
  19  -9  -2   10.49    3.92
   2 -19  -9   10.26    4.07
  19  -9  -3   77.06    6.28
   3 -19  -9   71.83    6.18
  -4 -19   9    6.75    5.07
   4 -19  -9   -0.76    3.61
  19  -9  -5   63.60    5.47
   5 -19  -9   50.53    5.08
  -5 -19   9   68.84    5.64
  -6 -19   9    2.76    3.76
  19  -9  -6    3.23    3.68
   6 -19  -9   -0.09    4.30
  19  -9  -7   31.20    4.04
  -7 -19   9   34.55    3.88
   7 -19  -9   43.42    4.94
   8 -19  -9   11.97    4.27
  12 -19  -9   10.17    3.52
  13 -19  -9   18.23    3.43
  14 -19  -9    4.56    2.77
 -14 -19 -10   -0.55    1.49
  13 -19  10    5.84    2.86
 -13 -19 -10    7.33    2.17
  12 -19  10    9.57    3.84
 -12 -19 -10   10.74    2.66
  11 -19  10    6.92    4.36
 -11 -19 -10   16.07    3.16
  10 -19  10   13.64    4.83
 -10 -19 -10   18.48    3.43
  -9 -19 -10   19.07    3.77
  -6 -19 -10    3.89    4.06
  -5 -19 -10   11.82    4.22
  -4 -19 -10    2.24    4.14
  -3 -19 -10    8.10    4.21
   2 -19  10    8.44    7.33
  -2 -19 -10    8.97    4.30
   1 -19  10    4.82    7.72
  -1 -19 -10    5.76    4.25
   0 -19  10    4.17    7.92
   0 -19 -10    2.91    4.24
  19 -10   0    6.42    3.98
  -1 -19  10   18.59    7.50
   1 -19 -10   10.96    4.21
  19 -10  -1    5.91    3.81
  -2 -19  10   11.25    6.87
  19 -10  -2    9.44    3.92
   2 -19 -10    2.79    4.04
  -3 -19  10   21.90    6.53
  19 -10  -3   16.91    4.17
   3 -19 -10   13.95    3.95
  19 -10  -4    1.10    3.87
  -4 -19  10    0.05    5.41
   4 -19 -10   -1.26    3.47
  -5 -19  10    9.22    4.48
  19 -10  -5   10.29    4.06
  -6 -19  10   10.06    3.79
  19 -10  -6    7.24    3.76
  -7 -19  10   12.89    3.23
  19 -10  -7   20.87    3.62
 -14 -19 -11    0.32    1.24
  13 -19  11   19.21    2.87
 -13 -19 -11   16.40    2.13
  12 -19  11    1.68    3.51
 -12 -19 -11    1.40    2.31
  11 -19  11   19.46    4.31
 -11 -19 -11   20.49    2.93
  10 -19  11   10.85    4.47
 -10 -19 -11   11.94    3.10
  -9 -19 -11   32.27    3.82
  -6 -19 -11    0.96    3.74
  -5 -19 -11   28.54    4.35
  -4 -19 -11    5.66    4.00
  -3 -19 -11   45.34    5.01
   2 -19  11   34.67    8.40
  -2 -19 -11   15.21    4.18
  -1 -19 -11   29.59    4.39
  19 -11   1   23.66    4.27
   0 -19  11   25.74    9.25
   0 -19 -11   14.28    4.18
  19 -11   0   18.26    4.08
  19 -11  -1   20.23    3.99
   1 -19 -11   17.33    4.14
  19 -11  -2    9.92    4.04
   2 -19 -11   14.76    3.86
  19 -11  -3   44.56    4.74
   3 -19 -11   32.63    4.40
  19 -11  -4    8.60    3.98
  -4 -19  11    7.38    5.73
  -5 -19  11   33.55    4.96
  19 -11  -5   26.00    4.24
  -6 -19  11    0.48    3.64
  19 -11  -6    1.37    3.58
  19 -11  -7   28.58    3.78
  19 -11  -8    6.23    2.96
 -13 -19 -12    6.00    1.60
  12 -19  12   24.19    3.31
 -12 -19 -12   15.97    2.29
 -11 -19 -12    9.63    2.45
  11 -19  12    7.08    3.65
  10 -19  12   14.47    3.97
 -10 -19 -12   10.25    2.72
  -7 -19 -12    2.51    3.19
  -6 -19 -12    1.37    3.33
  -5 -19 -12    4.24    3.39
  -4 -19 -12    5.31    3.55
  -3 -19 -12   -1.06    3.72
   2 -19  12    6.78    9.20
  -2 -19 -12    0.39    3.66
  19 -12   2    3.21    3.95
   1 -19  12   26.85   10.64
  -1 -19 -12   17.83    4.01
  19 -12   1   19.01    4.03
   0 -19  12   10.39   11.28
   0 -19 -12   -1.02    3.74
  19 -12   0   -1.78    3.68
  19 -12  -1   16.36    3.99
   1 -19 -12   12.97    3.73
  19 -12  -2    2.12    3.85
  -2 -19  12   10.77    9.79
   2 -19 -12    5.14    3.52
  19 -12  -3    4.24    3.83
   3 -19 -12    0.50    3.03
  -4 -19  12   12.40    6.05
  19 -12  -4    9.68    3.79
  -5 -19  12    3.45    4.26
  19 -12  -5    6.27    3.67
  19 -12  -6    0.08    3.29
  19 -12  -7    7.11    3.06
  19 -12  -8    8.57    2.77
  19 -13  12    0.73    1.87
 -12 -19 -13    1.04    1.62
  12 -19  13    4.53    2.39
 -11 -19 -13   23.35    2.48
  11 -19  13   23.60    3.40
 -10 -19 -13    9.04    2.39
  10 -19  13    9.15    3.51
  -8 -19 -13    8.97    2.84
  -7 -19 -13   20.39    3.26
  -6 -19 -13    2.10    3.07
  -5 -19 -13   18.98    3.43
  -4 -19 -13    1.60    3.22
  19 -13   4   -3.73    3.72
  -3 -19 -13   22.73    3.70
  19 -13   3   27.10    4.06
   2 -19  13    7.50   10.57
  -2 -19 -13    2.02    3.28
  19 -13   2   -3.62    3.66
  -1 -19 -13   54.89    4.73
  19 -13   1   43.00    4.94
  19 -13   0    1.81    3.52
   0 -19 -13    6.21    3.30
   1 -19 -13   48.78    4.46
  19 -13  -1   45.74    4.92
  19 -13  -2    3.40    3.63
  -2 -19  13    4.52   11.48
   2 -19 -13    1.69    2.81
  -3 -19  13   67.52    8.76
  19 -13  -3   24.41    4.12
  -4 -19  13    4.43    5.40
  19 -13  -4   -0.64    3.48
  19 -13  -5    8.68    3.33
  19 -13  -6    5.80    3.13
  19 -13  -7   13.30    2.86
  19 -13  -8   10.26    2.54
 -12 -19 -14    2.11    1.22
 -11 -19 -14    1.25    1.60
  11 -19  14    3.70    2.37
  19 -14  11    3.02    1.77
  10 -19  14    3.69    2.87
  19 -14  10    1.36    2.25
   9 -19  14   17.49    3.46
  19 -14   9   17.79    2.87
  -8 -19 -14   -2.56    2.32
  19 -14   8   -0.63    2.97
  -7 -19 -14   12.77    2.63
  19 -14   7   16.34    3.26
  -6 -19 -14    6.08    2.69
  -5 -19 -14   -4.20    2.82
  -4 -19 -14    1.74    2.91
  19 -14   4    1.23    3.30
   3 -19  14    4.89    8.80
  -3 -19 -14    7.58    2.96
  19 -14   3    2.37    3.36
  -2 -19 -14   19.63    3.18
  19 -14   2   12.65    3.50
  19 -14   1   21.33    3.78
  -1 -19 -14   20.10    3.32
  19 -14   0    1.73    3.46
   0 -19  14   10.33   15.59
   0 -19 -14   -0.06    2.88
  19 -14  -1   26.60    3.78
   1 -19 -14   20.13    3.13
  -2 -19  14   22.23   11.29
  19 -14  -2   11.19    3.51
  -3 -19  14   23.68    6.74
  19 -14  -3   12.10    3.39
  19 -14  -4    5.69    2.99
  19 -14  -5   -1.92    2.85
  19 -14  -6    4.87    2.68
  19 -14  -7    7.80    2.51
  19 -14  -8    2.89    2.12
 -11 -19 -15    6.85    1.23
  10 -19  15    0.69    2.11
  19 -15  10    0.84    1.61
  -9 -19 -15    8.45    1.76
   9 -19  15    9.80    2.60
  19 -15   9    5.61    2.15
  -8 -19 -15    6.87    1.86
  19 -15   8    4.16    2.45
  -7 -19 -15    8.81    2.10
  19 -15   7    6.53    2.76
  -6 -19 -15   15.69    2.44
   6 -19  15   20.19    4.23
  19 -15   6   18.27    3.16
  -5 -19 -15   13.78    2.53
   5 -19  15   24.41    5.12
  -4 -19 -15    6.26    2.39
   4 -19  15    5.30    6.09
  19 -15   3    1.96    3.15
   3 -19  15    9.16    7.71
  -3 -19 -15    4.38    2.47
  19 -15   2    5.46    3.29
   2 -19  15   15.25    9.95
  -2 -19 -15    4.84    2.44
  19 -15   1    0.90    3.14
  -1 -19 -15    6.61    2.40
  19 -15   0    6.15    3.03
   0 -19  15   12.54   12.29
   0 -19 -15   -0.74    2.21
  -1 -19  15   36.11   10.80
  19 -15  -1   13.03    3.26
  -2 -19  15    6.96    6.67
  19 -15  -2   -1.01    2.98
  19 -15  -3   10.20    2.96
  19 -15  -4    7.76    2.78
  19 -15  -5   13.09    2.57
  19 -15  -6   17.55    2.59
  19 -15  -7    6.43    2.02
  19 -15  -8    5.68    1.77
  -9 -19 -16    1.64    1.17
   9 -19  16    1.81    1.72
  19 -16   8   -0.26    1.84
  -8 -19 -16   -0.09    1.42
  19 -16   7    8.71    2.32
  -7 -19 -16   10.10    1.70
   7 -19  16   11.23    2.73
  19 -16   6    1.04    2.44
  -6 -19 -16    1.79    1.74
   6 -19  16    0.73    3.08
  19 -16   5    4.23    2.73
  -5 -19 -16    4.77    1.85
   5 -19  16    2.87    3.76
  -4 -19 -16    1.02    1.94
   4 -19  16    5.09    4.56
  -3 -19 -16    6.38    2.00
   3 -19  16   11.09    5.77
  19 -16   2   -0.37    2.82
   2 -19  16    1.23    6.44
  -2 -19 -16    1.21    1.84
  -1 -19 -16    8.69    1.92
  19 -16   1   17.37    3.03
   0 -19  16   -3.05    6.40
  19 -16   0    2.87    2.76
  -1 -19  16   27.18    4.79
  19 -16  -1   14.44    2.96
  19 -16  -2    3.42    2.54
  19 -16  -3    1.48    2.42
  19 -16  -4    1.69    2.18
  19 -16  -5    2.24    2.02
  19 -16  -6   -0.12    1.79
  19 -16  -7    6.91    1.62
   7 -19  17    2.13    1.64
  19 -17   7    3.08    1.57
  19 -17   6   10.80    1.95
  -6 -19 -17    9.25    1.37
   6 -19  17   12.36    2.16
  19 -17   5   12.43    2.25
  -5 -19 -17    9.58    1.45
   5 -19  17   13.23    2.47
  -4 -19 -17    0.22    1.28
   4 -19  17    2.93    2.71
  19 -17   4    0.78    2.24
  -3 -19 -17    6.56    1.37
   3 -19  17   13.31    3.13
   2 -19  17   10.24    3.37
   1 -19  17    6.68    3.14
  19 -17   1    7.93    2.39
   0 -19  17   -0.85    2.33
  19 -17   0   -1.87    2.28
  19 -17  -1    6.76    2.17
  19 -17  -2    2.86    2.03
  19 -17  -3    7.00    1.89
  19 -17  -4    0.96    1.72
  19 -17  -5    8.49    1.68
  19 -17  -6    5.47    1.39
  19 -18   4    0.66    1.48
  19 -18   3    5.05    1.67
  19 -18   0    8.02    1.78
  19 -18  -1    4.16    1.61
  19 -18  -2   -0.75    1.48
  19 -18  -3    3.00    1.44
   0 -20   0   22.87    5.66
   1 -20   0   -0.17    5.06
   2 -20   0   55.44    4.58
   2 -20   0   54.61    5.98
  -3 -20   0   10.23    5.47
   3 -20   0   11.07    3.15
   3 -20   0    4.66    4.76
   4 -20   0   63.71    5.26
   4 -20   0   61.73    6.27
   5 -20   0    0.02    4.40
   5 -20   0    1.50    3.06
  -5 -20   0   -0.40    5.13
   6 -20   0   73.98    5.86
   6 -20   0   76.23    6.52
   7 -20   0    1.41    4.26
   7 -20   0   -0.19    3.05
  -7 -20   0    2.59    4.41
  -8 -20   0   73.32    5.83
   8 -20   0   73.81    5.80
   8 -20   0   63.88    5.24
   9 -20   0    6.85    3.58
   9 -20   0    2.91    3.14
  -9 -20   0    9.31    3.54
  10 -20   0    8.60    3.13
  10 -20   0   11.22    3.19
 -10 -20   0   16.22    3.29
  11 -20   0   10.66    3.19
 -11 -20   0   11.88    2.89
  12 -20   0   14.28    3.06
 -12 -20   0    8.39    2.31
  13 -20   0    6.52    2.95
  14 -20   0   25.23    3.23
  15 -20   0    0.54    2.50
  16 -20   0   17.25    2.45
  17 -20   0    1.53    1.64
  17 -20   1    1.35    1.63
  16 -20   1   17.00    2.41
  15 -20   1    5.57    2.51
  14 -20   1   18.53    2.99
  13 -20   1    2.36    2.82
 -12 -20  -1   10.11    2.51
  12 -20   1    7.01    2.90
 -11 -20  -1    0.93    3.10
  11 -20   1    2.19    3.05
  10 -20   1    8.29    3.24
  10 -20   1    7.90    3.00
 -10 -20  -1    2.01    3.44
   9 -20   1    1.09    3.68
   9 -20   1    1.77    3.08
  -9 -20  -1    4.21    3.72
   8 -20   1    2.12    4.02
   8 -20   1    3.09    3.00
  -8 -20  -1    7.60    4.04
   7 -20   1    1.16    4.24
   7 -20   1    0.98    3.04
  -7 -20  -1    2.24    4.56
   6 -20   1   17.15    4.52
   6 -20   1   13.78    3.33
  -6 -20  -1   16.98    5.05
   5 -20   1    1.36    4.53
   5 -20   1    2.12    2.98
  -5 -20  -1    0.44    5.21
   4 -20   1   24.49    4.97
   4 -20   1   15.10    3.36
  -4 -20  -1   32.52    5.81
   3 -20   1    1.65    3.11
   3 -20   1    2.12    4.76
   2 -20   1   -1.34    5.00
  -1 -20  -1    8.99    5.24
   1 -20   1    1.38    4.91
   0 -20  -1   24.45    5.41
   1 -20  -1   -0.26    4.97
   1 -20  -1    3.81    3.03
   2 -20  -1    2.07    4.88
   2 -20  -1    2.66    2.92
  -3 -20   1    1.00    5.18
   3 -20  -1    3.04    2.94
   3 -20  -1    0.02    4.66
  -4 -20   1   29.05    5.40
   4 -20  -1   27.68    4.90
   4 -20  -1   23.23    3.58
  -5 -20   1   -4.30    5.01
   5 -20  -1    1.76    4.46
   5 -20  -1    1.49    3.09
   6 -20  -1   16.88    4.47
   6 -20  -1   12.73    3.21
  -6 -20   1   19.02    4.82
   7 -20  -1    7.78    4.03
   7 -20  -1    7.34    3.19
  -7 -20   1    4.39    4.39
   8 -20  -1    5.92    3.68
   8 -20  -1    7.31    3.28
  -8 -20   1    6.42    3.88
   9 -20  -1    0.98    3.24
   9 -20  -1    1.56    3.22
  -9 -20   1    4.26    3.31
  10 -20  -1    3.47    3.05
 -10 -20   1    4.15    3.08
  11 -20  -1   10.56    3.16
 -11 -20   1    8.87    2.66
  12 -20  -1    5.25    3.05
  13 -20  -1    3.33    2.96
  14 -20  -1   24.35    3.23
  15 -20  -1    9.81    2.65
  16 -20  -1   10.00    2.26
  17 -20  -1    1.82    1.69
  17 -20   2    4.08    1.58
  16 -20   2   11.85    2.16
  15 -20   2    0.46    2.33
  14 -20   2   20.69    2.95
 -13 -20  -2    0.71    1.96
  13 -20   2    1.64    2.69
 -12 -20  -2   23.11    2.96
  12 -20   2   19.11    3.17
  11 -20   2    3.40    2.81
 -11 -20  -2    1.84    3.05
  11 -20   2    4.42    2.86
  10 -20   2   27.84    3.89
 -10 -20  -2   32.33    3.88
  10 -20   2   22.64    3.50
   9 -20   2    2.12    3.86
   9 -20   2    3.85    2.99
  -9 -20  -2    6.82    3.90
  -8 -20  -2   88.04    6.37
   8 -20   2   79.89    6.38
   8 -20   2   66.36    5.58
   7 -20   2    4.54    4.50
   7 -20   2   -0.20    3.19
  -7 -20  -2    4.74    4.52
   6 -20   2   44.39    5.46
   6 -20   2   39.12    4.18
  -6 -20  -2   49.52    5.76
   5 -20   2   -1.85    4.82
   5 -20   2    0.98    3.15
  -5 -20  -2    2.54    5.24
  -4 -20  -2   55.73    6.49
   4 -20   2   44.84    4.51
   4 -20   2   42.14    5.77
   3 -20   2    4.90    5.07
   2 -20   2   54.70    6.25
  -1 -20  -2   -5.63    5.28
   1 -20   2   -1.51    5.35
   0 -20  -2   48.28    5.79
   1 -20  -2    2.05    4.88
   2 -20  -2   59.76    4.66
  -2 -20   2   65.72    6.41
   3 -20  -2    3.55    3.06
   3 -20  -2    8.32    4.44
  -3 -20   2    1.44    5.22
   4 -20  -2   42.62    4.28
   4 -20  -2   46.14    5.19
  -4 -20   2   49.95    5.73
  -5 -20   2    6.04    4.64
   5 -20  -2    6.25    4.13
   5 -20  -2    2.20    3.26
  -6 -20   2   51.47    5.45
   6 -20  -2   44.12    5.04
   6 -20  -2   49.50    4.44
   7 -20  -2    3.15    3.76
   7 -20  -2    0.37    3.09
  -7 -20   2    1.36    4.13
  -8 -20   2   76.61    5.68
   8 -20  -2   65.17    5.58
   8 -20  -2   69.06    5.34
   9 -20  -2   11.66    3.25
  -9 -20   2    9.35    3.30
   9 -20  -2    5.38    3.15
  10 -20  -2   29.68    3.82
 -10 -20   2   25.52    3.35
  11 -20  -2    7.43    3.17
 -11 -20   2    6.66    2.45
  12 -20  -2   21.13    3.44
  13 -20  -2   -0.72    3.03
  14 -20  -2   16.03    3.00
  15 -20  -2    7.15    2.59
  16 -20  -2   15.19    2.40
   3 -16  20    1.32    1.52
  16 -20   3   -1.15    1.91
  15 -20   3    7.43    2.23
  14 -20   3   -0.24    2.41
 -13 -20  -3   18.56    2.45
  13 -20   3   20.90    2.96
 -12 -20  -3   10.99    2.80
  12 -20   3    6.84    2.77
  11 -20   3   14.12    3.08
 -11 -20  -3   20.66    3.30
  11 -20   3   13.81    3.08
  10 -20   3   11.29    3.77
 -10 -20  -3    5.45    3.71
  10 -20   3    7.32    3.10
   9 -20   3    1.05    4.22
  -9 -20  -3    4.06    4.16
   9 -20   3    4.06    3.10
   8 -20   3    3.08    4.56
   8 -20   3    4.84    3.15
  -8 -20  -3    3.45    4.41
   7 -20   3    4.07    4.70
   7 -20   3    3.74    3.25
  -7 -20  -3   -0.03    4.69
   6 -20   3    6.73    4.88
   6 -20   3    8.96    3.41
  -6 -20  -3    5.93    4.92
   5 -20   3    7.37    5.07
  -5 -20  -3    9.38    5.33
   4 -20   3    8.41    5.10
   3 -20   3   17.40    5.47
   2 -20   3   53.73    6.43
  -2 -20  -3   65.19    6.61
  -1 -20  -3    8.73    5.30
   0 -20  -3   11.31    5.16
   1 -20  -3    5.65    4.83
  -1 -20   3    3.39    5.15
  -2 -20   3   39.20    5.70
   2 -20  -3   38.08    4.00
   2 -20  -3   34.68    5.31
   3 -20  -3    1.19    3.21
   3 -20  -3    1.98    4.53
  -3 -20   3   10.96    5.13
   4 -20  -3   32.48    4.87
   4 -20  -3   32.95    3.94
  -4 -20   3   36.02    5.22
   5 -20  -3   -0.66    4.19
  -5 -20   3    2.32    4.41
   5 -20  -3    0.63    3.37
   6 -20  -3    8.67    4.17
  -6 -20   3    6.73    4.31
   6 -20  -3   11.83    3.54
   7 -20  -3    1.30    3.42
  -7 -20   3    5.14    3.98
   7 -20  -3    4.23    3.80
   8 -20  -3    0.40    3.17
  -8 -20   3    0.83    3.56
   8 -20  -3    0.28    3.32
   9 -20  -3    1.27    3.19
  -9 -20   3    1.61    3.14
  10 -20  -3    5.74    3.18
 -10 -20   3    3.57    2.68
  11 -20  -3    7.24    3.21
  12 -20  -3   16.25    3.39
  13 -20  -3   15.61    3.19
  14 -20  -3    0.75    2.81
  15 -20  -3   13.37    2.73
  16 -20   4    2.24    1.70
  15 -20   4   -0.15    2.00
  14 -20   4    0.05    2.26
 -13 -20  -4    9.20    2.17
  13 -20   4    6.93    2.56
 -12 -20  -4   13.51    2.82
  12 -20   4   14.25    2.86
  11 -20   4   28.98    3.73
 -11 -20  -4   29.29    3.68
  11 -20   4   24.19    3.30
  10 -20   4   34.62    4.45
 -10 -20  -4   29.78    4.21
  10 -20   4   24.92    3.54
   9 -20   4    1.76    4.40
  -9 -20  -4   -0.33    4.24
   9 -20   4    1.72    3.09
   8 -20   4   45.67    5.64
  -8 -20  -4   59.83    5.52
   8 -20   4   47.35    4.58
   7 -20   4    6.05    5.00
   7 -20   4    7.59    3.42
  -7 -20  -4    3.97    4.77
   6 -20   4   17.04    5.08
  -6 -20  -4   22.80    5.03
   5 -20   4    1.22    5.10
   4 -20   4   29.92    5.60
   3 -20   4   31.64    5.96
  -2 -20  -4   66.82    6.65
   2 -20   4   62.42    6.98
  -1 -20  -4   25.54    5.34
   0 -20  -4  169.30   11.30
  -1 -20   4   10.90    5.49
   1 -20  -4   18.00    5.02
   2 -20  -4   62.06    6.20
   2 -20  -4   64.68    5.36
  -2 -20   4   77.72    6.57
  -3 -20   4   21.07    5.06
   3 -20  -4   29.17    3.83
   3 -20  -4   30.53    4.83
   4 -20  -4   24.85    3.86
  -4 -20   4   32.40    4.94
   4 -20  -4   24.61    4.75
  -5 -20   4    9.54    4.38
   5 -20  -4   11.08    3.50
   5 -20  -4   11.86    4.31
  -6 -20   4   22.54    4.26
   6 -20  -4   23.45    3.91
   6 -20  -4   23.65    4.20
   7 -20  -4    2.81    3.61
   7 -20  -4    7.36    3.57
  -7 -20   4    5.78    3.86
   8 -20  -4   36.68    4.31
  -8 -20   4   35.72    4.19
   9 -20  -4    3.42    3.52
  -9 -20   4    2.42    2.98
  10 -20  -4   22.29    3.53
 -10 -20   4   16.37    2.76
  11 -20  -4   30.42    3.85
  12 -20  -4   17.72    3.54
  13 -20  -4   12.03    3.21
  14 -20  -4    7.72    2.94
  17 -20  -4    0.49    1.42
  16 -20   5    2.10    1.43
  15 -20   5    2.41    1.78
 -14 -20  -5    0.10    1.43
  14 -20   5    1.02    2.04
 -13 -20  -5   13.77    2.35
  13 -20   5   15.30    2.56
  12 -20   5    4.70    2.68
 -12 -20  -5    4.24    2.64
  12 -20   5    5.00    2.58
  11 -20   5    1.92    3.58
 -11 -20  -5    2.92    3.32
  11 -20   5   -0.94    2.70
  10 -20   5    5.50    4.23
 -10 -20  -5    4.50    3.69
  10 -20   5    8.89    2.92
   9 -20   5   31.55    4.87
  -9 -20  -5   32.98    4.73
   9 -20   5   22.05    3.67
   8 -20   5   20.56    4.79
   8 -20   5   10.99    3.63
  -8 -20  -5   25.43    4.63
   7 -20   5    7.40    5.14
  -7 -20  -5    3.48    4.72
   6 -20   5    0.13    5.05
  -6 -20  -5   14.59    4.91
   5 -20   5    7.39    5.19
   4 -20   5   16.46    5.43
   3 -20   5    2.11    5.35
  -3 -20  -5    3.76    5.03
  -2 -20  -5   62.86    6.34
  -1 -20  -5   11.04    4.89
   0 -20  -5   76.89    6.85
   0 -20   5   88.20    7.51
  -1 -20   5   13.90    5.50
   1 -20  -5   16.38    4.69
  -2 -20   5   34.14    5.60
  20  -5  -2   44.41    4.19
   2 -20  -5   34.82    5.12
  -3 -20   5    1.19    4.72
   3 -20  -5   -2.69    3.67
   3 -20  -5   -0.37    4.26
  -4 -20   5   20.40    4.72
   4 -20  -5   15.50    4.31
   4 -20  -5   23.11    3.90
   5 -20  -5   12.35    3.67
  -5 -20   5    9.28    4.31
   5 -20  -5    4.09    3.90
  -6 -20   5    0.25    3.91
   6 -20  -5    1.59    3.52
   6 -20  -5    0.98    3.57
  -7 -20   5    5.74    3.56
   7 -20  -5    5.63    3.50
   7 -20  -5    3.29    3.20
   8 -20  -5    7.37    3.55
  -8 -20   5    7.95    3.38
   9 -20  -5   36.65    4.10
  -9 -20   5   24.93    3.32
  10 -20  -5   11.59    3.58
  11 -20  -5   -4.10    3.37
  12 -20  -5   11.75    3.35
  13 -20  -5   19.60    3.32
  16 -20  -5    8.98    1.98
  15 -20   6    0.02    1.49
 -14 -20  -6    1.43    1.44
  14 -20   6    4.16    1.83
 -13 -20  -6    4.70    2.20
  13 -20   6    7.99    2.11
  12 -20   6   26.65    3.26
 -12 -20  -6   27.62    3.04
  12 -20   6   19.30    2.81
  11 -20   6   21.22    3.95
 -11 -20  -6   17.93    3.37
  11 -20   6   13.98    2.81
 -10 -20  -6   45.59    4.32
  10 -20   6   42.27    4.92
   9 -20   6   13.00    4.65
  -9 -20  -6   10.85    3.90
   9 -20   6    7.48    3.32
   8 -20   6   25.24    5.03
  -8 -20  -6   29.68    4.78
   7 -20   6   12.72    5.08
  -7 -20  -6    8.22    4.78
   6 -20   6   35.33    5.51
   5 -20   6   12.22    5.32
   4 -20   6   16.58    5.50
  -4 -20  -6   19.45    4.98
  -3 -20  -6   16.60    4.82
  -2 -20  -6   45.76    5.34
  -1 -20  -6   13.44    4.57
   0 -20  -6   87.61    7.12
   0 -20   6  103.51    8.17
  -1 -20   6   24.43    5.61
   1 -20  -6   23.25    4.54
  -2 -20   6   30.35    5.53
  20  -6  -2   36.94    4.33
   2 -20  -6   37.43    4.76
  -3 -20   6   26.60    5.14
  20  -6  -3   33.31    3.86
   3 -20  -6   27.00    4.61
  -4 -20   6   13.29    4.35
   4 -20  -6    7.63    3.89
   4 -20  -6    9.55    3.89
  -5 -20   6   18.85    4.28
   5 -20  -6   12.87    3.76
   5 -20  -6   17.73    3.99
   6 -20  -6   24.04    4.09
  -6 -20   6   23.71    3.96
   6 -20  -6   20.47    3.51
  -7 -20   6   12.14    3.64
   7 -20  -6   13.13    3.78
   8 -20  -6   24.90    4.06
  -8 -20   6   19.20    3.53
   9 -20  -6   11.41    3.57
  -9 -20   6    9.46    2.74
  10 -20  -6   33.61    4.11
  11 -20  -6   17.51    3.51
  12 -20  -6   37.57    4.03
  15 -20  -6    4.49    2.31
  16 -20  -6    4.82    1.73
 -14 -20  -7   -0.54    1.35
  14 -20   7   -0.17    1.41
 -13 -20  -7    1.78    2.08
  13 -20   7    0.23    1.74
  12 -20   7    4.52    2.96
 -12 -20  -7    2.38    2.57
  12 -20   7    3.30    2.07
  11 -20   7    0.50    3.72
 -11 -20  -7    3.33    3.04
  11 -20   7   -2.01    2.33
  10 -20   7    5.22    4.33
 -10 -20  -7    4.88    3.54
   9 -20   7   28.13    4.91
  -9 -20  -7   27.81    4.19
   8 -20   7   13.74    4.80
  -8 -20  -7   18.32    4.22
   7 -20   7   16.55    5.28
  -7 -20  -7   22.23    4.74
   6 -20   7   15.82    5.26
   5 -20   7   23.62    5.59
   4 -20   7   20.29    5.83
  -4 -20  -7   18.27    4.72
  -3 -20  -7   32.74    4.91
  -2 -20  -7   14.23    4.53
   1 -20   7    5.67    5.85
  -1 -20  -7    0.45    4.26
   0 -20   7   12.53    6.00
   0 -20  -7   17.45    4.23
  -1 -20   7    6.13    5.58
   1 -20  -7    4.77    4.19
  20  -7  -1    2.00    3.75
  -2 -20   7   30.66    5.59
  20  -7  -2   35.23    4.16
   2 -20  -7   33.32    4.49
  -3 -20   7   25.01    5.13
  20  -7  -3   34.16    3.99
   3 -20  -7   27.62    4.30
  -4 -20   7   23.96    4.79
  20  -7  -4   25.12    3.87
   4 -20  -7   20.87    3.88
  -5 -20   7   41.80    4.79
   5 -20  -7   44.17    4.83
   5 -20  -7   33.36    4.18
  -6 -20   7   18.98    3.91
   6 -20  -7   12.69    3.34
   6 -20  -7   24.14    4.07
  -7 -20   7   22.63    3.73
   7 -20  -7   22.87    4.03
   8 -20  -7   12.76    3.80
  -8 -20   7    7.41    3.08
   9 -20  -7   33.61    4.24
  10 -20  -7   -0.92    3.47
  11 -20  -7   17.18    3.44
  14 -20  -7    9.16    2.61
  15 -20  -7    3.65    2.11
 -14 -20  -8    4.80    1.31
 -13 -20  -8    3.49    1.94
  12 -20   8   13.32    3.13
 -12 -20  -8   13.02    2.61
  11 -20   8   -3.71    3.66
 -11 -20  -8    0.50    2.89
  10 -20   8   33.62    4.89
 -10 -20  -8   41.52    4.07
   9 -20   8   10.41    4.49
  -9 -20  -8   11.11    3.78
   8 -20   8   31.29    5.54
  -8 -20  -8   45.06    4.71
   7 -20   8   27.79    5.36
   6 -20   8   41.79    5.99
   5 -20   8   -0.44    5.52
  -5 -20  -8    0.11    4.50
  -4 -20  -8   31.55    4.72
  -3 -20  -8   13.56    4.33
  -2 -20  -8   46.75    5.15
   1 -20   8   -0.53    6.10
  -1 -20  -8    3.03    4.05
   0 -20   8   33.26    6.52
   0 -20  -8   34.85    4.55
  -1 -20   8    9.09    5.94
   1 -20  -8    0.94    3.88
  20  -8  -1    1.51    3.69
   2 -20  -8   61.11    5.39
  20  -8  -2   52.00    5.10
  -3 -20   8    9.05    4.98
  20  -8  -3    4.36    3.58
   3 -20  -8    3.28    3.64
  20  -8  -4   51.42    4.93
   4 -20  -8   52.05    4.95
  -5 -20   8    5.27    4.09
   5 -20  -8    0.04    3.27
  20  -8  -5    0.08    3.30
   6 -20  -8   76.67    5.84
  -6 -20   8   62.25    5.54
  -7 -20   8   24.48    3.80
   7 -20  -8   33.46    4.36
   8 -20  -8   35.33    4.17
  -8 -20   8   28.21    3.46
   9 -20  -8    8.80    3.77
  10 -20  -8   27.13    3.91
  13 -20  -8   -0.58    2.72
 -13 -20  -9    0.28    1.73
  12 -20   9    3.77    2.89
 -12 -20  -9    8.33    2.25
  11 -20   9    5.06    3.64
 -11 -20  -9    5.65    2.71
  10 -20   9    3.61    4.02
 -10 -20  -9    4.50    3.04
   9 -20   9   10.26    4.54
  -9 -20  -9   11.13    3.46
   8 -20   9    1.22    4.85
  -8 -20  -9   10.12    3.71
   7 -20   9   -1.70    5.15
   6 -20   9   20.13    5.57
   5 -20   9    8.28    5.75
  -5 -20  -9    0.64    3.86
  -4 -20  -9   12.27    4.11
  -3 -20  -9   15.22    4.20
   2 -20   9   16.89    6.44
  -2 -20  -9   15.67    4.43
   1 -20   9    3.99    6.58
  -1 -20  -9    2.04    3.84
   0 -20   9   14.81    6.76
   0 -20  -9   11.45    3.89
  20  -9   0   11.24    3.57
  -1 -20   9    0.13    6.30
  20  -9  -1    3.47    3.51
   1 -20  -9   -1.15    3.94
  -2 -20   9   17.79    6.09
  20  -9  -2   18.81    3.80
   2 -20  -9   19.66    3.99
  -3 -20   9   16.66    5.48
  20  -9  -3    7.30    3.69
   3 -20  -9    8.35    3.68
  20  -9  -4    7.71    3.47
  -4 -20   9    0.94    4.69
   4 -20  -9    3.11    3.45
  -5 -20   9    2.38    4.26
  20  -9  -5   -2.55    3.34
  -6 -20   9    5.04    3.73
  20  -9  -6    4.60    3.01
  -7 -20   9    1.65    3.15
 -13 -20 -10    3.58    1.51
  12 -20  10   11.62    2.83
 -12 -20 -10   13.76    2.18
  11 -20  10    2.39    3.41
 -11 -20 -10    6.50    2.55
  10 -20  10   25.87    4.35
 -10 -20 -10   30.60    3.31
   9 -20  10    1.58    4.18
  -9 -20 -10    3.65    3.10
   8 -20  10   28.18    5.06
   7 -20  10    0.56    4.88
  -6 -20 -10   44.45    4.69
   6 -20  10   39.83    5.96
  -5 -20 -10    9.44    3.80
  -4 -20 -10   40.53    4.48
   3 -20  10   34.99    6.85
  -3 -20 -10   24.15    4.16
   2 -20  10   40.15    7.25
  -2 -20 -10   26.02    4.18
  -1 -20 -10   19.48    3.88
  20 -10   1   16.71    3.77
   0 -20  10    0.55    7.16
   0 -20 -10    3.06    3.69
  20 -10   0    4.88    3.44
  20 -10  -1   20.64    3.83
   1 -20 -10   23.25    3.99
  -2 -20  10   18.44    6.92
  20 -10  -2   12.42    3.57
   2 -20 -10    9.51    3.63
  20 -10  -3   13.25    3.68
   3 -20 -10   17.11    3.52
   4 -20 -10   15.90    3.27
  20 -10  -4   14.43    3.68
  -5 -20  10    5.85    4.40
  20 -10  -5    7.43    3.28
  -6 -20  10   37.50    4.27
  20 -10  -6   34.40    3.75
 -13 -20 -11   -1.68    1.20
  12 -20  11    3.60    2.27
 -12 -20 -11    2.25    1.68
  11 -20  11    8.81    3.13
 -11 -20 -11    8.33    2.29
  10 -20  11   15.69    3.63
 -10 -20 -11   12.74    2.72
   9 -20  11    7.73    4.02
  -9 -20 -11    9.24    2.85
   8 -20  11   12.87    4.42
   7 -20  11    0.59    4.60
  -7 -20 -11    2.41    3.10
   6 -20  11   14.91    5.34
  -6 -20 -11    7.58    3.24
  -5 -20 -11    2.65    3.45
  -4 -20 -11    6.17    3.53
   3 -20  11    1.34    7.10
  -3 -20 -11   -1.61    3.56
   2 -20  11    2.55    7.56
  -2 -20 -11    2.71    3.51
  20 -11   2    2.42    3.26
   1 -20  11    6.22    8.29
  -1 -20 -11    8.22    3.68
  20 -11   1    5.80    3.30
   0 -20  11   12.28    8.66
  20 -11   0    7.46    3.26
   0 -20 -11   11.71    3.55
  -1 -20  11    0.51    8.37
  20 -11  -1    8.23    3.36
   1 -20 -11    2.74    3.45
  20 -11  -2   11.09    3.41
  -2 -20  11    7.55    7.87
   2 -20 -11    1.59    3.30
  20 -11  -3    0.88    3.35
  -3 -20  11    2.25    6.56
   3 -20 -11    0.20    2.98
  -4 -20  11    0.98    5.35
  20 -11  -4   -2.10    3.26
  -5 -20  11    5.47    4.36
  20 -11  -5    1.88    3.04
  20 -11  -6    6.15    2.87
  20 -11  -7    0.88    2.47
 -12 -20 -12   13.02    1.63
  11 -20  12    6.16    2.53
 -11 -20 -12    1.71    1.79
  10 -20  12   20.83    3.37
 -10 -20 -12   18.86    2.48
   9 -20  12   15.73    3.62
   8 -20  12   17.35    4.12
   7 -20  12   -2.32    4.32
  -7 -20 -12    1.28    2.76
  -6 -20 -12   14.54    2.97
  -5 -20 -12    3.72    2.89
   4 -20  12   18.15    6.60
  -4 -20 -12   10.28    3.17
  20 -12   4   15.04    3.37
   3 -20  12    0.10    7.22
  -3 -20 -12    1.08    3.04
  20 -12   3   -2.57    3.21
  -2 -20 -12   14.27    3.34
  20 -12   2   13.51    3.21
  -1 -20 -12    2.07    3.13
  20 -12   1    2.81    3.20
  20 -12   0    7.50    3.24
   0 -20 -12   13.13    3.20
  20 -12  -1    3.97    3.26
  -1 -20  12   15.55   10.15
   1 -20 -12    5.87    3.08
  20 -12  -2   15.08    3.32
   2 -20 -12   12.16    2.98
  -3 -20  12    2.28    7.26
  20 -12  -3    3.70    3.22
  -4 -20  12   19.94    5.35
  20 -12  -4   11.20    3.14
  -5 -20  12    0.80    3.74
  20 -12  -5   -3.00    2.84
  20 -12  -6   10.40    2.70
  20 -12  -7    3.91    2.30
  11 -20  13    0.41    1.93
 -11 -20 -13    3.97    1.39
  20 -13  11    0.63    1.62
  10 -20  13   20.18    2.78
 -10 -20 -13   17.07    2.13
  20 -13  10   21.10    2.46
   9 -20  13    1.43    2.86
  20 -13   9    0.54    2.38
   8 -20  13    8.61    3.40
  -8 -20 -13    8.36    2.29
   7 -20  13    4.47    3.90
  -7 -20 -13    0.77    2.34
  -6 -20 -13    0.65    2.53
  20 -13   6   -0.77    2.90
   5 -20  13    1.18    5.34
  -5 -20 -13    0.67    2.56
  20 -13   5    0.56    2.91
   4 -20  13    4.30    6.20
  -4 -20 -13    3.97    2.75
  20 -13   4    3.14    2.91
   3 -20  13   13.49    7.49
  -3 -20 -13    9.58    2.81
  20 -13   3    4.88    2.97
  20 -13   2    6.58    3.02
  -2 -20 -13    8.65    2.85
   1 -20  13    4.29   10.64
  20 -13   1    0.38    2.95
  -1 -20 -13    4.81    2.69
  20 -13   0   25.09    3.51
   0 -20 -13   26.96    3.24
  20 -13  -1    2.61    2.94
   1 -20 -13    1.67    2.53
  -2 -20  13   39.96    9.58
  20 -13  -2   14.59    3.06
  -3 -20  13   25.58    6.77
  20 -13  -3   10.85    2.98
  -4 -20  13    7.80    4.35
  20 -13  -4    4.41    2.76
  20 -13  -5   -1.07    2.54
  20 -13  -6   -0.09    2.17
  20 -13  -7    3.17    2.00
  10 -20  14    4.92    1.82
  20 -14  10    6.02    1.63
   9 -20  14    2.22    2.25
  20 -14   9    0.63    1.93
   8 -20  14    7.66    2.81
  -8 -20 -14   12.70    1.89
  20 -14   8    9.13    2.36
  -7 -20 -14    5.56    2.01
  -6 -20 -14   11.60    2.26
   5 -20  14   -0.94    4.59
  -5 -20 -14    0.39    2.20
  20 -14   5    1.08    2.63
  -4 -20 -14   27.58    2.86
  20 -14   4   23.20    3.19
   3 -20  14    4.67    6.81
  20 -14   3   -3.29    2.75
  -3 -20 -14    2.00    2.28
  20 -14   2   17.43    3.00
  -2 -20 -14   14.61    2.62
  20 -14   1    1.94    2.74
   1 -20  14    7.30   10.19
  -1 -20 -14   -3.98    2.35
  20 -14   0   12.26    2.93
   0 -20 -14   17.05    2.43
  -1 -20  14   12.17    9.87
  20 -14  -1    0.39    2.68
  -2 -20  14   45.27    7.32
  20 -14  -2   14.15    2.87
  -3 -20  14    4.31    4.43
  20 -14  -3    0.30    2.46
  20 -14  -4   16.96    2.59
  20 -14  -5   -0.74    2.08
  20 -14  -6    8.68    1.97
  20 -14  -7    4.80    1.64
  -9 -20 -15    0.11    1.11
   9 -20  15    1.06    1.47
  20 -15   8    3.67    1.82
  -8 -20 -15    3.33    1.30
  20 -15   7   -3.06    2.05
  -7 -20 -15   -0.38    1.48
   6 -20  15    0.70    2.83
  -6 -20 -15    2.53    1.63
   5 -20  15   -0.40    3.39
  -5 -20 -15    0.76    1.72
  20 -15   4    5.12    2.45
   4 -20  15    2.16    4.24
  -4 -20 -15    0.26    1.81
  20 -15   3    4.55    2.51
   3 -20  15    5.56    5.17
  -3 -20 -15    1.04    1.90
  20 -15   2   13.16    2.52
  -2 -20 -15    7.89    1.95
  20 -15   1    3.91    2.48
   1 -20  15   10.52    7.18
  -1 -20 -15    2.61    1.69
   0 -20  15   61.63    7.36
  20 -15   0   23.25    3.03
  -1 -20  15    4.02    5.19
  20 -15  -1   -0.19    2.31
  -2 -20  15    8.50    3.47
  20 -15  -2    7.80    2.27
  20 -15  -3    3.42    2.08
  20 -15  -4    0.92    1.86
  20 -15  -5    3.18    1.75
  20 -15  -6    0.79    1.47
  20 -16   7    5.58    1.55
   7 -20  16    8.22    1.59
  20 -16   6    6.25    1.77
  -6 -20 -16    6.49    1.28
   6 -20  16    9.88    1.95
  -5 -20 -16    4.24    1.30
   5 -20  16    1.97    2.28
   4 -20  16   26.20    2.97
  -4 -20 -16   12.93    1.58
   3 -20  16    7.17    3.23
  -3 -20 -16    0.93    1.22
  20 -16   3    8.00    2.10
   2 -20  16   18.79    3.76
  20 -16   2    9.58    2.17
   1 -20  16    3.34    3.53
  20 -16   1    3.08    2.02
   0 -20  16    3.88    2.79
  20 -16   0    1.51    1.98
  20 -16  -1    2.28    1.88
  20 -16  -2    5.02    1.78
  20 -16  -3    1.41    1.59
  20 -16  -4   10.94    1.67
  20 -16  -5    1.76    1.26
  20 -17   2    4.68    1.59
  20 -17   1   -1.76    1.52
  20 -17   0    6.63    1.58
  20 -17  -1    1.64    1.36
  20 -17  -2    2.70    1.28
   0 -21   0   -2.10    5.02
   1 -21   0    9.75    4.91
   2 -21   0   14.98    4.79
  -3 -21   0    5.71    5.20
   3 -21   0    2.17    4.50
   4 -21   0    6.97    3.16
   4 -21   0   11.38    4.47
  -4 -21   0    7.87    5.17
   5 -21   0   20.95    4.47
   5 -21   0   14.82    3.26
  -5 -21   0   22.69    5.03
   6 -21   0    5.11    4.22
   6 -21   0    0.35    3.03
  -6 -21   0    6.46    4.40
   7 -21   0    4.05    3.83
   7 -21   0    5.76    3.00
  -7 -21   0    5.50    4.06
   8 -21   0   -0.27    3.39
   8 -21   0    1.68    2.79
  -8 -21   0    2.76    3.51
   9 -21   0    2.88    3.05
   9 -21   0    5.64    2.72
  -9 -21   0    7.79    3.19
  10 -21   0   -0.68    2.62
 -10 -21   0    0.41    2.74
  11 -21   0   -0.90    2.55
 -11 -21   0    2.15    2.40
  12 -21   0    1.73    2.40
  13 -21   0   10.19    2.36
  14 -21   0    1.09    2.09
  15 -21   0   14.42    2.12
  16 -21   0    3.56    1.48
  15 -21   1   20.32    2.23
  14 -21   1    0.67    1.99
  13 -21   1   22.82    2.66
  12 -21   1    1.82    2.33
 -12 -21  -1    3.47    2.05
  11 -21   1   21.32    2.91
 -11 -21  -1   25.28    2.94
  10 -21   1    0.55    2.66
  10 -21   1    2.14    2.57
 -10 -21  -1    4.21    2.96
   9 -21   1   29.19    3.86
   9 -21   1   26.64    3.34
   8 -21   1   -1.87    3.77
   8 -21   1   -1.48    2.72
  -8 -21  -1    2.88    3.75
   7 -21   1   28.18    4.46
   7 -21   1   29.67    3.58
  -7 -21  -1   38.05    4.46
   6 -21   1   -0.89    4.11
   6 -21   1    0.17    3.10
  -6 -21  -1   -1.36    4.51
   5 -21   1   19.99    4.61
   5 -21   1   25.68    3.58
  -5 -21  -1   28.94    5.15
   4 -21   1   13.94    4.43
  -4 -21  -1   19.57    5.28
   3 -21   1   19.67    4.82
   2 -21   1   13.47    4.79
  -1 -21  -1   45.90    6.02
   1 -21   1   44.71    5.86
   0 -21  -1   -0.16    4.91
   1 -21  -1   35.61    5.29
   2 -21  -1   15.54    4.74
  -3 -21   1   18.60    5.08
   3 -21  -1    8.02    4.44
   3 -21  -1   17.72    3.36
  -4 -21   1   12.51    4.96
   4 -21  -1    9.01    3.17
   4 -21  -1    7.97    4.26
   5 -21  -1   28.54    4.54
   5 -21  -1   27.22    3.59
  -5 -21   1   37.67    5.08
   6 -21  -1    2.82    3.89
   6 -21  -1    1.30    2.98
  -6 -21   1    7.79    4.51
   7 -21  -1   29.20    4.17
   7 -21  -1   26.79    3.46
  -7 -21   1   26.39    4.27
   8 -21  -1    5.88    3.41
   8 -21  -1    1.38    2.84
  -8 -21   1    2.04    3.40
  -9 -21   1   34.10    3.79
   9 -21  -1   37.27    3.60
   9 -21  -1   35.27    3.69
  10 -21  -1    3.22    2.62
 -10 -21   1    3.65    2.72
  11 -21  -1   21.54    2.87
 -11 -21   1   19.04    2.61
  12 -21  -1    2.53    2.46
  13 -21  -1   14.76    2.57
  14 -21  -1    2.17    2.16
  15 -21  -1   23.08    2.39
  16 -21  -1    2.63    1.46
  15 -21   2    7.29    1.71
  14 -21   2    5.70    1.96
  13 -21   2    4.27    2.12
  12 -21   2    6.71    2.37
 -12 -21  -2    4.39    2.06
  11 -21   2    6.44    2.49
 -11 -21  -2    4.28    2.54
  10 -21   2    7.73    3.01
  10 -21   2    4.46    2.57
 -10 -21  -2    7.69    3.11
   9 -21   2   14.95    3.61
   9 -21   2   11.60    2.90
  -9 -21  -2   17.55    3.62
   8 -21   2    0.32    3.67
   8 -21   2    2.58    2.88
  -8 -21  -2    2.02    3.94
   7 -21   2    7.48    4.05
   7 -21   2    9.99    3.08
  -7 -21  -2    6.70    4.09
   6 -21   2   12.30    4.39
   6 -21   2   10.12    3.35
  -6 -21  -2   12.66    4.65
   5 -21   2   18.46    4.56
  -5 -21  -2   17.19    5.09
   4 -21   2    6.28    4.47
  -4 -21  -2    8.31    5.20
   3 -21   2   18.03    4.66
   2 -21   2    5.88    4.72
   1 -21   2    5.56    4.97
  -1 -21  -2    6.40    5.17
   0 -21  -2    3.82    4.95
   1 -21  -2   -1.35    4.82
   2 -21  -2   13.08    4.75
  -2 -21   2   12.48    5.11
   3 -21  -2   16.88    4.53
  -3 -21   2   21.45    4.88
   3 -21  -2   17.07    3.38
   4 -21  -2    8.95    3.13
   4 -21  -2    7.75    4.43
  -4 -21   2    5.69    4.69
  -5 -21   2   22.36    4.67
   5 -21  -2   17.70    4.18
   5 -21  -2   16.78    3.31
   6 -21  -2   13.01    4.03
   6 -21  -2   13.17    3.17
  -6 -21   2   12.00    4.28
   7 -21  -2   13.50    3.72
   7 -21  -2    9.19    3.03
  -7 -21   2   10.47    3.95
   8 -21  -2    2.25    2.94
  -8 -21   2    3.63    3.42
   8 -21  -2   -0.66    3.23
   9 -21  -2   23.13    3.14
  -9 -21   2   18.59    3.17
  10 -21  -2    7.74    2.80
 -10 -21   2    6.03    2.59
  11 -21  -2    8.17    2.76
 -11 -21   2    6.60    2.21
  12 -21  -2    5.08    2.60
  13 -21  -2    7.27    2.49
  14 -21  -2    2.54    2.19
  15 -21  -2    6.27    1.91
  16 -21  -2    4.69    1.51
  15 -21   3    3.58    1.46
  14 -21   3    1.13    1.74
  13 -21   3    9.62    2.15
  12 -21   3    7.48    2.29
 -12 -21  -3    9.15    2.23
 -11 -21  -3   31.93    3.14
  11 -21   3   22.00    2.97
  10 -21   3   12.83    3.23
  10 -21   3   10.54    2.65
 -10 -21  -3   18.86    3.30
   9 -21   3   33.69    3.70
   9 -21   3   36.69    4.36
   8 -21   3    4.42    3.87
   8 -21   3    2.99    2.92
  -8 -21  -3    2.36    3.82
   7 -21   3   24.18    4.38
   7 -21   3   20.47    3.57
   6 -21   3    8.36    4.23
  -6 -21  -3   11.71    4.67
   5 -21   3    9.58    4.53
  -5 -21  -3   14.23    4.82
   4 -21   3   18.64    4.69
   3 -21   3   32.47    5.07
   2 -21   3   20.83    5.03
  -2 -21  -3   27.53    5.38
  -1 -21  -3  119.54    8.79
   0 -21  -3   -0.13    4.87
   1 -21  -3  113.51    8.37
  -2 -21   3   10.27    4.96
   2 -21  -3    3.76    4.51
  -3 -21   3   31.73    5.22
   3 -21  -3   39.02    3.99
   3 -21  -3   33.15    4.84
  -4 -21   3   15.78    4.61
   4 -21  -3   17.10    3.37
   4 -21  -3   15.05    4.32
  -5 -21   3    8.79    4.29
   5 -21  -3    6.94    3.22
   5 -21  -3   10.50    4.01
   6 -21  -3    1.63    3.18
   6 -21  -3    4.12    3.82
  -6 -21   3    5.50    4.01
   7 -21  -3   14.35    3.26
  -7 -21   3   17.44    3.92
   7 -21  -3   18.23    3.64
   8 -21  -3    4.22    2.92
  -8 -21   3    3.26    3.19
   8 -21  -3    2.40    2.86
   9 -21  -3   33.86    3.56
  -9 -21   3   27.58    3.33
  10 -21  -3    6.71    2.85
 -10 -21   3    5.87    2.39
  11 -21  -3   22.19    3.10
  12 -21  -3    9.15    2.72
  13 -21  -3    6.66    2.54
  14 -21  -3    2.78    2.19
  15 -21  -3    4.19    1.89
  16 -21  -3   -1.62    1.41
  14 -21   4    1.20    1.60
 -13 -21  -4    5.67    1.58
  13 -21   4    6.15    1.90
  12 -21   4    8.24    2.14
 -12 -21  -4    7.68    2.22
  11 -21   4   12.13    2.66
  11 -21   4    9.52    2.42
 -11 -21  -4    9.64    2.83
  10 -21   4    5.95    3.22
  10 -21   4    7.55    2.60
 -10 -21  -4    8.34    3.14
   9 -21   4    7.67    3.69
   9 -21   4    8.75    2.79
  -9 -21  -4   10.85    3.76
   8 -21   4    5.41    4.00
   8 -21   4    0.29    3.06
  -8 -21  -4    7.16    3.85
   7 -21   4    7.77    4.16
  -7 -21  -4    7.10    4.15
   6 -21   4    8.74    4.39
  -6 -21  -4    9.01    4.48
   5 -21   4    0.02    4.62
   4 -21   4    5.47    4.70
   3 -21   4   30.78    5.14
   2 -21   4    1.86    4.87
  -2 -21  -4    2.05    4.74
  -1 -21  -4   61.46    6.08
   0 -21  -4    9.52    4.65
   1 -21  -4   57.79    5.76
  -1 -21   4   58.16    6.09
  -2 -21   4    2.76    4.79
   2 -21  -4    1.78    4.43
  -3 -21   4   29.66    5.03
   3 -21  -4   32.96    4.76
  -4 -21   4    1.61    4.31
   4 -21  -4    5.44    3.34
   4 -21  -4    8.95    4.03
  -5 -21   4    2.08    4.10
   5 -21  -4    4.95    3.86
   5 -21  -4   -0.35    3.15
   6 -21  -4    3.62    3.09
   6 -21  -4    3.11    3.59
  -6 -21   4    5.90    3.85
   7 -21  -4   -0.81    3.03
   7 -21  -4   -1.07    3.05
  -7 -21   4   -1.26    3.56
   8 -21  -4    4.37    3.06
  -8 -21   4    3.01    3.23
   9 -21  -4   10.12    3.02
  -9 -21   4   10.90    2.67
  10 -21  -4    2.88    2.83
 -10 -21   4   -2.39    2.20
  11 -21  -4   21.99    3.04
  12 -21  -4    4.32    2.62
  13 -21  -4   16.78    2.73
  14 -21  -4    5.35    2.21
  15 -21  -4    4.34    1.86
  14 -21   5    2.18    1.30
 -13 -21  -5    0.42    1.54
  13 -21   5    1.06    1.59
  12 -21   5    7.27    1.92
 -12 -21  -5    9.51    2.13
  11 -21   5    6.18    2.66
  11 -21   5    6.73    2.18
 -11 -21  -5   10.16    2.65
  10 -21   5    8.02    3.34
  10 -21   5    7.31    2.50
 -10 -21  -5    8.60    3.15
   9 -21   5   28.83    4.27
  -9 -21  -5   35.03    4.02
   8 -21   5    7.16    4.12
  -8 -21  -5    4.88    4.16
   7 -21   5   24.99    4.58
  -7 -21  -5   33.10    4.65
   6 -21   5   -0.48    4.44
  -6 -21  -5    5.09    4.41
   5 -21   5   45.93    5.55
   4 -21   5    0.08    4.79
  -3 -21  -5   94.26    7.11
   3 -21   5   81.13    7.46
  -2 -21  -5   11.86    4.65
  -1 -21  -5  134.97    9.34
   0 -21   5   17.81    5.12
   0 -21  -5   16.00    4.46
   1 -21  -5  117.32    7.90
  21  -5  -1  104.71    7.52
  -1 -21   5  116.22    8.30
  -2 -21   5   31.42    4.98
   2 -21  -5   23.08    4.36
   3 -21  -5   52.13    5.15
  -3 -21   5   56.87    5.59
  -4 -21   5    8.60    4.18
   4 -21  -5    5.05    3.28
   4 -21  -5    4.49    3.88
  -5 -21   5   18.10    4.06
   5 -21  -5   19.78    3.67
   5 -21  -5   17.47    3.54
  -6 -21   5    2.44    3.69
   6 -21  -5    6.05    3.30
   6 -21  -5    2.21    3.31
   7 -21  -5   23.36    3.51
   7 -21  -5   15.20    3.04
  -7 -21   5   24.37    3.76
   8 -21  -5    8.86    3.15
  -8 -21   5    5.34    3.08
   9 -21  -5   19.71    3.25
  -9 -21   5   14.39    2.64
  10 -21  -5    7.14    2.93
  11 -21  -5   20.27    3.06
  12 -21  -5    8.76    2.68
  13 -21  -5   -0.03    2.43
  14 -21  -5    1.09    2.12
 -13 -21  -6   -1.10    1.47
 -12 -21  -6    7.27    2.13
  11 -21   6    4.43    2.77
 -11 -21  -6    2.63    2.51
  10 -21   6    8.57    3.30
 -10 -21  -6   13.19    3.19
   9 -21   6    9.93    3.88
  -9 -21  -6   12.00    3.55
   8 -21   6   10.45    4.26
  -8 -21  -6   15.59    3.87
   7 -21   6   13.82    4.51
  -7 -21  -6   16.43    4.32
   6 -21   6   13.57    4.68
   5 -21   6    7.29    4.75
   4 -21   6   17.27    5.05
  -4 -21  -6   20.14    4.58
   3 -21   6   20.63    5.14
  -3 -21  -6   21.02    4.52
  -2 -21  -6    1.38    4.17
  -1 -21  -6   31.98    4.55
   0 -21   6   -2.92    4.96
   0 -21  -6    2.58    3.93
  -1 -21   6   29.21    5.35
  21  -6  -1   42.20    4.19
   1 -21  -6   38.10    4.68
  -2 -21   6    4.01    4.61
  21  -6  -2    2.16    3.18
   2 -21  -6    4.00    3.80
  -3 -21   6   19.86    4.80
   3 -21  -6   24.10    3.93
  -4 -21   6   26.63    4.68
   4 -21  -6   19.64    3.75
  -5 -21   6    7.52    3.93
   5 -21  -6    8.95    3.31
  -6 -21   6   17.33    3.95
   6 -21  -6   16.51    3.13
   6 -21  -6   21.12    3.66
   7 -21  -6   16.30    3.60
  -7 -21   6   23.54    3.68
  -8 -21   6   13.91    3.12
   8 -21  -6   16.60    3.41
   9 -21  -6    9.28    3.16
  10 -21  -6    7.45    2.98
  11 -21  -6    8.89    2.88
  12 -21  -6    1.65    2.58
  13 -21  -6   -0.80    2.34
 -13 -21  -7    3.67    1.42
  12 -21   7   -0.64    1.85
 -12 -21  -7   -0.61    1.97
  11 -21   7   11.14    2.87
 -11 -21  -7   12.04    2.54
  10 -21   7    1.44    3.36
 -10 -21  -7    5.34    2.84
   9 -21   7   37.19    4.51
  -9 -21  -7   38.91    4.17
   8 -21   7   31.75    4.58
  -8 -21  -7   37.13    4.23
   7 -21   7   33.58    4.96
  -7 -21  -7   40.78    4.62
   6 -21   7    8.73    4.36
   5 -21   7   12.59    4.59
   4 -21   7    1.65    4.83
  -4 -21  -7    0.06    4.00
  -3 -21  -7   60.02    5.50
  -2 -21  -7   16.30    4.12
   1 -21   7   53.65    6.17
  -1 -21  -7   43.74    5.00
   0 -21   7   19.26    5.21
   0 -21  -7   10.35    3.89
  21  -7   0   13.85    3.58
   1 -21  -7   67.89    5.73
  21  -7  -1   69.88    5.51
  -1 -21   7   77.97    6.77
  -2 -21   7   12.65    4.82
  21  -7  -2   11.68    3.30
   2 -21  -7    9.22    3.68
  21  -7  -3   56.25    4.74
   3 -21  -7   48.70    4.88
  -3 -21   7   60.17    5.68
  -4 -21   7    0.19    4.22
   4 -21  -7    1.71    3.40
  -5 -21   7   18.43    4.15
   5 -21  -7   20.82    3.37
  -6 -21   7    5.73    3.68
   7 -21  -7   30.51    3.78
  -7 -21   7   26.94    3.82
  -8 -21   7   20.76    3.14
   8 -21  -7   27.43    3.52
   9 -21  -7   20.98    3.44
  10 -21  -7    5.02    2.95
  11 -21  -7   11.50    2.90
  12 -21  -7    0.83    2.59
 -13 -21  -8   -1.07    1.17
  12 -21   8    2.02    1.78
 -12 -21  -8    5.51    1.86
  11 -21   8    0.57    2.78
 -11 -21  -8    1.14    2.28
  10 -21   8    8.52    3.41
 -10 -21  -8   10.50    2.79
   9 -21   8    9.02    3.85
  -9 -21  -8    5.55    3.13
   8 -21   8   -1.83    4.02
  -8 -21  -8    2.78    3.53
   7 -21   8   34.17    4.79
   6 -21   8    4.95    4.57
   5 -21   8   21.32    4.89
  -5 -21  -8   24.95    4.26
  -4 -21  -8   10.14    4.00
  -3 -21  -8    3.82    3.93
  -2 -21  -8    0.47    3.92
   1 -21   8    9.49    5.46
  -1 -21  -8    6.86    3.66
   0 -21   8    5.20    5.56
   0 -21  -8    1.62    3.78
  21  -8   0    0.07    3.14
  -1 -21   8   13.73    5.26
  21  -8  -1   11.45    3.25
   1 -21  -8   11.64    3.67
  -2 -21   8    2.79    4.84
  21  -8  -2    2.13    3.24
   2 -21  -8   -3.09    3.53
  21  -8  -3   11.12    3.25
  -3 -21   8   15.12    4.82
   3 -21  -8   10.34    3.42
  -4 -21   8   17.94    4.46
   4 -21  -8    9.98    3.29
  21  -8  -4   15.65    3.30
  -5 -21   8   13.79    4.14
   5 -21  -8   10.38    3.00
  -6 -21   8    4.98    3.60
  -7 -21   8   26.72    3.63
 -12 -21  -9    2.28    1.64
  11 -21   9    9.26    2.64
 -11 -21  -9   13.59    2.32
  10 -21   9    2.12    3.08
 -10 -21  -9    2.91    2.48
   9 -21   9   31.00    4.07
  -9 -21  -9   28.99    3.35
   8 -21   9   17.36    3.89
  -8 -21  -9   20.72    3.38
   7 -21   9   36.08    4.69
   6 -21   9    7.14    4.34
   5 -21   9   29.90    4.95
  -5 -21  -9   26.67    4.04
  -4 -21  -9   27.14    3.87
  -3 -21  -9   11.08    3.51
   2 -21   9   56.78    6.34
  -2 -21  -9   37.81    4.42
   1 -21   9    1.21    5.90
  -1 -21  -9    0.17    3.65
  21  -9   1    3.62    3.15
  21  -9   0   17.74    3.32
   0 -21  -9   16.62    3.79
  -1 -21   9    8.50    5.57
  21  -9  -1    1.55    3.09
   1 -21  -9   12.27    3.57
  21  -9  -2   39.89    4.22
   2 -21  -9   41.20    4.36
  21  -9  -3   18.26    3.25
  -3 -21   9   17.93    5.19
   3 -21  -9   15.37    3.47
   4 -21  -9   15.95    3.03
  21  -9  -4   15.97    3.16
  -5 -21   9   29.41    4.51
  -6 -21   9    6.61    3.70
 -12 -21 -10    1.17    1.33
  11 -21  10    3.21    2.23
 -11 -21 -10    5.02    1.81
  10 -21  10    7.73    2.89
 -10 -21 -10    5.83    2.30
   9 -21  10    0.97    3.28
  -9 -21 -10   -0.09    2.58
   8 -21  10    8.49    3.55
   7 -21  10   18.34    4.05
   6 -21  10    4.16    4.14
  -6 -21 -10    2.38    3.14
  -5 -21 -10   18.62    3.49
  -4 -21 -10    2.41    3.20
   3 -21  10    5.49    5.46
  -3 -21 -10    4.74    3.33
   2 -21  10    7.79    6.02
  -2 -21 -10   10.77    3.35
  21 -10   2    4.75    3.00
   1 -21  10    9.73    6.42
  -1 -21 -10    5.42    3.19
  21 -10   1   -1.67    2.85
   0 -21  10    1.18    6.45
  21 -10   0    4.03    2.91
   0 -21 -10    2.78    3.20
  -1 -21  10    0.29    6.42
  21 -10  -1   -0.13    2.94
   1 -21 -10    0.27    3.14
  21 -10  -2    5.27    3.00
  -2 -21  10   13.20    6.15
   2 -21 -10    3.65    3.09
  -3 -21  10   -0.07    5.51
   3 -21 -10    2.19    2.80
  21 -10  -3   -0.45    2.93
  -4 -21  10    3.48    5.05
  21 -10  -4    5.30    2.86
  -5 -21  10    7.96    4.16
  21 -10  -5    7.42    2.61
  -6 -21  10    4.12    3.40
  11 -21  11    6.60    1.95
 -11 -21 -11    9.48    1.59
  10 -21  11    5.59    2.55
 -10 -21 -11    5.43    1.88
   9 -21  11   26.48    3.37
  -9 -21 -11   24.67    2.76
   8 -21  11    3.24    3.21
  -7 -21 -11   28.34    3.09
   7 -21  11   25.55    3.98
   6 -21  11    0.63    4.04
  -6 -21 -11    3.86    2.66
  -5 -21 -11   15.33    3.00
  -4 -21 -11    1.19    2.86
  21 -11   4    0.81    2.74
   3 -21  11   12.70    5.72
  -3 -21 -11   14.73    3.06
  21 -11   3    9.37    2.77
   2 -21  11    6.86    6.35
  -2 -21 -11    5.48    2.97
  21 -11   2    3.58    2.69
   1 -21  11    3.61    7.08
  21 -11   1   -1.01    2.70
  -1 -21 -11    8.34    3.03
  21 -11   0    7.46    2.82
   0 -21 -11    7.16    3.01
  21 -11  -1    2.06    2.83
  -1 -21  11    6.15    7.29
   1 -21 -11    0.28    2.78
  21 -11  -2    5.83    2.79
  -2 -21  11   14.61    6.80
   2 -21 -11    7.56    2.71
  -3 -21  11   27.44    6.29
  21 -11  -3   11.05    2.87
  -4 -21  11   -0.85    5.01
  21 -11  -4    1.11    2.53
  -5 -21  11   17.41    4.00
  21 -11  -5    9.29    2.48
  21 -12  11    2.24    1.38
  10 -21  12    2.45    1.93
 -10 -21 -12    1.61    1.43
   9 -21  12   15.28    2.62
   8 -21  12    2.41    2.77
  21 -12   8    5.14    2.30
   7 -21  12   -0.01    3.17
  -7 -21 -12   -1.50    2.24
  21 -12   7    0.74    2.38
  -6 -21 -12    2.00    2.32
  21 -12   6    6.05    2.54
  -5 -21 -12   -0.15    2.40
  21 -12   5    1.53    2.41
   4 -21  12    5.95    4.90
  -4 -21 -12    1.05    2.50
  21 -12   4    5.63    2.43
   3 -21  12    5.06    5.75
  -3 -21 -12    2.52    2.51
  21 -12   3    2.72    2.47
   2 -21  12   -0.46    6.76
  21 -12   2    2.04    2.52
  -2 -21 -12    4.56    2.52
  21 -12   1   11.19    2.65
  -1 -21 -12    6.92    2.59
  21 -12   0    2.06    2.61
   0 -21  12    7.03    8.35
   0 -21 -12    1.03    2.43
  21 -12  -1    6.94    2.57
   1 -21 -12    3.98    2.36
  -2 -21  12    6.98    7.37
  21 -12  -2    1.92    2.49
  -3 -21  12   20.36    6.14
  21 -12  -3    5.16    2.60
  -4 -21  12   11.44    4.35
  21 -12  -4    4.06    2.26
  21 -12  -5    1.27    2.00
   9 -21  13    9.59    2.00
   8 -21  13    3.49    2.31
  -8 -21 -13    1.09    1.61
   7 -21  13   12.70    2.89
  -7 -21 -13    8.01    1.92
  21 -13   7   12.18    2.13
  -6 -21 -13    3.16    1.96
  21 -13   6    3.24    2.11
   5 -21  13   21.16    3.95
  -5 -21 -13   16.98    2.41
  21 -13   5   14.97    2.50
   4 -21  13    6.17    4.60
  -4 -21 -13    3.99    2.18
  21 -13   4    4.87    2.32
   3 -21  13    6.06    5.51
  21 -13   3    3.03    2.30
  -3 -21 -13    7.74    2.20
  21 -13   2    6.70    2.44
  -2 -21 -13    5.69    2.23
  21 -13   1    6.66    2.46
  -1 -21 -13    6.53    2.19
  21 -13   0   -1.68    2.28
   0 -21  13    5.99    8.20
   0 -21 -13    1.73    2.04
  -1 -21  13   45.26    8.00
  21 -13  -1    9.63    2.49
  -2 -21  13    7.99    6.41
  21 -13  -2   -0.17    2.18
  -3 -21  13   26.64    4.86
  21 -13  -3    9.99    2.26
  21 -13  -4    3.17    1.94
  21 -13  -5   14.13    1.95
   8 -21  14   -0.39    1.57
  -8 -21 -14    0.27    1.12
  -7 -21 -14    0.63    1.35
  21 -14   6    6.80    1.90
  -6 -21 -14    3.46    1.55
   5 -21  14    1.56    3.04
  21 -14   5   -1.58    1.98
  -5 -21 -14    2.77    1.61
  21 -14   4    0.27    2.04
   4 -21  14    3.21    3.66
  -4 -21 -14    2.39    1.70
  21 -14   3    1.12    2.09
   3 -21  14    4.22    4.43
  -3 -21 -14    1.61    1.78
  21 -14   2    3.97    2.06
  -2 -21 -14    5.89    1.81
  21 -14   1    9.11    2.16
  -1 -21 -14    7.22    1.69
   0 -21  14   12.90    6.07
  21 -14   0    2.23    2.04
  -1 -21  14   27.46    5.32
  21 -14  -1    9.41    2.11
  -2 -21  14    9.41    3.78
  21 -14  -2    5.23    1.94
  21 -14  -3    7.00    1.85
  21 -14  -4    3.96    1.53
  21 -14  -5    2.20    1.36
   6 -21  15   -0.18    1.58
  21 -15   5   16.22    1.84
   5 -21  15   19.72    2.25
  21 -15   4    0.22    1.63
   4 -21  15   -0.32    2.42
  -4 -21 -15    0.87    1.19
  21 -15   3   11.08    1.96
   3 -21  15   19.37    3.00
   2 -21  15   -1.08    3.13
  21 -15   2    0.78    1.76
   1 -21  15   11.01    3.32
  21 -15   1    4.76    1.76
   0 -21  15    2.37    2.81
  21 -15   0    0.93    1.66
  21 -15  -1    5.36    1.64
  21 -15  -2    1.69    1.47
  21 -15  -3    8.50    1.41
  21 -16   3    2.37    1.29
  21 -16   2    1.58    1.24
  21 -16   1    1.74    1.26
  21 -16   0   -0.99    1.22
   0 -22   0    0.68    4.52
   1 -22   0    0.32    4.35
   2 -22   0    2.35    4.13
   3 -22   0   30.85    4.71
  -3 -22   0   45.06    5.37
   4 -22   0    3.97    3.94
  -4 -22   0   -2.34    4.68
   5 -22   0    4.33    3.79
  -5 -22   0    4.14    4.19
   5 -22   0    2.72    3.02
   6 -22   0   18.05    3.23
   6 -22   0   20.70    3.89
   7 -22   0   23.05    3.73
   7 -22   0   22.04    3.16
  -7 -22   0   32.26    3.83
  -8 -22   0   56.68    4.54
   8 -22   0   62.06    4.56
   9 -22   0    8.17    2.42
  -9 -22   0   14.02    2.82
   9 -22   0   12.26    2.77
 -10 -22   0   28.76    2.92
  10 -22   0   25.83    2.82
  11 -22   0    1.66    2.04
 -11 -22   0    1.40    1.85
  12 -22   0   11.13    2.13
  13 -22   0    2.44    1.71
  14 -22   0   15.38    1.79
  14 -22   1   -0.64    1.33
  13 -22   1    0.53    1.65
  12 -22   1    1.58    1.81
  11 -22   1    2.30    1.99
 -11 -22  -1    4.40    1.96
  10 -22   1    2.02    2.22
 -10 -22  -1    2.40    2.43
   9 -22   1    5.17    2.79
   9 -22   1    1.85    2.39
  -9 -22  -1    9.19    2.85
   8 -22   1    2.89    3.10
   8 -22   1    2.21    2.54
  -8 -22  -1    3.74    3.20
   7 -22   1    5.48    3.46
   7 -22   1   -1.49    2.76
  -7 -22  -1    7.18    3.46
   6 -22   1   20.24    3.42
   6 -22   1   21.91    3.89
  -6 -22  -1   25.23    3.98
   5 -22   1    9.50    3.85
  -5 -22  -1   11.38    4.14
   4 -22   1   13.42    4.20
  -4 -22  -1   13.76    4.58
   3 -22   1   13.83    4.29
   2 -22   1    2.13    4.14
   1 -22   1    8.06    4.35
  -1 -22  -1   11.50    4.75
   0 -22   1    8.71    4.65
   0 -22  -1    4.13    4.55
   1 -22  -1    8.80    4.51
   2 -22  -1    6.08    4.19
   3 -22  -1   18.62    4.23
  -3 -22   1   14.82    4.73
   4 -22  -1    5.03    4.06
   4 -22  -1    7.02    3.08
  -4 -22   1    5.05    4.58
   5 -22  -1    3.08    3.83
  -5 -22   1   11.85    4.09
   5 -22  -1    9.54    3.04
   6 -22  -1   21.52    3.84
   6 -22  -1   16.14    3.03
  -6 -22   1   20.06    3.96
   7 -22  -1    7.04    2.70
  -7 -22   1    6.65    3.37
   7 -22  -1   -0.49    3.41
   8 -22  -1    7.87    2.56
  -8 -22   1   15.18    3.08
   8 -22  -1   10.59    3.02
   9 -22  -1    5.14    2.34
  -9 -22   1    1.77    2.59
  10 -22  -1    8.10    2.27
 -10 -22   1    6.71    2.33
  11 -22  -1    7.41    2.17
 -11 -22   1    2.54    1.78
  12 -22  -1    2.54    1.92
  13 -22  -1    0.05    1.76
  14 -22  -1    1.77    1.52
  13 -22   2    0.03    1.46
  12 -22   2    9.83    1.81
 -12 -22  -2    5.61    1.47
  11 -22   2    3.35    1.91
 -11 -22  -2    1.45    2.06
  10 -22   2   21.51    2.68
 -10 -22  -2   28.09    2.81
   9 -22   2    4.08    2.76
   9 -22   2    1.21    2.32
  -9 -22  -2    6.85    2.91
  -8 -22  -2   51.61    4.38
   8 -22   2   43.63    3.98
   8 -22   2   48.86    4.38
   7 -22   2    6.54    3.62
  -7 -22  -2    7.98    3.72
   6 -22   2   11.88    3.75
  -6 -22  -2   15.53    3.95
   5 -22   2   12.66    3.98
  -5 -22  -2    9.74    4.09
   4 -22   2    9.92    4.00
  -4 -22  -2   10.90    4.39
   3 -22   2   27.24    4.58
   2 -22   2   30.86    4.78
   1 -22   2    2.50    4.61
  -1 -22  -2    9.19    4.73
   0 -22  -2   41.78    5.31
   1 -22  -2    2.88    4.38
  -2 -22   2   41.32    5.09
   2 -22  -2   35.76    4.87
  -3 -22   2   14.84    4.54
   3 -22  -2   14.15    4.28
   4 -22  -2   13.27    4.09
  -4 -22   2   20.15    4.50
   5 -22  -2    2.15    2.93
  -5 -22   2    1.78    4.20
   5 -22  -2    2.05    3.78
  -6 -22   2    6.94    3.73
   6 -22  -2   11.58    3.66
   6 -22  -2    6.61    2.76
   7 -22  -2    2.07    2.69
  -7 -22   2    5.44    3.37
   7 -22  -2    5.13    3.29
  -8 -22   2   38.83    3.68
   8 -22  -2   39.96    3.60
   8 -22  -2   33.51    3.42
   9 -22  -2   -0.04    2.35
  -9 -22   2    1.67    2.54
 -10 -22   2   21.45    2.67
  10 -22  -2   26.55    2.80
  11 -22  -2    1.71    2.20
  12 -22  -2    2.99    2.04
  13 -22  -2    2.63    1.82
  14 -22  -2    2.31    1.59
[truncated: 38,714 more chars]
